# Supplementary material for: Role of epigenetics in unicellular to multicellular transition in Dictyostelium
Source: Genome Biol. 2021 May 4;22:134. doi: 10.1186/s13059-021-02360-9 (PMC8094536; doi:10.1186/s13059-021-02360-9)
Supplement: Supplementary file 2 — Additional file 2: Table S1. Differential ATAC peak regions. [file 13059_2021_2360_MOESM2_ESM.xlsx]

## Sheet: Frozen Samples Open Regions
seqnames	start	end	Conc	Conc_Unicellular	Conc_Multicellular	Fold	p.value	FDR	feature	start_position	end_position	feature_strand
DDB0232428	1000781	1002170	6.73	3.96	7.24	-3.28	3.1e-22	3.59e-20	DDB_G0268370	1000903	1001043	-
DDB0232428	1002251	1002651	4.48	2.72	4.92	-2.2	8.63e-07	1.16e-05	DDB_G0268368	1003245	1006160	+
DDB0232428	1008663	1009063	5.51	6.13	5.05	1.07	5.1e-05	0.000474	DDB_G0268374	1007048	1009918	+
DDB0232428	1009319	1009719	4.84	5.41	4.45	0.95	0.00215	0.0109	DDB_G0268374	1007048	1009918	+
DDB0232428	1033482	1033882	5.15	5.59	4.88	0.71	0.0123	0.0417	DDB_G0267884	1032061	1034001	-
DDB0232428	1039794	1040194	4.3	4.88	3.89	0.99	0.015	0.0485	DDB_G0267886	1036314	1038005	-
DDB0232428	1042123	1042523	5.53	3.63	5.98	-2.34	2.24e-11	5.34e-10	DDB_G0267888	1038511	1042005	-
DDB0232428	1047633	1048331	4.17	2.99	4.52	-1.53	0.00306	0.0143	DDB_G0267892	1045342	1047918	-
DDB0232428	1048845	1049245	4.6	3.02	5.01	-1.99	3.26e-07	4.68e-06	DDB_G0267892	1045342	1047918	-
DDB0232428	1055323	1055723	4.02	2.4	4.44	-2.05	2.58e-05	0.000262	DDB_G0267898	1053842	1055149	-
DDB0232428	1055912	1056312	5.86	3.63	6.34	-2.72	2.53e-12	6.7e-11	DDB_G0267898	1053842	1055149	-
DDB0232428	1057356	1058005	5.77	6.19	5.49	0.7	0.0071	0.0277	DDB_G0267898	1053842	1055149	-
DDB0232428	1059460	1059860	4.87	5.47	4.44	1.02	0.00254	0.0124	DDB_G0267898	1053842	1055149	-
DDB0232428	1059986	1060784	5.54	6.24	5	1.24	3.67e-06	4.43e-05	DDB_G0267898	1053842	1055149	-
DDB0232428	1060806	1061206	4.44	5.31	3.67	1.63	1.48e-05	0.000159	DDB_G0267898	1053842	1055149	-
DDB0232428	1062245	1062851	5.65	6.22	5.24	0.98	0.000246	0.00185	DDB_G0302588	1056562	1067586	-
DDB0232428	1063230	1063712	5.36	6	4.88	1.12	5.96e-05	0.000545	DDB_G0302588	1056562	1067586	-
DDB0232428	1063934	1064334	5.88	6.52	5.4	1.13	7.41e-05	0.000656	DDB_G0302588	1056562	1067586	-
DDB0232428	1071105	1071505	5.02	2.81	5.5	-2.68	1.75e-13	5.37e-12	DDB_G0267902	1071888	1074531	+
DDB0232428	1078376	1078776	5.42	6.1	4.91	1.18	1.65e-05	0.000176	DDB_G0268382	1076498	1076890	+
DDB0232428	1081680	1082080	4.83	5.33	4.49	0.84	0.00935	0.0341	DDB_G0267906	1080926	1082242	-
DDB0232428	1087030	1088292	6.17	6.77	5.74	1.04	3.99e-05	0.000382	DDB_G0268384	1085918	1089019	+
DDB0232428	1093151	1093551	4.35	2.67	4.77	-2.1	9.36e-07	1.25e-05	DDB_G0268544	1091709	1093085	-
DDB0232428	1094529	1095310	6.02	3.19	6.54	-3.35	6.02e-18	3.42e-16	DDB_G0267412	1093913	1094419	-
DDB0232428	1101941	1102341	5.47	6.09	5.01	1.08	3.97e-05	0.00038	DDB_G0268548	1099622	1104015	+
DDB0232428	1102992	1103392	5.08	5.79	4.54	1.25	2.17e-05	0.000225	DDB_G0268386	1104198	1106228	-
DDB0232428	1114740	1115140	4.6	5.25	4.11	1.13	0.000966	0.00571	DDB_G0267914	1112700	1114253	-
DDB0232428	1115861	1116261	4.67	5.29	4.22	1.07	0.00116	0.00662	DDB_G0267914	1112700	1114253	-
DDB0232428	1124490	1124890	4.95	5.46	4.61	0.85	0.00498	0.0209	DDB_G0267922	1125063	1125549	-
DDB0232428	1126797	1127197	4.41	3.08	4.79	-1.71	2.8e-05	0.00028	DDB_G0267922	1125063	1125549	-
DDB0232428	1127588	1127988	5.34	4.22	5.69	-1.47	1e-06	1.34e-05	DDB_G0267924	1128799	1132710	+
DDB0232428	1135064	1135464	5.78	3.88	6.23	-2.36	5.33e-11	1.22e-09	DDB_G0267926	1133623	1135179	-
DDB0232428	1143217	1143617	3.68	4.63	2.76	1.87	0.000991	0.00582	DDB_G0267930	1143814	1144065	+
DDB0232428	1147137	1147537	4.22	1.99	4.7	-2.71	2.81e-08	4.68e-07	DDB_G0268550	1145507	1147336	-
DDB0232428	1159182	1159835	5.39	4.37	5.72	-1.35	2.02e-05	0.000211	DDB_G0267940	1159902	1161696	+
DDB0232428	1165691	1166415	4.88	4.15	5.14	-1	0.0103	0.0365	DDB_G0267944	1166420	1166963	+
DDB0232428	1180163	1180892	5.65	6.33	5.13	1.2	6.81e-06	7.85e-05	DDB_G0267958	1179370	1181659	+
DDB0232428	1200822	1201222	5.64	6.1	5.33	0.77	0.00361	0.0163	DDB_G0267474	1199961	1201386	+
DDB0232428	1203784	1204184	5.6	6	5.35	0.64	0.011	0.0382	DDB_G0267966	1202711	1205883	+
DDB0232428	1204419	1204819	5.62	6.02	5.38	0.64	0.0121	0.0412	DDB_G0267966	1202711	1205883	+
DDB0232428	1223494	1223894	5.7	6.11	5.44	0.67	0.0118	0.0404	DDB_G0268410	1225333	1229934	+
DDB0232428	1223980	1224380	5.39	5.83	5.11	0.72	0.00914	0.0335	DDB_G0268410	1225333	1229934	+
DDB0232428	1226750	1227422	5.31	5.96	4.81	1.15	2.62e-05	0.000265	DDB_G0268410	1225333	1229934	+
DDB0232428	1229041	1229441	5.09	5.87	4.45	1.42	1.64e-06	2.09e-05	DDB_G0267980	1230144	1231512	-
DDB0232428	1230756	1231529	6.1	6.54	5.83	0.71	0.00328	0.0151	DDB_G0267980	1230144	1231512	-
DDB0232428	1235131	1235905	5.89	6.41	5.53	0.88	0.000445	0.00304	DDB_G0267984	1236115	1237782	-
DDB0232428	1236359	1236759	5.38	6.01	4.91	1.11	4.26e-05	0.000403	DDB_G0267984	1236115	1237782	-
DDB0232428	1239205	1239605	4.76	5.3	4.39	0.91	0.011	0.0385	DDB_G0267986	1238363	1240237	+
DDB0232428	1243287	1244064	5.3	3.81	5.7	-1.89	3.18e-10	6.66e-09	DDB_G0267990	1242726	1243286	-
DDB0232428	124651	125395	4.25	4.84	3.82	1.02	0.0101	0.0362	DDB_G0267316	125152	125394	-
DDB0232428	1255702	1256820	6.07	6.62	5.69	0.93	0.000145	0.00117	DDB_G0268412	1253788	1257146	+
DDB0232428	1257551	1258213	5.11	5.73	4.66	1.07	0.000826	0.00505	DDB_G0267440	1257306	1259874	-
DDB0232428	1264568	1265250	5.36	6.02	4.86	1.16	3.58e-05	0.000348	DDB_G0267436	1263019	1266447	+
DDB0232428	1265262	1266024	5.85	6.38	5.48	0.9	0.000297	0.00216	DDB_G0295829	1266897	1271013	+
DDB0232428	1266071	1266471	4.51	5.14	4.04	1.1	0.00183	0.00953	DDB_G0295829	1266897	1271013	+
DDB0232428	1273516	1273916	4.46	3.11	4.85	-1.74	3.47e-05	0.000339	DDB_G0267998	1274009	1275386	+
DDB0232428	1278317	1278717	3.94	4.76	3.23	1.53	0.000763	0.00475	DDB_G0268000	1276791	1278869	+
DDB0232428	1300482	1301276	6.94	4.27	7.45	-3.18	2.09e-28	8.44e-26	DDB_G0268010	1301596	1302485	+
DDB0232428	1301640	1302040	4.18	3.21	4.5	-1.29	0.00291	0.0138	DDB_G0268010	1301596	1302485	+
DDB0232428	1304051	1304580	5.56	3.22	6.04	-2.83	5.44e-12	1.39e-10	DDB_G0268012	1302705	1303853	-
DDB0232428	1322641	1323041	5.85	4.72	6.2	-1.48	5.17e-06	6.09e-05	DDB_G0268026	1322688	1323508	-
DDB0232428	1323235	1323635	4.89	3.66	5.25	-1.59	5.23e-06	6.15e-05	DDB_G0268026	1322688	1323508	-
DDB0232428	1323992	1324627	5.96	5.11	6.25	-1.13	1.76e-05	0.000187	DDB_G0268026	1322688	1323508	-
DDB0232428	1328130	1328530	4.92	2.97	5.37	-2.4	1.75e-09	3.4e-08	DDB_G0268028	1325279	1327600	-
DDB0232428	1331196	1331596	4.63	5.14	4.29	0.85	0.0152	0.0489	DDB_G0267392	1331239	1333035	-
DDB0232428	1334326	1334726	4.26	4.95	3.73	1.22	0.00224	0.0112	DDB_G0267392	1331239	1333035	-
DDB0232428	1335254	1335654	4.94	5.57	4.49	1.08	0.000509	0.00338	DDB_G0267392	1331239	1333035	-
DDB0232428	1336904	1338249	6.18	6.71	5.82	0.9	0.000182	0.00143	DDB_G0268030	1334449	1338114	-
DDB0232428	1350232	1351148	5.61	4.37	5.98	-1.61	3.03e-08	5.02e-07	DDB_G0268044	1347890	1350468	-
DDB0232428	1357397	1357797	4.57	5.28	4.01	1.27	0.000248	0.00186	DDB_G0268560	1355835	1359552	-
DDB0232428	1363911	1364311	4.52	1.65	5.03	-3.38	4.91e-12	1.27e-10	DDB_G0268052	1359896	1363000	-
DDB0232428	1364395	1364795	4.15	2.93	4.51	-1.58	0.000534	0.00351	DDB_G0268054	1365318	1365947	-
DDB0232428	1370434	1371028	5.27	4.55	5.53	-0.98	0.00282	0.0135	DDB_G0268424	1368763	1370695	-
DDB0232428	1384430	1384830	4.38	1.94	4.87	-2.93	9.51e-09	1.68e-07	DDB_G0267378	1385036	1385981	+
DDB0232428	1404504	1404904	4.16	1.98	4.63	-2.66	7.78e-08	1.22e-06	DDB_G0268072	1404967	1408062	+
DDB0232428	1411704	1412104	3.7	2.33	4.09	-1.75	0.00344	0.0157	DDB_G0268074	1408319	1411401	-
DDB0232428	1415887	1416287	6	4.23	6.43	-2.21	1.72e-13	5.29e-12	DDB_G0268076	1414125	1415255	-
DDB0232428	1416494	1417456	6.76	5.12	7.18	-2.06	1.39e-13	4.36e-12	DDB_G0268078	1417972	1419590	+
DDB0232428	1421540	1422151	5.42	5.81	5.17	0.64	0.0141	0.0462	DDB_G0268080	1420168	1422262	+
DDB0232428	1425135	1425535	5.18	5.73	4.81	0.93	0.00123	0.00695	DDB_G0268430	1423638	1426439	+
DDB0232428	1425633	1426394	5.61	6.1	5.27	0.83	0.00151	0.00817	DDB_G0268082	1428341	1428634	+
DDB0232428	1428300	1428700	4.59	5.31	4.03	1.28	0.000662	0.00423	DDB_G0268082	1428341	1428634	+
DDB0232428	1431866	1432508	4.48	2.1	4.97	-2.87	4.35e-08	7.07e-07	DDB_G0268086	1432461	1432727	+
DDB0232428	1434388	1435179	5.74	6.22	5.42	0.8	0.00115	0.0066	DDB_G0268086	1432461	1432727	+
DDB0232428	1437396	1437796	4.82	5.47	4.34	1.14	0.000865	0.00524	DDB_G0268088	1432947	1439629	-
DDB0232428	1442308	1442830	5.48	3.01	5.97	-2.96	1.27e-18	8.06e-17	DDB_G0267428	1443157	1444962	+
DDB0232428	1469605	1470005	5.52	6.02	5.19	0.83	0.00117	0.00667	DDB_G0268112	1468365	1468964	+
DDB0232428	1470498	1471206	5.85	6.38	5.48	0.89	0.000369	0.0026	DDB_G0267464	1469084	1473264	-
DDB0232428	1482724	1483124	4.74	5.29	4.36	0.93	0.00743	0.0287	DDB_G0268120	1484124	1484396	-
DDB0232428	1486094	1486494	4.2	1.23	4.72	-3.49	2.07e-09	3.97e-08	DDB_G0268434	1485131	1485859	-
DDB0232428	1487830	1488230	4.19	4.89	3.65	1.25	0.00666	0.0264	DDB_G0268122	1487041	1487541	-
DDB0232428	1502239	1502876	5.41	5.9	5.08	0.82	0.00288	0.0137	DDB_G0268440	1506583	1507224	-
DDB0232428	1519683	1520083	3.49	2.32	3.85	-1.52	0.0112	0.0388	DDB_G0267402	1520754	1521173	+
DDB0232428	1520768	1521168	6.38	5.85	6.58	-0.73	0.0114	0.0396	DDB_G0267402	1520754	1521173	+
DDB0232428	1523978	1524378	5.67	6.17	5.34	0.83	0.0051	0.0213	DDB_G0268134	1521691	1526501	+
DDB0232428	1524384	1524784	5.15	5.62	4.84	0.78	0.0136	0.045	DDB_G0268136	1527025	1528102	+
DDB0232428	1534105	1534505	4.33	5.04	3.77	1.26	0.0023	0.0114	DDB_G0268144	1533586	1535463	-
DDB0232428	1535067	1535467	4.36	5.05	3.82	1.23	0.00172	0.00907	DDB_G0268144	1533586	1535463	-
DDB0232428	1541480	1541880	6	6.42	5.73	0.69	0.00401	0.0178	DDB_G0268446	1540789	1542162	+
DDB0232428	1552909	1553862	5.92	6.33	5.67	0.66	0.0105	0.0371	DDB_G0268572	1551637	1554960	+
DDB0232428	1561639	1562039	4.49	3.24	4.85	-1.62	3.77e-05	0.000363	DDB_G0268578	1563062	1569010	+
DDB0232428	1562313	1562713	4.86	2.4	5.35	-2.96	9.19e-14	2.96e-12	DDB_G0268578	1563062	1569010	+
DDB0232428	1567111	1568155	6.6	6.99	6.36	0.63	0.00943	0.0343	DDB_G0267426	1569279	1571100	-
DDB0232428	1572384	1572784	4.94	5.46	4.58	0.88	0.00438	0.019	DDB_G0267426	1569279	1571100	-
DDB0232428	1573970	1574370	4.83	2.66	5.3	-2.64	1.3e-09	2.55e-08	DDB_G0268158	1574564	1576904	+
DDB0232428	1593532	1593932	5.14	4.33	5.42	-1.08	0.00025	0.00187	DDB_G0268170	1593660	1594019	-
DDB0232428	1603345	1603986	4.62	5.27	4.13	1.13	0.00156	0.00837	DDB_G0268178	1602467	1603407	+
DDB0232428	1609876	1610527	5.39	2.72	5.9	-3.18	1.35e-18	8.44e-17	DDB_G0267398	1607815	1609553	-
DDB0232428	1621878	1622278	4.71	3.01	5.14	-2.13	1.63e-07	2.45e-06	DDB_G0268184	1619582	1621263	-
DDB0232428	1636911	1637311	4.14	2.24	4.59	-2.35	3.16e-06	3.84e-05	DDB_G0268190	1637375	1639913	+
DDB0232428	1648859	1649259	5.54	3.65	5.99	-2.35	3.75e-13	1.1e-11	DDB_G0268584	1649497	1653049	+
DDB0232428	1655784	1656184	5.22	5.73	4.88	0.85	0.00222	0.0111	DDB_G0268258	1654404	1659091	+
DDB0232428	1657247	1657930	5.49	6.01	5.15	0.86	0.000987	0.00581	DDB_G0267394	1659361	1660037	-
DDB0232428	1661285	1661685	5.37	3.61	5.81	-2.2	2.3e-12	6.1e-11	DDB_G0267418	1662307	1663602	+
DDB0232428	1661714	1662114	5.08	3.73	5.46	-1.73	4.21e-07	5.93e-06	DDB_G0267418	1662307	1663602	+
DDB0232428	1662777	1663177	6.51	5.97	6.72	-0.75	0.0032	0.0148	DDB_G0267418	1662307	1663602	+
DDB0232428	1675411	1675811	4.12	1.81	4.6	-2.79	3.4e-07	4.86e-06	DDB_G0268592	1676402	1680165	+
DDB0232428	1676605	1677005	4.7	0.96	5.25	-4.29	3.41e-14	1.18e-12	DDB_G0268592	1676402	1680165	+
DDB0232428	1679814	1680625	6.05	4.93	6.39	-1.46	7.41e-07	1.01e-05	DDB_G0268594	1680932	1682389	+
DDB0232428	1683395	1683795	3.96	1.46	4.45	-3	1.18e-07	1.81e-06	DDB_G0268204	1683897	1685943	+
DDB0232428	1690280	1690834	4.51	5.06	4.12	0.94	0.0101	0.0361	DDB_G0268598	1690396	1690910	+
DDB0232428	1691585	1691985	3.69	4.72	2.65	2.07	0.000293	0.00214	DDB_G0268464	1691546	1692523	+
DDB0232428	1699211	1699611	4.2	2.37	4.64	-2.27	2.63e-06	3.24e-05	DDB_G0268214	1697493	1698824	-
DDB0232428	1711807	1712207	4.43	2.48	4.88	-2.4	1.38e-07	2.11e-06	DDB_G0268220	1712183	1713033	+
DDB0232428	1714365	1714765	4.6	3.74	4.9	-1.15	0.0015	0.00813	DDB_G0268602	1713715	1715167	+
DDB0232428	1717867	1718844	6.55	3.74	7.06	-3.32	1.29e-29	7.49e-27	DDB_G0268222	1715767	1717245	-
DDB0232428	1718918	1719318	4.24	3.3	4.55	-1.25	0.00696	0.0273	DDB_G0268222	1715767	1717245	-
DDB0232428	1743157	1743661	5.17	5.6	4.9	0.7	0.0148	0.0481	DDB_G0268604	1746832	1747104	+
DDB0232428	1743936	1744336	5.41	5.95	5.04	0.91	0.000867	0.00524	DDB_G0268604	1746832	1747104	+
DDB0232428	1744608	1745008	4.61	5.24	4.14	1.1	0.00652	0.0259	DDB_G0268604	1746832	1747104	+
DDB0232428	1745009	1745409	4.09	4.72	3.63	1.1	0.0091	0.0334	DDB_G0268604	1746832	1747104	+
DDB0232428	1756273	1756673	4.08	3.08	4.4	-1.32	0.00813	0.0306	DDB_G0268466	1756054	1756317	-
DDB0232428	1757444	1757844	4.84	5.46	4.4	1.06	0.00081	0.00498	DDB_G0268468	1756761	1757123	-
DDB0232428	1757942	1758729	6.24	6.8	5.86	0.94	0.00056	0.00365	DDB_G0295493	1758352	1758634	-
DDB0232428	1758775	1759175	4.09	4.72	3.62	1.1	0.013	0.0435	DDB_G0295493	1758352	1758634	-
DDB0232428	1760187	1760587	5.9	5.46	6.08	-0.62	0.0132	0.044	DDB_G0294815	1760348	1760421	-
DDB0232428	1769740	1770140	3.86	1.09	4.38	-3.29	1.44e-07	2.19e-06	DDB_G0268250	1768454	1769626	-
DDB0232428	1771839	1772491	5.56	4.95	5.78	-0.84	0.00327	0.0151	DDB_G0268252	1771285	1772395	-
DDB0232428	17721	18121	5.05	5.53	4.73	0.8	0.0124	0.0418	DDB_G0267196	17928	18299	+
DDB0232428	1788895	1789295	4.53	2.91	4.94	-2.03	4.71e-07	6.61e-06	DDB_G0268612	1787069	1788702	-
DDB0232428	1806046	1806678	6.32	2.94	6.86	-3.91	2.3e-31	2.03e-28	DDB_G0268642	1801909	1805309	-
DDB0232428	1807202	1807602	3.9	0.08	4.45	-4.37	1.3e-08	2.26e-07	DDB_G0268644	1807927	1808802	+
DDB0232428	1808002	1808402	4.81	3.85	5.12	-1.27	0.00023	0.00175	DDB_G0268644	1807927	1808802	+
DDB0232428	1808437	1808837	5.61	4.69	5.92	-1.23	8.68e-05	0.000747	DDB_G0268644	1807927	1808802	+
DDB0232428	1820211	1821169	6.39	6.79	6.13	0.66	0.00826	0.031	DDB_G0269040	1817324	1824212	+
DDB0232428	1822046	1823536	6.55	6.91	6.33	0.58	0.0132	0.044	DDB_G0269042	1824333	1826289	-
DDB0232428	1823664	1824064	5	5.69	4.47	1.22	6.27e-05	0.000569	DDB_G0269042	1824333	1826289	-
DDB0232428	1828620	1829020	5.96	5.45	6.16	-0.72	0.00598	0.0243	DDB_G0268646	1826960	1827855	-
DDB0232428	1831839	1832239	4.56	2.74	5	-2.26	4.52e-08	7.32e-07	DDB_G0268920	1828316	1832424	-
DDB0232428	1832626	1833374	5.92	4.63	6.29	-1.65	1.27e-09	2.52e-08	DDB_G0268920	1828316	1832424	-
DDB0232428	1833476	1833876	4.33	2.8	4.74	-1.94	1.22e-05	0.000134	DDB_G0268920	1828316	1832424	-
DDB0232428	1838772	1839500	4.92	3.22	5.35	-2.13	2.03e-09	3.91e-08	DDB_G0268638	1834587	1838131	-
DDB0232428	1850016	1850416	4.4	3.62	4.67	-1.06	0.00552	0.0227	DDB_G0268922	1846133	1850294	-
DDB0232428	1851732	1852132	4.69	5.3	4.25	1.05	0.00148	0.00804	DDB_G0268654	1851313	1851816	-
DDB0232428	1853983	1854383	5.65	6.05	5.4	0.65	0.0102	0.0363	DDB_G0269044	1851870	1852544	-
DDB0232428	1865278	1866017	6.25	3.8	6.75	-2.94	7.18e-22	7.78e-20	DDB_G0268656	1863917	1865086	-
DDB0232428	1869470	1869870	5.37	5.84	5.06	0.78	0.0059	0.024	DDB_G0268924	1866091	1871670	-
DDB0232428	1874560	1875579	4.54	5.25	3.98	1.27	0.00223	0.0112	DDB_G0268658	1872678	1872853	+
DDB0232428	1875723	1876123	4.32	5.06	3.74	1.31	0.00149	0.00808	DDB_G0268658	1872678	1872853	+
DDB0232428	1876447	1876847	3.77	4.49	3.21	1.29	0.0106	0.0372	DDB_G0268660	1873355	1880413	-
DDB0232428	1878408	1878808	3.73	4.55	3.02	1.54	0.00173	0.0091	DDB_G0268660	1873355	1880413	-
DDB0232428	1879124	1879524	4.22	4.93	3.66	1.27	0.00503	0.021	DDB_G0268660	1873355	1880413	-
DDB0232428	1882213	1882613	4.06	4.74	3.55	1.19	0.00679	0.0267	DDB_G0268660	1873355	1880413	-
DDB0232428	1883117	1883778	4.5	5.23	3.92	1.31	0.00044	0.00302	DDB_G0268660	1873355	1880413	-
DDB0232428	1886045	1886445	4.51	5.08	4.1	0.97	0.00562	0.0231	DDB_G0268662	1881042	1888712	-
DDB0232428	1886960	1887360	5.14	5.69	4.77	0.92	0.00234	0.0116	DDB_G0268662	1881042	1888712	-
DDB0232428	1893994	1894394	4.51	0.75	5.06	-4.3	6.99e-13	1.99e-11	DDB_G0268670	1893644	1893808	-
DDB0232428	1894667	1895067	4.51	1.77	5.02	-3.25	5.93e-10	1.22e-08	DDB_G0268672	1895260	1895433	+
DDB0232428	1897012	1897412	4.4	2.89	4.81	-1.92	7.18e-05	0.000638	DDB_G0268676	1897615	1897791	+
DDB0232428	189750	190396	3.14	4.05	2.3	1.76	0.00674	0.0266	DDB_G0267368	189222	190370	-
DDB0232428	1907491	1908043	5.66	5.08	5.88	-0.8	0.00299	0.0141	DDB_G0268928	1909652	1911457	+
DDB0232428	1908460	1909189	6.68	4.25	7.18	-2.93	1.97e-24	3.45e-22	DDB_G0268928	1909652	1911457	+
DDB0232428	1909639	1910039	5.14	4.56	5.36	-0.8	0.00579	0.0236	DDB_G0268928	1909652	1911457	+
DDB0232428	1919497	1919897	4.38	3.38	4.7	-1.32	0.000939	0.00557	DDB_G0268686	1919974	1924218	+
DDB0232428	1922739	1923563	5.56	6	5.28	0.72	0.0106	0.0374	DDB_G0268688	1924769	1924948	-
DDB0232428	1925200	1925600	4.13	2.1	4.59	-2.49	7.04e-07	9.64e-06	DDB_G0268688	1924769	1924948	-
DDB0232428	1925964	1926364	4.08	1.81	4.56	-2.75	2.15e-07	3.17e-06	DDB_G0268690	1926730	1926909	-
DDB0232428	1927063	1927463	5.02	2.24	5.54	-3.3	3.45e-11	8.08e-10	DDB_G0268690	1926730	1926909	-
DDB0232428	1927769	1928169	3.52	2.13	3.91	-1.78	0.00338	0.0155	DDB_G0268692	1928290	1929267	+
DDB0232428	1967724	1968124	4.35	4.92	3.95	0.97	0.0104	0.0367	DDB_G0268710	1966394	1969829	+
DDB0232428	1976936	1977336	3.11	1.65	3.51	-1.85	0.00753	0.029	DDB_G0268620	1977388	1978925	+
DDB0232428	1984377	1984777	3.89	2.98	4.19	-1.22	0.0106	0.0372	DDB_G0268950	1984869	1986587	+
DDB0232428	1992256	1993093	5.53	6.11	5.12	0.99	0.000226	0.00173	DDB_G0268718	1991527	1993860	-
DDB0232428	2024829	2025588	5.39	2.73	5.9	-3.17	2.42e-18	1.49e-16	DDB_G0269078	2023544	2024644	-
DDB0232428	2029554	2029954	4.34	2.43	4.79	-2.36	2.69e-06	3.31e-05	DDB_G0268740	2028102	2029414	-
DDB0232428	2037545	2037945	6.2	2.81	6.73	-3.93	2.77e-28	1.05e-25	DDB_G0268748	2035070	2036491	-
DDB0232428	2038969	2039597	4.63	2.01	5.14	-3.13	1.47e-08	2.54e-07	DDB_G0268750	2039946	2040221	+
DDB0232428	2039974	2040374	3.4	-0.33	3.95	-4.28	3.79e-06	4.56e-05	DDB_G0268750	2039946	2040221	+
DDB0232428	2040908	2041308	5.89	2.78	6.42	-3.64	1.13e-26	3.29e-24	DDB_G0268752	2040402	2040671	-
DDB0232428	2044193	2044593	4.59	2.77	5.03	-2.26	2.03e-08	3.44e-07	DDB_G0268754	2044869	2046922	+
DDB0232428	2047311	2047711	5.52	4.89	5.76	-0.87	0.00141	0.00773	DDB_G0268968	2047241	2047809	+
DDB0232428	2053564	2053964	3.83	2.77	4.17	-1.4	0.00526	0.0218	DDB_G0268760	2054001	2054913	+
DDB0232428	2059665	2060386	5.55	6.03	5.23	0.8	0.00272	0.0131	DDB_G0268976	2062013	2062258	-
DDB0232428	2069050	2069594	5.8	6.19	5.55	0.64	0.00955	0.0346	DDB_G0268984	2069168	2069746	+
DDB0232428	2069931	2070331	4.59	5.19	4.16	1.04	0.00277	0.0133	DDB_G0269080	2069754	2070466	+
DDB0232428	2101767	2102167	4.66	3.65	4.99	-1.33	0.000692	0.00439	DDB_G0268996	2099705	2102586	-
DDB0232428	2103890	2104586	5.37	3.08	5.85	-2.77	9.5e-13	2.65e-11	DDB_G0268996	2099705	2102586	-
DDB0232428	212756	214113	6.6	7.19	6.19	1	8.2e-05	0.000713	DDB_G0267490	212712	214898	-
DDB0232428	2127620	2128020	4	2	4.47	-2.47	1.77e-05	0.000187	DDB_G0268800	2127909	2128811	+
DDB0232428	2132229	2133192	5.74	4.44	6.11	-1.67	4.9e-09	8.96e-08	DDB_G0268634	2130761	2132526	-
DDB0232428	2133425	2134058	5.21	4.28	5.52	-1.24	0.00242	0.012	DDB_G0269088	2134088	2134666	-
DDB0232428	2144586	2145112	5.14	3.38	5.58	-2.2	3.92e-10	8.14e-09	DDB_G0268808	2141889	2145041	-
DDB0232428	2155748	2156617	6.01	3.85	6.48	-2.63	2e-16	9.25e-15	DDB_G0268812	2154156	2155464	-
DDB0232428	2164678	2165078	6.48	5.89	6.71	-0.81	0.00864	0.0321	DDB_G0294805	2164854	2164925	-
DDB0232428	2165989	2166712	6.57	5.94	6.8	-0.86	0.00437	0.019	DDB_G0294705	2166447	2166518	+
DDB0232428	2192600	2193654	5.52	4.84	5.77	-0.93	0.0101	0.0361	DDB_G0269092	2192652	2193204	-
DDB0232428	2203059	2203822	6.27	6.63	6.04	0.58	0.0141	0.0462	DDB_G0268636	2199646	2204240	+
DDB0232428	2204834	2205234	5.89	6.34	5.6	0.74	0.00513	0.0214	DDB_G0268636	2199646	2204240	+
DDB0232428	2205633	2206489	6.1	6.61	5.76	0.85	0.000746	0.00466	DDB_G0268636	2199646	2204240	+
DDB0232428	2213087	2213487	4.3	3.4	4.6	-1.2	0.00537	0.0222	DDB_G0269014	2204411	2213336	-
DDB0232428	2213941	2214341	4.86	3.93	5.17	-1.24	0.00023	0.00175	DDB_G0269014	2204411	2213336	-
DDB0232428	2214425	2214825	4.74	3.97	5.01	-1.04	0.00419	0.0184	DDB_G0269014	2204411	2213336	-
DDB0232428	2224350	2224750	5.16	5.66	4.82	0.84	0.00399	0.0177	DDB_G0268848	2225484	2234074	+
DDB0232428	222634	223184	5.65	6.09	5.36	0.72	0.00552	0.0227	DDB_G0267498	226283	227085	+
DDB0232428	2232282	2232893	5.12	5.64	4.77	0.87	0.00907	0.0333	DDB_G0268850	2235139	2243566	+
DDB0232428	2234477	2234877	4.23	3.4	4.52	-1.12	0.00841	0.0315	DDB_G0268850	2235139	2243566	+
DDB0232428	224324	224724	5.64	6.23	5.23	1	0.000269	0.002	DDB_G0267498	226283	227085	+
DDB0232428	2243726	2244126	4.12	2.68	4.51	-1.83	0.000225	0.00172	DDB_G0268852	2244141	2252535	+
DDB0232428	224727	225463	6	6.53	5.64	0.89	0.000234	0.00178	DDB_G0267498	226283	227085	+
DDB0232428	2254882	2255282	4.14	2.24	4.59	-2.35	1.5e-06	1.93e-05	DDB_G0268854	2252863	2254749	-
DDB0232428	2258028	2258428	5.55	4.02	5.95	-1.93	3.91e-09	7.25e-08	DDB_G0269018	2258756	2260867	+
DDB0232428	2265322	2265964	5.86	5.25	6.08	-0.83	0.002	0.0102	DDB_G0294803	2265532	2265603	-
DDB0232428	2273174	2273677	5.3	4.35	5.61	-1.26	2.19e-05	0.000227	DDB_G0268862	2271073	2273030	-
DDB0232428	2277933	2278333	6.11	5.57	6.32	-0.75	0.00932	0.034	DDB_G0294707	2278096	2278167	+
DDB0232428	2289078	2289989	6.18	6.56	5.95	0.61	0.00963	0.0348	DDB_G0268872	2287976	2294601	+
DDB0232428	2291509	2291909	4.74	5.25	4.4	0.84	0.0117	0.0401	DDB_G0269022	2295154	2296270	+
DDB0232428	2294837	2295493	5.46	4.64	5.74	-1.1	5.53e-05	0.00051	DDB_G0269022	2295154	2296270	+
DDB0232428	2303838	2304238	4.52	5.3	3.87	1.43	0.000753	0.0047	DDB_G0268878	2304383	2305729	+
DDB0232428	2304677	2305077	4.3	4.97	3.8	1.17	0.00799	0.0303	DDB_G0268878	2304383	2305729	+
DDB0232428	2305114	2305787	4.96	5.65	4.43	1.22	8.33e-05	0.000723	DDB_G0268878	2304383	2305729	+
DDB0232428	2309061	2309461	3.65	2.62	3.98	-1.36	0.0111	0.0385	DDB_G0268884	2309454	2310009	+
DDB0232428	2309662	2310062	5.14	4.31	5.43	-1.13	0.0012	0.00682	DDB_G0268884	2309454	2310009	+
DDB0232428	2310280	2311089	5.76	3.51	6.24	-2.73	1.56e-19	1.19e-17	DDB_G0268886	2311232	2323957	+
DDB0232428	231823	232493	5.57	4.8	5.84	-1.05	0.000183	0.00144	DDB_G0268264	231364	232044	-
DDB0232428	2331177	2331762	5.15	3.95	5.51	-1.56	1.73e-05	0.000184	DDB_G0268888	2324197	2330890	-
DDB0232428	2340500	2340900	3.93	3.01	4.24	-1.23	0.00895	0.033	DDB_G0268896	2340589	2340909	-
DDB0232428	2341542	2342496	5.68	6.18	5.33	0.85	0.00171	0.00903	DDB_G0268896	2340589	2340909	-
DDB0232428	2349152	2349552	3.75	4.63	2.97	1.66	0.00122	0.00689	DDB_G0268902	2346148	2349802	+
DDB0232428	2351354	2353196	7.31	4.87	7.8	-2.93	1.21e-16	5.72e-15	DDB_G0268904	2353413	2355776	+
DDB0232428	2355421	2355821	4.36	3.41	4.67	-1.26	0.00133	0.00737	DDB_G0268906	2356141	2356699	+
DDB0232428	2366393	2367216	6.39	5.87	6.59	-0.72	0.0076	0.0292	DDB_G0294709	2366931	2367002	+
DDB0232428	2368089	2368489	6.24	5.46	6.51	-1.05	3.99e-05	0.000382	DDB_G0294801	2368298	2368369	-
DDB0232428	2369685	2370308	5.64	4.9	5.9	-1	0.000252	0.00189	DDB_G0269030	2369649	2369921	-
DDB0232428	2370893	2371293	6.04	5.45	6.27	-0.82	0.00123	0.00691	DDB_G0294711	2371018	2371090	+
DDB0232428	2389509	2390012	4.81	3.96	5.1	-1.14	0.000968	0.00572	DDB_G0268916	2389897	2390193	+
DDB0232428	2390154	2390867	5.97	5.4	6.19	-0.79	0.00513	0.0214	DDB_G0294797	2390365	2390437	-
DDB0232428	240007	240990	6.59	6.98	6.35	0.63	0.011	0.0385	DDB_G0268614	238722	242663	+
DDB0232428	241103	241503	4.91	5.5	4.49	1.01	0.00126	0.00709	DDB_G0267468	243053	245068	+
DDB0232428	241941	242553	5.66	6.1	5.38	0.72	0.00485	0.0205	DDB_G0267468	243053	245068	+
DDB0232428	244340	244929	5.46	5.99	5.09	0.9	0.000781	0.00484	DDB_G0267468	243053	245068	+
DDB0232428	2445460	2446888	7.04	6.39	7.28	-0.89	0.000176	0.00139	DDB_G0269282	2445906	2446880	-
DDB0232428	2449321	2449721	4.91	2.5	5.4	-2.9	0.000275	0.00203	DDB_G0270468	2447181	2448908	-
DDB0232428	2459982	2460682	5.44	5.91	5.12	0.78	0.0102	0.0364	DDB_G0269286	2451692	2455913	-
DDB0232428	246671	247071	4.56	3.64	4.86	-1.23	0.000978	0.00577	DDB_G0267504	245416	247229	-
DDB0232428	2470858	2471258	5.32	5.95	4.86	1.1	6.84e-05	0.000613	DDB_G0269292	2470067	2471311	+
DDB0232428	2480230	2481363	5.24	4.38	5.53	-1.15	6.16e-05	0.00056	DDB_G0269298	2476607	2480100	-
DDB0232428	2483661	2484061	3.44	1.79	3.87	-2.08	0.00192	0.00989	DDB_G0269302	2482897	2483850	-
DDB0232428	2490544	2490944	4.21	3.11	4.55	-1.44	0.000663	0.00423	DDB_G0270470	2488609	2490364	-
DDB0232428	2491809	2493353	6.6	7.05	6.31	0.74	0.00473	0.0201	DDB_G0270470	2488609	2490364	-
DDB0232428	2503451	2503851	5.91	5.31	6.14	-0.82	0.00172	0.00906	DDB_G0294719	2503577	2503649	+
DDB0232428	2515572	2515972	5.35	5.83	5.04	0.79	0.00526	0.0218	DDB_G0270848	2518022	2519734	-
DDB0232428	2526856	2527256	4.19	4.91	3.62	1.29	0.00217	0.0109	DDB_G0270850	2525867	2528497	-
DDB0232428	253922	254322	4.36	3.56	4.64	-1.09	0.00483	0.0204	DDB_G0267508	254497	255225	-
DDB0232428	2548278	2548678	4.45	3.64	4.73	-1.09	0.00485	0.0205	DDB_G0269328	2548313	2551945	+
DDB0232428	2563031	2563846	6.18	6.63	5.88	0.76	0.00278	0.0133	DDB_G0270482	2561561	2563899	+
DDB0232428	2577009	2577409	4.56	3.57	4.88	-1.31	0.00127	0.00713	DDB_G0269352	2576335	2577600	-
DDB0232428	2588109	2588509	3.6	2.12	4	-1.88	0.00129	0.00721	DDB_G0269360	2585971	2587983	-
DDB0232428	2588771	2589171	3.67	1.61	4.13	-2.53	2.72e-05	0.000274	DDB_G0269360	2585971	2587983	-
DDB0232428	2594687	2595275	4.74	2.83	5.19	-2.36	6.76e-09	1.21e-07	DDB_G0270488	2595518	2606541	+
DDB0232428	2595500	2595900	4.72	3.99	4.98	-0.99	0.00743	0.0287	DDB_G0270488	2595518	2606541	+
DDB0232428	2604315	2604715	5.76	6.21	5.46	0.75	0.00398	0.0177	DDB_G0270490	2607006	2607609	+
DDB0232428	2612401	2613923	6.62	7.13	6.27	0.86	0.000313	0.00226	DDB_G0270494	2611408	2612236	-
DDB0232428	2614567	2615329	5.63	6.2	5.23	0.97	0.000756	0.00472	DDB_G0270494	2611408	2612236	-
DDB0232428	262442	262842	4.31	2.77	4.72	-1.95	4.61e-06	5.46e-05	DDB_G0267514	259066	261816	-
DDB0232428	2626771	2627171	4.02	3.09	4.33	-1.24	0.00604	0.0245	DDB_G0269366	2626379	2626725	-
DDB0232428	2627319	2628515	5.9	5.44	6.08	-0.64	0.0132	0.044	DDB_G0269236	2627248	2628493	+
DDB0232428	2639469	2639869	3.74	1.86	4.18	-2.32	3.72e-05	0.00036	DDB_G0269146	2640023	2641648	+
DDB0232428	2649304	2650184	6.45	5.21	6.82	-1.6	2.7e-10	5.72e-09	DDB_G0269380	2645714	2650717	-
DDB0232428	2650478	2650878	4.8	3.84	5.11	-1.27	0.000502	0.00334	DDB_G0269380	2645714	2650717	-
DDB0232428	2651184	2651584	3.89	2.82	4.22	-1.4	0.00762	0.0292	DDB_G0269380	2645714	2650717	-
DDB0232428	2651921	2652635	4.37	1.86	4.86	-3	6.69e-09	1.2e-07	DDB_G0269380	2645714	2650717	-
DDB0232428	2658035	2658966	6.62	6.99	6.4	0.59	0.0126	0.0423	DDB_G0269384	2655370	2657301	+
DDB0232428	2659574	2660573	6.65	7.02	6.42	0.59	0.0147	0.0478	DDB_G0269384	2655370	2657301	+
DDB0232428	2667253	2667653	2.95	1.14	3.39	-2.24	0.00469	0.02	DDB_G0269250	2657392	2667176	-
DDB0232428	2669780	2670180	5.78	6.27	5.46	0.82	0.000911	0.00545	DDB_G0269386	2668447	2670641	-
DDB0232428	2672770	2673170	5.5	3.27	5.98	-2.7	4.15e-11	9.63e-10	DDB_G0270498	2671435	2671636	+
DDB0232428	2673410	2675485	7.53	4.83	8.04	-3.21	2.31e-33	2.85e-30	DDB_G0270858	2676041	2677561	+
DDB0232428	2681564	2681964	3.62	2.04	4.04	-2	0.00444	0.0192	DDB_G0269390	2681142	2681466	-
DDB0232428	2698461	2698861	5.49	4.95	5.7	-0.75	0.0101	0.0361	DDB_G0294789	2698672	2698743	-
DDB0232428	2706262	2706662	5.51	3.44	5.97	-2.54	3.71e-13	1.09e-11	DDB_G0269204	2700289	2705516	-
DDB0232428	2714025	2714928	5.7	4.67	6.03	-1.36	1.48e-06	1.91e-05	DDB_G0269404	2713558	2714296	-
DDB0232428	2719066	2719737	4.79	3.52	5.16	-1.63	4.72e-06	5.58e-05	DDB_G0269410	2719928	2720827	+
DDB0232428	2722650	2723050	3.29	1.23	3.75	-2.52	0.000679	0.00431	DDB_G0269412	2724169	2725668	+
DDB0232428	2724797	2725380	5.56	5.96	5.31	0.65	0.0147	0.0476	DDB_G0269412	2724169	2725668	+
DDB0232428	2739197	2739597	4.7	5.22	4.34	0.88	0.0105	0.0371	DDB_G0269426	2738058	2740498	+
DDB0232428	2739874	2740274	5.14	5.72	4.72	1	0.0016	0.00855	DDB_G0270514	2741124	2742151	+
DDB0232428	274177	274974	6	6.37	5.78	0.6	0.0133	0.0442	DDB_G0267528	274124	275255	-
DDB0232428	2742153	2742553	4.34	3.63	4.6	-0.97	0.0143	0.0466	DDB_G0269428	2743300	2744337	+
DDB0232428	2745033	2745433	5.54	6.06	5.19	0.86	0.00396	0.0176	DDB_G0269428	2743300	2744337	+
DDB0232428	2773058	2773458	4.46	3.36	4.8	-1.44	0.00085	0.00516	DDB_G0270524	2771493	2773012	-
DDB0232428	2781050	2781450	5.79	6.3	5.44	0.86	0.000569	0.0037	DDB_G0269440	2782084	2784323	-
DDB0232428	2782069	2782469	5.34	5.78	5.06	0.72	0.00671	0.0265	DDB_G0269440	2782084	2784323	-
DDB0232428	2787934	2788334	3.56	1.77	4	-2.23	0.00129	0.0072	DDB_G0269444	2788108	2789424	+
DDB0232428	2791007	2791407	5.88	4.24	6.3	-2.06	8.86e-12	2.2e-10	DDB_G0269446	2789495	2790655	-
DDB0232428	2791850	2792752	6.26	6.61	6.05	0.57	0.0154	0.0494	DDB_G0269446	2789495	2790655	-
DDB0232428	2797130	2797729	5.65	4.31	6.03	-1.72	7.85e-10	1.59e-08	DDB_G0269134	2795744	2797105	-
DDB0232428	2800126	2800526	4.57	5.25	4.06	1.19	0.000653	0.00418	DDB_G0269450	2798117	2798819	-
DDB0232428	2801600	2802000	5.06	5.66	4.62	1.04	0.00118	0.00672	DDB_G0269452	2799520	2802510	-
DDB0232428	2807250	2807876	5.15	5.68	4.78	0.9	0.00165	0.00881	DDB_G0294553	2805074	2806555	-
DDB0232428	2820204	2820828	5.39	6	4.94	1.06	0.000123	0.00101	DDB_G0294727	2817548	2817634	+
DDB0232428	2830677	2831402	5.79	6.26	5.48	0.79	0.00148	0.00804	DDB_G0269464	2833557	2833931	-
DDB0232428	2831438	2832890	6.65	7.14	6.33	0.82	0.00101	0.00589	DDB_G0269464	2833557	2833931	-
DDB0232428	283817	284496	5.5	5.89	5.26	0.64	0.0155	0.0496	DDB_G0267532	283495	286152	+
DDB0232428	2843878	2844278	4.42	3.2	4.78	-1.58	0.000117	0.000967	DDB_G0269476	2844541	2845608	+
DDB0232428	2846263	2846663	5.48	2.19	6.01	-3.82	5.2e-21	4.85e-19	DDB_G0269478	2845861	2846125	-
DDB0232428	284854	285254	4.57	5.08	4.22	0.86	0.0116	0.04	DDB_G0267532	283495	286152	+
DDB0232428	2858136	2858536	4.81	3.93	5.1	-1.17	0.000412	0.00285	DDB_G0269484	2859071	2859931	+
DDB0232428	2885029	2885429	5.05	5.57	4.7	0.88	0.0063	0.0253	DDB_G0269498	2883107	2884312	-
DDB0232428	2887002	2887402	3.27	0.26	3.8	-3.54	6.63e-05	0.000598	DDB_G0269500	2887577	2888427	+
DDB0232428	2895044	2895659	5.55	3.3	6.03	-2.72	2.31e-17	1.21e-15	DDB_G0269214	2895800	2898550	+
DDB0232428	2912861	2913261	6.23	5.7	6.43	-0.73	0.0106	0.0373	DDB_G0294733	2913067	2913153	+
DDB0232428	291601	292069	4.55	3.52	4.87	-1.35	0.000399	0.00277	DDB_G0267538	291771	293820	+
DDB0232428	2916605	2917005	4	4.62	3.56	1.05	0.0155	0.0495	DDB_G0270544	2913781	2918690	+
DDB0232428	2922143	2922543	5.02	5.55	4.65	0.9	0.00395	0.0176	DDB_G0269126	2922116	2925271	-
DDB0232428	2922678	2923078	5.16	5.89	4.58	1.3	5.61e-06	6.56e-05	DDB_G0269126	2922116	2925271	-
DDB0232428	2923218	2923904	5.5	6.23	4.93	1.31	5.48e-06	6.43e-05	DDB_G0269126	2922116	2925271	-
DDB0232428	2924254	2925162	5.85	6.36	5.5	0.86	0.00282	0.0134	DDB_G0269126	2922116	2925271	-
DDB0232428	2932928	2933328	4.96	2.97	5.42	-2.45	1.43e-10	3.15e-09	DDB_G0270878	2931465	2932451	-
DDB0232428	2942379	2943067	3.64	4.55	2.79	1.76	0.00093	0.00553	DDB_G0269518	2942536	2942924	-
DDB0232428	2945522	2945922	5.64	3.33	6.13	-2.79	2.46e-19	1.77e-17	DDB_G0269522	2944304	2945241	-
DDB0232428	296743	297695	6.8	5.91	7.09	-1.19	0.000447	0.00305	DDB_G0267470	298527	300350	+
DDB0232428	2971994	2972726	5.66	6.19	5.31	0.88	0.000691	0.00438	DDB_G0269548	2974419	2975425	-
DDB0232428	2984169	2984569	4.82	5.36	4.45	0.91	0.00448	0.0193	DDB_G0269554	2983180	2987875	+
DDB0232428	2984847	2985897	5.76	6.17	5.51	0.67	0.0118	0.0405	DDB_G0269554	2983180	2987875	+
DDB0232428	2987128	2987678	5.58	6.03	5.28	0.75	0.00407	0.018	DDB_G0270554	2988150	2988932	+
DDB0232428	2993417	2993817	3.97	2.54	4.37	-1.82	0.000906	0.00543	DDB_G0269242	2990411	2993319	-
DDB0232428	2998583	2998983	3.67	2.09	4.08	-1.99	0.000872	0.00527	DDB_G0269560	2996712	2998612	-
DDB0232428	3003931	3005288	5.56	6.29	4.99	1.31	8.17e-07	1.11e-05	DDB_G0269210	3002229	3006724	+
DDB0232428	3005997	3006756	5.29	5.78	4.95	0.83	0.00458	0.0196	DDB_G0269176	3007465	3008125	+
DDB0232428	3015696	3016096	4.69	1.23	5.23	-4	7.8e-15	2.94e-13	DDB_G0269566	3015026	3015487	-
DDB0232428	3025681	3026081	6.56	4.17	7.05	-2.88	8.56e-19	5.58e-17	DDB_G0269194	3020703	3025206	-
DDB0232428	3027401	3028011	4.97	3.88	5.31	-1.43	0.000179	0.00141	DDB_G0269212	3029557	3034180	+
DDB0232428	3028816	3029216	5.16	5.93	4.53	1.39	5.06e-06	5.96e-05	DDB_G0269212	3029557	3034180	+
DDB0232428	3031803	3032440	4.75	5.38	4.3	1.08	0.000733	0.00461	DDB_G0269212	3029557	3034180	+
DDB0232428	3032949	3033349	4.01	4.74	3.43	1.32	0.00401	0.0178	DDB_G0269212	3029557	3034180	+
DDB0232428	3033652	3034052	5.28	5.73	4.99	0.74	0.00744	0.0287	DDB_G0269212	3029557	3034180	+
DDB0232428	3035619	3036264	5.44	5.91	5.12	0.79	0.00351	0.0159	DDB_G0269572	3034894	3039544	-
DDB0232428	3039796	3040196	3.76	2.68	4.1	-1.42	0.00772	0.0295	DDB_G0269572	3034894	3039544	-
DDB0232428	3053423	3053823	3.95	4.66	3.39	1.28	0.0057	0.0233	DDB_G0270564	3054343	3055725	+
DDB0232428	3058297	3058697	4.34	0.96	4.88	-3.91	2.25e-11	5.36e-10	DDB_G0269128	3055800	3057686	-
DDB0232428	3069631	3070337	5.85	3.66	6.33	-2.67	2.06e-15	8.38e-14	DDB_G0270566	3070710	3072419	+
DDB0232428	307068	307468	4.83	3.08	5.26	-2.18	2.45e-09	4.64e-08	DDB_G0268272	304919	306988	-
DDB0232428	3079622	3080022	4.6	5.41	3.91	1.5	3.02e-05	0.000299	DDB_G0269588	3077286	3078470	-
DDB0232428	3080258	3080658	4.77	5.33	4.37	0.96	0.00384	0.0172	DDB_G0269588	3077286	3078470	-
DDB0232428	3093448	3093848	4.79	3.01	5.23	-2.22	1.61e-09	3.14e-08	DDB_G0270570	3093873	3094739	+
DDB0232428	3098764	3099363	4.75	5.37	4.3	1.07	0.00155	0.00832	DDB_G0270572	3098695	3108214	+
DDB0232428	310211	310611	3.57	1.73	4.02	-2.29	0.00109	0.00632	DDB_G0267544	307708	309784	-
DDB0232428	3102325	3103113	5.31	6.02	4.76	1.26	2.49e-05	0.000254	DDB_G0270572	3098695	3108214	+
DDB0232428	3104084	3105636	6.28	7.04	5.66	1.38	3.22e-08	5.33e-07	DDB_G0270892	3109107	3109977	+
DDB0232428	3106045	3106445	4.82	5.55	4.25	1.31	4.65e-05	0.000436	DDB_G0270892	3109107	3109977	+
DDB0232428	3107283	3107959	5.35	6.09	4.77	1.33	1.04e-05	0.000116	DDB_G0270892	3109107	3109977	+
DDB0232428	3119592	3119992	5.88	6.34	5.58	0.76	0.00311	0.0145	DDB_G0269606	3116884	3119058	+
DDB0232428	3120086	3120879	6.24	6.86	5.79	1.07	6.82e-06	7.86e-05	DDB_G0269606	3116884	3119058	+
DDB0232428	3120971	3121371	5.58	6.16	5.16	1	9.08e-05	0.000776	DDB_G0269606	3116884	3119058	+
DDB0232428	3121582	3122182	5.46	6.06	5.03	1.04	0.000115	0.000951	DDB_G0269606	3116884	3119058	+
DDB0232428	3134910	3135648	5.95	3.19	6.47	-3.28	1.4e-25	3.3e-23	DDB_G0269610	3136522	3141488	+
DDB0232428	314143	314857	5.58	6.19	5.14	1.05	6.45e-05	0.000584	DDB_G0267548	313115	316757	-
DDB0232428	3145206	3145606	3.55	1.8	3.98	-2.18	0.000564	0.00367	DDB_G0270578	3142550	3144837	-
DDB0232428	3149547	3149947	4.32	2.68	4.75	-2.06	4.14e-06	4.95e-05	DDB_G0269618	3150646	3151839	+
DDB0232428	3153874	3154274	5.16	2.84	5.64	-2.8	1.51e-13	4.69e-12	DDB_G0270582	3155421	3157129	+
DDB0232428	3154283	3155033	5.11	2.61	5.61	-3	4.38e-05	0.000413	DDB_G0270582	3155421	3157129	+
DDB0232428	3156017	3157048	5.97	6.4	5.69	0.71	0.00565	0.0232	DDB_G0270582	3155421	3157129	+
DDB0232428	3163227	3163627	4.36	2.77	4.77	-2.01	2.15e-05	0.000223	DDB_G0269622	3162116	3163141	-
DDB0232428	3172692	3173092	5.08	5.52	4.79	0.72	0.0156	0.0498	DDB_G0269624	3170314	3174422	+
DDB0232428	3173099	3173499	5.04	5.53	4.71	0.82	0.0061	0.0247	DDB_G0269624	3170314	3174422	+
DDB0232428	3175054	3175632	5.4	3.37	5.86	-2.49	1.57e-09	3.06e-08	DDB_G0269626	3176439	3181124	+
DDB0232428	3175832	3176232	5.25	3.67	5.66	-1.99	3.45e-10	7.2e-09	DDB_G0269626	3176439	3181124	+
DDB0232428	3177771	3178171	5.88	6.38	5.54	0.84	0.000819	0.00502	DDB_G0269626	3176439	3181124	+
DDB0232428	3178438	3179383	6.87	7.26	6.62	0.64	0.00909	0.0334	DDB_G0269626	3176439	3181124	+
DDB0232428	3179507	3179907	6.43	6.81	6.18	0.63	0.0082	0.0308	DDB_G0270586	3181593	3183333	+
DDB0232428	3180025	3181048	7.15	7.51	6.92	0.59	0.0157	0.05	DDB_G0270586	3181593	3183333	+
DDB0232428	3182858	3183258	5.39	5.99	4.96	1.03	0.000213	0.00164	DDB_G0270586	3181593	3183333	+
DDB0232428	3183477	3183877	5.74	6.31	5.34	0.96	0.000113	0.000937	DDB_G0270586	3181593	3183333	+
DDB0232428	3184238	3185311	7.43	7.86	7.15	0.71	0.00443	0.0191	DDB_G0269628	3183487	3185815	-
DDB0232428	3185893	3186293	5.11	4.35	5.38	-1.03	0.00132	0.00735	DDB_G0269628	3183487	3185815	-
DDB0232428	3186475	3186875	4.89	5.54	4.39	1.15	0.000234	0.00178	DDB_G0269628	3183487	3185815	-
DDB0232428	3193634	3194034	5.92	6.37	5.63	0.75	0.00438	0.019	DDB_G0270894	3195968	3200425	+
DDB0232428	3198647	3199047	5.03	5.63	4.6	1.03	0.000988	0.00581	DDB_G0269634	3201588	3202019	+
DDB0232428	3203962	3204752	6.67	5.95	6.93	-0.97	4.04e-05	0.000386	DDB_G0269638	3204015	3204688	-
DDB0232428	3213415	3213952	5.34	3.54	5.78	-2.24	9.51e-12	2.36e-10	DDB_G0269644	3214845	3216721	+
DDB0232428	3214070	3214470	4.53	3.19	4.91	-1.71	0.00023	0.00175	DDB_G0269644	3214845	3216721	+
DDB0232428	321595	321995	5.17	3.51	5.6	-2.09	3.11e-10	6.56e-09	DDB_G0268278	322112	322810	+
DDB0232428	3227376	3227776	4.68	5.26	4.26	1	0.00573	0.0234	DDB_G0269180	3226604	3229060	-
DDB0232428	3227812	3228758	5.64	6.19	5.26	0.93	0.00116	0.00662	DDB_G0269180	3226604	3229060	-
DDB0232428	3244882	3245282	5.42	5.98	5.03	0.94	0.000407	0.00282	DDB_G0269108	3244376	3246648	-
DDB0232428	327201	327866	5.33	5.78	5.04	0.74	0.00797	0.0302	DDB_G0267554	325873	326929	+
DDB0232428	3282440	3282840	3.8	2.53	4.17	-1.64	0.00147	0.00801	DDB_G0269672	3282508	3282723	+
DDB0232428	328274	330158	6.62	7.13	6.27	0.86	0.000415	0.00287	DDB_G0267556	327145	330624	-
DDB0232428	3285748	3286567	5.46	3.69	5.9	-2.21	4.86e-13	1.41e-11	DDB_G0270606	3287288	3289621	+
DDB0232428	3287905	3289046	6.14	6.72	5.72	1	4.36e-05	0.000411	DDB_G0270606	3287288	3289621	+
DDB0232428	3297819	3298704	7.06	3.63	7.6	-3.97	2.59e-35	7.99e-32	DDB_G0270608	3298761	3298966	+
DDB0232428	3300376	3300776	6.12	3.76	6.6	-2.85	3.79e-18	2.27e-16	DDB_G0270610	3299624	3300197	-
DDB0232428	3303326	3303726	4.48	4.99	4.13	0.86	0.0153	0.0492	DDB_G0269678	3301231	3305445	-
DDB0232428	3323692	3324642	5.79	6.29	5.45	0.84	0.000874	0.00528	DDB_G0269686	3319946	3322896	-
DDB0232428	3324677	3325334	5.41	5.93	5.06	0.87	0.0017	0.00901	DDB_G0269688	3323737	3326298	-
DDB0232428	3328038	3328438	5.04	3.14	5.49	-2.35	4.11e-07	5.79e-06	DDB_G0270914	3328824	3329816	+
DDB0232428	3331596	3331996	5.33	3.15	5.81	-2.65	3.13e-15	1.24e-13	DDB_G0270918	3332298	3336672	+
DDB0232428	3339119	3340006	6.06	6.45	5.82	0.63	0.00819	0.0308	DDB_G0269692	3337065	3338927	+
DDB0232428	3347623	3348407	5.05	5.67	4.61	1.06	0.000561	0.00365	DDB_G0269696	3345400	3350536	+
DDB0232428	3348468	3349273	5.59	6.09	5.25	0.84	0.00101	0.0059	DDB_G0269698	3350709	3351586	-
DDB0232428	3352661	3353061	4.93	5.43	4.6	0.83	0.007	0.0274	DDB_G0269700	3352107	3354728	+
DDB0232428	3353150	3353812	5.25	5.71	4.95	0.77	0.00587	0.0239	DDB_G0269700	3352107	3354728	+
DDB0232428	3366324	3366724	3.71	0.99	4.22	-3.23	4.16e-07	5.86e-06	DDB_G0269702	3365719	3366285	-
DDB0232428	3376275	3376675	4.92	5.56	4.44	1.12	0.000473	0.00318	DDB_G0270920	3375140	3378478	-
DDB0232428	3380962	3381362	3.13	4.13	2.14	1.99	0.0062	0.025	DDB_G0270922	3381332	3381919	+
DDB0232428	3382235	3382635	3.76	4.65	2.95	1.7	0.00233	0.0116	DDB_G0270924	3383025	3383458	+
DDB0232428	3396050	3396450	3.47	2.07	3.86	-1.79	0.00275	0.0132	DDB_G0270624	3394961	3395551	-
DDB0232428	3408866	3409266	4.31	1.86	4.8	-2.94	4.66e-09	8.57e-08	DDB_G0270930	3406195	3406988	+
DDB0232428	3410106	3410506	6.17	3.39	6.68	-3.29	3.54e-07	5.05e-06	DDB_G0269720	3410490	3413579	-
DDB0232428	3416982	3417617	6.02	2.94	6.55	-3.61	4.94e-26	1.29e-23	DDB_G0270932	3419847	3423103	+
DDB0232428	3418476	3419942	6.56	5.17	6.95	-1.78	0.00341	0.0156	DDB_G0270932	3419847	3423103	+
DDB0232428	3420727	3421127	5.93	5.42	6.13	-0.71	0.0147	0.0477	DDB_G0270932	3419847	3423103	+
DDB0232428	3430014	3430414	3.66	-0.8	4.23	-5.02	5.23e-06	6.14e-05	DDB_G0269730	3429232	3429774	-
DDB0232428	3430917	3431317	6.68	6.16	6.89	-0.73	0.00979	0.0353	DDB_G0294775	3431190	3431262	-
DDB0232428	3435325	3436102	5.19	2.62	5.7	-3.08	3.6e-17	1.85e-15	DDB_G0269166	3436536	3441900	+
DDB0232428	3437005	3437405	4.22	2.93	4.6	-1.66	0.000837	0.0051	DDB_G0269166	3436536	3441900	+
DDB0232428	3444862	3445415	5.56	5.99	5.29	0.7	0.00685	0.0269	DDB_G0269732	3443410	3446174	+
DDB0232428	3465318	3465828	5.28	5.77	4.96	0.82	0.00379	0.017	DDB_G0269742	3466584	3468271	+
DDB0232428	346839	347656	6.12	4.31	6.56	-2.25	0.000934	0.00555	DDB_G0267566	343868	346712	-
DDB0232428	3470028	3470428	5.71	3.51	6.18	-2.67	3.51e-19	2.45e-17	DDB_G0270630	3470541	3471348	+
DDB0232428	3475281	3475972	6.25	4.2	6.71	-2.51	4.48e-12	1.16e-10	DDB_G0269748	3473013	3474697	-
DDB0232428	3478799	3479727	5.04	5.63	4.62	1	0.00166	0.00881	DDB_G0269226	3476704	3479389	-
DDB0232428	347891	348291	4.76	2.1	5.27	-3.17	2.2e-09	4.2e-08	DDB_G0268284	348371	351563	+
DDB0232428	3490312	3490927	5.49	5.98	5.17	0.8	0.00298	0.014	DDB_G0269756	3489330	3491399	-
DDB0232428	3504399	3504799	6.03	3.59	6.52	-2.94	1.22e-20	1.08e-18	DDB_G0269124	3500588	3503767	-
DDB0232428	3505097	3505497	4.35	1.67	4.85	-3.18	2.68e-08	4.48e-07	DDB_G0269124	3500588	3503767	-
DDB0232428	3505527	3505927	4.79	0.99	5.34	-4.34	2.04e-15	8.33e-14	DDB_G0269124	3500588	3503767	-
DDB0232428	3506086	3506486	4.53	0.79	5.08	-4.29	4.76e-13	1.39e-11	DDB_G0269124	3500588	3503767	-
DDB0232428	3506830	3507676	6.4	2.88	6.94	-4.06	6e-26	1.54e-23	DDB_G0270940	3508370	3509356	-
DDB0232428	3509970	3510370	4.22	3.36	4.52	-1.16	0.00637	0.0255	DDB_G0269760	3510769	3511836	+
DDB0232428	3510376	3511525	6.62	6.07	6.83	-0.77	0.00172	0.00908	DDB_G0269760	3510769	3511836	+
DDB0232428	3512768	3513495	5.83	6.2	5.6	0.61	0.0122	0.0414	DDB_G0269762	3512075	3514549	-
DDB0232428	3516230	3517000	5.61	6.09	5.3	0.79	0.0024	0.0118	DDB_G0269764	3515795	3517258	+
DDB0232428	352013	353310	6.41	6.97	6.02	0.95	5.72e-05	0.000524	DDB_G0267396	351991	354465	-
DDB0232428	3524616	3525093	5.12	4.13	5.44	-1.31	3.1e-05	0.000307	DDB_G0269770	3523265	3524869	-
DDB0232428	3526839	3527338	4.43	3.51	4.73	-1.22	0.0015	0.00813	DDB_G0269774	3527142	3528263	+
DDB0232428	3533828	3534228	3.32	0.82	3.82	-3	0.000268	0.00199	DDB_G0270636	3534092	3537641	+
DDB0232428	3541823	3542617	5.37	5.91	4.99	0.92	0.000912	0.00545	DDB_G0269222	3539581	3544525	-
DDB0232428	3544958	3546005	6.71	3.78	7.23	-3.45	2.77e-25	5.59e-23	DDB_G0269222	3539581	3544525	-
DDB0232428	3546021	3546421	4.6	3.4	4.95	-1.55	0.000867	0.00524	DDB_G0269778	3547267	3548768	+
DDB0232428	3546698	3547356	5.24	4.67	5.45	-0.79	0.00532	0.022	DDB_G0269778	3547267	3548768	+
DDB0232428	3558619	3559019	4.94	5.42	4.62	0.8	0.0088	0.0326	DDB_G0269788	3558146	3559074	+
DDB0232428	357771	358171	3.81	1.46	4.3	-2.84	2.35e-06	2.93e-05	DDB_G0267568	355159	357213	-
DDB0232428	3579614	3580014	5.82	5.3	6.02	-0.72	0.0102	0.0364	DDB_G0294737	3579771	3579843	+
DDB0232428	3580326	3580726	6.44	3.59	6.95	-3.36	4.77e-27	1.47e-24	DDB_G0269794	3580948	3581715	+
DDB0232428	358485	358885	4.89	4.14	5.16	-1.02	0.005	0.0209	DDB_G0267568	355159	357213	-
DDB0232428	3587179	3587579	4.32	5.07	3.71	1.36	0.0007	0.00444	DDB_G0270642	3586235	3588840	-
DDB0232428	3594387	3594787	4.91	5.54	4.46	1.08	0.000724	0.00456	DDB_G0270958	3595703	3598413	-
DDB0232428	3602562	3603587	4.85	5.42	4.45	0.97	0.0022	0.0111	DDB_G0270962	3599415	3609732	+
DDB0232428	3608515	3608915	5.61	6.14	5.25	0.89	0.000788	0.00487	DDB_G0270644	3610346	3612888	-
DDB0232428	3625077	3625788	6.46	6.86	6.2	0.65	0.00911	0.0334	DDB_G0270966	3627252	3628552	+
DDB0232428	3642287	3642687	4.13	4.81	3.6	1.21	0.00407	0.018	DDB_G0270650	3640332	3641360	-
DDB0232428	3653937	3654703	5.14	5.77	4.69	1.08	0.000235	0.00178	DDB_G0269810	3653375	3658191	-
DDB0232428	3661840	3662322	4.82	5.38	4.43	0.95	0.00308	0.0144	DDB_G0270654	3660860	3661468	+
DDB0232428	3676605	3677005	3.97	1.89	4.44	-2.54	1.13e-05	0.000125	DDB_G0270658	3673860	3674359	+
DDB0232428	3692695	3693095	4.6	1.2	5.14	-3.94	2.26e-13	6.83e-12	DDB_G0270972	3691172	3692200	-
DDB0232428	369283	369683	3.99	2.99	4.31	-1.33	0.00448	0.0193	DDB_G0267580	369407	370211	+
DDB0232428	3708315	3709123	5.05	5.78	4.47	1.31	8.27e-05	0.000718	DDB_G0269844	3709558	3709683	-
DDB0232428	3719210	3719610	4.7	5.5	4.04	1.47	2.67e-05	0.00027	DDB_G0269850	3719484	3722655	+
DDB0232428	3719688	3720878	6.47	7.02	6.08	0.94	0.000122	0.00101	DDB_G0269850	3719484	3722655	+
DDB0232428	3721102	3721502	4.76	5.4	4.3	1.1	0.0011	0.00634	DDB_G0269850	3719484	3722655	+
DDB0232428	3722716	3723116	5.47	4.91	5.69	-0.77	0.00705	0.0276	DDB_G0269850	3719484	3722655	+
DDB0232428	3725005	3725405	4.44	5.03	4.01	1.02	0.00621	0.025	DDB_G0270668	3723386	3727938	-
DDB0232428	3732520	3733395	5.67	6.23	5.27	0.95	0.000157	0.00125	DDB_G0269220	3734477	3734926	+
DDB0232428	3735354	3736100	5.34	4.38	5.65	-1.27	3.96e-05	0.00038	DDB_G0269178	3735334	3735939	-
DDB0232428	3736266	3736666	4.9	2.65	5.38	-2.73	1.02e-12	2.83e-11	DDB_G0269178	3735334	3735939	-
DDB0232428	3736669	3737069	4.26	3.27	4.58	-1.31	0.00179	0.00937	DDB_G0269218	3736784	3737308	-
DDB0232428	3741856	3742513	5.15	5.68	4.79	0.89	0.00319	0.0148	DDB_G0270672	3740758	3742851	-
DDB0232428	3744482	3744882	4.87	5.4	4.51	0.89	0.0065	0.0259	DDB_G0269856	3743580	3744917	+
DDB0232428	3750952	3751352	3.46	0.82	3.96	-3.14	6.89e-06	7.92e-05	DDB_G0269254	3751652	3752725	+
DDB0232428	3764880	3765577	5.32	3.68	5.74	-2.06	0.00292	0.0138	DDB_G0270676	3764751	3765122	+
DDB0232428	3765714	3766114	4.02	2.9	4.37	-1.47	0.00805	0.0304	DDB_G0270980	3766207	3767162	+
DDB0232428	3770500	3771499	5.87	4.09	6.3	-2.22	1.83e-10	3.98e-09	DDB_G0270982	3771006	3771407	+
DDB0232428	3779729	3780129	4.83	5.51	4.31	1.2	0.000166	0.00132	DDB_G0270680	3781297	3783053	+
DDB0232428	3787180	3787580	3.96	1.46	4.46	-3	9.91e-08	1.54e-06	DDB_G0269882	3787682	3788230	+
DDB0232428	379536	379936	4.68	3.78	4.98	-1.2	0.000881	0.00531	DDB_G0267588	376992	379294	-
DDB0232428	3795716	3796116	5.42	4.9	5.62	-0.72	0.0105	0.0372	DDB_G0270682	3796607	3797645	+
DDB0232428	3807074	3807474	5.78	6.17	5.54	0.64	0.0131	0.0436	DDB_G0269892	3806514	3807971	+
DDB0232428	3813046	3813815	5.82	6.28	5.53	0.75	0.00246	0.0121	DDB_G0269894	3810811	3812262	+
DDB0232428	3814364	3814764	4.86	5.35	4.54	0.81	0.0132	0.044	DDB_G0269896	3812473	3816336	-
DDB0232428	3823370	3823770	3.84	1.79	4.3	-2.51	2.41e-05	0.000247	DDB_G0269900	3823854	3826081	+
DDB0232428	3829796	3830196	5.49	5.88	5.25	0.63	0.0147	0.0478	DDB_G0270686	3829651	3831106	-
DDB0232428	3840161	3841065	6.52	7.02	6.19	0.83	0.00184	0.00956	DDB_G0270994	3842009	3844717	+
DDB0232428	3843256	3843984	5.98	6.45	5.67	0.78	0.00137	0.00757	DDB_G0270994	3842009	3844717	+
DDB0232428	3844072	3844472	5.25	5.77	4.9	0.88	0.00205	0.0104	DDB_G0270996	3845549	3846750	+
DDB0232428	3858388	3859080	5.67	4.58	6.01	-1.43	6.53e-06	7.56e-05	DDB_G0295499	3858015	3858099	-
DDB0232428	3859319	3859719	4.07	3.26	4.35	-1.09	0.0147	0.0477	DDB_G0270688	3859398	3861680	+
DDB0232428	3878401	3879758	6.5	6.97	6.19	0.78	0.00118	0.00669	DDB_G0269926	3880004	3882178	-
DDB0232428	3891039	3891439	3.71	2.35	4.1	-1.75	0.0123	0.0416	DDB_G0270692	3887599	3890811	-
DDB0232428	3907933	3908418	4.66	3.19	5.07	-1.88	1.59e-06	2.03e-05	DDB_G0269940	3906624	3907837	-
DDB0232428	390816	391567	5.21	5.74	4.85	0.89	0.00195	0.01	DDB_G0268288	386296	390186	-
DDB0232428	3912551	3913295	4.88	3.72	5.23	-1.51	0.00026	0.00194	DDB_G0269944	3913001	3914017	+
DDB0232428	3919421	3919821	5.51	5.91	5.27	0.64	0.0142	0.0464	DDB_G0269950	3920593	3921886	+
DDB0232428	3924109	3924537	4.88	5.58	4.33	1.25	0.000157	0.00125	DDB_G0269954	3923641	3926025	+
DDB0232428	3924539	3924939	4.91	5.76	4.17	1.59	3.81e-07	5.41e-06	DDB_G0269954	3923641	3926025	+
DDB0232428	3925031	3925836	5.59	6.23	5.11	1.12	4.83e-05	0.000451	DDB_G0269954	3923641	3926025	+
DDB0232428	3928899	3929299	4.48	5.01	4.12	0.89	0.0152	0.0488	DDB_G0269958	3929456	3929821	-
DDB0232428	3947876	3948504	5.58	4.25	5.97	-1.72	2.85e-09	5.33e-08	DDB_G0269970	3946896	3947753	-
DDB0232428	3952267	3953309	6.01	6.43	5.75	0.68	0.00539	0.0223	DDB_G0269972	3952196	3954580	-
DDB0232428	3959222	3959622	5.97	4	6.43	-2.43	9.97e-16	4.31e-14	DDB_G0269978	3960032	3961552	+
DDB0232428	3965194	3965594	4.47	5.04	4.06	0.98	0.00714	0.0278	DDB_G0269980	3962023	3963455	+
DDB0232428	3968204	3968724	5.04	5.52	4.72	0.8	0.0065	0.0259	DDB_G0271000	3963577	3972340	-
DDB0232428	3972112	3972512	4.68	3.64	5.01	-1.37	0.00661	0.0262	DDB_G0271000	3963577	3972340	-
DDB0232428	3979389	3979876	4.42	5.05	3.96	1.09	0.00296	0.0139	DDB_G0294597	3979902	3981306	-
DDB0232428	3982114	3983129	5.89	6.33	5.6	0.73	0.0029	0.0137	DDB_G0294597	3979902	3981306	-
DDB0232428	4006069	4007395	4.19	4.96	3.55	1.41	0.000544	0.00357	DDB_G0271004	4005997	4007094	-
DDB0232428	4007607	4008916	5.1	5.77	4.6	1.17	8.82e-05	0.000757	DDB_G0271004	4005997	4007094	-
DDB0232428	402143	402543	4.76	5.3	4.38	0.92	0.00484	0.0205	DDB_G0267600	398417	399505	-
DDB0232428	4022331	4022965	5.63	4.8	5.92	-1.12	0.000266	0.00198	DDB_G0270008	4022273	4022909	+
DDB0232428	4024120	4024974	5.72	5.06	5.97	-0.91	0.000373	0.00262	DDB_G0270012	4024276	4024998	+
DDB0232428	4025564	4025964	4.51	3.23	4.88	-1.65	4.64e-05	0.000435	DDB_G0270014	4026325	4027243	+
DDB0232428	4028283	4028683	3.87	1.96	4.32	-2.36	9.52e-06	0.000106	DDB_G0269170	4028749	4029268	+
DDB0232428	4043007	4043407	5.7	6.3	5.26	1.03	0.000108	0.000905	DDB_G0270022	4041315	4042649	+
DDB0232428	4047474	4047874	3.58	0.31	4.12	-3.81	7.53e-07	1.03e-05	DDB_G0269252	4047424	4051387	+
DDB0232428	4059566	4059966	4.35	5.06	3.81	1.25	0.00538	0.0222	DDB_G0270032	4060239	4061396	+
DDB0232428	4061513	4061913	2.51	0.08	3	-2.92	0.0129	0.0433	DDB_G0270032	4060239	4061396	+
DDB0232428	4070468	4070868	4.73	1.57	5.26	-3.7	1.04e-11	2.59e-10	DDB_G0269142	4072747	4074515	+
DDB0232428	4071027	4071803	6.62	4.43	7.1	-2.67	4.95e-21	4.66e-19	DDB_G0269142	4072747	4074515	+
DDB0232428	4072157	4072557	5	2.83	5.48	-2.65	1.58e-12	4.29e-11	DDB_G0269142	4072747	4074515	+
DDB0232428	4081289	4082071	5.97	4.45	6.38	-1.93	1.23e-10	2.71e-09	DDB_G0270710	4079745	4080356	-
DDB0232428	4082868	4083565	6.07	6.53	5.78	0.75	0.00353	0.016	DDB_G0270710	4079745	4080356	-
DDB0232428	4083646	4084046	5.3	5.78	4.98	0.8	0.00386	0.0173	DDB_G0270710	4079745	4080356	-
DDB0232428	4084218	4084618	5.27	5.74	4.96	0.78	0.0057	0.0233	DDB_G0270710	4079745	4080356	-
DDB0232428	4084680	4085717	6.28	6.8	5.93	0.86	0.000685	0.00434	DDB_G0270042	4082408	4089294	-
DDB0232428	4111162	4111562	3.03	1.36	3.45	-2.09	0.00737	0.0285	DDB_G0270054	4111305	4112469	+
DDB0232428	4130244	4131228	6.42	4.55	6.86	-2.31	0.000674	0.00429	DDB_G0270722	4127506	4130007	-
DDB0232428	4141036	4141583	5.12	5.58	4.82	0.75	0.0093	0.034	DDB_G0270058	4143232	4147175	+
DDB0232428	4148784	4149184	4.59	5.2	4.14	1.05	0.00293	0.0138	DDB_G0270060	4148273	4152208	+
DDB0232428	4150053	4150831	4.98	5.61	4.53	1.07	0.000405	0.00281	DDB_G0270060	4148273	4152208	+
DDB0232428	4163400	4163800	6.5	6.03	6.68	-0.66	0.0152	0.0489	DDB_G0294765	4163571	4163643	-
DDB0232428	417887	418287	3.58	1.2	4.07	-2.86	2.76e-05	0.000277	DDB_G0268292	416596	417778	-
DDB0232428	4192990	4193390	4.41	3.32	4.75	-1.44	0.000406	0.00281	DDB_G0270082	4193386	4193565	+
DDB0232428	4194920	4195320	4.3	3.26	4.63	-1.36	0.0057	0.0233	DDB_G0270086	4194168	4194846	-
DDB0232428	4195414	4195814	5.22	4.31	5.52	-1.21	0.00163	0.00871	DDB_G0270086	4194168	4194846	-
DDB0232428	4197399	4197944	5.45	3.66	5.89	-2.23	3.03e-12	7.97e-11	DDB_G0270090	4198052	4198825	+
DDB0232428	4202741	4203141	5.28	3.18	5.74	-2.56	2.41e-13	7.26e-12	DDB_G0271030	4200165	4202439	-
DDB0232428	4211778	4212178	4.15	2.48	4.57	-2.09	7.38e-06	8.41e-05	DDB_G0270100	4212241	4214067	+
DDB0232428	4217498	4217898	4.74	5.23	4.41	0.82	0.0132	0.044	DDB_G0270726	4216280	4219039	+
DDB0232428	4218267	4218667	5.16	5.71	4.79	0.93	0.00116	0.00662	DDB_G0270726	4216280	4219039	+
DDB0232428	4225074	4225474	4.63	3.7	4.94	-1.24	0.000488	0.00326	DDB_G0270102	4222376	4224477	-
DDB0232428	4228842	4229242	5.16	5.66	4.83	0.83	0.00356	0.0161	DDB_G0270104	4225842	4227446	-
DDB0232428	4229372	4229796	4.56	5.12	4.18	0.94	0.00742	0.0287	DDB_G0270104	4225842	4227446	-
DDB0232428	4249559	4250242	6.24	5.76	6.44	-0.67	0.0103	0.0367	DDB_G0294761	4249798	4249869	-
DDB0232428	4250440	4250840	5.12	4.34	5.39	-1.05	0.00114	0.00652	DDB_G0294759	4250554	4250625	-
DDB0232428	4251588	4251988	5.62	4.83	5.89	-1.07	0.000121	0.000996	DDB_G0294759	4250554	4250625	-
DDB0232428	4253682	4254331	5.81	4.87	6.12	-1.25	8.88e-06	9.95e-05	DDB_G0270112	4251451	4253061	-
DDB0232428	4255090	4255490	4.95	3.64	5.33	-1.68	1.67e-06	2.13e-05	DDB_G0271034	4256212	4260120	+
DDB0232428	4255511	4255911	3.76	2.44	4.13	-1.69	0.00122	0.00689	DDB_G0271034	4256212	4260120	+
DDB0232428	4271794	4272591	5.31	4.76	5.52	-0.76	0.00914	0.0335	DDB_G0270118	4271883	4272478	-
DDB0232428	4278171	4278571	3.72	0.82	4.24	-3.41	9.18e-07	1.23e-05	DDB_G0270122	4277085	4277826	-
DDB0232428	4282068	4282468	5.6	5.02	5.82	-0.8	0.00668	0.0264	DDB_G0270124	4281896	4282537	-
DDB0232428	4282816	4283216	4.25	3.38	4.55	-1.17	0.005	0.0209	DDB_G0270124	4281896	4282537	-
DDB0232428	428792	429192	4.3	5.05	3.69	1.36	0.00101	0.00592	DDB_G0267616	427853	430458	+
DDB0232428	429935	430623	4.83	5.57	4.25	1.32	9.11e-05	0.000779	DDB_G0267616	427853	430458	+
DDB0232428	430665	431324	5.14	5.89	4.54	1.35	5.97e-06	6.95e-05	DDB_G0268484	431176	433575	-
DDB0232428	4309051	4309451	3.97	0.75	4.5	-3.75	4.4e-07	6.18e-06	DDB_G0270740	4309867	4310947	+
DDB0232428	431475	432113	5.18	6	4.49	1.5	5.15e-07	7.16e-06	DDB_G0268484	431176	433575	-
DDB0232428	4315415	4316602	5.74	5.1	5.98	-0.88	0.000706	0.00447	DDB_G0270150	4316335	4319082	+
DDB0232428	4322093	4322493	5.15	5.84	4.63	1.22	2.46e-05	0.000252	DDB_G0269168	4319399	4321235	-
DDB0232428	4322723	4323314	5.5	5.99	5.17	0.82	0.00215	0.0109	DDB_G0270152	4321908	4323986	-
DDB0232428	4324892	4325491	4.78	2.68	5.25	-2.57	5.91e-10	1.21e-08	DDB_G0270152	4321908	4323986	-
DDB0232428	4325593	4325993	6.63	3.71	7.15	-3.45	1.35e-22	1.64e-20	DDB_G0270154	4327219	4328630	+
DDB0232428	4326570	4326970	3.53	0.93	4.03	-3.1	7.35e-06	8.38e-05	DDB_G0270154	4327219	4328630	+
DDB0232428	4327081	4327481	4.08	3.1	4.4	-1.31	0.00388	0.0173	DDB_G0270154	4327219	4328630	+
DDB0232428	4332410	4332965	4.67	5.22	4.3	0.92	0.00731	0.0283	DDB_G0270156	4329080	4331994	-
DDB0232428	4341061	4341461	4	4.72	3.43	1.29	0.0046	0.0197	DDB_G0271042	4340831	4344152	+
DDB0232428	4341969	4342369	3.57	4.33	2.97	1.36	0.0107	0.0375	DDB_G0271042	4340831	4344152	+
DDB0232428	4346046	4346582	5	5.63	4.54	1.09	0.000736	0.00462	DDB_G0270162	4345093	4346771	+
DDB0232428	4346970	4347370	4.91	5.4	4.59	0.81	0.0102	0.0364	DDB_G0270162	4345093	4346771	+
DDB0232428	4354303	4354842	4.78	2.86	5.23	-2.37	3.94e-10	8.16e-09	DDB_G0270166	4352624	4352878	+
DDB0232428	4354973	4355989	5.15	1.95	5.68	-3.74	1.19e-13	3.73e-12	DDB_G0270750	4356679	4358223	+
DDB0232428	4369270	4369670	3.97	2.73	4.34	-1.61	0.000719	0.00453	DDB_G0270176	4369737	4374066	+
DDB0232428	4374738	4375408	5.12	5.57	4.83	0.74	0.0117	0.0401	DDB_G0295503	4375331	4375388	-
DDB0232428	437652	438052	3.87	2.59	4.24	-1.65	0.00208	0.0106	DDB_G0267620	436026	437354	-
DDB0232428	4380743	4381143	3.29	1.59	3.72	-2.13	0.001	0.00587	DDB_G0270186	4381272	4381856	+
DDB0232428	4386776	4387675	6.18	3.45	6.69	-3.23	7.7e-26	1.93e-23	DDB_G0270190	4384621	4386448	-
DDB0232428	439620	440705	5.1	5.54	4.81	0.73	0.0141	0.0462	DDB_G0267624	439137	440790	+
DDB0232428	4406410	4407089	5.3	5.81	4.97	0.84	0.00361	0.0163	DDB_G0270206	4404424	4408096	+
DDB0232428	4411037	4411437	6.08	5.38	6.33	-0.95	0.00088	0.0053	DDB_G0269144	4410084	4412006	-
DDB0232428	4412133	4412766	5.29	4.21	5.62	-1.42	1.06e-06	1.41e-05	DDB_G0269144	4410084	4412006	-
DDB0232428	4416260	4417284	4.47	5.06	4.05	1.01	0.00675	0.0266	DDB_G0270212	4416314	4417227	-
DDB0232428	4427478	4428061	4.84	2.74	5.31	-2.57	7.27e-11	1.65e-09	DDB_G0270218	4429657	4431380	+
DDB0232428	4428062	4428462	3.63	-1.33	4.2	-5.53	8.64e-07	1.16e-05	DDB_G0270218	4429657	4431380	+
DDB0232428	4428570	4429113	5.1	1.2	5.65	-4.45	4.81e-19	3.27e-17	DDB_G0270218	4429657	4431380	+
DDB0232428	4431037	4431437	4.48	3.44	4.81	-1.36	0.000379	0.00266	DDB_G0270220	4432689	4435367	+
DDB0232428	4431525	4432304	5.3	3.53	5.74	-2.21	3.38e-12	8.86e-11	DDB_G0270220	4432689	4435367	+
DDB0232428	4439910	4440310	4.62	3.61	4.95	-1.34	0.000458	0.00311	DDB_G0270226	4441377	4441559	+
DDB0232428	4450488	4451227	6.36	4.11	6.84	-2.72	9.58e-20	7.46e-18	DDB_G0270756	4446395	4449415	-
DDB0232428	4452620	4453020	5.16	2.36	5.67	-3.31	1.4e-16	6.56e-15	DDB_G0270756	4446395	4449415	-
DDB0232428	4453105	4453505	4.41	2.67	4.84	-2.17	6.01e-07	8.29e-06	DDB_G0270758	4456371	4457089	+
DDB0232428	4454765	4455930	5.05	2.58	5.54	-2.96	0.00499	0.0209	DDB_G0270758	4456371	4457089	+
DDB0232428	4461074	4461474	5.76	6.15	5.52	0.64	0.0118	0.0404	DDB_G0270232	4457457	4459763	+
DDB0232428	4464392	4465054	5.17	2.54	5.68	-3.13	2.98e-14	1.04e-12	DDB_G0270760	4460065	4465660	-
DDB0232428	446455	446855	3.84	-0.33	4.4	-4.73	2.05e-08	3.45e-07	DDB_G0267632	445092	446321	-
DDB0232428	4477446	4478100	5.76	6.17	5.5	0.67	0.0122	0.0414	DDB_G0270238	4474835	4479049	-
DDB0232428	448320	448720	4.5	3.78	4.76	-0.98	0.0068	0.0268	DDB_G0294671	448541	448611	+
DDB0232428	4486778	4487178	4.41	5.08	3.9	1.18	0.00213	0.0108	DDB_G0270244	4485669	4486508	+
DDB0232428	4487404	4487804	4.96	5.66	4.41	1.25	0.000164	0.0013	DDB_G0270244	4485669	4486508	+
DDB0232428	4487908	4488590	3.58	4.39	2.91	1.48	0.00458	0.0196	DDB_G0270244	4485669	4486508	+
DDB0232428	4488598	4488998	4.99	5.55	4.59	0.95	0.00225	0.0113	DDB_G0269206	4486597	4491085	-
DDB0232428	4489067	4489467	5.09	5.66	4.68	0.98	0.00151	0.00815	DDB_G0269206	4486597	4491085	-
DDB0232428	4489721	4490121	4.37	5.13	3.75	1.38	0.000259	0.00193	DDB_G0269206	4486597	4491085	-
DDB0232428	4491242	4491642	4.29	2.28	4.74	-2.46	1.06e-07	1.63e-06	DDB_G0269206	4486597	4491085	-
DDB0232428	4494182	4495201	4.77	5.55	4.12	1.42	1.39e-05	0.000151	DDB_G0269208	4493232	4498057	-
DDB0232428	4495798	4496343	4.55	5.38	3.83	1.55	2.78e-05	0.000279	DDB_G0269208	4493232	4498057	-
DDB0232428	4496643	4497043	3.81	4.52	3.27	1.26	0.00914	0.0335	DDB_G0269208	4493232	4498057	-
DDB0232428	4501517	4502283	5.59	6.23	5.12	1.11	1.99e-05	0.000208	DDB_G0270766	4499254	4502247	+
DDB0232428	4503952	4504352	4.87	5.45	4.47	0.98	0.00265	0.0128	DDB_G0270766	4499254	4502247	+
DDB0232428	4504512	4504912	5.2	5.75	4.82	0.92	0.0012	0.00683	DDB_G0270766	4499254	4502247	+
DDB0232428	451876	452276	4.5	2.66	4.94	-2.28	4.4e-08	7.15e-07	DDB_G0267636	451992	454102	-
DDB0232428	4519877	4520277	5.8	6.27	5.49	0.78	0.00196	0.01	DDB_G0270252	4519307	4521349	-
DDB0232428	452423	452823	5.51	4.79	5.77	-0.99	0.000921	0.00549	DDB_G0267636	451992	454102	-
DDB0232428	4524799	4525199	4.13	1.97	4.6	-2.63	3.57e-07	5.09e-06	DDB_G0270258	4523481	4524638	-
DDB0232428	4525873	4526617	5.9	4.5	6.29	-1.78	1.47e-11	3.57e-10	DDB_G0270260	4527247	4527672	+
DDB0232428	4534413	4535185	5.32	3.94	5.71	-1.77	1.01e-08	1.78e-07	DDB_G0270768	4534439	4534675	+
DDB0232428	4535390	4535877	4.84	4.03	5.12	-1.09	0.00463	0.0198	DDB_G0270768	4534439	4534675	+
DDB0232428	4537465	4537865	4.92	4.11	5.2	-1.09	0.000751	0.00469	DDB_G0270266	4534905	4537648	-
DDB0232428	4538422	4539159	6.36	3.51	6.88	-3.36	1.35e-25	3.26e-23	DDB_G0270266	4534905	4537648	-
DDB0232428	4540561	4540961	4.74	3.87	5.03	-1.16	0.000657	0.0042	DDB_G0270268	4540670	4542577	+
DDB0232428	454963	455363	5.81	3.35	6.31	-2.96	6.95e-20	5.55e-18	DDB_G0267636	451992	454102	-
DDB0232428	455461	455861	6.34	3.13	6.87	-3.74	2.23e-29	1.22e-26	DDB_G0267636	451992	454102	-
DDB0232428	4558397	4558797	5.14	4.03	5.48	-1.45	3.09e-05	0.000306	DDB_G0270278	4558267	4561757	+
DDB0232428	455896	456719	7.03	3.99	7.56	-3.57	1.21e-30	8.98e-28	DDB_G0267636	451992	454102	-
DDB0232428	4560500	4560900	4.66	5.21	4.27	0.94	0.0073	0.0283	DDB_G0294751	4562415	4562487	-
DDB0232428	456737	457528	6.76	3.24	7.3	-4.06	5.87e-37	2.72e-33	DDB_G0267636	451992	454102	-
DDB0232428	4576072	4576472	5.99	2.49	6.54	-4.04	8.81e-27	2.59e-24	DDB_G0271058	4570908	4575494	-
DDB0232428	4578572	4579247	5.79	3.19	6.29	-3.1	4.94e-22	5.55e-20	DDB_G0270282	4576953	4578426	-
DDB0232428	4585082	4585482	3.7	1.06	4.2	-3.14	1.89e-06	2.38e-05	DDB_G0295695	4586186	4587098	+
DDB0232428	458648	459048	4.57	1.09	5.11	-4.02	0.00104	0.00603	DDB_G0267636	451992	454102	-
DDB0232428	459142	459903	6.26	3.93	6.75	-2.82	5.91e-22	6.56e-20	DDB_G0267636	451992	454102	-
DDB0232428	460627	461266	5.38	2.89	5.88	-2.99	7.1e-18	3.95e-16	DDB_G0267638	464992	474506	+
DDB0232428	4608818	4609422	5.27	3.05	5.75	-2.71	9.86e-13	2.75e-11	DDB_G0270304	4607306	4608218	-
DDB0232428	4616186	4616586	3.64	2.6	3.97	-1.37	0.0103	0.0366	DDB_G0270312	4616748	4618103	+
DDB0232428	4622043	4622443	4.7	5.26	4.31	0.95	0.00806	0.0305	DDB_G0270314	4620271	4621128	+
DDB0232428	4623265	4625168	6.99	7.48	6.66	0.81	0.00142	0.00777	DDB_G0270774	4621793	4627393	-
DDB0232428	4638759	4639553	5.31	5.87	4.92	0.95	0.00143	0.0078	DDB_G0270318	4638217	4639569	+
DDB0232428	4656671	4657324	5.06	2.17	5.58	-3.4	3.98e-16	1.77e-14	DDB_G0271074	4657372	4658181	+
DDB0232428	4662395	4664149	6.74	7.15	6.47	0.68	0.00422	0.0185	DDB_G0270780	4661629	4662128	-
DDB0232428	4672105	4672505	5.72	6.28	5.34	0.94	0.000299	0.00217	DDB_G0270342	4671955	4673828	-
DDB0232428	4672983	4673721	5.24	5.72	4.92	0.8	0.00405	0.0179	DDB_G0270342	4671955	4673828	-
DDB0232428	4684466	4684866	4.76	5.24	4.45	0.78	0.0144	0.0471	DDB_G0270784	4684536	4685855	-
DDB0232428	4687224	4687624	5.26	5.73	4.95	0.78	0.00494	0.0208	DDB_G0270786	4686330	4688375	-
DDB0232428	4692246	4692646	2.69	1.12	3.1	-1.98	0.0143	0.0467	DDB_G0270788	4691410	4692188	-
DDB0232428	4696707	4697107	4.76	1.77	5.29	-3.52	3.59e-14	1.23e-12	DDB_G0269116	4695724	4696533	-
DDB0232428	4697632	4698032	4.27	4.84	3.88	0.96	0.0151	0.0486	DDB_G0270354	4697435	4699014	+
DDB0232428	4711690	4712090	5.01	4.24	5.28	-1.04	0.000991	0.00582	DDB_G0269106	4712273	4713103	+
DDB0232428	471456	472165	5.53	5.92	5.29	0.63	0.0151	0.0486	DDB_G0268300	475634	475923	+
DDB0232428	4726531	4727548	5.47	4.37	5.81	-1.44	6.32e-07	8.68e-06	DDB_G0270376	4726483	4726846	+
DDB0232428	4749418	4750404	5.78	6.26	5.46	0.8	0.00212	0.0107	DDB_G0270392	4749183	4751699	+
DDB0232428	4750469	4750869	5.02	5.59	4.62	0.96	0.00102	0.00597	DDB_G0270392	4749183	4751699	+
DDB0232428	4757832	4758551	4.54	3.39	4.89	-1.5	0.000199	0.00155	DDB_G0269200	4755270	4757427	-
DDB0232428	4759518	4759918	5.7	6.11	5.44	0.67	0.0154	0.0494	DDB_G0269200	4755270	4757427	-
DDB0232428	476447	476940	4.82	5.32	4.49	0.83	0.0134	0.0444	DDB_G0268300	475634	475923	+
DDB0232428	477479	478129	5.51	6.07	5.11	0.96	0.000235	0.00178	DDB_G0267640	476398	479414	-
DDB0232428	4780462	4781018	5.54	5.99	5.26	0.73	0.00776	0.0296	DDB_G0269198	4776808	4782904	-
DDB0232428	4785077	4785679	5.19	5.73	4.83	0.9	0.00166	0.00885	DDB_G0270402	4784022	4784931	+
DDB0232428	4785900	4786300	4.96	5.58	4.52	1.06	0.000449	0.00306	DDB_G0270402	4784022	4784931	+
DDB0232428	4788698	4789098	4.49	5.09	4.06	1.03	0.00473	0.0201	DDB_G0270404	4785053	4791836	-
DDB0232428	4797414	4797814	4.27	4.95	3.74	1.21	0.00254	0.0124	DDB_G0270406	4795840	4798577	-
DDB0232428	4799392	4799792	3.56	1.5	4.03	-2.52	0.000892	0.00536	DDB_G0270806	4800145	4802005	+
DDB0232428	4806012	4807037	5.61	4.89	5.87	-0.98	0.000264	0.00197	DDB_G0270808	4802064	4805588	-
DDB0232428	4807173	4807897	5.83	3.48	6.31	-2.83	1.91e-18	1.18e-16	DDB_G0271086	4808484	4809557	+
DDB0232428	4818679	4819079	5.3	3.69	5.71	-2.03	3.24e-10	6.78e-09	DDB_G0270410	4811940	4818335	-
DDB0232428	4829353	4829753	6.61	6.15	6.8	-0.65	0.0105	0.037	DDB_G0269132	4826715	4830122	-
DDB0232428	4830502	4831217	6.48	4.14	6.97	-2.83	4.99e-22	5.57e-20	DDB_G0269132	4826715	4830122	-
DDB0232428	4833428	4834143	6.04	6.41	5.81	0.6	0.013	0.0434	DDB_G0270418	4831688	4836353	-
DDB0232428	4835037	4835729	5.69	6.19	5.35	0.84	0.00257	0.0125	DDB_G0270418	4831688	4836353	-
DDB0232428	4842608	4843008	4.66	5.18	4.3	0.89	0.00723	0.0281	DDB_G0270420	4840357	4841439	-
DDB0232428	4850700	4851180	5.14	3.19	5.59	-2.4	2.58e-12	6.84e-11	DDB_G0270426	4851386	4851959	+
DDB0232428	4861281	4861681	3.28	1.43	3.72	-2.29	0.00187	0.00968	DDB_G0270432	4857327	4861922	-
DDB0232428	4861697	4862097	4.4	3.42	4.72	-1.3	0.00191	0.00987	DDB_G0270432	4857327	4861922	-
DDB0232428	4862635	4863297	6	5.44	6.21	-0.76	0.0108	0.0379	DDB_G0269158	4862383	4866613	+
DDB0232428	4880178	4880578	4.74	4.1	4.97	-0.87	0.00833	0.0312	DDB_G0270816	4879000	4881006	-
DDB0232428	4881087	4881487	5.26	4.33	5.57	-1.25	9.79e-05	0.00083	DDB_G0270438	4881217	4881761	+
DDB0232428	4899537	4900527	5.78	6.28	5.45	0.83	0.00205	0.0104	DDB_G0270446	4899926	4903011	-
DDB0232428	4913193	4913593	4.13	3.29	4.42	-1.13	0.00929	0.0339	DDB_G0270822	4913554	4914318	+
DDB0232428	501824	502224	6.06	3.71	6.55	-2.84	2.06e-13	6.26e-12	DDB_G0267652	501987	503195	+
DDB0232428	503452	503852	4.89	2.66	5.37	-2.71	1.53e-12	4.16e-11	DDB_G0267652	501987	503195	+
DDB0232428	507105	507505	3.93	1.59	4.42	-2.83	1.07e-06	1.42e-05	DDB_G0268490	507666	510414	+
DDB0232428	510782	511182	3.81	1.67	4.28	-2.61	7.91e-06	8.93e-05	DDB_G0267654	511341	514098	+
DDB0232428	514402	515028	5.7	3.49	6.18	-2.69	0.000105	0.000884	DDB_G0268304	515177	518377	+
DDB0232428	532243	532643	4.51	3.1	4.9	-1.81	3.25e-06	3.93e-05	DDB_G0267666	533108	536707	+
DDB0232428	535290	535933	5.4	6	4.97	1.03	0.000124	0.00101	DDB_G0267668	537016	537560	+
DDB0232428	53927	54939	5.47	5.95	5.16	0.79	0.00425	0.0186	DDB_G0267240	52425	54982	-
DDB0232428	544568	544968	4.44	3.45	4.76	-1.3	0.00168	0.00891	DDB_G0267674	545194	548149	+
DDB0232428	546881	547281	5.67	6.11	5.39	0.72	0.00435	0.0189	DDB_G0267674	545194	548149	+
DDB0232428	562943	563343	5.05	5.57	4.71	0.86	0.00422	0.0185	DDB_G0267684	561516	564086	+
DDB0232428	571974	572563	6.41	4.28	6.88	-2.59	1.21e-17	6.56e-16	DDB_G0267686	564277	571070	-
DDB0232428	575900	576818	5.6	4.9	5.86	-0.96	0.00436	0.0189	DDB_G0268498	573341	576172	-
DDB0232428	577329	577729	3.59	2.2	3.98	-1.78	0.00179	0.00934	DDB_G0268310	577816	578337	+
DDB0232428	582614	583014	4.58	5.19	4.14	1.04	0.00251	0.0123	DDB_G0267690	581198	585318	+
DDB0232428	583813	584213	4.9	5.47	4.5	0.96	0.00321	0.0149	DDB_G0267690	581198	585318	+
DDB0232428	586466	587018	5.62	6.24	5.18	1.07	4.32e-05	0.000409	DDB_G0295847	585586	589828	-
DDB0232428	596998	597398	5	5.47	4.69	0.78	0.012	0.0409	DDB_G0268502	595744	598501	-
DDB0232428	598910	599310	4.69	3.2	5.09	-1.89	2.45e-07	3.58e-06	DDB_G0268502	595744	598501	-
DDB0232428	606822	607695	5.42	6.08	4.93	1.15	3.9e-05	0.000375	DDB_G0267430	609146	611416	+
DDB0232428	610893	611293	5.57	6.05	5.25	0.8	0.00397	0.0176	DDB_G0267430	609146	611416	+
DDB0232428	617488	618518	6.54	4.65	6.99	-2.34	7.58e-13	2.13e-11	DDB_G0268316	613392	617600	-
DDB0232428	619439	619839	4.61	2.4	5.09	-2.69	2.59e-08	4.33e-07	DDB_G0268316	613392	617600	-
DDB0232428	620005	620405	5.4	2.99	5.89	-2.9	1.22e-11	2.99e-10	DDB_G0268316	613392	617600	-
DDB0232428	620843	621243	4.28	3.4	4.58	-1.18	0.00637	0.0255	DDB_G0267696	622339	622954	-
DDB0232428	628374	629144	5.93	6.4	5.62	0.78	0.00224	0.0112	DDB_G0268318	627395	628219	+
DDB0232428	629240	629640	5.81	6.23	5.54	0.69	0.00568	0.0233	DDB_G0268318	627395	628219	+
DDB0232428	636942	637342	3.27	1.86	3.66	-1.8	0.00803	0.0304	DDB_G0267472	628403	636330	-
DDB0232428	640925	641325	5.06	3.54	5.46	-1.92	2.14e-07	3.15e-06	DDB_G0268320	637945	640745	-
DDB0232428	641924	642533	5.39	4.48	5.7	-1.22	3.68e-05	0.000356	DDB_G0268504	642853	659065	+
DDB0232428	672010	672410	4.48	3.06	4.87	-1.81	1.39e-05	0.000151	DDB_G0267708	670930	671606	-
DDB0232428	672512	672912	3.93	0.82	4.46	-3.64	4.18e-06	5e-05	DDB_G0267710	673242	674981	+
DDB0232428	698657	699329	5.52	6	5.2	0.81	0.00249	0.0122	DDB_G0267720	698211	699346	+
DDB0232428	717064	717464	4.65	2.41	5.13	-2.72	3.17e-10	6.65e-09	DDB_G0268334	714031	717583	-
DDB0232428	717473	718196	6.06	3.52	6.56	-3.05	2.58e-23	3.6e-21	DDB_G0268334	714031	717583	-
DDB0232428	718426	718826	4.6	2.31	5.08	-2.77	3.04e-10	6.43e-09	DDB_G0267730	719427	722987	+
DDB0232428	732523	732923	4.44	2.56	4.89	-2.33	7.9e-07	1.07e-05	DDB_G0268338	733269	733982	+
DDB0232428	749866	750266	5.73	5.17	5.95	-0.78	0.0051	0.0213	DDB_G0294827	750033	750105	-
DDB0232428	754265	754935	5.6	6.11	5.26	0.85	0.00163	0.00867	DDB_G0267432	752355	756877	+
DDB0232428	755067	756169	6.3	6.81	5.97	0.84	0.000486	0.00325	DDB_G0267438	758875	763979	+
DDB0232428	757745	758598	5.78	5.02	6.05	-1.03	0.000107	0.0009	DDB_G0267438	758875	763979	+
DDB0232428	76137	76984	5.48	5.96	5.16	0.8	0.00491	0.0207	DDB_G0267258	74542	76806	-
DDB0232428	764000	764400	4.39	3.5	4.69	-1.19	0.00217	0.0109	DDB_G0267742	764516	767051	+
DDB0232428	772437	772837	7.83	5.21	8.33	-3.12	8.71e-15	3.27e-13	DDB_G0268512	769229	772726	-
DDB0232428	772850	773702	7.06	5.21	7.5	-2.29	4.27e-16	1.89e-14	DDB_G0268512	769229	772726	-
DDB0232428	774763	775502	7.02	5.96	7.35	-1.39	8.36e-05	0.000724	DDB_G0267746	774330	775937	+
DDB0232428	789523	789923	4.43	5.18	3.84	1.34	0.000279	0.00206	DDB_G0267756	788307	788933	-
DDB0232428	801093	801493	4.61	2.17	5.1	-2.93	6.69e-11	1.52e-09	DDB_G0267764	799346	800788	-
DDB0232428	806782	807391	5.17	5.64	4.86	0.78	0.00513	0.0214	DDB_G0267766	806804	809101	-
DDB0232428	807475	808979	6.54	7.08	6.17	0.91	0.000273	0.00202	DDB_G0267766	806804	809101	-
DDB0232428	823812	824533	5	3.06	5.45	-2.39	2.29e-11	5.46e-10	DDB_G0267772	824718	825057	+
DDB0232428	832159	832559	4.86	3.26	5.28	-2.03	1.25e-06	1.64e-05	DDB_G0267776	827764	832445	-
DDB0232428	837215	837615	4.17	4.87	3.62	1.26	0.00245	0.0121	DDB_G0267780	836942	840235	+
DDB0232428	84373	86296	5.71	6.21	5.37	0.85	0.00206	0.0105	DDB_G0267270	88569	88844	-
DDB0232428	856571	857055	5.14	2.95	5.61	-2.66	1.21e-12	3.32e-11	DDB_G0267788	854978	855903	-
DDB0232428	860023	860423	3.44	0.63	3.95	-3.32	7.43e-05	0.000657	DDB_G0267792	858290	859778	-
DDB0232428	86411	88300	5.22	5.67	4.94	0.73	0.0138	0.0454	DDB_G0267270	88569	88844	-
DDB0232428	866038	866438	4.41	3.03	4.79	-1.76	0.000108	0.000906	DDB_G0268346	866636	867904	+
DDB0232428	871681	872081	3.97	4.61	3.48	1.13	0.0111	0.0386	DDB_G0267456	872490	873185	-
DDB0232428	876645	877045	4.11	1.86	4.59	-2.73	1.64e-07	2.47e-06	DDB_G0267798	877260	880427	+
DDB0232428	881178	881578	4.55	2.75	4.99	-2.24	2.47e-08	4.15e-07	DDB_G0268350	881664	884690	+
DDB0232428	894594	896276	6.97	4.58	7.46	-2.88	1.62e-26	4.49e-24	DDB_G0268354	891838	894228	-
DDB0232428	896429	896829	5.65	3.45	6.12	-2.67	2.55e-16	1.16e-14	DDB_G0267802	897809	898549	-
DDB0232428	900643	901691	5.53	6.08	5.14	0.94	0.000272	0.00202	DDB_G0267806	902462	902590	-
DDB0232428	908906	909592	4.9	4.21	5.15	-0.94	0.00281	0.0134	DDB_G0267812	909280	910089	+
DDB0232428	9100	10380	3.01	4.01	2.01	2.01	0.00709	0.0277	DDB_G0267188	10033	12183	+
DDB0232428	913033	913433	4.3	2.55	4.73	-2.19	7.63e-07	1.04e-05	DDB_G0267816	913536	914612	+
DDB0232428	916691	917091	4.68	5.24	4.29	0.95	0.00453	0.0194	DDB_G0267818	914771	918553	-
DDB0232428	921577	922073	4.63	5.3	4.12	1.18	0.000583	0.00377	DDB_G0267822	920878	922078	+
DDB0232428	922208	922799	4.77	5.34	4.36	0.97	0.00319	0.0148	DDB_G0267824	922136	923726	-
DDB0232428	923444	923844	4.68	5.27	4.26	1.01	0.00215	0.0109	DDB_G0267824	922136	923726	-
DDB0232428	925824	926224	3.7	1.28	4.19	-2.91	2.42e-06	3.01e-05	DDB_G0267826	924216	925787	-
DDB0232428	935297	935833	4.11	2.36	4.54	-2.18	0.000289	0.00211	DDB_G0268358	936052	938060	+
DDB0232428	937169	937569	6.52	4.03	7.02	-2.99	2.19e-15	8.92e-14	DDB_G0268358	936052	938060	+
DDB0232428	954235	954635	3.68	1.82	4.13	-2.31	7.45e-05	0.000659	DDB_G0267840	954390	958768	+
DDB0232428	958308	958708	4.89	3.8	5.23	-1.43	2.19e-05	0.000227	DDB_G0267842	959377	960403	+
DDB0232428	959820	960890	6.55	5.54	6.87	-1.34	1.46e-07	2.23e-06	DDB_G0267844	961152	962309	+
DDB0232428	961105	961505	3.93	2.44	4.33	-1.88	0.000179	0.00141	DDB_G0267844	961152	962309	+
DDB0232428	966996	967396	5.03	5.67	4.56	1.11	0.000185	0.00145	DDB_G0267850	965758	967822	+
DDB0232428	967425	967825	4.59	5.17	4.18	0.99	0.00356	0.0161	DDB_G0267852	968117	968896	-
DDB0232428	969286	969985	6.31	3.98	6.79	-2.81	1.19e-14	4.36e-13	DDB_G0267854	970209	973782	+
DDB0232428	976014	976569	4.37	5.09	3.79	1.3	0.0023	0.0115	DDB_G0267858	977722	980295	+
DDB0232428	98802	99785	5.92	6.35	5.64	0.7	0.00697	0.0273	DDB_G0267284	98859	99044	-
DDB0232428	988284	988776	4.6	5.12	4.25	0.88	0.0109	0.0382	DDB_G0268366	989851	991118	+
DDB0232428	999819	1000460	5.9	3.79	6.37	-2.59	1.65e-14	5.93e-13	DDB_G0268370	1000903	1001043	-
DDB0232429	1011773	1012472	5.83	6.47	5.36	1.12	3.57e-05	0.000347	DDB_G0271946	1009716	1013813	+
DDB0232429	1012474	1013165	5.83	6.29	5.53	0.76	0.00457	0.0196	DDB_G0271916	1014827	1015930	+
DDB0232429	1024133	1024533	3.97	3.03	4.28	-1.25	0.0122	0.0413	DDB_G0271940	1024246	1024442	-
DDB0232429	1025561	1025961	4.14	2.49	4.56	-2.07	0.000131	0.00107	DDB_G0271908	1024732	1025457	-
DDB0232429	1040338	1040738	5.4	2.38	5.93	-3.54	1.9e-19	1.4e-17	DDB_G0271934	1039722	1040055	-
DDB0232429	1041322	1041722	4.61	3.84	4.88	-1.05	0.00725	0.0282	DDB_G0271896	1041429	1041803	-
DDB0232429	1041867	1042639	5.33	3.34	5.79	-2.46	9.79e-14	3.14e-12	DDB_G0271896	1041429	1041803	-
DDB0232429	1054976	1055539	5.12	5.77	4.63	1.14	0.000202	0.00157	DDB_G0271928	1052190	1056618	+
DDB0232429	1055946	1056559	5.26	5.77	4.91	0.86	0.00262	0.0127	DDB_G0271902	1056759	1058327	-
DDB0232429	1057447	1057847	5.05	5.64	4.62	1.02	0.000834	0.00508	DDB_G0271902	1056759	1058327	-
DDB0232429	1062803	1063203	4.58	5.16	4.17	0.99	0.00534	0.0221	DDB_G0271906	1062208	1063962	-
DDB0232429	1066096	1066496	4.59	5.3	4.03	1.26	0.000281	0.00207	DDB_G0271926	1066723	1070060	+
DDB0232429	107035	107435	4.27	2.66	4.69	-2.03	0.000454	0.00309	DDB_G0271322	106300	107065	-
DDB0232429	1072806	1073206	4.37	5.02	3.89	1.13	0.00728	0.0282	DDB_G0272052	1070817	1073403	+
DDB0232429	1076007	1076669	6.29	5.63	6.53	-0.9	0.00603	0.0244	DDB_G0271958	1074422	1075280	-
DDB0232429	1077925	1078690	5.72	5.1	5.95	-0.85	0.00263	0.0127	DDB_G0272034	1075826	1077842	-
DDB0232429	1089171	1089922	5.74	6.54	5.08	1.46	1.25e-08	2.18e-07	DDB_G0271970	1088983	1090689	+
DDB0232429	1090016	1090416	5.41	6.04	4.94	1.1	6.88e-05	0.000616	DDB_G0271970	1088983	1090689	+
DDB0232429	1091250	1091650	4.38	3.12	4.74	-1.62	0.000101	0.000854	DDB_G0271972	1092100	1092318	+
DDB0232429	1093024	1093424	5.1	5.68	4.7	0.99	0.000759	0.00473	DDB_G0271974	1092981	1093459	-
DDB0232429	1098049	1098449	5.19	5.67	4.87	0.8	0.00846	0.0316	DDB_G0271980	1097988	1098911	-
DDB0232429	1100177	1100577	3.96	2.15	4.4	-2.26	1.18e-05	0.000129	DDB_G0294569	1099522	1100310	-
DDB0232429	1101485	1101885	5.07	4.45	5.3	-0.85	0.00469	0.02	DDB_G0272054	1100914	1102879	-
DDB0232429	1105707	1106107	4.9	3.89	5.23	-1.33	5.95e-05	0.000545	DDB_G0271982	1103704	1105953	-
DDB0232429	111411	111811	4.36	4.96	3.94	1.02	0.00836	0.0313	DDB_G0271366	111179	111790	-
DDB0232429	1114827	1115227	5.35	4.21	5.7	-1.49	4.38e-06	5.21e-05	DDB_G0272056	1115108	1118319	+
DDB0232429	111877	112277	5.27	5.85	4.87	0.98	0.000481	0.00322	DDB_G0271366	111179	111790	-
DDB0232429	1119728	1120128	5.55	3.1	6.04	-2.94	4.9e-19	3.31e-17	DDB_G0272038	1119945	1122212	+
DDB0232429	1128244	1128825	5.39	3.54	5.84	-2.3	0.00294	0.0139	DDB_G0272010	1127658	1128173	-
DDB0232429	1130954	1132056	6.76	3.63	7.29	-3.66	9.42e-33	9.7e-30	DDB_G0271994	1129144	1130760	-
DDB0232429	1135077	1135680	4.94	3.47	5.34	-1.86	1.55e-07	2.35e-06	DDB_G0271996	1132270	1135083	-
DDB0232429	114004	114404	4.01	2.26	4.44	-2.19	3.76e-05	0.000363	DDB_G0271318	113549	113814	-
DDB0232429	1141975	1142375	4.06	2.75	4.44	-1.69	0.000295	0.00215	DDB_G0271992	1142461	1142977	+
DDB0232429	1149059	1149459	3.69	2.42	4.06	-1.64	0.00991	0.0357	DDB_G0272062	1148337	1148777	-
DDB0232429	1149625	1150025	5.14	4.59	5.35	-0.76	0.0108	0.0378	DDB_G0272064	1150556	1158821	+
DDB0232429	1154958	1156305	7.02	7.4	6.79	0.61	0.0154	0.0495	DDB_G0272064	1150556	1158821	+
DDB0232429	116761	117161	4.71	1.61	5.24	-3.63	8.16e-14	2.67e-12	DDB_G0271372	117705	120704	+
DDB0232429	1189572	1190602	5.75	6.25	5.42	0.83	0.00382	0.0171	DDB_G0272030	1189650	1190482	-
DDB0232429	119038	119438	5.22	5.73	4.88	0.86	0.00232	0.0115	DDB_G0271372	117705	120704	+
DDB0232429	1192761	1193161	4.9	5.5	4.46	1.04	0.0011	0.00634	DDB_G0272046	1191983	1192899	+
DDB0232429	119643	120273	5.55	5.99	5.26	0.72	0.00648	0.0259	DDB_G0271316	120793	121653	-
DDB0232429	1198801	1199201	4.16	3.22	4.47	-1.25	0.00781	0.0297	DDB_G0272094	1197926	1198808	-
DDB0232429	1205029	1206493	6.38	6.99	5.94	1.05	7.48e-05	0.000661	DDB_G0272096	1203890	1208907	+
DDB0232429	1209308	1209793	4.67	5.21	4.3	0.92	0.00634	0.0254	DDB_G0272098	1209397	1212729	-
DDB0232429	1220010	1220646	4.27	3.37	4.57	-1.19	0.00414	0.0182	DDB_G0272090	1216702	1219488	-
DDB0232429	1225032	1225696	5.89	6.35	5.59	0.76	0.00177	0.00928	DDB_G0272078	1223494	1226750	+
DDB0232429	1226909	1227309	4.57	2.51	5.04	-2.52	2.49e-09	4.73e-08	DDB_G0272100	1227402	1233247	+
DDB0232429	122788	123583	5.86	6.38	5.51	0.86	0.00045	0.00307	DDB_G0271314	122691	124164	+
DDB0232429	123726	124126	4.74	5.32	4.33	1	0.00264	0.0127	DDB_G0271312	124590	125063	-
DDB0232429	1239393	1239793	5.03	5.5	4.72	0.78	0.0105	0.037	DDB_G0272080	1238870	1243718	-
DDB0232429	1239898	1240298	5.14	5.64	4.82	0.82	0.00405	0.0179	DDB_G0272080	1238870	1243718	-
DDB0232429	1243426	1244195	4.86	4.21	5.1	-0.89	0.0123	0.0416	DDB_G0272080	1238870	1243718	-
DDB0232429	1244439	1244839	3.27	-1.33	3.84	-5.17	8.44e-06	9.47e-05	DDB_G0272080	1238870	1243718	-
DDB0232429	1254984	1255829	6.09	4.86	6.46	-1.6	1.02e-09	2.03e-08	DDB_G0272092	1251605	1255395	-
DDB0232429	1260563	1260963	4.88	5.61	4.31	1.3	7.08e-05	0.000631	DDB_G0272352	1259590	1260670	-
DDB0232429	1266686	1267086	4.63	5.2	4.24	0.96	0.00495	0.0208	DDB_G0272312	1263755	1264268	-
DDB0232429	1270206	1270606	5.66	3.37	6.14	-2.77	8.72e-14	2.84e-12	DDB_G0272316	1270771	1271085	+
DDB0232429	1277738	1278212	4.62	2.98	5.04	-2.07	4.19e-06	5.01e-05	DDB_G0272318	1278811	1280712	+
DDB0232429	1289766	1290166	5.55	3.44	6.01	-2.57	9.5e-17	4.55e-15	DDB_G0272326	1288191	1289623	-
DDB0232429	129750	130150	4.28	4.89	3.84	1.05	0.00691	0.0271	DDB_G0271306	129822	131608	-
DDB0232429	1302590	1303368	5.41	6.07	4.93	1.14	4.35e-05	0.00041	DDB_G0272332	1304072	1304431	-
DDB0232429	1308075	1308475	4.62	5.33	4.06	1.27	0.000195	0.00152	DDB_G0295845	1309841	1310835	-
DDB0232429	1314073	1314634	4.51	5.14	4.06	1.08	0.00336	0.0154	DDB_G0272336	1311861	1315601	+
DDB0232429	1319955	1321064	5.92	6.39	5.62	0.78	0.00226	0.0113	DDB_G0272366	1322780	1326485	+
DDB0232429	1324990	1325390	4.5	5.2	3.95	1.24	0.000447	0.00305	DDB_G0272366	1322780	1326485	+
DDB0232429	1336574	1336974	3.75	2.51	4.12	-1.61	0.00225	0.0113	DDB_G0272110	1334436	1336255	-
DDB0232429	1337057	1337457	4.32	3.56	4.59	-1.03	0.00847	0.0316	DDB_G0272110	1334436	1336255	-
DDB0232429	1338402	1339035	5.25	4.32	5.56	-1.24	0.000845	0.00513	DDB_G0272342	1338747	1340380	+
DDB0232429	1348124	1348690	5.76	6.24	5.44	0.8	0.00126	0.00707	DDB_G0272368	1340572	1346005	-
DDB0232429	1355915	1356315	5.17	4.04	5.52	-1.47	7.88e-05	0.000691	DDB_G0272344	1346376	1355925	-
DDB0232429	1371466	1371866	5.17	2.58	5.67	-3.09	5.38e-14	1.8e-12	DDB_G0272372	1367731	1371168	-
DDB0232429	1380318	1381012	5.24	5.68	4.95	0.74	0.0123	0.0416	DDB_G0272374	1378065	1381252	+
DDB0232429	1388336	1388736	4.64	3.98	4.88	-0.9	0.00911	0.0334	DDB_G0272252	1388787	1389458	+
DDB0232429	1390482	1391684	6.86	4.73	7.33	-2.6	4.29e-22	4.85e-20	DDB_G0272376	1389998	1391041	+
DDB0232429	1401724	1402433	5.78	6.39	5.34	1.05	7.33e-05	0.00065	DDB_G0272382	1401273	1403579	-
DDB0232429	1405159	1405559	4.04	4.71	3.52	1.2	0.00923	0.0338	DDB_G0272384	1405577	1408869	+
DDB0232429	1407320	1408805	6.63	7.1	6.33	0.77	0.00101	0.00589	DDB_G0272384	1405577	1408869	+
DDB0232429	1417917	1418518	5.31	4.7	5.54	-0.84	0.00314	0.0146	DDB_G0272388	1417426	1419447	-
DDB0232429	1418535	1418935	5.34	4.6	5.6	-1	0.0121	0.041	DDB_G0272388	1417426	1419447	-
DDB0232429	1420680	1421180	4.55	3.81	4.82	-1.01	0.00785	0.0299	DDB_G0272260	1421226	1422709	+
DDB0232429	1428820	1429220	4.24	2.59	4.66	-2.07	4.21e-06	5.03e-05	DDB_G0272262	1429331	1430335	+
DDB0232429	1430037	1430437	5.38	4.54	5.66	-1.12	0.000949	0.00563	DDB_G0272262	1429331	1430335	+
DDB0232429	1430923	1431323	4.3	2.88	4.69	-1.81	6.11e-05	0.000557	DDB_G0272194	1431432	1432313	+
DDB0232429	1431325	1431875	5.65	4.46	6	-1.55	3.54e-08	5.82e-07	DDB_G0272194	1431432	1432313	+
DDB0232429	1438197	1439123	6.03	6.61	5.62	0.99	7.5e-05	0.000662	DDB_G0272396	1435063	1437153	-
DDB0232429	1440452	1440852	4.53	5.34	3.86	1.48	6.92e-05	0.000618	DDB_G0272264	1442939	1445914	+
DDB0232429	1442102	1442502	5.29	2.91	5.78	-2.87	1.27e-13	3.99e-12	DDB_G0272264	1442939	1445914	+
DDB0232429	1462090	1462884	4.43	5.23	3.77	1.46	9.42e-05	0.000803	DDB_G0272270	1461355	1461630	-
DDB0232429	1470022	1470422	4.18	3.09	4.52	-1.43	0.00189	0.00977	DDB_G0272272	1470684	1471898	+
DDB0232429	1475869	1476269	5.15	4.44	5.4	-0.97	0.00174	0.00913	DDB_G0272146	1475387	1476202	-
DDB0232429	1476328	1477359	5.25	2.6	5.76	-3.15	7.07e-13	2e-11	DDB_G0272144	1477294	1479498	+
DDB0232429	1485817	1486217	4.47	2.91	4.88	-1.97	2.82e-06	3.46e-05	DDB_G0272406	1486400	1489629	+
DDB0232429	1494926	1495639	5.07	5.66	4.66	1	0.00189	0.00976	DDB_G0272408	1493180	1493863	+
DDB0232429	1504202	1504602	5.25	3.76	5.65	-1.89	5.4e-09	9.8e-08	DDB_G0272418	1503629	1504469	-
DDB0232429	1505550	1506298	5.24	2.98	5.72	-2.75	3.55e-13	1.05e-11	DDB_G0272188	1507098	1507464	+
DDB0232429	1506524	1506924	5.74	2.09	6.28	-4.2	1.24e-24	2.25e-22	DDB_G0272188	1507098	1507464	+
DDB0232429	1507210	1507610	5.06	3.2	5.51	-2.3	1.88e-09	3.63e-08	DDB_G0272188	1507098	1507464	+
DDB0232429	1523130	1523530	4.7	5.47	4.06	1.41	0.00012	0.000992	DDB_G0272276	1522912	1524243	-
DDB0232429	1531121	1531521	5.34	4.68	5.58	-0.91	0.00716	0.0279	DDB_G0272172	1529992	1531455	-
DDB0232429	1531826	1532226	4.5	3.36	4.84	-1.49	0.000901	0.0054	DDB_G0272172	1529992	1531455	-
DDB0232429	1536056	1537025	4.4	5.04	3.93	1.11	0.00505	0.0211	DDB_G0272424	1533902	1534360	+
DDB0232429	1541044	1541444	4.17	4.8	3.71	1.09	0.0151	0.0487	DDB_G0272424	1533902	1534360	+
DDB0232429	1554017	1554417	4.44	2.9	4.85	-1.94	0.000171	0.00136	DDB_G0272164	1554645	1555097	+
DDB0232429	1565282	1565968	5.66	6.2	5.28	0.91	0.00132	0.00732	DDB_G0272104	1562720	1564080	+
DDB0232429	1566023	1567101	6.19	6.73	5.83	0.9	0.000652	0.00418	DDB_G0272434	1564450	1569426	-
DDB0232429	1578787	1579187	4.38	4.94	4	0.94	0.0112	0.0388	DDB_G0272436	1579848	1580576	-
DDB0232429	1579790	1580449	5.17	5.74	4.77	0.97	0.000626	0.00402	DDB_G0272436	1579848	1580576	-
DDB0232429	1586547	1586947	5.97	6.37	5.71	0.66	0.00598	0.0243	DDB_G0272158	1585133	1587851	+
DDB0232429	1604057	1604786	6.06	6.58	5.72	0.86	0.000384	0.00269	DDB_G0272288	1605368	1606724	-
DDB0232429	1609884	1610656	5.65	5.07	5.87	-0.81	0.00752	0.029	DDB_G0272448	1610513	1611592	+
DDB0232429	1618504	1618904	5.79	6.27	5.47	0.79	0.00152	0.00819	DDB_G0272198	1615667	1616272	-
DDB0232429	1619008	1619408	5.44	5.98	5.07	0.91	0.000745	0.00466	DDB_G0272450	1616616	1621951	-
DDB0232429	1622912	1623312	5.85	6.33	5.52	0.81	0.00182	0.00947	DDB_G0272450	1616616	1621951	-
DDB0232429	1623910	1624310	5.09	5.6	4.74	0.87	0.00284	0.0135	DDB_G0272120	1622396	1624930	-
DDB0232429	1628315	1628715	5.55	6.07	5.2	0.87	0.00153	0.00823	DDB_G0272452	1629939	1630922	+
DDB0232429	1629748	1630148	4.83	5.46	4.37	1.09	0.000452	0.00308	DDB_G0272452	1629939	1630922	+
DDB0232429	1630158	1630712	5.07	5.52	4.78	0.74	0.015	0.0485	DDB_G0272452	1629939	1630922	+
DDB0232429	1635883	1636283	5.79	6.29	5.45	0.83	0.00135	0.00745	DDB_G0272454	1636769	1638963	-
DDB0232429	1645709	1646109	3.87	2.07	4.31	-2.24	0.000447	0.00305	DDB_G0272296	1644732	1645727	-
DDB0232429	1649374	1650126	4.89	3.34	5.3	-1.96	1.96e-06	2.47e-05	DDB_G0272202	1651021	1652935	+
DDB0232429	165515	166907	4.74	5.22	4.43	0.8	0.0128	0.0428	DDB_G0271278	165859	166044	-
DDB0232429	1661256	1661656	5.22	5.74	4.86	0.88	0.00331	0.0152	DDB_G0272206	1658418	1663847	+
DDB0232429	1667715	1668115	5.12	4.12	5.45	-1.33	1.2e-05	0.000131	DDB_G0272114	1665521	1668069	-
DDB0232429	1668387	1668787	5.68	3.69	6.14	-2.44	1.28e-15	5.42e-14	DDB_G0272114	1665521	1668069	-
DDB0232429	1674455	1675020	5.39	5.92	5.03	0.89	0.00281	0.0134	DDB_G0272212	1673975	1676482	-
DDB0232429	1677171	1677571	3.22	0.89	3.7	-2.81	0.00224	0.0113	DDB_G0272212	1673975	1676482	-
DDB0232429	1683484	1684064	4.72	5.35	4.27	1.08	0.00145	0.00789	DDB_G0272216	1682586	1684744	-
DDB0232429	1687239	1687639	4.19	2.66	4.59	-1.93	2.84e-05	0.000284	DDB_G0272300	1684996	1687060	-
DDB0232429	1687993	1689595	6.1	3.32	6.61	-3.29	1.36e-15	5.7e-14	DDB_G0272218	1690375	1692183	+
DDB0232429	1695408	1695808	5.43	5.86	5.16	0.7	0.0103	0.0365	DDB_G0272220	1693684	1696444	+
DDB0232429	1698081	1699047	6.01	3.45	6.51	-3.05	1.91e-16	8.89e-15	DDB_G0272350	1700447	1702624	+
DDB0232429	1708687	1709087	4.82	5.5	4.29	1.21	0.000542	0.00355	DDB_G0272468	1707789	1710325	-
DDB0232429	1712657	1713057	4.48	5.11	4.02	1.08	0.0025	0.0123	DDB_G0272224	1711679	1713171	+
DDB0232429	1713386	1714241	5.66	6.2	5.28	0.92	0.000362	0.00256	DDB_G0272226	1713237	1714892	-
DDB0232429	1722463	1722863	5.19	5.61	4.92	0.69	0.0139	0.0458	DDB_G0272236	1722204	1724012	+
DDB0232429	1723321	1723721	5.41	5.89	5.11	0.78	0.00691	0.0271	DDB_G0272238	1724431	1724727	+
DDB0232429	1724984	1725740	5.84	4.29	6.26	-1.97	1.11e-12	3.06e-11	DDB_G0272240	1725983	1727488	+
DDB0232429	1725879	1726279	3.61	2.32	3.98	-1.66	0.00577	0.0236	DDB_G0272240	1725983	1727488	+
DDB0232429	1729659	1730059	4.6	5.12	4.25	0.88	0.0115	0.0397	DDB_G0272306	1727972	1729506	+
DDB0232429	1730250	1730650	5.5	6.05	5.12	0.93	0.000537	0.00353	DDB_G0272242	1729711	1731786	-
DDB0232429	1730818	1731607	5.93	6.38	5.64	0.74	0.00425	0.0186	DDB_G0272242	1729711	1731786	-
DDB0232429	173621	174021	4.29	3.49	4.57	-1.09	0.0105	0.037	DDB_G0271274	171780	172367	-
DDB0232429	1737788	1738188	4.42	5.02	3.98	1.04	0.0103	0.0366	DDB_G0272472	1736613	1741232	+
DDB0232429	1739324	1740467	6.06	6.84	5.41	1.44	5.88e-08	9.38e-07	DDB_G0272472	1736613	1741232	+
DDB0232429	1740581	1740981	5.65	6.27	5.19	1.08	5.61e-05	0.000516	DDB_G0272244	1741474	1743889	-
DDB0232429	1741547	1742334	5.65	6.31	5.16	1.14	1.93e-05	0.000203	DDB_G0272244	1741474	1743889	-
DDB0232429	1744292	1744924	4.45	4.99	4.08	0.91	0.0103	0.0366	DDB_G0272474	1745284	1746927	+
DDB0232429	1749285	1749685	4.97	2.6	5.46	-2.86	2.65e-14	9.23e-13	DDB_G0272476	1747963	1748470	-
DDB0232429	1749695	1750386	6.94	4.74	7.41	-2.67	2.87e-16	1.3e-14	DDB_G0272478	1750410	1750995	-
DDB0232429	1750500	1750900	4.92	2.94	5.37	-2.44	2.75e-09	5.18e-08	DDB_G0272478	1750410	1750995	-
DDB0232429	1751430	1751830	3.31	4.27	2.39	1.88	0.0031	0.0144	DDB_G0272478	1750410	1750995	-
DDB0232429	1752991	1753391	4.66	5.21	4.27	0.95	0.00549	0.0226	DDB_G0272478	1750410	1750995	-
DDB0232429	1764300	1764700	5.43	2.65	5.94	-3.29	1.73e-20	1.51e-18	DDB_G0272516	1766680	1768077	+
DDB0232429	1764937	1765337	4.23	2.74	4.63	-1.89	6.24e-05	0.000567	DDB_G0272516	1766680	1768077	+
DDB0232429	1770950	1771520	4.2	5.1	3.38	1.72	0.000105	0.000885	DDB_G0272492	1771698	1776676	+
DDB0232429	1774778	1775178	4.41	5.14	3.83	1.32	0.000717	0.00452	DDB_G0272492	1771698	1776676	+
DDB0232429	1775315	1775715	5	5.81	4.31	1.49	1.65e-06	2.1e-05	DDB_G0272536	1777162	1778747	-
DDB0232429	1794165	1794565	5.21	4.19	5.54	-1.35	1.81e-05	0.000192	DDB_G0272486	1791640	1794521	-
DDB0232429	1794635	1795035	4.55	2.4	5.02	-2.62	4.21e-10	8.72e-09	DDB_G0272486	1791640	1794521	-
DDB0232429	1795732	1796132	4.04	2.91	4.38	-1.47	0.0014	0.00772	DDB_G0272486	1791640	1794521	-
DDB0232429	1796708	1797108	4.52	3.76	4.79	-1.03	0.00615	0.0248	DDB_G0272544	1796154	1798254	-
DDB0232429	1805610	1806010	4.81	2.81	5.27	-2.46	1.17e-10	2.61e-09	DDB_G0272498	1803819	1805418	-
DDB0232429	1806160	1806560	4.97	1.57	5.51	-3.94	6.08e-17	3.01e-15	DDB_G0272498	1803819	1805418	-
DDB0232429	1808395	1809134	5.14	3.36	5.57	-2.21	0.00218	0.011	DDB_G0272500	1806966	1808204	-
DDB0232429	1810669	1811069	4.23	3.28	4.54	-1.27	0.00235	0.0116	DDB_G0272524	1811286	1813462	+
DDB0232429	1832986	1833665	7.33	6.8	7.53	-0.74	0.00865	0.0321	DDB_G0272550	1832689	1834505	-
DDB0232429	1849092	1849492	3.81	1.41	4.3	-2.89	2.51e-06	3.11e-05	DDB_G0272512	1848141	1849067	-
DDB0232429	1849551	1849951	5.44	4.29	5.79	-1.5	6.5e-05	0.000587	DDB_G0272514	1849663	1849824	-
DDB0232429	1849976	1850546	5.1	4.1	5.42	-1.32	5.77e-05	0.000529	DDB_G0272514	1849663	1849824	-
DDB0232429	1853962	1854362	5.61	6.16	5.23	0.93	0.000834	0.00508	DDB_G0272909	1856367	1857627	+
DDB0232429	1855835	1856235	3.22	1.05	3.7	-2.64	0.000219	0.00168	DDB_G0272909	1856367	1857627	+
DDB0232429	1857396	1858166	5.97	3.94	6.44	-2.5	2.92e-15	1.17e-13	DDB_G0272666	1858373	1862398	+
DDB0232429	1867362	1867762	4.48	5.05	4.09	0.96	0.0133	0.0443	DDB_G0272937	1869111	1873250	+
DDB0232429	18708	19108	3.68	2.13	4.09	-1.96	0.00863	0.0321	DDB_G0271110	19444	19753	+
DDB0232429	1877801	1878201	5.06	2.93	5.53	-2.6	3.26e-09	6.08e-08	DDB_G0272939	1876171	1877131	-
DDB0232429	1881139	1881897	5.27	5.96	4.75	1.21	3.38e-05	0.000331	DDB_G0272945	1881294	1885245	-
DDB0232429	188346	188997	4.33	3.07	4.7	-1.63	0.000209	0.00161	DDB_G0271262	185601	188894	-
DDB0232429	1888579	1888979	5.77	5.27	5.97	-0.7	0.0103	0.0367	DDB_G0272947	1888648	1888929	-
DDB0232429	1899380	1899780	4.31	5.22	3.47	1.75	2.23e-05	0.000231	DDB_G0272819	1898278	1899240	+
DDB0232429	1900163	1900563	4.64	5.18	4.26	0.92	0.00721	0.028	DDB_G0272716	1899910	1900965	-
DDB0232429	1901112	1901512	4.17	2.67	4.58	-1.91	2.66e-05	0.000269	DDB_G0272714	1901589	1902665	+
DDB0232429	1902902	1903600	5.28	5.76	4.96	0.8	0.00367	0.0166	DDB_G0272712	1903070	1903842	-
DDB0232429	1914558	1914958	4.49	2.82	4.92	-2.09	1.91e-07	2.83e-06	DDB_G0272915	1915173	1915609	+
DDB0232429	1920155	1920555	5.54	6.01	5.23	0.78	0.00287	0.0136	DDB_G0272702	1919477	1919707	-
DDB0232429	192425	192825	3.74	2.27	4.14	-1.87	0.000509	0.00338	DDB_G0271260	192510	192719	-
DDB0232429	1928896	1929415	5.5	6.07	5.1	0.97	0.000372	0.00262	DDB_G0272696	1925752	1939413	+
DDB0232429	1932596	1932996	5.36	5.82	5.06	0.76	0.00489	0.0206	DDB_G0272961	1939687	1942329	+
DDB0232429	1933693	1934093	5.49	6.08	5.08	1	0.000146	0.00118	DDB_G0272961	1939687	1942329	+
DDB0232429	1934124	1934524	5.4	5.96	5.01	0.95	0.000633	0.00406	DDB_G0272961	1939687	1942329	+
DDB0232429	1936012	1936412	5.96	6.38	5.69	0.69	0.00495	0.0208	DDB_G0272961	1939687	1942329	+
DDB0232429	1936425	1936825	5.48	6.01	5.12	0.89	0.000865	0.00524	DDB_G0272961	1939687	1942329	+
DDB0232429	1936892	1937292	5.36	5.86	5.01	0.85	0.0017	0.00901	DDB_G0272961	1939687	1942329	+
DDB0232429	1937460	1938132	5.67	6.24	5.28	0.96	0.000119	0.000983	DDB_G0272961	1939687	1942329	+
DDB0232429	1938424	1938824	5.53	6.08	5.14	0.94	0.00157	0.00841	DDB_G0272961	1939687	1942329	+
DDB0232429	1956462	1956862	3.91	2.83	4.25	-1.42	0.00351	0.0159	DDB_G0272694	1957484	1959368	+
DDB0232429	1959966	1960366	5.21	4.24	5.53	-1.29	0.000426	0.00293	DDB_G0272692	1960823	1962031	+
DDB0232429	1971405	1971805	4.39	2.6	4.83	-2.23	2.89e-07	4.18e-06	DDB_G0272975	1974054	1976440	+
DDB0232429	1972067	1972467	4.59	0.89	5.14	-4.25	1.11e-13	3.55e-12	DDB_G0272975	1974054	1976440	+
DDB0232429	1972683	1973373	5.52	3.43	5.99	-2.56	3.06e-12	8.03e-11	DDB_G0272975	1974054	1976440	+
DDB0232429	1975833	1976233	6.23	5.75	6.42	-0.67	0.00992	0.0357	DDB_G0272977	1976953	1980006	+
DDB0232429	1980152	1980838	5.76	6.25	5.44	0.82	0.00123	0.00693	DDB_G0272688	1980098	1980997	-
DDB0232429	198513	198913	4.98	5.47	4.65	0.83	0.00715	0.0279	DDB_G0271140	196707	199668	+
DDB0232429	1993977	1994377	3.78	2.39	4.17	-1.77	0.00419	0.0184	DDB_G0272981	1994416	2002148	+
DDB0232429	2000052	2000452	4.54	5.06	4.18	0.88	0.0154	0.0495	DDB_G0272680	2003225	2006926	+
DDB0232429	2007230	2007934	5.49	4.97	5.69	-0.72	0.00844	0.0315	DDB_G0272678	2007612	2010203	+
DDB0232429	2010390	2011549	5.94	6.49	5.56	0.93	0.000502	0.00334	DDB_G0272983	2010405	2012223	-
DDB0232429	2015653	2016226	5.08	5.59	4.74	0.85	0.00407	0.018	DDB_G0272823	2015699	2017900	-
DDB0232429	2022372	2022910	5.38	5.82	5.1	0.73	0.00866	0.0321	DDB_G0272987	2020830	2025240	+
DDB0232429	2023517	2023917	4.1	4.72	3.64	1.08	0.00972	0.0351	DDB_G0272987	2020830	2025240	+
DDB0232429	2033555	2033955	4.75	2.97	5.19	-2.22	9.47e-07	1.27e-05	DDB_G0272925	2028796	2032812	-
DDB0232429	2040027	2040941	5.86	3.96	6.31	-2.35	3.3e-11	7.76e-10	DDB_G0272674	2041459	2047835	+
DDB0232429	2045104	2045504	5.63	6.12	5.3	0.82	0.00622	0.025	DDB_G0272672	2048228	2048593	+
DDB0232429	2049732	2050132	3.92	3.05	4.22	-1.17	0.0133	0.0442	DDB_G0272827	2048952	2049699	-
DDB0232429	20502	21287	5.96	6.36	5.72	0.64	0.00802	0.0304	DDB_G0271110	19444	19753	+
DDB0232429	2078933	2079612	5.24	5.79	4.87	0.92	0.00179	0.00936	DDB_G0272859	2072143	2081242	-
DDB0232429	2095413	2096158	5.15	3.35	5.59	-2.23	9.88e-11	2.21e-09	DDB_G0272857	2094380	2095226	-
DDB0232429	2099385	2099785	6.02	4.56	6.42	-1.86	9.8e-09	1.73e-07	DDB_G0272855	2098484	2099242	-
DDB0232429	2107702	2108102	4.5	3.07	4.9	-1.83	0.000233	0.00177	DDB_G0272758	2108163	2111066	+
DDB0232429	2109933	2110581	5.36	5.8	5.08	0.72	0.00906	0.0333	DDB_G0272758	2108163	2111066	+
DDB0232429	2110676	2111076	5.04	5.53	4.72	0.82	0.00676	0.0266	DDB_G0272758	2108163	2111066	+
DDB0232429	2111895	2112295	5.63	6.06	5.35	0.71	0.00696	0.0273	DDB_G0272760	2111171	2113956	-
DDB0232429	2112865	2113439	5.76	6.15	5.51	0.64	0.00922	0.0337	DDB_G0272760	2111171	2113956	-
DDB0232429	2118973	2119373	4.69	2.47	5.17	-2.7	4.98e-11	1.15e-09	DDB_G0273003	2118091	2118531	+
DDB0232429	2119498	2119994	4.18	2.55	4.6	-2.05	1.24e-05	0.000135	DDB_G0273003	2118091	2118531	+
DDB0232429	2120508	2121194	5.5	3.66	5.95	-2.28	2.33e-13	7.01e-12	DDB_G0273005	2121552	2123626	+
DDB0232429	2122326	2122726	5.17	5.72	4.79	0.93	0.00191	0.00984	DDB_G0273005	2121552	2123626	+
DDB0232429	2124224	2124624	5.13	5.71	4.72	0.99	0.000595	0.00384	DDB_G0294407	2123898	2126411	-
DDB0232429	212642	213042	4.65	1.77	5.16	-3.39	5.19e-13	1.5e-11	DDB_G0271394	211402	212935	-
DDB0232429	2129895	2130295	4.75	5.37	4.31	1.05	0.00142	0.00779	DDB_G0294407	2123898	2126411	-
DDB0232429	213092	213492	4.94	3.71	5.3	-1.59	2.43e-06	3.01e-05	DDB_G0271252	213313	213582	+
DDB0232429	2137388	2138277	5.77	5.22	5.98	-0.76	0.00359	0.0163	DDB_G0272765	2137821	2143410	+
DDB0232429	2142864	2143264	5.29	5.7	5.03	0.67	0.0138	0.0455	DDB_G0272767	2144128	2145019	-
DDB0232429	214698	215207	5.51	4.29	5.88	-1.58	3.38e-07	4.84e-06	DDB_G0271250	214985	216567	+
DDB0232429	2147011	2147411	5.31	5.79	4.99	0.81	0.00336	0.0154	DDB_G0272839	2148504	2149959	+
DDB0232429	2167632	2168032	4.68	5.25	4.27	0.99	0.00952	0.0345	DDB_G0272777	2164739	2167055	+
DDB0232429	2168855	2169620	5.85	6.28	5.57	0.71	0.0045	0.0193	DDB_G0272781	2170341	2171350	-
DDB0232429	2169836	2170236	3.85	1.23	4.35	-3.12	4.48e-07	6.28e-06	DDB_G0272781	2170341	2171350	-
DDB0232429	2174572	2174972	5.37	5.84	5.06	0.79	0.00948	0.0344	DDB_G0272785	2173913	2175949	-
DDB0232429	2176647	2177402	5.6	6.1	5.27	0.82	0.00267	0.0129	DDB_G0272787	2176582	2177922	-
DDB0232429	2180874	2181274	5.01	5.54	4.66	0.87	0.0042	0.0184	DDB_G0272789	2178487	2179119	-
DDB0232429	2193588	2193988	5.11	3.58	5.52	-1.94	2.67e-09	5.03e-08	DDB_G0272837	2194537	2201313	+
DDB0232429	2196877	2197277	4.97	5.55	4.55	1.01	0.00137	0.00754	DDB_G0272837	2194537	2201313	+
DDB0232429	2197936	2199531	3.86	4.65	3.22	1.43	0.00448	0.0193	DDB_G0273015	2201565	2211697	+
DDB0232429	2203488	2203888	4.9	5.74	4.17	1.57	9.01e-07	1.21e-05	DDB_G0273015	2201565	2211697	+
DDB0232429	2205420	2206027	5.05	5.75	4.51	1.24	0.000111	0.000928	DDB_G0273015	2201565	2211697	+
DDB0232429	2209343	2210046	5.12	5.79	4.62	1.18	0.000205	0.00159	DDB_G0272815	2212329	2213613	-
DDB0232429	2210429	2210909	4.45	5.21	3.84	1.37	0.000602	0.00388	DDB_G0272815	2212329	2213613	-
DDB0232429	2225940	2226340	3.64	2.16	4.04	-1.88	0.000786	0.00486	DDB_G0272736	2222634	2225574	-
DDB0232429	2226488	2226888	3.64	1.41	4.12	-2.71	8.21e-05	0.000714	DDB_G0272738	2227186	2228208	+
DDB0232429	2235590	2236224	5.5	3.5	5.96	-2.47	2.53e-15	1.02e-13	DDB_G0273017	2236569	2237975	+
DDB0232429	223593	224379	6.24	6.65	5.98	0.67	0.00676	0.0266	DDB_G0271248	226562	227913	+
DDB0232429	2240217	2240617	4.36	2.97	4.74	-1.77	2.94e-05	0.000293	DDB_G0272746	2239128	2240267	-
DDB0232429	2246144	2246776	4.85	4.17	5.1	-0.93	0.00655	0.0261	DDB_G0272662	2246849	2247448	+
DDB0232429	2248722	2249122	4.17	3.4	4.45	-1.05	0.0126	0.0425	DDB_G0272668	2247692	2248940	-
DDB0232429	2249805	2250205	4.9	4.14	5.16	-1.02	0.00272	0.0131	DDB_G0272664	2249594	2250128	+
DDB0232429	2250651	2251051	6.66	4.84	7.1	-2.26	7.86e-16	3.4e-14	DDB_G0272809	2251460	2253406	+
DDB0232429	2256437	2256837	4.6	1.77	5.11	-3.34	7.23e-13	2.04e-11	DDB_G0272654	2255996	2256334	-
DDB0232429	2258390	2258790	3.25	0.79	3.74	-2.95	0.000104	0.000873	DDB_G0273023	2257906	2258602	-
DDB0232429	2259007	2259407	4.57	3.67	4.87	-1.2	0.0109	0.0381	DDB_G0272656	2258985	2259337	+
DDB0232429	236506	236906	5.69	3.06	6.19	-3.12	4.75e-18	2.78e-16	DDB_G0271240	234746	236537	+
DDB0232429	236971	237371	5.02	1.65	5.56	-3.91	6.88e-07	9.43e-06	DDB_G0271240	234746	236537	+
DDB0232429	237741	238141	5.16	1.03	5.71	-4.69	4.46e-19	3.06e-17	DDB_G0271240	234746	236537	+
DDB0232429	239089	239489	5.59	3.04	6.09	-3.05	7.37e-20	5.84e-18	DDB_G0271402	241165	243803	+
DDB0232429	240260	240764	4.63	3.17	5.03	-1.85	2.31e-06	2.88e-05	DDB_G0271402	241165	243803	+
DDB0232429	241973	242373	6.56	6.03	6.76	-0.73	0.0117	0.0402	DDB_G0271402	241165	243803	+
DDB0232429	243050	243450	4.89	3.72	5.25	-1.53	2.93e-05	0.000292	DDB_G0271238	244515	248096	+
DDB0232429	243484	243884	5.55	4.36	5.91	-1.54	4.39e-05	0.000413	DDB_G0271238	244515	248096	+
DDB0232429	24476	24876	5.51	5.98	5.21	0.77	0.00429	0.0187	DDB_G0271118	25027	25857	+
DDB0232429	245996	246396	3.91	4.62	3.37	1.25	0.0105	0.037	DDB_G0271238	244515	248096	+
DDB0232429	254224	254624	4.42	5.12	3.88	1.23	0.00157	0.00843	DDB_G0271234	252762	256367	+
DDB0232429	254716	255116	5.01	5.69	4.5	1.19	9.79e-05	0.00083	DDB_G0271232	256636	257478	+
DDB0232429	255574	255974	5.05	5.54	4.71	0.83	0.00718	0.0279	DDB_G0271232	256636	257478	+
DDB0232429	265711	266111	4.4	3.23	4.75	-1.52	0.000106	0.00089	DDB_G0271226	263709	263843	+
DDB0232429	272962	273362	4.32	5.18	3.55	1.63	3.54e-05	0.000344	DDB_G0271220	274412	274774	+
DDB0232429	290740	291140	5.22	5.75	4.87	0.88	0.00185	0.00961	DDB_G0271212	290676	290795	-
DDB0232429	296995	297395	4.14	3.05	4.47	-1.43	0.00214	0.0109	DDB_G0271202	297663	299516	+
DDB0232429	356594	357102	5.17	4.61	5.38	-0.77	0.0129	0.0433	DDB_G0271162	356657	357039	-
DDB0232429	3566504	3567083	3.41	1.63	3.84	-2.21	0.00144	0.00786	DDB_G0273929	3567518	3568118	+
DDB0232429	357127	357527	5.8	3.56	6.28	-2.71	6.47e-16	2.84e-14	DDB_G0271162	356657	357039	-
DDB0232429	377339	377739	4.55	3.17	4.94	-1.77	9.2e-05	0.000786	DDB_G0271150	376705	377284	-
DDB0232429	3785845	3786245	5.07	5.53	4.77	0.77	0.0107	0.0374	DDB_G0274371	3786786	3788150	-
DDB0232429	3788786	3789186	4.38	3.51	4.67	-1.16	0.00278	0.0133	DDB_G0274771	3788355	3789149	+
DDB0232429	3789269	3790005	5.53	4.4	5.87	-1.47	4.01e-07	5.67e-06	DDB_G0274369	3790253	3791311	+
DDB0232429	3798859	3799259	4.91	1.28	5.46	-4.17	2.85e-07	4.13e-06	DDB_G0274773	3799719	3801901	+
DDB0232429	3808176	3808576	5.75	6.19	5.47	0.72	0.00578	0.0236	DDB_G0274597	3807703	3808566	+
DDB0232429	3813793	3814193	5.08	5.68	4.64	1.04	0.000673	0.00428	DDB_G0274359	3815183	3815868	-
DDB0232429	3822161	3822561	4.41	3.11	4.78	-1.66	3.84e-05	0.00037	DDB_G0274595	3823148	3824719	+
DDB0232429	3824783	3825487	5.85	5.11	6.12	-1.01	0.00109	0.00632	DDB_G0274781	3825256	3826396	+
DDB0232429	3828237	3829259	5.99	6.53	5.62	0.92	0.000455	0.00309	DDB_G0274785	3826769	3830106	+
DDB0232429	3829633	3830033	4.3	4.95	3.82	1.14	0.00372	0.0167	DDB_G0274351	3830152	3831720	-
DDB0232429	3830349	3830749	4.8	5.35	4.42	0.92	0.00346	0.0158	DDB_G0274351	3830152	3831720	-
DDB0232429	3835407	3835807	4.09	1.96	4.56	-2.6	3.14e-07	4.52e-06	DDB_G0274349	3833248	3835236	-
DDB0232429	3838315	3838715	3.64	0.89	4.15	-3.26	9.63e-07	1.29e-05	DDB_G0274347	3836054	3838168	-
DDB0232429	3838925	3839325	4.21	2.04	4.68	-2.64	2.26e-06	2.82e-05	DDB_G0274755	3839384	3840916	+
DDB0232429	3843887	3844682	5.65	6.1	5.36	0.73	0.00399	0.0177	DDB_G0274789	3841237	3847770	+
DDB0232429	3869523	3869923	4.99	5.47	4.67	0.8	0.00771	0.0295	DDB_G0274585	3869123	3870494	+
DDB0232429	3873231	3873631	4.78	5.53	4.18	1.35	8.14e-05	0.000709	DDB_G0274581	3871056	3872872	+
DDB0232429	3874608	3875008	4.14	5.05	3.32	1.73	0.000315	0.00227	DDB_G0274121	3872948	3877884	-
DDB0232429	3875901	3876301	4.43	5.12	3.91	1.2	0.000922	0.0055	DDB_G0274121	3872948	3877884	-
DDB0232429	3881446	3882054	5.53	6.05	5.19	0.86	0.0011	0.00633	DDB_G0274329	3880324	3881047	-
DDB0232429	3889297	3889697	4.43	4.97	4.06	0.91	0.0135	0.0446	DDB_G0274333	3888367	3888791	-
DDB0232429	3890975	3891474	4.93	5.5	4.54	0.96	0.00364	0.0164	DDB_G0274337	3891057	3892812	+
DDB0232429	3891788	3892188	4.98	5.65	4.47	1.18	0.000101	0.00085	DDB_G0274337	3891057	3892812	+
DDB0232429	3894527	3894927	4.6	5.21	4.17	1.03	0.00257	0.0125	DDB_G0274577	3892978	3896936	-
DDB0232429	3895179	3895878	5.64	6.03	5.39	0.64	0.0133	0.0443	DDB_G0274577	3892978	3896936	-
DDB0232429	3903236	3903636	5.75	3.72	6.22	-2.49	2.48e-16	1.13e-14	DDB_G0274341	3900148	3902832	-
DDB0232429	3914229	3914629	5.38	2.93	5.87	-2.95	3.17e-17	1.65e-15	DDB_G0274801	3911623	3914007	-
DDB0232429	3916527	3916927	4.4	0.99	4.94	-3.95	7.16e-12	1.8e-10	DDB_G0274749	3916479	3916647	-
DDB0232429	3916999	3917399	5.01	3.39	5.43	-2.04	1.49e-08	2.56e-07	DDB_G0274747	3917072	3917692	-
DDB0232429	3917692	3918092	4.6	3.35	4.96	-1.62	1.68e-05	0.000179	DDB_G0274747	3917072	3917692	-
DDB0232429	3925169	3925569	4.6	2.98	5.02	-2.04	2.04e-07	3.01e-06	DDB_G0274743	3922420	3925024	-
DDB0232429	3929354	3929754	4.08	4.72	3.61	1.11	0.0131	0.0437	DDB_G0274741	3925969	3927744	-
DDB0232429	3929905	3930538	5.41	6.13	4.86	1.27	1.99e-06	2.51e-05	DDB_G0274741	3925969	3927744	-
DDB0232429	3931238	3931638	4.1	4.77	3.59	1.17	0.00569	0.0233	DDB_G0274803	3928531	3933047	-
DDB0232429	3933875	3934633	5.96	6.37	5.69	0.68	0.00857	0.0319	DDB_G0295827	3933601	3935563	+
DDB0232429	3940216	3940836	5.14	4.18	5.45	-1.27	9.37e-05	0.000799	DDB_G0274313	3939967	3940520	-
DDB0232429	3950900	3951468	4.99	5.54	4.6	0.95	0.00248	0.0122	DDB_G0274809	3949604	3951568	+
DDB0232429	3961589	3961989	5.46	5.92	5.17	0.75	0.005	0.0209	DDB_G0274575	3960245	3963050	+
DDB0232429	3966602	3967002	4.28	2.96	4.66	-1.7	0.000155	0.00124	DDB_G0274811	3967434	3970879	+
DDB0232429	3978246	3978646	4.47	5.15	3.95	1.2	0.00133	0.00737	DDB_G0274569	3977236	3980011	+
DDB0232429	3978709	3979109	5.37	6.05	4.86	1.18	1.86e-05	0.000196	DDB_G0274569	3977236	3980011	+
DDB0232429	3984629	3985029	3.94	1.84	4.41	-2.57	1.58e-06	2.02e-05	DDB_G0274305	3982536	3984480	-
DDB0232429	3985052	3985452	5.86	2.86	6.38	-3.52	1.37e-23	1.99e-21	DDB_G0274735	3985805	3987046	+
DDB0232429	3985778	3986178	4.56	3.64	4.87	-1.22	0.00186	0.00964	DDB_G0274735	3985805	3987046	+
DDB0232429	3997798	3998405	5.58	3.56	6.04	-2.48	1.8e-09	3.5e-08	DDB_G0274309	3996443	3997499	-
DDB0232429	4006712	4007112	5.53	3.24	6.02	-2.77	4.06e-18	2.41e-16	DDB_G0274267	4004221	4006226	-
DDB0232429	4009332	4009732	4.37	3.45	4.67	-1.22	0.00477	0.0202	DDB_G0274271	4009424	4009771	-
DDB0232429	4013500	4013900	5.07	5.68	4.63	1.05	0.00051	0.00338	DDB_G0274273	4010059	4011285	-
DDB0232429	4014319	4014856	5.31	5.96	4.83	1.13	6.14e-05	0.000559	DDB_G0274273	4010059	4011285	-
DDB0232429	4015915	4016584	5.46	5.96	5.13	0.83	0.00172	0.00906	DDB_G0274273	4010059	4011285	-
DDB0232429	4017555	4017955	5.24	5.88	4.76	1.13	0.000845	0.00513	DDB_G0274275	4012481	4022919	-
DDB0232429	4018000	4018400	4.79	5.38	4.38	1.01	0.00229	0.0114	DDB_G0274275	4012481	4022919	-
DDB0232429	4019215	4019904	5.76	6.21	5.47	0.73	0.00921	0.0337	DDB_G0274275	4012481	4022919	-
DDB0232429	4024025	4024532	4.92	2.84	5.38	-2.54	6.27e-12	1.59e-10	DDB_G0274607	4024908	4028022	+
DDB0232429	4034447	4034847	4.51	5.21	3.98	1.22	0.00108	0.00623	DDB_G0274825	4034427	4037276	-
DDB0232429	4052545	4052945	3.91	4.78	3.15	1.63	0.000643	0.00412	DDB_G0274561	4052062	4053192	-
DDB0232429	4056017	4056417	4.13	4.73	3.71	1.03	0.014	0.0461	DDB_G0274135	4055916	4057046	+
DDB0232429	4059511	4059911	4.21	1.2	4.74	-3.53	6.47e-10	1.32e-08	DDB_G0274289	4059892	4061463	+
DDB0232429	4063155	4063555	3.51	1.57	3.96	-2.39	0.000302	0.00219	DDB_G0274291	4062693	4063205	-
DDB0232429	4074039	4074772	5.67	3.56	6.14	-2.58	3.36e-17	1.73e-15	DDB_G0274605	4075525	4080816	+
DDB0232429	4079539	4080191	5.23	5.74	4.88	0.86	0.0023	0.0115	DDB_G0274297	4081769	4083274	+
DDB0232429	4084915	4085562	4.06	1.31	4.57	-3.26	0.0134	0.0444	DDB_G0295509	4084929	4084972	-
DDB0232429	4085693	4086602	5.19	4.5	5.44	-0.94	0.00262	0.0127	DDB_G0274299	4085599	4086167	+
DDB0232429	4091905	4092575	6.21	6.7	5.88	0.82	0.00124	0.00699	DDB_G0274105	4089271	4091779	+
DDB0232429	4092949	4093583	5.6	6.27	5.09	1.17	1.28e-05	0.00014	DDB_G0274103	4091903	4097175	-
DDB0232429	4118936	4119336	3.9	2.09	4.34	-2.26	0.000573	0.00372	DDB_G0274255	4120597	4124065	+
DDB0232429	4119710	4120280	5	3.75	5.36	-1.61	7.75e-05	0.000682	DDB_G0274255	4120597	4124065	+
DDB0232429	4129146	4129546	4.76	5.25	4.44	0.81	0.0146	0.0476	DDB_G0274261	4129800	4131107	-
DDB0232429	4131079	4131479	3.09	1.15	3.54	-2.39	0.002	0.0102	DDB_G0274261	4129800	4131107	-
DDB0232429	4136058	4136458	4.13	2.13	4.59	-2.46	7.6e-07	1.04e-05	DDB_G0302543	4133180	4135914	-
DDB0232429	4139130	4139530	5.7	4.71	6.02	-1.31	0.00019	0.00149	DDB_G0274265	4139227	4141170	-
DDB0232429	4141463	4141863	5.46	3.36	5.93	-2.57	7.07e-14	2.33e-12	DDB_G0274265	4139227	4141170	-
DDB0232429	4149578	4150223	5.82	3.67	6.29	-2.62	2.02e-15	8.29e-14	DDB_G0274707	4151111	4152471	+
DDB0232429	4162708	4163108	4.73	2.78	5.18	-2.4	2.56e-09	4.84e-08	DDB_G0274119	4156981	4162118	-
DDB0232429	4165559	4165959	5.21	5.64	4.94	0.69	0.0121	0.0411	DDB_G0274555	4164827	4165996	+
DDB0232429	4170149	4170890	5.04	5.52	4.73	0.79	0.011	0.0385	DDB_G0274845	4169606	4173217	-
DDB0232429	4173673	4174225	4.92	3.04	5.37	-2.33	1.14e-09	2.26e-08	DDB_G0274109	4174381	4176090	+
DDB0232429	4181196	4181596	4.4	5	3.97	1.03	0.015	0.0485	DDB_G0274703	4184904	4187897	+
DDB0232429	4181996	4182764	5.74	6.15	5.47	0.67	0.00981	0.0354	DDB_G0274703	4184904	4187897	+
DDB0232429	4186092	4186867	5.68	6.13	5.38	0.75	0.00307	0.0143	DDB_G0274703	4184904	4187897	+
DDB0232429	4194039	4194817	4.63	5.27	4.15	1.12	0.00131	0.00728	DDB_G0274551	4193351	4194293	-
DDB0232429	4196134	4196534	3.99	4.68	3.47	1.21	0.0105	0.037	DDB_G0274549	4195122	4195749	-
DDB0232429	4197781	4198495	5	5.46	4.69	0.77	0.01	0.036	DDB_G0274547	4197500	4199299	+
DDB0232429	4198731	4199131	5.11	5.66	4.73	0.93	0.00347	0.0158	DDB_G0274701	4200277	4201101	+
DDB0232429	4201897	4202297	4.92	3.34	5.34	-2	1.37e-08	2.38e-07	DDB_G0274699	4201191	4201628	-
DDB0232429	4202440	4202840	3.7	1.69	4.16	-2.46	8.55e-05	0.000737	DDB_G0274699	4201191	4201628	-
DDB0232429	4227524	4227924	4.73	5.22	4.39	0.83	0.012	0.0409	DDB_G0274863	4225429	4226889	+
DDB0232429	4238470	4238870	4.53	5.2	4.02	1.18	0.00121	0.00687	DDB_G0274541	4235469	4237927	-
DDB0232429	4243375	4243775	4.05	2.34	4.48	-2.14	9.01e-06	0.000101	DDB_G0274691	4238537	4241202	-
DDB0232429	4247753	4248153	4.74	5.35	4.29	1.06	0.00124	0.00698	DDB_G0274687	4246508	4249696	+
DDB0232429	4248486	4248990	5.05	5.59	4.69	0.9	0.0018	0.00939	DDB_G0274687	4246508	4249696	+
DDB0232429	4252149	4252549	3.62	1.29	4.11	-2.82	2.51e-05	0.000256	DDB_G0274865	4252777	4253862	+
DDB0232429	4253748	4254148	4.82	2.26	5.32	-3.06	0.000183	0.00144	DDB_G0274539	4254270	4255028	+
DDB0232429	4255330	4256017	5.78	2.19	6.33	-4.14	3.21e-26	8.49e-24	DDB_G0274867	4256257	4257035	+
DDB0232429	4258775	4259530	5.7	6.26	5.31	0.95	0.000149	0.0012	DDB_G0274537	4257363	4261957	-
DDB0232429	4267207	4267607	6.78	4.31	7.27	-2.96	2.22e-22	2.64e-20	DDB_G0274683	4266885	4267242	+
DDB0232429	4270346	4270820	4.61	5.23	4.15	1.09	0.00434	0.0189	DDB_G0274531	4268596	4268838	-
DDB0232429	4276286	4276869	5.09	5.55	4.79	0.77	0.00929	0.0339	DDB_G0274527	4275808	4277314	-
DDB0232429	4279359	4279759	5.5	6.09	5.08	1.01	0.000189	0.00148	DDB_G0274525	4278392	4280036	+
DDB0232429	4287248	4287648	4.88	5.36	4.57	0.79	0.011	0.0385	DDB_G0274523	4286028	4288952	-
DDB0232429	4327486	4328185	6.12	6.56	5.84	0.72	0.00327	0.0151	DDB_G0274511	4330307	4332238	+
DDB0232429	4328503	4329494	6.72	7.18	6.41	0.77	0.00123	0.00691	DDB_G0274511	4330307	4332238	+
DDB0232429	4331899	4332299	4.27	4.9	3.81	1.09	0.00974	0.0352	DDB_G0274509	4332352	4333848	-
DDB0232429	4341093	4341493	5.11	2.88	5.59	-2.7	9.04e-14	2.93e-12	DDB_G0274675	4339292	4340830	-
DDB0232429	4349226	4349626	4.36	3.57	4.64	-1.07	0.00622	0.025	DDB_G0274889	4349111	4352710	+
DDB0232429	4352005	4352405	5.1	5.57	4.79	0.77	0.0154	0.0494	DDB_G0274673	4353208	4354713	-
DDB0232429	4372493	4372893	4.75	3.65	5.09	-1.44	5.66e-05	0.000521	DDB_G0274899	4368652	4373547	-
DDB0232429	4373856	4374839	6.02	4.31	6.45	-2.14	1.01e-14	3.73e-13	DDB_G0274899	4368652	4373547	-
DDB0232429	4374955	4375355	5.3	3.38	5.75	-2.37	1.27e-12	3.47e-11	DDB_G0274379	4375605	4376528	+
DDB0232429	4388440	4389363	5.53	6.23	5	1.23	2.37e-05	0.000244	DDB_G0274495	4387839	4390473	-
DDB0232429	4402083	4402483	5.43	5.83	5.18	0.64	0.0154	0.0495	DDB_G0274493	4400712	4404415	-
DDB0232429	4402868	4403268	4.27	5	3.69	1.31	0.00144	0.00787	DDB_G0274493	4400712	4404415	-
DDB0232429	4410546	4410946	4.51	1.46	5.04	-3.58	1.77e-12	4.75e-11	DDB_G0274663	4408799	4410262	-
DDB0232429	4423590	4424351	5.26	6.04	4.63	1.4	1.28e-06	1.68e-05	DDB_G0274911	4421673	4423142	-
DDB0232429	4424655	4425055	5.13	5.65	4.77	0.88	0.00321	0.0149	DDB_G0274911	4421673	4423142	-
DDB0232429	4426005	4426405	5.08	5.56	4.76	0.8	0.0051	0.0213	DDB_G0274483	4423293	4428420	-
DDB0232429	4429503	4430114	5.24	5.73	4.91	0.82	0.00658	0.0261	DDB_G0274659	4429085	4430625	-
DDB0232429	4430658	4431266	4.81	3.26	5.22	-1.96	9.84e-07	1.31e-05	DDB_G0274659	4429085	4430625	-
DDB0232429	4431411	4431811	4.79	5.52	4.22	1.3	0.000992	0.00582	DDB_G0274115	4432128	4434435	+
DDB0232429	4433279	4434034	5.3	5.89	4.88	1.01	0.000262	0.00195	DDB_G0274115	4432128	4434435	+
DDB0232429	4437041	4437441	5.11	5.93	4.41	1.52	4.74e-06	5.61e-05	DDB_G0274117	4435257	4437528	+
DDB0232429	4438190	4438791	5.04	5.58	4.68	0.9	0.00259	0.0126	DDB_G0274481	4437706	4440971	-
DDB0232429	4445412	4446394	6.39	6.85	6.09	0.76	0.00274	0.0131	DDB_G0274915	4442899	4448685	-
DDB0232429	444632	445032	5.63	6.15	5.27	0.87	0.00212	0.0108	DDB_G0271664	442827	445598	+
DDB0232429	4457302	4457971	5.79	6.19	5.54	0.65	0.00911	0.0334	DDB_G0274601	4455464	4456594	+
DDB0232429	4459605	4460005	4.96	5.56	4.52	1.04	0.000539	0.00354	DDB_G0274601	4455464	4456594	+
DDB0232429	4460011	4460492	5.2	5.8	4.76	1.04	0.000275	0.00203	DDB_G0274601	4455464	4456594	+
DDB0232429	4461203	4461603	4.49	5.15	4.01	1.14	0.00366	0.0165	DDB_G0274601	4455464	4456594	+
DDB0232429	4462833	4463233	4.22	4.84	3.77	1.07	0.00823	0.0309	DDB_G0274601	4455464	4456594	+
DDB0232429	4463864	4464264	4.23	4.83	3.8	1.02	0.0102	0.0363	DDB_G0274601	4455464	4456594	+
DDB0232429	4464489	4465284	5.76	6.35	5.34	1	0.000198	0.00154	DDB_G0274601	4455464	4456594	+
DDB0232429	4477444	4477844	4.98	5.51	4.62	0.89	0.00594	0.0242	DDB_G0274473	4476400	4478843	+
DDB0232429	4482842	4483428	4.77	3.97	5.05	-1.08	0.00153	0.00823	DDB_G0274469	4482749	4483298	-
DDB0232429	4499798	4500853	5.97	6.44	5.66	0.78	0.00182	0.00948	DDB_G0274649	4498594	4504150	+
DDB0232429	4508357	4508757	5.27	3.3	5.73	-2.43	2.26e-10	4.83e-09	DDB_G0274461	4508759	4509952	+
DDB0232429	4519537	4519937	4.78	5.4	4.33	1.07	0.00187	0.00968	DDB_G0274645	4517216	4518656	-
DDB0232429	4522288	4522917	2.86	0.5	3.35	-2.85	0.000927	0.00552	DDB_G0274459	4523083	4523223	+
DDB0232429	4531000	4531400	2.87	1.06	3.31	-2.25	0.0131	0.0438	DDB_G0274643	4531583	4532438	+
DDB0232429	4533233	4533888	4.51	3.24	4.88	-1.64	2.25e-05	0.000232	DDB_G0274455	4534415	4541848	+
DDB0232429	4540861	4541261	5.63	6.13	5.29	0.84	0.00176	0.00924	DDB_G0274929	4542029	4542541	+
DDB0232429	4545210	4545610	4.73	5.46	4.15	1.31	0.000115	0.000954	DDB_G0274453	4547444	4548019	-
DDB0232429	4545615	4546705	5.88	6.62	5.3	1.32	1.17e-06	1.54e-05	DDB_G0274453	4547444	4548019	-
DDB0232429	454761	455161	4.24	2.9	4.62	-1.72	8.42e-05	0.000728	DDB_G0271598	451802	454753	-
DDB0232429	4549594	4549994	4.08	2.85	4.45	-1.6	0.0015	0.00813	DDB_G0274933	4548951	4549913	+
DDB0232429	4551681	4552208	5.03	3.46	5.44	-1.98	6e-08	9.55e-07	DDB_G0274933	4548951	4549913	+
DDB0232429	4552404	4553333	6.77	4.4	7.26	-2.87	5.64e-18	3.24e-16	DDB_G0274935	4555671	4556384	+
DDB0232429	4554951	4555351	4.4	2.04	4.89	-2.85	2.03e-09	3.91e-08	DDB_G0274935	4555671	4556384	+
DDB0232429	4557684	4558084	4.32	3.14	4.67	-1.53	0.000298	0.00217	DDB_G0274939	4557935	4560218	+
DDB0232429	4561414	4561814	5.79	3.41	6.27	-2.87	2.25e-20	1.92e-18	DDB_G0274101	4563185	4568200	+
DDB0232429	4568599	4569196	5.76	2.64	6.29	-3.65	1.83e-25	4.03e-23	DDB_G0274641	4569687	4570958	+
DDB0232429	4570417	4570817	5.23	4.72	5.43	-0.71	0.0139	0.0458	DDB_G0274123	4571492	4572853	+
DDB0232429	4590406	4590806	5.52	6.05	5.16	0.89	0.000794	0.0049	DDB_G0274441	4588497	4591176	+
DDB0232429	4607069	4607469	4.95	5.55	4.51	1.04	0.00107	0.00621	DDB_G0274433	4606302	4607553	+
DDB0232429	4608480	4608880	5.08	5.72	4.59	1.13	0.000986	0.0058	DDB_G0274431	4607655	4610488	-
DDB0232429	4609111	4609511	4.39	5.1	3.83	1.28	0.00103	0.00602	DDB_G0274431	4607655	4610488	-
DDB0232429	4614139	4614945	5.57	6.23	5.08	1.14	1.61e-05	0.000172	DDB_G0274429	4610559	4612543	-
DDB0232429	4619245	4619645	5.62	6.14	5.27	0.87	0.00096	0.00568	DDB_G0274427	4613288	4618186	-
DDB0232429	4619799	4620353	5.08	5.54	4.78	0.76	0.0103	0.0366	DDB_G0274427	4613288	4618186	-
DDB0232429	4638090	4638490	4.83	5.36	4.47	0.89	0.00535	0.0222	DDB_G0274637	4637236	4639295	-
DDB0232429	4640316	4640869	4.74	5.37	4.28	1.1	0.00149	0.0081	DDB_G0274637	4637236	4639295	-
DDB0232429	4642747	4643147	5.09	5.79	4.56	1.23	2.65e-05	0.000269	DDB_G0274411	4640971	4642251	-
DDB0232429	4644443	4644843	4.89	5.36	4.58	0.78	0.0141	0.0462	DDB_G0274635	4643986	4644930	-
DDB0232429	4648541	4648941	5.04	5.5	4.74	0.76	0.0126	0.0423	DDB_G0274631	4645992	4648072	-
DDB0232429	4649228	4649895	4.99	5.59	4.55	1.04	0.00138	0.00762	DDB_G0274631	4645992	4648072	-
DDB0232429	4649910	4650594	5.3	5.8	4.97	0.84	0.00256	0.0125	DDB_G0274409	4648326	4651856	-
DDB0232429	4650628	4651028	4.53	5.09	4.15	0.94	0.00792	0.0301	DDB_G0274409	4648326	4651856	-
DDB0232429	4654612	4655966	6.28	4.87	6.68	-1.81	6.61e-12	1.67e-10	DDB_G0274955	4656194	4657430	+
DDB0232429	4665898	4666298	5.16	5.63	4.86	0.77	0.00603	0.0244	DDB_G0274627	4665266	4667207	-
DDB0232429	467455	468120	5.55	3.81	5.99	-2.18	1.94e-12	5.18e-11	DDB_G0271510	464711	467089	-
DDB0232429	4676965	4677739	5.64	6.2	5.25	0.95	0.000242	0.00183	DDB_G0274965	4676573	4680775	-
DDB0232429	4677944	4678693	5.86	6.47	5.41	1.06	1.64e-05	0.000175	DDB_G0274965	4676573	4680775	-
DDB0232429	4682358	4682758	5.64	6.06	5.38	0.68	0.00683	0.0269	DDB_G0274399	4681340	4684368	+
DDB0232429	4683032	4684025	6.45	7	6.08	0.92	0.000174	0.00138	DDB_G0274967	4684532	4685196	-
DDB0232429	4700043	4700443	5.37	5.78	5.1	0.68	0.0134	0.0444	DDB_G0274233	4699494	4700859	+
DDB0232429	4703509	4703909	5.63	6.16	5.26	0.9	0.00046	0.00312	DDB_G0274231	4700982	4702637	-
DDB0232429	4703947	4704347	5.24	5.87	4.78	1.09	9.85e-05	0.000833	DDB_G0274231	4700982	4702637	-
DDB0232429	4704881	4705281	5.32	5.82	4.99	0.83	0.00237	0.0117	DDB_G0274231	4700982	4702637	-
DDB0232429	4705741	4706984	6.87	7.33	6.57	0.76	0.00119	0.00674	DDB_G0274231	4700982	4702637	-
DDB0232429	4707335	4708132	6.23	6.64	5.98	0.66	0.00524	0.0218	DDB_G0274229	4703192	4710497	-
DDB0232429	4711542	4711942	4.44	5.24	3.76	1.48	0.000382	0.00268	DDB_G0274227	4710807	4711396	-
DDB0232429	4717074	4717474	5.29	2.47	5.81	-3.34	8.6e-15	3.23e-13	DDB_G0274225	4714057	4716986	-
DDB0232429	4723552	4723952	5.46	5.94	5.14	0.79	0.00274	0.0131	DDB_G0274131	4723516	4724640	+
DDB0232429	4724139	4724539	4.66	5.21	4.29	0.92	0.00624	0.0251	DDB_G0274131	4723516	4724640	+
DDB0232429	4728258	4728658	3.99	2.35	4.41	-2.06	0.000111	0.000923	DDB_G0274623	4728670	4730554	+
DDB0232429	4735377	4736163	5.98	3.99	6.44	-2.45	5.46e-18	3.15e-16	DDB_G0274975	4730779	4736010	-
DDB0232429	4736237	4737026	6.95	5.05	7.4	-2.36	3.18e-14	1.1e-12	DDB_G0274975	4730779	4736010	-
DDB0232429	4737421	4737821	5.32	3.64	5.74	-2.11	1.44e-10	3.16e-09	DDB_G0274221	4737491	4748865	+
DDB0232429	4739766	4740558	6.45	6.97	6.1	0.88	0.000239	0.00181	DDB_G0274221	4737491	4748865	+
DDB0232429	4740592	4740992	6	6.57	5.6	0.97	8.36e-05	0.000724	DDB_G0274221	4737491	4748865	+
DDB0232429	4742072	4742472	5.47	6.05	5.06	1	0.000146	0.00117	DDB_G0274221	4737491	4748865	+
DDB0232429	4743092	4743492	5.96	6.46	5.62	0.84	0.000637	0.00409	DDB_G0274221	4737491	4748865	+
DDB0232429	4745557	4746307	6.27	6.83	5.89	0.94	0.000134	0.00109	DDB_G0274219	4749133	4752672	+
DDB0232429	4746728	4748458	7.26	7.74	6.94	0.8	0.000585	0.00379	DDB_G0274219	4749133	4752672	+
DDB0232429	4766385	4766785	5.27	5.7	4.99	0.71	0.00945	0.0344	DDB_G0274213	4766016	4767731	-
DDB0232429	4773898	4774928	5.88	4.06	6.32	-2.26	2.49e-09	4.73e-08	DDB_G0274211	4768104	4773452	-
DDB0232429	4782474	4782874	3.84	2.69	4.18	-1.49	0.013	0.0435	DDB_G0274207	4778748	4782720	-
DDB0232429	4787951	4788935	5.2	4.3	5.5	-1.19	6.36e-05	0.000576	DDB_G0274983	4789517	4789783	-
DDB0232429	478833	479512	5.55	2.87	6.06	-3.19	3.51e-20	2.93e-18	DDB_G0271606	474534	478172	-
DDB0232429	4789597	4789997	4.68	5.2	4.33	0.87	0.00744	0.0287	DDB_G0274193	4789985	4790242	+
DDB0232429	4790771	4791689	5.64	6.17	5.29	0.88	0.00194	0.00996	DDB_G0274193	4789985	4790242	+
DDB0232429	4791959	4792359	4.66	5.26	4.23	1.04	0.00196	0.0101	DDB_G0274195	4790573	4792841	-
DDB0232429	479571	479971	3.4	2.12	3.77	-1.65	0.0127	0.0426	DDB_G0271608	480277	488472	+
DDB0232429	480209	480609	5.04	4.49	5.25	-0.75	0.0116	0.0399	DDB_G0271608	480277	488472	+
DDB0232429	4803728	4804128	5.17	2.39	5.68	-3.3	8.68e-14	2.83e-12	DDB_G0274621	4802398	4802742	-
DDB0232429	4804141	4804541	4.78	3.99	5.06	-1.07	0.0124	0.0419	DDB_G0274191	4805683	4809360	+
DDB0232429	4804836	4805236	4.25	1.75	4.75	-3	6.39e-09	1.15e-07	DDB_G0274191	4805683	4809360	+
DDB0232429	4807239	4808038	5.89	6.31	5.62	0.7	0.00418	0.0184	DDB_G0274191	4805683	4809360	+
DDB0232429	4819985	4820975	5.98	6.36	5.73	0.63	0.0122	0.0414	DDB_G0274991	4819080	4819598	+
DDB0232429	4825482	4825882	4.81	4.12	5.05	-0.93	0.00718	0.0279	DDB_G0274993	4824947	4827492	+
DDB0232429	4826303	4826703	5.29	4.7	5.51	-0.81	0.0085	0.0317	DDB_G0274993	4824947	4827492	+
DDB0232429	4836211	4836611	5.7	6.29	5.28	1.01	8.25e-05	0.000717	DDB_G0274177	4833721	4839855	+
DDB0232429	4837309	4837709	5.72	6.41	5.19	1.22	2.25e-06	2.81e-05	DDB_G0274177	4833721	4839855	+
DDB0232429	483856	484559	5.4	5.83	5.11	0.72	0.00967	0.0349	DDB_G0271608	480277	488472	+
DDB0232429	4839556	4839956	4.3	4.95	3.83	1.12	0.00507	0.0212	DDB_G0274175	4841279	4842480	-
DDB0232429	4843354	4844131	4.59	1.96	5.1	-3.14	2.2e-10	4.72e-09	DDB_G0274995	4844842	4848156	+
DDB0232429	4844196	4844596	4.67	1.8	5.19	-3.39	7.12e-13	2.01e-11	DDB_G0274995	4844842	4848156	+
DDB0232429	4852712	4853112	3.86	1.55	4.35	-2.8	8.66e-07	1.17e-05	DDB_G0274173	4852122	4852526	-
DDB0232429	4855365	4856109	5.41	3.76	5.83	-2.07	5.57e-12	1.42e-10	DDB_G0274171	4853650	4855199	-
DDB0232429	4859158	4859558	5.85	3.26	6.35	-3.09	3.76e-22	4.27e-20	DDB_G0274999	4858360	4859532	-
DDB0232429	486246	486646	4.6	5.13	4.24	0.89	0.0115	0.0397	DDB_G0271608	480277	488472	+
DDB0232429	486987	488022	6.26	6.67	6	0.67	0.00456	0.0195	DDB_G0271610	488534	494316	-
DDB0232429	4872824	4873224	4.36	1.38	4.88	-3.5	3.62e-11	8.47e-10	DDB_G0274165	4870104	4872587	-
DDB0232429	4874668	4875169	4.87	3.32	5.29	-1.97	2.56e-08	4.29e-07	DDB_G0274163	4874703	4874834	-
DDB0232429	4875735	4876135	5.34	2.89	5.83	-2.95	8.72e-17	4.21e-15	DDB_G0274385	4876346	4877611	+
DDB0232429	4886326	4886726	4.21	4.93	3.64	1.29	0.00479	0.0203	DDB_G0274149	4884886	4888644	+
DDB0232429	4887024	4887424	4.33	5.04	3.78	1.26	0.0035	0.0159	DDB_G0274149	4884886	4888644	+
DDB0232429	4887543	4887943	4.11	4.8	3.58	1.22	0.00731	0.0283	DDB_G0274151	4889704	4890171	+
DDB0232429	4888121	4888521	4.54	5.24	4.01	1.23	0.000897	0.00538	DDB_G0274151	4889704	4890171	+
DDB0232429	4889526	4890134	5.1	5.63	4.74	0.89	0.00325	0.015	DDB_G0274151	4889704	4890171	+
DDB0232429	489283	489683	5.83	6.22	5.58	0.64	0.0101	0.0361	DDB_G0271610	488534	494316	-
DDB0232429	4895766	4896514	4.85	3.78	5.18	-1.4	8.23e-05	0.000715	DDB_G0274613	4893134	4896046	-
DDB0232429	4903554	4903954	4.45	3.13	4.83	-1.7	0.000116	0.000959	DDB_G0274383	4904282	4907104	+
DDB0232429	4908204	4908968	6.23	2.71	6.77	-4.06	2.39e-32	2.21e-29	DDB_G0274153	4909656	4911671	+
DDB0232429	4918555	4919290	5	4.21	5.28	-1.08	0.000735	0.00461	DDB_G0274141	4917455	4918802	-
DDB0232429	4925273	4925673	4.18	2.03	4.65	-2.63	3.4e-07	4.86e-06	DDB_G0275229	4924863	4925121	-
DDB0232429	4926401	4926801	4.07	1.31	4.59	-3.28	2.59e-07	3.78e-06	DDB_G0275175	4926006	4926259	-
DDB0232429	4928745	4929145	5.38	2.59	5.9	-3.31	6.26e-18	3.55e-16	DDB_G0275233	4928353	4928612	-
DDB0232429	4929858	4930258	2.85	0.46	3.34	-2.89	0.000655	0.00419	DDB_G0275131	4929416	4929704	-
DDB0232429	4932654	4933054	4.94	2.68	5.42	-2.74	7.08e-13	2e-11	DDB_G0275135	4932274	4932551	-
DDB0232429	4934874	4935274	4.09	2.7	4.48	-1.78	0.00272	0.0131	DDB_G0275137	4934269	4934530	-
DDB0232429	4963143	4963543	4.43	2.31	4.9	-2.59	1.52e-07	2.3e-06	DDB_G0275145	4960811	4962379	-
DDB0232429	496446	496846	4.47	2.27	4.95	-2.68	0.0113	0.0391	DDB_G0271516	494360	495460	-
DDB0232429	497960	498360	5.3	4.04	5.67	-1.63	6.17e-08	9.78e-07	DDB_G0271518	497131	498157	-
DDB0232429	4982436	4983568	5.24	5.87	4.77	1.1	0.000121	0.000996	DDB_G0275217	4983192	4983365	-
DDB0232429	498414	498814	6.62	4.55	7.08	-2.54	3.08e-18	1.87e-16	DDB_G0271518	497131	498157	-
DDB0232429	499188	499920	5.73	4.97	6	-1.03	0.00243	0.012	DDB_G0271520	499181	506804	+
DDB0232429	4994676	4995386	6.04	5.49	6.25	-0.76	0.0102	0.0364	DDB_G0294855	4995095	4995181	+
DDB0232429	5009798	5010198	3.22	1.86	3.6	-1.75	0.00817	0.0308	DDB_G0275213	5010279	5011108	+
DDB0232429	5021843	5022646	6.7	3.75	7.22	-3.47	7.66e-25	1.46e-22	DDB_G0275173	5017002	5019830	-
DDB0232429	5023223	5023949	6.47	4.2	6.96	-2.76	8.27e-14	2.7e-12	DDB_G0275173	5017002	5019830	-
DDB0232429	5030712	5031112	5.33	2.79	5.83	-3.04	1.88e-17	1e-15	DDB_G0275253	5031311	5032265	+
DDB0232429	5031277	5031713	4.8	4.18	5.03	-0.85	0.0118	0.0404	DDB_G0275253	5031311	5032265	+
DDB0232429	5031766	5032166	5.73	5.15	5.95	-0.79	0.00757	0.0291	DDB_G0275253	5031311	5032265	+
DDB0232429	5038657	5039057	4.5	5.03	4.14	0.89	0.0142	0.0465	DDB_G0275111	5037232	5038183	+
DDB0232429	5039209	5039685	4.99	5.45	4.68	0.77	0.0143	0.0467	DDB_G0275257	5038466	5041076	-
DDB0232429	5046849	5047249	4.49	3.73	4.75	-1.02	0.00623	0.0251	DDB_G0275115	5046259	5047451	+
DDB0232429	50484	50884	3.93	0.71	4.46	-3.76	1.25e-08	2.18e-07	DDB_G0271098	49746	50400	-
DDB0232429	5050535	5050935	4.19	-0.1	4.75	-4.85	3.11e-10	6.56e-09	DDB_G0275117	5047947	5049988	-
DDB0232429	5051501	5051901	5.76	2.77	6.29	-3.52	4.5e-24	7.19e-22	DDB_G0275207	5052171	5052721	+
DDB0232429	5051943	5052343	4.21	1.34	4.73	-3.39	1.92e-09	3.71e-08	DDB_G0275207	5052171	5052721	+
DDB0232429	5053138	5053792	5.38	4.53	5.67	-1.14	0.00225	0.0113	DDB_G0275259	5053540	5053821	+
DDB0232429	506011	506411	5.51	4.37	5.85	-1.48	2.51e-06	3.11e-05	DDB_G0271524	507457	516313	+
DDB0232429	5062498	5062898	5.07	5.57	4.74	0.83	0.00828	0.0311	DDB_G0275099	5062455	5063879	-
DDB0232429	5063172	5063744	4.59	5.34	3.98	1.36	0.000114	0.000942	DDB_G0275099	5062455	5063879	-
DDB0232429	506435	506835	4.74	3.08	5.17	-2.09	4.1e-08	6.69e-07	DDB_G0271524	507457	516313	+
DDB0232429	507034	507434	5.09	1.98	5.62	-3.64	4.62e-17	2.33e-15	DDB_G0271524	507457	516313	+
DDB0232429	5087890	5088587	5.57	4.68	5.87	-1.19	0.000318	0.00229	DDB_G0275057	5089988	5091525	+
DDB0232429	5088867	5089267	3.99	1.91	4.45	-2.54	4.44e-06	5.28e-05	DDB_G0275057	5089988	5091525	+
DDB0232429	5089276	5090275	5.38	4.63	5.65	-1.02	0.000497	0.00332	DDB_G0275057	5089988	5091525	+
DDB0232429	5094495	5095166	5.78	5.13	6.01	-0.89	0.000506	0.00336	DDB_G0275063	5094579	5095340	-
DDB0232429	5095564	5096601	6.47	3.17	7.01	-3.83	3.83e-34	7.88e-31	DDB_G0275063	5094579	5095340	-
DDB0232429	5108642	5109042	4.54	5.33	3.89	1.44	4.77e-05	0.000445	DDB_G0275067	5107775	5108935	+
DDB0232429	5116226	5116626	4.46	5.39	3.58	1.81	1.8e-06	2.28e-05	DDB_G0275071	5119568	5120331	+
DDB0232429	5116812	5117281	4.22	5.17	3.34	1.83	5.14e-05	0.000476	DDB_G0275071	5119568	5120331	+
DDB0232429	5117956	5118658	4.27	5.25	3.31	1.94	2.78e-06	3.41e-05	DDB_G0275071	5119568	5120331	+
DDB0232429	5118954	5119354	4.65	5.16	4.3	0.87	0.00925	0.0338	DDB_G0275071	5119568	5120331	+
DDB0232429	5125311	5125711	6.2	3.83	6.69	-2.85	1.19e-14	4.37e-13	DDB_G0275269	5125111	5128119	+
DDB0232429	5126069	5126756	5.61	4.8	5.89	-1.09	6.45e-05	0.000583	DDB_G0275269	5125111	5128119	+
DDB0232429	5128975	5129375	5.37	5.81	5.09	0.73	0.00627	0.0252	DDB_G0275073	5128411	5130120	+
DDB0232429	5134612	5135012	2.39	3.47	1.2	2.27	0.0131	0.0437	DDB_G0275075	5130987	5134105	+
DDB0232429	5135708	5136108	3.56	4.58	2.51	2.07	0.000321	0.0023	DDB_G0275075	5130987	5134105	+
DDB0232429	5136120	5136727	4.19	5.02	3.47	1.55	0.00126	0.00706	DDB_G0275075	5130987	5134105	+
DDB0232429	5141426	5141826	5.1	5.76	4.61	1.15	0.000143	0.00115	DDB_G0275077	5134435	5142355	-
DDB0232429	5143881	5144878	6.16	6.56	5.91	0.65	0.00963	0.0348	DDB_G0275077	5134435	5142355	-
DDB0232429	5146927	5147327	3.55	1.67	4	-2.33	0.000112	0.000933	DDB_G0275201	5147013	5147361	+
DDB0232429	5149400	5149800	5.61	3.15	6.11	-2.95	1.73e-19	1.3e-17	DDB_G0275271	5150001	5150633	+
DDB0232429	5158847	5159247	5.36	2.32	5.89	-3.56	7e-20	5.56e-18	DDB_G0275275	5161132	5162962	+
DDB0232429	5159263	5159663	6.65	3.44	7.19	-3.75	9.29e-29	4.2e-26	DDB_G0275275	5161132	5162962	+
DDB0232429	5160214	5160892	5.67	1.61	6.23	-4.62	3.45e-24	5.65e-22	DDB_G0275275	5161132	5162962	+
DDB0232429	5161510	5161910	5.46	4.89	5.68	-0.79	0.00675	0.0266	DDB_G0275275	5161132	5162962	+
DDB0232429	5162592	5162992	6.22	5.15	6.55	-1.4	7.89e-06	8.91e-05	DDB_G0275087	5163252	5164865	+
DDB0232429	5167285	5167685	4.08	2.83	4.44	-1.61	0.000667	0.00425	DDB_G0275277	5167778	5169757	+
DDB0232429	5180162	5180737	4.81	5.31	4.48	0.83	0.0104	0.0368	DDB_G0275151	5180306	5180620	-
DDB0232429	5182224	5182624	4.44	5.02	4.04	0.98	0.00657	0.0261	DDB_G0275019	5181844	5182767	+
DDB0232429	5191582	5192293	5	3.21	5.44	-2.23	3.26e-10	6.81e-09	DDB_G0275013	5190004	5191121	-
DDB0232429	5207365	5207765	5.38	5.94	4.99	0.95	0.000552	0.00361	DDB_G0275159	5204831	5206231	+
DDB0232429	5208224	5209150	5.96	6.5	5.59	0.91	0.000293	0.00214	DDB_G0275195	5206472	5210492	-
DDB0232429	5210811	5211211	4.85	1.73	5.38	-3.65	4.95e-13	1.44e-11	DDB_G0275195	5206472	5210492	-
DDB0232429	5225438	5225838	4.18	2.97	4.54	-1.57	0.000282	0.00208	DDB_G0275287	5218487	5225348	-
DDB0232429	5230044	5230444	4.54	2.13	5.03	-2.9	1.75e-10	3.83e-09	DDB_G0275009	5230828	5235376	+
DDB0232429	5234021	5234421	4.6	5.19	4.17	1.01	0.00772	0.0295	DDB_G0275007	5236396	5238691	+
DDB0232429	5234439	5234839	4.92	5.64	4.35	1.28	6.3e-05	0.000571	DDB_G0275007	5236396	5238691	+
DDB0232429	5239528	5240205	5.31	5.85	4.93	0.91	0.00143	0.00782	DDB_G0275053	5239346	5240349	+
DDB0232429	5251225	5252081	5.33	3.77	5.74	-1.97	3.42e-10	7.14e-09	DDB_G0275047	5250735	5251439	-
DDB0232429	5252322	5252722	4.87	3.02	5.32	-2.3	1.75e-09	3.4e-08	DDB_G0275295	5253249	5254548	+
DDB0232429	5255292	5255692	3.87	1.5	4.36	-2.86	1.11e-06	1.47e-05	DDB_G0275189	5256632	5257604	+
DDB0232429	5259239	5259639	3.52	1.38	3.99	-2.6	5.05e-05	0.000469	DDB_G0275187	5258240	5258394	-
DDB0232429	5264651	5265051	5.29	4.59	5.54	-0.95	0.00831	0.0312	DDB_G0275185	5262569	5265160	-
DDB0232429	5265320	5266034	5.59	2.97	6.09	-3.12	2.4e-19	1.74e-17	DDB_G0275185	5262569	5265160	-
DDB0232429	5283743	5284448	5.3	5.95	4.82	1.14	0.00104	0.00608	DDB_G0275303	5281471	5287216	-
DDB0232429	5292174	5292574	4.83	5.43	4.41	1.02	0.00194	0.00996	DDB_G0294971	5290018	5290088	-
DDB0232429	5305125	5305750	5.99	6.44	5.71	0.73	0.00288	0.0137	DDB_G0275305	5302345	5311304	+
DDB0232429	5309066	5309705	5.95	6.37	5.69	0.68	0.00506	0.0212	DDB_G0275033	5311440	5313684	-
DDB0232429	5312114	5312514	4.53	5.17	4.06	1.1	0.00281	0.0134	DDB_G0275033	5311440	5313684	-
DDB0232429	5313908	5314308	5.96	5.45	6.16	-0.71	0.00703	0.0275	DDB_G0294969	5314110	5314182	-
DDB0232429	5319951	5320351	3.69	4.41	3.13	1.28	0.0114	0.0396	DDB_G0275307	5319128	5320028	-
DDB0232429	5322656	5323056	3.16	1.36	3.6	-2.24	0.00429	0.0187	DDB_G0275309	5320535	5322385	-
DDB0232429	5329967	5330578	5.65	6.17	5.29	0.89	0.000445	0.00304	DDB_G0275311	5329126	5331271	+
DDB0232429	5333021	5333749	5.72	6.18	5.42	0.76	0.00253	0.0124	DDB_G0275313	5331812	5336775	-
DDB0232429	5343877	5344277	5.49	6.06	5.09	0.97	0.000235	0.00178	DDB_G0275023	5343575	5344705	+
DDB0232429	5350772	5351547	5.42	3.74	5.84	-2.1	0.00153	0.00823	DDB_G0275325	5350193	5350454	-
DDB0232429	5351687	5352087	4.42	2.68	4.86	-2.18	8.54e-07	1.15e-05	DDB_G0275327	5352310	5353644	+
DDB0232429	5369584	5369984	4.91	4.27	5.15	-0.88	0.00547	0.0225	DDB_G0275333	5369983	5371533	-
DDB0232429	5372357	5373090	5.85	3.39	6.35	-2.96	4.43e-20	3.63e-18	DDB_G0275333	5369983	5371533	-
DDB0232429	5373633	5374683	5.65	3.72	6.1	-2.38	2.13e-10	4.58e-09	DDB_G0275399	5375069	5381793	+
DDB0232429	5377564	5378252	5.26	5.69	4.99	0.7	0.00952	0.0345	DDB_G0275399	5375069	5381793	+
DDB0232429	5393341	5393741	5.57	6.03	5.26	0.77	0.00337	0.0154	DDB_G0275341	5392651	5393822	+
DDB0232429	5394706	5395401	5.1	5.67	4.7	0.97	0.00243	0.012	DDB_G0275343	5393905	5395542	-
DDB0232429	5396160	5397008	5.03	3.69	5.41	-1.73	1.64e-06	2.09e-05	DDB_G0275345	5397156	5399539	+
DDB0232429	5409413	5409813	4.4	2.09	4.89	-2.8	1.05e-08	1.85e-07	DDB_G0275353	5409975	5411608	+
DDB0232429	5418583	5418983	5.04	2.27	5.55	-3.28	4.35e-15	1.69e-13	DDB_G0275357	5417695	5417970	-
DDB0232429	5419171	5419571	4.15	1.61	4.65	-3.04	9.35e-09	1.65e-07	DDB_G0275357	5417695	5417970	-
DDB0232429	5428006	5428585	5.3	3.97	5.68	-1.71	1.86e-08	3.16e-07	DDB_G0275365	5428576	5430860	+
DDB0232429	5432406	5433315	5.26	2.36	5.78	-3.42	1.89e-19	1.39e-17	DDB_G0275411	5431261	5432380	-
DDB0232429	5444884	5445284	4.97	5.49	4.62	0.87	0.00419	0.0184	DDB_G0275415	5440439	5449952	+
DDB0232429	5445830	5446230	5.11	5.63	4.75	0.88	0.0022	0.0111	DDB_G0275417	5450465	5451672	+
DDB0232429	5457723	5459167	6.63	4.56	7.1	-2.53	1.1e-21	1.14e-19	DDB_G0275421	5459788	5463748	+
DDB0232429	5464423	5464823	6.22	3.55	6.72	-3.17	1.69e-14	6.03e-13	DDB_G0275423	5465798	5467245	+
DDB0232429	5465131	5465531	6.82	4.21	7.33	-3.12	4.07e-21	3.89e-19	DDB_G0275423	5465798	5467245	+
DDB0232429	5465770	5466170	5.39	4.12	5.75	-1.63	9.94e-05	0.000839	DDB_G0275423	5465798	5467245	+
DDB0232429	5480871	5481271	3.76	2.51	4.12	-1.61	0.00448	0.0193	DDB_G0275383	5480068	5480423	-
DDB0232429	5484272	5484981	5.25	5.8	4.88	0.91	0.00131	0.00731	DDB_G0275385	5482191	5482952	+
DDB0232429	5486671	5487496	5.16	5.68	4.81	0.87	0.00426	0.0186	DDB_G0275431	5483235	5488130	-
DDB0232429	5495897	5496372	5	5.56	4.61	0.95	0.00176	0.00922	DDB_G0275389	5493095	5494702	+
DDB0232429	5496825	5497225	4.55	5.37	3.85	1.52	3.91e-05	0.000375	DDB_G0275391	5495060	5499588	-
DDB0232429	5497276	5499611	6.78	7.32	6.4	0.93	6.91e-05	0.000618	DDB_G0275391	5495060	5499588	-
DDB0232429	5503947	5504452	4.11	1.63	4.61	-2.97	0.00446	0.0192	DDB_G0275949	5502996	5503489	-
DDB0232429	5513548	5513948	4.6	5.32	4.04	1.28	0.000577	0.00374	DDB_G0275811	5511171	5512671	-
DDB0232429	5514064	5516157	6.77	7.33	6.38	0.95	0.000119	0.000981	DDB_G0275809	5513128	5516287	-
DDB0232429	5523307	5523707	4.68	5.38	4.15	1.23	0.0013	0.00723	DDB_G0275571	5522231	5525118	+
DDB0232429	5527352	5528223	5.77	6.19	5.51	0.67	0.0094	0.0343	DDB_G0275813	5526799	5529042	-
DDB0232429	5529234	5529634	4	2.91	4.34	-1.43	0.00216	0.0109	DDB_G0275813	5526799	5529042	-
DDB0232429	5531030	5531430	3.87	4.86	2.9	1.97	0.000106	0.000892	DDB_G0275693	5531426	5533708	+
DDB0232429	5531435	5531835	3.79	4.61	3.09	1.52	0.00193	0.00992	DDB_G0275693	5531426	5533708	+
DDB0232429	5532106	5533708	6.84	7.38	6.47	0.91	0.000138	0.00112	DDB_G0275693	5531426	5533708	+
DDB0232429	5533822	5534669	5.43	5.9	5.13	0.77	0.00459	0.0196	DDB_G0275577	5533870	5536035	-
DDB0232429	5534929	5535329	4.76	5.24	4.43	0.81	0.0116	0.04	DDB_G0275577	5533870	5536035	-
DDB0232429	554136	554536	5.53	3.5	6	-2.5	2.29e-10	4.89e-09	DDB_G0271534	553300	553863	+
DDB0232429	5545494	5545894	4.57	2.89	5	-2.11	4.06e-07	5.73e-06	DDB_G0275437	5545999	5546387	+
DDB0232429	554741	555141	5.4	2.44	5.93	-3.48	9.67e-21	8.65e-19	DDB_G0271536	555496	556890	+
DDB0232429	5549030	5549430	4.95	5.48	4.59	0.89	0.0051	0.0213	DDB_G0275823	5546562	5550298	-
DDB0232429	555424	556067	5.48	5	5.67	-0.67	0.014	0.0461	DDB_G0271536	555496	556890	+
DDB0232429	5557581	5558172	5.22	3.32	5.67	-2.34	8.05e-12	2.01e-10	DDB_G0275589	5557714	5557851	-
DDB0232429	5559051	5559451	5.26	2.84	5.75	-2.91	4.45e-14	1.5e-12	DDB_G0275825	5559641	5559920	+
DDB0232429	5560301	5560701	4.53	2.09	5.03	-2.94	1.95e-10	4.23e-09	DDB_G0275827	5560910	5561178	+
DDB0232429	556342	556924	5.33	4.77	5.55	-0.78	0.0101	0.0362	DDB_G0271536	555496	556890	+
DDB0232429	5574102	5574502	4.8	4.08	5.05	-0.97	0.00762	0.0292	DDB_G0275595	5571932	5573983	-
DDB0232429	5579463	5579863	4.25	3.49	4.51	-1.02	0.0121	0.0411	DDB_G0275599	5578557	5579324	-
DDB0232429	5588476	5588876	6.71	5.51	7.07	-1.57	0.013	0.0434	DDB_G0275695	5588037	5588891	-
DDB0232429	558893	559573	5.23	5.75	4.88	0.87	0.0023	0.0115	DDB_G0271624	557800	562277	-
DDB0232429	5589365	5589765	5.02	3.65	5.4	-1.76	1.38e-07	2.11e-06	DDB_G0275695	5588037	5588891	-
DDB0232429	5594711	5595111	5.4	4.4	5.72	-1.32	1.05e-05	0.000116	DDB_G0275797	5595268	5596116	+
DDB0232429	5608496	5608896	3.79	4.49	3.26	1.24	0.0105	0.037	DDB_G0275613	5606831	5608318	+
DDB0232429	5615053	5615453	4.13	2	4.6	-2.6	1.75e-05	0.000185	DDB_G0275791	5615906	5616508	+
DDB0232429	5622331	5622731	5.25	6.09	4.52	1.57	3.42e-08	5.63e-07	DDB_G0275561	5624593	5627192	+
DDB0232429	5623958	5624358	3.13	4.06	2.25	1.81	0.00843	0.0315	DDB_G0275561	5624593	5627192	+
DDB0232429	5627575	5628461	5.83	6.49	5.32	1.17	3.08e-06	3.74e-05	DDB_G0275561	5624593	5627192	+
DDB0232429	5628486	5628886	4.79	5.59	4.11	1.49	7.3e-06	8.35e-05	DDB_G0275561	5624593	5627192	+
DDB0232429	5629401	5629801	5.51	6.23	4.93	1.3	4.32e-06	5.16e-05	DDB_G0275561	5624593	5627192	+
DDB0232429	5630183	5630583	5.33	6.1	4.69	1.41	2.42e-07	3.54e-06	DDB_G0275561	5624593	5627192	+
DDB0232429	563185	563723	5.04	5.5	4.74	0.76	0.0131	0.0437	DDB_G0271626	563064	568601	+
DDB0232429	5635234	5635634	4.45	5.2	3.86	1.34	0.000295	0.00216	DDB_G0295765	5627352	5645601	-
DDB0232429	5639124	5639814	5.57	6.28	5	1.28	1.3e-06	1.7e-05	DDB_G0295765	5627352	5645601	-
DDB0232429	5641038	5641438	4.69	5.36	4.19	1.16	0.000783	0.00485	DDB_G0295765	5627352	5645601	-
DDB0232429	5641447	5641847	5.26	5.83	4.86	0.97	0.000429	0.00295	DDB_G0295765	5627352	5645601	-
DDB0232429	5652681	5653081	2.89	-0.8	3.44	-4.23	0.000197	0.00154	DDB_G0275785	5650203	5652737	-
DDB0232429	5656572	5656972	4.05	3.11	4.36	-1.25	0.00698	0.0273	DDB_G0275551	5655917	5656376	-
DDB0232429	5658753	5659153	5.58	5.04	5.79	-0.75	0.00901	0.0332	DDB_G0275843	5657920	5661235	-
DDB0232429	5659162	5659562	4.78	4.04	5.04	-1	0.00489	0.0206	DDB_G0275843	5657920	5661235	-
DDB0232429	5659853	5660558	5.18	3.04	5.66	-2.62	0.000156	0.00125	DDB_G0275843	5657920	5661235	-
DDB0232429	5660880	5661381	5.21	4.2	5.54	-1.34	9.46e-05	0.000806	DDB_G0275843	5657920	5661235	-
DDB0232429	5661549	5662481	5.44	3.36	5.91	-2.54	6.53e-12	1.65e-10	DDB_G0275843	5657920	5661235	-
DDB0232429	5662750	5663150	5.96	2.99	6.48	-3.49	5.79e-23	7.84e-21	DDB_G0275843	5657920	5661235	-
DDB0232429	5663331	5663731	6.24	3.44	6.76	-3.31	5.15e-25	9.94e-23	DDB_G0275843	5657920	5661235	-
DDB0232429	566764	567164	5.36	5.84	5.04	0.8	0.00387	0.0173	DDB_G0271538	568653	570406	-
DDB0232429	5671743	5672210	4.7	5.49	4.04	1.45	1.12e-05	0.000124	DDB_G0275847	5673341	5674413	-
DDB0232429	5676106	5676506	4.01	4.8	3.34	1.46	0.00173	0.00909	DDB_G0275553	5674643	5675653	-
DDB0232429	5685819	5686219	3.38	-0.25	3.93	-4.18	0.00817	0.0308	DDB_G0275671	5687040	5688368	+
DDB0232429	5686244	5686644	4.61	1.71	5.13	-3.42	2.21e-11	5.28e-10	DDB_G0275671	5687040	5688368	+
DDB0232429	5696854	5697254	4.43	5.08	3.93	1.15	0.00182	0.00947	DDB_G0275675	5696031	5696705	+
DDB0232429	5697374	5697774	3.87	4.63	3.25	1.38	0.00435	0.0189	DDB_G0275675	5696031	5696705	+
DDB0232429	5705824	5706224	5.63	2.15	6.17	-4.03	1.94e-25	4.24e-23	DDB_G0275857	5705882	5706810	+
DDB0232429	570585	571217	6.22	4.15	6.69	-2.54	5.46e-15	2.1e-13	DDB_G0271538	568653	570406	-
DDB0232429	5706415	5706815	5	3.38	5.41	-2.03	7.87e-09	1.4e-07	DDB_G0275857	5705882	5706810	+
DDB0232429	5712477	5712877	5.1	5.57	4.8	0.77	0.00715	0.0278	DDB_G0275679	5709701	5714246	-
DDB0232429	5720966	5721366	5.19	3.46	5.62	-2.16	3.8e-07	5.4e-06	DDB_G0275771	5721353	5721851	+
DDB0232429	572826	573523	5.56	6.03	5.26	0.77	0.00441	0.0191	DDB_G0271628	572266	575098	+
DDB0232429	573620	574777	6.16	6.62	5.85	0.77	0.00217	0.011	DDB_G0271630	575486	577231	+
DDB0232429	5736351	5736751	4.07	2.48	4.48	-2.01	0.000732	0.0046	DDB_G0275543	5736589	5737692	+
DDB0232429	5737904	5738304	4.26	3.24	4.59	-1.35	0.00162	0.00865	DDB_G0275543	5736589	5737692	+
DDB0232429	5738879	5739279	3.46	2	3.86	-1.86	0.0132	0.044	DDB_G0275703	5741117	5744830	+
DDB0232429	5741835	5742675	6	6.36	5.77	0.59	0.015	0.0485	DDB_G0275703	5741117	5744830	+
DDB0232429	5759979	5760379	6.05	3.47	6.55	-3.08	5.36e-21	4.92e-19	DDB_G0275687	5754874	5759577	-
DDB0232429	5765134	5765534	5.78	3.37	6.28	-2.9	4.36e-17	2.21e-15	DDB_G0275689	5760590	5764773	-
DDB0232429	5781364	5782077	5.8	6.32	5.44	0.88	0.000471	0.00317	DDB_G0275763	5779278	5780222	+
DDB0232429	5782112	5782512	5.39	6.08	4.87	1.21	1.35e-05	0.000147	DDB_G0275443	5780689	5784247	-
DDB0232429	5783095	5784053	5.67	6.16	5.34	0.82	0.00128	0.00715	DDB_G0275443	5780689	5784247	-
DDB0232429	578855	579255	3.35	0.46	3.87	-3.42	0.000188	0.00148	DDB_G0271570	577332	578468	-
DDB0232429	5797401	5797975	5.13	5.66	4.77	0.89	0.00331	0.0152	DDB_G0275871	5796327	5799964	-
DDB0232429	5805154	5805759	5.21	3.08	5.68	-2.6	1.73e-13	5.34e-12	DDB_G0275873	5800903	5804775	-
DDB0232429	5809279	5810677	6.4	6.88	6.07	0.81	0.00123	0.00694	DDB_G0275759	5808489	5813651	+
DDB0232429	5810759	5811159	5.26	5.85	4.84	1.01	0.000267	0.00198	DDB_G0275759	5808489	5813651	+
DDB0232429	5811443	5811843	4.99	5.74	4.38	1.37	1.98e-05	0.000207	DDB_G0275951	5814130	5814840	+
DDB0232429	5813958	5814663	4.15	4.83	3.65	1.18	0.00628	0.0252	DDB_G0275951	5814130	5814840	+
DDB0232429	581725	582125	5.22	5.7	4.91	0.79	0.00541	0.0223	DDB_G0271632	580601	582875	+
DDB0232429	5817626	5818026	3.87	4.62	3.26	1.36	0.00367	0.0165	DDB_G0275757	5819466	5819678	+
DDB0232429	582228	582720	4.97	5.55	4.55	1	0.00124	0.007	DDB_G0271634	583523	586607	+
DDB0232429	5825236	5825636	6.48	4.26	6.96	-2.7	1.35e-14	4.92e-13	DDB_G0275441	5822886	5824333	-
DDB0232429	5828224	5828624	5.37	4.16	5.73	-1.57	1.75e-06	2.23e-05	DDB_G0275875	5828810	5834277	+
DDB0232429	5833714	5834595	6.15	6.66	5.81	0.85	0.00147	0.00801	DDB_G0275877	5834471	5835178	+
DDB0232429	5834726	5835223	4.96	5.51	4.58	0.93	0.00465	0.0199	DDB_G0275877	5834471	5835178	+
DDB0232429	5837141	5838377	6.15	6.82	5.63	1.19	8.6e-07	1.16e-05	DDB_G0275879	5838829	5843021	+
DDB0232429	5838794	5839924	6.2	6.62	5.92	0.7	0.00364	0.0164	DDB_G0275879	5838829	5843021	+
DDB0232429	5853238	5853947	5.47	4.82	5.71	-0.89	0.00269	0.013	DDB_G0275753	5851635	5853013	-
DDB0232429	5859740	5860735	6.31	6.7	6.06	0.64	0.00968	0.035	DDB_G0275645	5859116	5859523	+
DDB0232429	5866870	5867601	5.29	3.4	5.73	-2.33	4.48e-12	1.16e-10	DDB_G0275535	5868742	5872573	+
DDB0232429	5870650	5871050	5.18	6.05	4.41	1.64	1.19e-08	2.07e-07	DDB_G0275535	5868742	5872573	+
DDB0232429	5880683	5881355	5.53	3.27	6.01	-2.74	4.08e-17	2.08e-15	DDB_G0275745	5877842	5880618	-
DDB0232429	5885679	5886079	4.46	3.02	4.86	-1.84	2.15e-05	0.000223	DDB_G0275741	5884722	5885495	+
DDB0232429	5898613	5899312	4.88	2.84	5.34	-2.5	1.93e-08	3.26e-07	DDB_G0275737	5899852	5901855	+
DDB0232429	5902119	5902519	5.18	3.26	5.63	-2.37	7.76e-11	1.75e-09	DDB_G0275887	5903117	5904832	+
DDB0232429	5902560	5902960	3.69	1.65	4.15	-2.5	0.00033	0.00236	DDB_G0275887	5903117	5904832	+
DDB0232429	5913445	5914119	5.82	3.03	6.33	-3.3	1.39e-21	1.41e-19	DDB_G0275733	5914994	5922255	+
DDB0232429	5916293	5916693	5.14	5.69	4.77	0.92	0.00305	0.0143	DDB_G0275733	5914994	5922255	+
DDB0232429	5919224	5919624	4.84	3.46	5.23	-1.77	1.67e-05	0.000177	DDB_G0275525	5922492	5923304	-
DDB0232429	5920736	5921136	5.14	5.62	4.83	0.79	0.0056	0.023	DDB_G0275525	5922492	5923304	-
DDB0232429	5923442	5923842	3.86	2.29	4.27	-1.98	0.000311	0.00225	DDB_G0275525	5922492	5923304	-
DDB0232429	5936999	5937399	5.69	6.23	5.32	0.9	0.000539	0.00354	DDB_G0275623	5936245	5938905	-
DDB0232429	5937619	5938019	4.81	5.38	4.41	0.96	0.00443	0.0191	DDB_G0275623	5936245	5938905	-
DDB0232429	5941019	5941419	4.92	5.47	4.55	0.92	0.00784	0.0298	DDB_G0275895	5939682	5940473	+
DDB0232429	5945811	5946211	4.97	3.62	5.35	-1.73	5.42e-07	7.51e-06	DDB_G0275731	5940660	5945217	-
DDB0232429	594905	595305	4.57	5.3	3.99	1.31	0.000659	0.00421	DDB_G0271638	593663	597179	+
DDB0232429	5955949	5956349	5.62	3.2	6.12	-2.91	1.68e-11	4.08e-10	DDB_G0275631	5956945	5959251	+
DDB0232429	5970639	5971039	3.33	1.55	3.77	-2.22	0.00691	0.0271	DDB_G0275899	5966546	5970367	-
DDB0232429	5973354	5973899	5.23	5.7	4.92	0.78	0.00748	0.0288	DDB_G0275633	5972320	5975825	+
DDB0232429	5974042	5974442	5.19	5.72	4.82	0.89	0.00232	0.0115	DDB_G0275633	5972320	5975825	+
DDB0232429	5974979	5975779	5.55	6.02	5.24	0.78	0.00866	0.0321	DDB_G0275901	5976071	5976354	-
DDB0232429	5976690	5977090	4.34	2.19	4.81	-2.63	3.33e-06	4.03e-05	DDB_G0275901	5976071	5976354	-
DDB0232429	5978820	5979220	5.04	3.17	5.49	-2.31	9.11e-07	1.22e-05	DDB_G0275439	5977948	5978728	-
DDB0232429	5983012	5983412	2.84	0.59	3.32	-2.73	0.00124	0.00697	DDB_G0275905	5982746	5984503	+
DDB0232429	5985839	5986669	5.14	5.77	4.67	1.1	0.000337	0.00241	DDB_G0275725	5985888	5986697	+
DDB0232429	5988806	5990085	6.07	6.64	5.67	0.97	7.18e-05	0.000638	DDB_G0275481	5988394	5990095	+
DDB0232429	5990919	5991319	3.4	1.31	3.86	-2.55	0.000839	0.00511	DDB_G0275485	5991516	5991644	+
DDB0232429	5991361	5991761	3.14	1.12	3.6	-2.48	0.00138	0.00761	DDB_G0275485	5991516	5991644	+
DDB0232429	599783	600183	5.61	3.09	6.11	-3.02	2.01e-17	1.06e-15	DDB_G0271640	597228	599171	-
DDB0232429	5998043	5998443	3.78	2.24	4.19	-1.94	0.00702	0.0274	DDB_G0275491	5997672	5997920	-
DDB0232429	600435	600835	6.28	4.65	6.7	-2.05	1.03e-12	2.84e-11	DDB_G0271640	597228	599171	-
DDB0232429	6005597	6005997	4.25	4.84	3.83	1.01	0.0124	0.0418	DDB_G0275495	6003763	6006258	-
DDB0232429	6008017	6008925	6.38	6.99	5.95	1.04	4.14e-05	0.000394	DDB_G0275717	6009402	6012149	+
DDB0232429	6011807	6012554	6.43	5.8	6.67	-0.87	0.000824	0.00504	DDB_G0275909	6013021	6013413	-
DDB0232429	6013056	6013456	5.82	4.97	6.11	-1.14	2.84e-05	0.000284	DDB_G0275909	6013021	6013413	-
DDB0232429	6013467	6014240	5.56	4.41	5.9	-1.49	8.11e-08	1.27e-06	DDB_G0275909	6013021	6013413	-
DDB0232429	602079	602479	5.1	5.56	4.8	0.75	0.00925	0.0338	DDB_G0271572	601251	605014	-
DDB0232429	602612	603132	5.05	5.53	4.73	0.8	0.0102	0.0365	DDB_G0271572	601251	605014	-
DDB0232429	6027127	6027527	4.17	1.02	4.7	-3.68	7.63e-10	1.55e-08	DDB_G0275511	6026463	6026864	-
DDB0232429	6032339	6033096	6.42	3.76	6.93	-3.17	3.28e-25	6.54e-23	DDB_G0275715	6031763	6032185	-
DDB0232429	6036292	6036692	5.51	5.94	5.24	0.7	0.01	0.036	DDB_G0275917	6034546	6037716	+
DDB0232429	6037267	6037667	4.54	5.08	4.17	0.91	0.0115	0.0396	DDB_G0275919	6037798	6040161	-
DDB0232429	6037767	6038585	5.83	6.36	5.46	0.9	0.00024	0.00182	DDB_G0275919	6037798	6040161	-
DDB0232429	6041565	6041965	4.22	4.81	3.79	1.02	0.0122	0.0413	DDB_G0275713	6040578	6041513	-
DDB0232429	6044707	6045107	3.69	2.27	4.09	-1.82	0.000775	0.00482	DDB_G0275711	6042281	6044641	-
DDB0232429	6050755	6051155	4.24	2.91	4.62	-1.71	6.64e-05	0.000598	DDB_G0275515	6051213	6053156	+
DDB0232429	6057127	6057527	5.2	5.67	4.89	0.78	0.00569	0.0233	DDB_G0275637	6056870	6058918	-
DDB0232429	6057704	6058104	5.18	5.67	4.85	0.82	0.00453	0.0195	DDB_G0275637	6056870	6058918	-
DDB0232429	6067362	6068056	5.15	5.77	4.7	1.07	0.000386	0.0027	DDB_G0275521	6066450	6067981	+
DDB0232429	6068708	6069108	5.42	5.94	5.08	0.86	0.00112	0.00645	DDB_G0275523	6068094	6070766	-
DDB0232429	607170	607570	3.11	1.23	3.56	-2.33	0.00365	0.0165	DDB_G0271544	605879	607395	-
DDB0232429	6075174	6075574	4.6	5.17	4.21	0.96	0.00497	0.0209	DDB_G0275929	6074432	6078862	+
DDB0232429	6075992	6076392	4.56	5.15	4.14	1	0.00476	0.0202	DDB_G0275929	6074432	6078862	+
DDB0232429	6077882	6078282	4.91	5.39	4.6	0.79	0.00859	0.032	DDB_G0275639	6080040	6080307	+
DDB0232429	6090397	6091159	4.78	5.28	4.44	0.84	0.0133	0.0443	DDB_G0275933	6090814	6091381	+
DDB0232429	6097000	6097400	5.62	6.07	5.33	0.74	0.00329	0.0152	DDB_G0275935	6095467	6096386	-
DDB0232429	6109121	6109916	5.12	4.04	5.46	-1.42	0.000113	0.000937	DDB_G0275619	6106886	6107851	-
DDB0232429	6119231	6119686	4.68	4.03	4.92	-0.89	0.00868	0.0322	DDB_G0275465	6117739	6119131	-
DDB0232429	6134399	6135298	5.02	5.86	4.3	1.55	6.88e-07	9.43e-06	DDB_G0275947	6134212	6137140	+
DDB0232429	6135387	6136169	4.18	5.04	3.43	1.61	0.000272	0.00201	DDB_G0275947	6134212	6137140	+
DDB0232429	6142528	6142928	5.16	3.66	5.57	-1.91	1.05e-08	1.85e-07	DDB_G0275987	6143298	6144350	+
DDB0232429	6149539	6149939	5.29	5.73	5	0.74	0.00947	0.0344	DDB_G0275981	6148751	6150499	+
DDB0232429	6150029	6150429	4.52	5.34	3.82	1.52	3.48e-05	0.00034	DDB_G0275993	6150629	6151464	-
DDB0232429	6161289	6162203	5.97	5.53	6.14	-0.61	0.0146	0.0476	DDB_G0294949	6162014	6162087	-
DDB0232429	6163566	6164175	4.85	4.18	5.1	-0.91	0.00939	0.0342	DDB_G0276003	6164176	6164778	+
DDB0232429	6166591	6167161	4.97	5.52	4.59	0.93	0.00228	0.0114	DDB_G0275975	6165066	6165403	-
DDB0232429	6174323	6174723	3.84	2.44	4.22	-1.78	0.000541	0.00355	DDB_G0275971	6175233	6177610	+
DDB0232429	6190505	6190905	4.25	2.3	4.71	-2.41	1.04e-06	1.37e-05	DDB_G0275967	6187951	6190250	-
DDB0232429	6193997	6194397	4.49	1.02	5.04	-4.01	1.75e-11	4.24e-10	DDB_G0276013	6191275	6193613	-
DDB0232429	6203155	6203555	4.99	3.92	5.33	-1.4	1.01e-05	0.000112	DDB_G0276019	6203910	6208439	+
DDB0232429	6206561	6206961	5.23	5.77	4.86	0.91	0.00183	0.00953	DDB_G0275955	6208676	6209272	-
DDB0232429	6219065	6219765	4.79	3.14	5.22	-2.08	1.45e-05	0.000157	DDB_G0275961	6217776	6219062	-
DDB0232429	622974	623374	5.8	6.3	5.46	0.83	0.00195	0.01	DDB_G0271546	620269	621713	-
DDB0232429	6231248	6231648	4.36	1.96	4.85	-2.89	2.45e-08	4.11e-07	DDB_G0276231	6232165	6232410	+
DDB0232429	6237199	6237599	4.11	4.8	3.59	1.21	0.00421	0.0184	DDB_G0276137	6232603	6238286	-
DDB0232429	623954	624581	5.86	6.41	5.47	0.94	0.000529	0.00349	DDB_G0271546	620269	621713	-
DDB0232429	6246287	6246687	5.26	4.11	5.61	-1.5	0.000542	0.00356	DDB_G0276129	6244624	6246005	-
DDB0232429	6246712	6247112	4.78	3.31	5.18	-1.87	0.000114	0.000945	DDB_G0276127	6247229	6247741	+
DDB0232429	625086	625486	4.66	5.28	4.22	1.06	0.00293	0.0139	DDB_G0271546	620269	621713	-
DDB0232429	6253563	6253963	5.97	2.99	6.49	-3.51	1.42e-24	2.56e-22	DDB_G0276125	6248649	6252929	-
DDB0232429	6257086	6257827	6.1	6.64	5.73	0.91	0.000138	0.00112	DDB_G0276121	6256669	6258810	+
DDB0232429	6264560	6264960	5.87	6.54	5.37	1.17	1.56e-06	1.99e-05	DDB_G0276223	6263547	6265732	+
DDB0232429	626609	627366	6.05	6.46	5.79	0.67	0.00773	0.0295	DDB_G0271502	622207	630819	-
DDB0232429	6271038	6271438	5.45	5.91	5.15	0.75	0.00535	0.0222	DDB_G0276111	6270826	6272073	+
DDB0232429	6271616	6272016	5.02	5.57	4.63	0.94	0.00146	0.00797	DDB_G0276111	6270826	6272073	+
DDB0232429	6282287	6283033	5.87	2.6	6.4	-3.8	4.12e-19	2.85e-17	DDB_G0276235	6281262	6281930	-
DDB0232429	6287646	6288251	4.35	2.11	4.83	-2.72	3.51e-08	5.77e-07	DDB_G0276155	6284187	6287507	-
DDB0232429	6292841	6293241	5.39	5.79	5.14	0.65	0.0137	0.0451	DDB_G0276105	6292325	6299746	+
DDB0232429	6293248	6294035	6.23	6.6	6.01	0.59	0.0129	0.0432	DDB_G0276105	6292325	6299746	+
DDB0232429	6294177	6294577	5.39	5.81	5.13	0.67	0.0106	0.0374	DDB_G0276105	6292325	6299746	+
DDB0232429	6296377	6296994	6.13	6.57	5.85	0.72	0.00262	0.0127	DDB_G0276105	6292325	6299746	+
DDB0232429	6297107	6297698	6.26	6.66	6.01	0.65	0.00686	0.0269	DDB_G0276103	6301145	6305656	+
DDB0232429	6297979	6298379	5.26	5.71	4.97	0.74	0.00749	0.0289	DDB_G0276103	6301145	6305656	+
DDB0232429	6300397	6300797	4.43	2.05	4.91	-2.86	2.05e-08	3.46e-07	DDB_G0276103	6301145	6305656	+
DDB0232429	6308204	6308859	5.73	6.32	5.32	1	7.05e-05	0.000629	DDB_G0276237	6306373	6307707	+
DDB0232429	6309454	6309854	4.82	5.43	4.37	1.07	0.000902	0.00541	DDB_G0276221	6307785	6312539	-
DDB0232429	6317045	6317739	5.95	4.47	6.35	-1.88	1.22e-10	2.71e-09	DDB_G0276027	6313321	6316891	-
DDB0232429	6321926	6322326	5.71	6.15	5.42	0.73	0.00442	0.0191	DDB_G0276153	6318754	6321098	+
DDB0232429	6323747	6324147	5.35	5.91	4.96	0.95	0.000399	0.00278	DDB_G0276101	6321257	6325878	-
DDB0232429	6328724	6329382	5.28	5.79	4.93	0.87	0.00171	0.00902	DDB_G0276097	6328288	6330094	+
DDB0232429	6331479	6332329	5.41	5.92	5.06	0.86	0.00229	0.0114	DDB_G0276219	6331145	6332882	+
DDB0232429	6333378	6334387	5.53	6.01	5.21	0.8	0.00282	0.0134	DDB_G0276095	6333535	6335278	+
DDB0232429	6336289	6336689	5.67	2.62	6.19	-3.57	7.35e-24	1.15e-21	DDB_G0276217	6335483	6335752	-
DDB0232429	6337024	6337424	4.54	2.88	4.97	-2.09	2.26e-07	3.33e-06	DDB_G0276217	6335483	6335752	-
DDB0232429	6342046	6342606	4.94	3.87	5.28	-1.41	7.37e-05	0.000653	DDB_G0276215	6342811	6345129	+
DDB0232429	6350303	6351075	5.8	6.24	5.51	0.72	0.00445	0.0192	DDB_G0276091	6345319	6349860	-
DDB0232429	6353129	6353825	4.83	5.33	4.5	0.83	0.0118	0.0404	DDB_G0276089	6350255	6355144	-
DDB0232429	6358022	6358659	5	1.93	5.53	-3.6	9.5e-15	3.55e-13	DDB_G0276087	6358797	6360131	+
DDB0232429	6368987	6369617	5.31	5.93	4.87	1.06	0.000737	0.00462	DDB_G0276207	6367655	6371215	+
DDB0232429	6370762	6371162	5.33	5.81	5.02	0.8	0.00391	0.0174	DDB_G0276205	6371487	6372986	-
DDB0232429	637342	637742	4.99	5.43	4.71	0.72	0.0152	0.049	DDB_G0271552	637163	639576	+
DDB0232429	6377814	6378214	3.6	1.69	4.05	-2.36	0.0001	0.000844	DDB_G0276203	6376612	6377823	-
DDB0232429	6386863	6387263	6.08	5.61	6.27	-0.66	0.0125	0.042	DDB_G0294869	6386977	6387050	+
DDB0232429	638725	639625	5.72	6.11	5.48	0.63	0.0154	0.0494	DDB_G0271554	639768	640024	-
DDB0232429	6389699	6390099	4.37	3.3	4.71	-1.41	0.000381	0.00268	DDB_G0276193	6387804	6389572	-
DDB0232429	6396082	6396482	3.67	2.36	4.05	-1.69	0.00201	0.0103	DDB_G0276025	6393550	6396094	-
DDB0232429	6399178	6400120	5.86	4.75	6.21	-1.46	9.1e-08	1.42e-06	DDB_G0276185	6399774	6400117	-
DDB0232429	640095	640594	4.35	2.24	4.82	-2.58	4e-08	6.53e-07	DDB_G0271554	639768	640024	-
DDB0232429	6404933	6405333	5.76	3.39	6.25	-2.86	3.23e-17	1.67e-15	DDB_G0276147	6401716	6404742	-
DDB0232429	6405459	6405859	5.88	3.28	6.38	-3.1	1.9e-17	1e-15	DDB_G0276147	6401716	6404742	-
DDB0232429	6405859	6406259	6.5	3.98	7	-3.02	1.06e-14	3.9e-13	DDB_G0276147	6401716	6404742	-
DDB0232429	6406434	6406834	4.85	2.49	5.33	-2.84	3.41e-10	7.12e-09	DDB_G0276147	6401716	6404742	-
DDB0232429	641082	641634	5.31	3.26	5.78	-2.52	0.000456	0.0031	DDB_G0271578	640693	640960	-
DDB0232429	6434357	6434757	5.37	2.96	5.86	-2.9	2.92e-16	1.32e-14	DDB_G0276175	6435227	6435414	+
DDB0232429	644748	645148	5.35	5.75	5.1	0.65	0.0152	0.049	DDB_G0271584	643594	643713	+
DDB0232429	6450864	6451264	5.41	5.85	5.12	0.73	0.0062	0.025	DDB_G0276065	6450283	6452364	-
DDB0232429	6453267	6453926	4.26	1.73	4.76	-3.03	0.00597	0.0242	DDB_G0276063	6452850	6453171	-
DDB0232429	6454483	6454883	5.01	5.55	4.65	0.9	0.00481	0.0204	DDB_G0276245	6454072	6456104	-
DDB0232429	6456130	6456530	3.37	-0.33	3.92	-4.25	3.99e-05	0.000382	DDB_G0276245	6454072	6456104	-
DDB0232429	6460358	6460982	4.64	2.92	5.08	-2.16	1.13e-07	1.74e-06	DDB_G0294633	6456944	6459982	-
DDB0232429	6467750	6468229	3.98	1.55	4.47	-2.93	2.96e-05	0.000294	DDB_G0276059	6468555	6469229	+
DDB0232429	648038	648438	5.18	5.63	4.9	0.73	0.011	0.0385	DDB_G0271586	647755	650574	+
DDB0232429	648841	649241	4.17	5.08	3.33	1.75	0.00034	0.00243	DDB_G0271586	647755	650574	+
DDB0232429	6492220	6493003	5.74	6.13	5.49	0.64	0.0121	0.0411	DDB_G0276047	6489001	6495946	-
DDB0232429	6507945	6508666	5.53	6.03	5.19	0.84	0.00396	0.0176	DDB_G0276253	6504888	6507143	-
DDB0232429	651575	651975	5	5.58	4.59	0.98	0.000938	0.00557	DDB_G0271646	651346	653954	+
DDB0232429	6516295	6516695	4.21	2.88	4.59	-1.71	7.94e-05	0.000695	DDB_G0276043	6510818	6516003	-
DDB0232429	6518667	6519067	3.44	1.65	3.88	-2.23	0.000822	0.00503	DDB_G0276041	6519312	6521033	+
DDB0232429	652139	652539	4.1	4.84	3.52	1.32	0.00623	0.0251	DDB_G0271646	651346	653954	+
DDB0232429	6524286	6524922	5.2	5.94	4.62	1.31	9.28e-06	0.000104	DDB_G0276145	6522877	6523652	+
DDB0232429	6525400	6525800	4.75	5.32	4.36	0.97	0.0105	0.037	DDB_G0276143	6523775	6527403	-
DDB0232429	6534855	6535255	4.3	3.59	4.56	-0.97	0.0134	0.0443	DDB_G0276263	6535490	6538520	+
DDB0232429	6535506	6536496	6.74	4.42	7.22	-2.8	1.72e-20	1.5e-18	DDB_G0276263	6535490	6538520	+
DDB0232429	6542026	6542426	4.7	5.32	4.25	1.06	0.00162	0.00864	DDB_G0276165	6540411	6540664	-
DDB0232429	654273	654673	4.78	5.29	4.43	0.85	0.00969	0.035	DDB_G0271648	654307	654450	-
DDB0232429	6547275	6547675	3.92	1.2	4.43	-3.22	6.88e-06	7.92e-05	DDB_G0276141	6548168	6549349	+
DDB0232429	6550439	6551140	5.36	4.61	5.63	-1.02	0.00527	0.0219	DDB_G0276033	6550267	6550782	+
DDB0232429	6551193	6551593	4.37	2.16	4.85	-2.69	0.0106	0.0373	DDB_G0276033	6550267	6550782	+
DDB0232429	6553092	6553677	6.19	3.07	6.72	-3.65	7.34e-23	9.65e-21	DDB_G0276315	6552432	6555025	-
DDB0232429	6554819	6555219	5.38	2.36	5.9	-3.54	3.42e-20	2.87e-18	DDB_G0276315	6552432	6555025	-
DDB0232429	6555517	6556120	5.03	2.04	5.55	-3.51	4.26e-16	1.89e-14	DDB_G0276297	6556293	6557348	+
DDB0232429	656975	658409	6.56	7.21	6.08	1.13	1.01e-05	0.000113	DDB_G0271558	654748	657148	+
DDB0232429	6579556	6580047	5.46	5.9	5.18	0.72	0.00808	0.0305	DDB_G0276287	6577116	6578232	-
DDB0232429	6590527	6591003	5.5	3.73	5.94	-2.21	0.000622	0.004	DDB_G0276269	6582943	6592973	-
DDB0232429	659693	660298	5.18	5.79	4.74	1.05	0.000518	0.00342	DDB_G0271654	661610	662555	+
DDB0232429	6601955	6602740	5.63	6.09	5.32	0.78	0.0046	0.0197	DDB_G0276283	6600384	6603408	+
DDB0232429	6611991	6612391	4.07	2.47	4.49	-2.02	2.69e-05	0.000271	DDB_G0276305	6612090	6614240	+
DDB0232429	6615209	6615609	5.16	5.58	4.9	0.68	0.0147	0.0478	DDB_G0276305	6612090	6614240	+
DDB0232429	6616083	6616775	5.75	6.29	5.38	0.92	0.000275	0.00203	DDB_G0276303	6614400	6618840	-
DDB0232429	661737	662461	5.49	5.96	5.19	0.77	0.00402	0.0178	DDB_G0271654	661610	662555	+
DDB0232429	6619522	6620239	6.11	5.36	6.38	-1.02	0.00128	0.00717	DDB_G0276267	6619603	6620779	-
DDB0232429	6620911	6621500	5.68	3.46	6.15	-2.69	1.01e-17	5.49e-16	DDB_G0276267	6619603	6620779	-
DDB0232429	6622564	6622964	6.47	4.42	6.93	-2.51	5.55e-15	2.12e-13	DDB_G0276267	6619603	6620779	-
DDB0232429	6630065	6630465	4.89	3.74	5.23	-1.5	0.000307	0.00223	DDB_G0276273	6631152	6632576	+
DDB0232429	6633277	6633677	4.48	3.36	4.82	-1.46	0.000303	0.0022	DDB_G0276325	6633638	6636947	+
DDB0232429	6646287	6646687	6.09	5.5	6.31	-0.81	0.00202	0.0103	DDB_G0294941	6646491	6646573	-
DDB0232429	6646934	6647334	6.02	5.41	6.26	-0.85	0.000742	0.00464	DDB_G0294939	6647152	6647224	-
DDB0232429	6653397	6654138	5.05	5.54	4.73	0.8	0.00981	0.0354	DDB_G0276389	6651958	6655821	+
DDB0232429	665465	666147	5.31	2.9	5.8	-2.9	6.38e-14	2.11e-12	DDB_G0271560	665896	666158	-
DDB0232429	6658500	6659003	4.11	2.98	4.46	-1.48	0.00734	0.0284	DDB_G0276337	6659047	6661094	+
DDB0232429	666179	666876	4.95	3.09	5.4	-2.31	1.84e-10	3.99e-09	DDB_G0271588	666195	666877	-
DDB0232429	6668541	6669188	6.98	4.62	7.46	-2.84	1.06e-19	8.15e-18	DDB_G0276343	6669753	6670914	+
DDB0232429	666937	667337	3.95	2.12	4.39	-2.28	4.11e-05	0.000391	DDB_G0271588	666195	666877	-
DDB0232429	6674419	6674819	4.08	2.83	4.44	-1.61	0.000544	0.00357	DDB_G0276375	6671139	6675100	-
DDB0232429	6675468	6675868	5.28	4.57	5.54	-0.97	0.00229	0.0114	DDB_G0276375	6671139	6675100	-
DDB0232429	6681669	6683047	6.9	7.41	6.55	0.86	0.000217	0.00166	DDB_G0294937	6680526	6680615	-
DDB0232429	6687075	6687869	6.43	6.81	6.2	0.62	0.00877	0.0325	DDB_G0294937	6680526	6680615	-
DDB0232429	6689615	6690015	5.43	5.99	5.04	0.95	0.000884	0.00532	DDB_G0276355	6681538	6695830	-
DDB0232429	6716779	6717179	4.73	1.57	5.26	-3.69	2.36e-14	8.28e-13	DDB_G0276333	6717804	6719262	-
DDB0232429	6717450	6717850	3.74	0.2	4.28	-4.07	2.82e-07	4.1e-06	DDB_G0276333	6717804	6719262	-
DDB0232429	6719547	6719947	3.3	0.96	3.78	-2.82	7.2e-05	0.00064	DDB_G0276333	6717804	6719262	-
DDB0232429	6731534	6731934	5.41	5.86	5.12	0.74	0.00567	0.0232	DDB_G0276335	6728694	6735498	+
DDB0232429	6731993	6732589	5.81	6.28	5.5	0.78	0.00169	0.00895	DDB_G0276335	6728694	6735498	+
DDB0232429	6732736	6734112	7.12	7.59	6.81	0.78	0.00109	0.00628	DDB_G0276383	6735925	6742325	+
DDB0232429	6734675	6735075	5.92	6.59	5.42	1.16	3.67e-06	4.43e-05	DDB_G0276383	6735925	6742325	+
DDB0232429	6735161	6735561	5.24	5.96	4.67	1.29	7.63e-06	8.66e-05	DDB_G0276383	6735925	6742325	+
DDB0232429	6737497	6737897	5.08	5.56	4.76	0.8	0.00635	0.0254	DDB_G0276383	6735925	6742325	+
DDB0232429	6744431	6744831	4.31	2.7	4.73	-2.03	1.39e-05	0.000151	DDB_G0276361	6745195	6747564	+
DDB0232429	6748863	6749263	5.4	4.61	5.67	-1.07	0.000298	0.00217	DDB_G0276363	6748878	6759543	+
DDB0232429	6762998	6763398	4.72	3.4	5.1	-1.7	9.71e-06	0.000108	DDB_G0276395	6763233	6765975	+
DDB0232429	6785540	6786306	5.52	5.92	5.27	0.65	0.0151	0.0486	DDB_G0276483	6787819	6788781	-
DDB0232429	6786692	6787395	5.82	6.22	5.56	0.66	0.00846	0.0316	DDB_G0276483	6787819	6788781	-
DDB0232429	6792568	6792968	5.55	5.98	5.27	0.71	0.0062	0.025	DDB_G0276453	6792443	6795412	-
DDB0232429	679375	680433	6.4	6.81	6.13	0.68	0.0044	0.0191	DDB_G0271562	681736	683293	+
DDB0232429	6795966	6796470	4.69	5.35	4.2	1.16	0.00141	0.00776	DDB_G0276453	6792443	6795412	-
DDB0232429	6803121	6803521	3.71	0.54	4.24	-3.7	1.33e-06	1.73e-05	DDB_G0276455	6800222	6801839	-
DDB0232429	680530	680930	5.76	6.18	5.5	0.69	0.014	0.0461	DDB_G0271562	681736	683293	+
DDB0232429	6814416	6814816	5	3.29	5.43	-2.14	0.0118	0.0404	DDB_G0276403	6815001	6818129	+
DDB0232429	6821675	6822075	4.89	5.41	4.54	0.86	0.0068	0.0268	DDB_G0276405	6818286	6819040	-
DDB0232429	6822078	6822895	6.34	6.72	6.1	0.62	0.0134	0.0444	DDB_G0276541	6819663	6825311	-
DDB0232429	6825616	6826016	4.24	2.74	4.64	-1.9	2.35e-05	0.000242	DDB_G0276541	6819663	6825311	-
DDB0232429	6831049	6831449	3.81	2.3	4.22	-1.92	0.000258	0.00192	DDB_G0276545	6829983	6831106	-
DDB0232429	6831567	6831967	5.49	2.52	6.01	-3.5	1.1e-20	9.78e-19	DDB_G0276545	6829983	6831106	-
DDB0232429	6851304	6851704	4.83	3	5.28	-2.28	1.91e-09	3.68e-08	DDB_G0276459	6847900	6850674	-
DDB0232429	6859402	6859802	4.74	1.5	5.27	-3.77	2.79e-11	6.59e-10	DDB_G0276493	6856691	6857573	-
DDB0232429	6861255	6861655	3.79	0.41	4.33	-3.92	1.77e-06	2.24e-05	DDB_G0294927	6863248	6863320	-
DDB0232429	6862689	6863449	6.42	5.97	6.6	-0.63	0.0128	0.0429	DDB_G0294927	6863248	6863320	-
DDB0232429	6866725	6867125	3.3	1.41	3.75	-2.34	0.00161	0.00859	DDB_G0276549	6867377	6870420	+
DDB0232429	6912799	6913415	5.34	5.83	5.02	0.82	0.00259	0.0126	DDB_G0276437	6910190	6912323	-
DDB0232429	6920767	6921167	4.41	3.66	4.68	-1.02	0.00777	0.0297	DDB_G0276435	6919395	6920681	-
DDB0232429	693108	693508	4.02	4.71	3.49	1.22	0.0082	0.0309	DDB_G0271662	687700	695254	-
DDB0232429	6936897	6937297	6.32	5.3	6.65	-1.35	6.75e-06	7.79e-05	DDB_G0276427	6936608	6938022	-
DDB0232429	6937710	6938110	4.98	4.14	5.27	-1.13	0.000554	0.00362	DDB_G0276427	6936608	6938022	-
DDB0232429	6938841	6939518	6.06	3.09	6.58	-3.49	4.91e-27	1.49e-24	DDB_G0276427	6936608	6938022	-
DDB0232429	6939675	6940075	4.45	2.51	4.9	-2.39	6.69e-08	1.05e-06	DDB_G0276427	6936608	6938022	-
DDB0232429	6940176	6940576	4.41	3.2	4.77	-1.57	0.000351	0.0025	DDB_G0276427	6936608	6938022	-
DDB0232429	6952492	6952892	4.57	3.09	4.97	-1.88	1.85e-06	2.34e-05	DDB_G0276567	6951075	6952445	-
DDB0232429	695703	696103	4.3	2.23	4.77	-2.54	5.25e-07	7.31e-06	DDB_G0271590	696177	697095	+
DDB0232429	6965841	6966241	3.73	1.93	4.17	-2.24	0.000384	0.00269	DDB_G0276443	6959828	6964465	-
DDB0232429	6970985	6971766	5.73	6.15	5.46	0.69	0.00788	0.0299	DDB_G0276571	6967980	6974410	+
DDB0232429	6971807	6972406	5.55	5.98	5.27	0.71	0.00826	0.031	DDB_G0276451	6974621	6975419	-
DDB0232429	6973345	6973745	4.45	5.05	4.01	1.04	0.00472	0.0201	DDB_G0276451	6974621	6975419	-
DDB0232429	6973918	6974527	5.39	5.91	5.04	0.87	0.00172	0.00907	DDB_G0276451	6974621	6975419	-
DDB0232429	6980570	6981057	4.73	5.23	4.4	0.83	0.0124	0.0417	DDB_G0276447	6979797	6982102	+
DDB0232429	6981206	6981984	5.72	6.15	5.45	0.69	0.0061	0.0247	DDB_G0276511	6982368	6983120	-
DDB0232429	6998766	6999166	4.37	3.02	4.75	-1.73	2.08e-05	0.000217	DDB_G0276577	6994954	6998137	-
DDB0232429	6999830	7000230	5.13	2.97	5.6	-2.64	9.3e-14	2.99e-12	DDB_G0276577	6994954	6998137	-
DDB0232429	7000705	7001288	4.73	1.75	5.26	-3.51	2.51e-11	5.96e-10	DDB_G0276579	7003133	7003576	-
DDB0232429	7003647	7004577	6.52	6	6.73	-0.73	0.00744	0.0287	DDB_G0294879	7004296	7004366	+
DDB0232429	7013449	7014233	5.08	3.23	5.53	-2.3	1.31e-09	2.58e-08	DDB_G0276471	7014397	7014847	+
DDB0232429	7014293	7014693	3.78	2.72	4.11	-1.39	0.0123	0.0416	DDB_G0276471	7014397	7014847	+
DDB0232429	702184	703242	7.6	4.76	8.12	-3.35	5.21e-29	2.61e-26	DDB_G0271744	703501	703675	-
DDB0232429	7024968	7025368	6.1	5.56	6.31	-0.75	0.0116	0.04	DDB_G0276477	7025054	7025299	-
DDB0232429	7026021	7026421	4.21	3.34	4.51	-1.17	0.00436	0.0189	DDB_G0276477	7025054	7025299	-
DDB0232429	7029641	7030041	3.6	1.75	4.05	-2.3	8.72e-05	0.00075	DDB_G0276589	7029406	7029649	-
DDB0232429	703242	703642	4	2.03	4.46	-2.43	1.16e-05	0.000127	DDB_G0271744	703501	703675	-
DDB0232429	7033215	7033615	3.71	1.5	4.19	-2.69	1.35e-05	0.000147	DDB_G0276605	7032998	7033245	-
DDB0232429	7037492	7037892	3.44	0.46	3.96	-3.51	4.46e-06	5.29e-05	DDB_G0276601	7037927	7038667	-
DDB0232429	704120	704520	6.59	5.16	6.99	-1.82	2.71e-10	5.74e-09	DDB_G0271744	703501	703675	-
DDB0232429	7041936	7042336	3.42	2	3.81	-1.82	0.00385	0.0172	DDB_G0276595	7041687	7041946	-
DDB0232429	704654	705299	6.97	4.16	7.49	-3.33	1.86e-28	7.67e-26	DDB_G0271744	703501	703675	-
DDB0232429	7047083	7048594	6.93	7.45	6.57	0.88	0.000407	0.00282	DDB_G0276621	7046443	7046688	+
DDB0232429	7048845	7049245	4.85	5.48	4.38	1.11	0.000602	0.00388	DDB_G0276617	7046886	7050545	-
DDB0232429	7052925	7053325	3.31	1.28	3.78	-2.5	0.00136	0.00754	DDB_G0276615	7053641	7055221	+
DDB0232429	7073812	7074212	5	2.8	5.48	-2.69	1.17e-13	3.68e-12	DDB_G0276613	7074258	7074497	+
DDB0232429	7077122	7077522	4.26	1.84	4.75	-2.91	2.81e-09	5.27e-08	DDB_G0276707	7077584	7077839	+
DDB0232429	7085616	7086016	4.04	2.49	4.45	-1.96	4.85e-05	0.000452	DDB_G0276657	7081017	7085437	-
DDB0232429	709035	709435	4.73	3.22	5.14	-1.92	5.26e-07	7.31e-06	DDB_G0271746	710129	710317	-
DDB0232429	7092574	7093258	5.58	4.64	5.89	-1.26	2.69e-05	0.000271	DDB_G0276661	7093016	7094693	+
DDB0232429	7095607	7096007	5.59	6.1	5.24	0.86	0.000723	0.00455	DDB_G0276663	7094813	7097853	-
DDB0232429	7102289	7102689	4.82	5.38	4.43	0.95	0.00304	0.0143	DDB_G0276671	7101219	7102214	+
DDB0232429	7107535	7107935	3.58	1.96	4	-2.04	0.000426	0.00293	DDB_G0276677	7107804	7110920	+
DDB0232429	7109140	7109918	5.32	6.07	4.72	1.36	7.82e-07	1.06e-05	DDB_G0276677	7107804	7110920	+
DDB0232429	7109962	7110362	5.05	5.71	4.55	1.16	0.000178	0.0014	DDB_G0276677	7107804	7110920	+
DDB0232429	7118586	7118986	4.86	5.35	4.53	0.82	0.0102	0.0365	DDB_G0276681	7117771	7120184	+
DDB0232429	7123450	7123850	3.83	2.23	4.25	-2.02	0.000436	0.00299	DDB_G0276719	7123870	7126334	+
DDB0232429	7128390	7129063	5.31	5.76	5.01	0.74	0.00818	0.0308	DDB_G0276687	7127174	7127459	-
DDB0232429	7129638	7130038	4.94	5.42	4.62	0.81	0.00787	0.0299	DDB_G0276687	7127174	7127459	-
DDB0232429	7139180	7139580	5.12	1.86	5.66	-3.79	3.82e-18	2.29e-16	DDB_G0276721	7137404	7138750	-
DDB0232429	7169335	7169735	4.71	5.55	3.99	1.56	7.97e-06	8.99e-05	DDB_G0276733	7166909	7171855	+
DDB0232429	7169893	7170293	4.23	5.07	3.5	1.57	0.000267	0.00198	DDB_G0276731	7172694	7173337	+
DDB0232429	7170299	7170786	4.44	5.27	3.74	1.53	2.93e-05	0.000292	DDB_G0276731	7172694	7173337	+
DDB0232429	7171095	7171495	4.69	5.49	4.03	1.46	4.32e-05	0.000409	DDB_G0276731	7172694	7173337	+
DDB0232429	7177907	7178790	5.19	2.41	5.7	-3.29	3.19e-15	1.26e-13	DDB_G0276919	7179136	7182209	+
DDB0232429	718002	718402	4.04	3.1	4.36	-1.25	0.00466	0.0199	DDB_G0271736	718547	719569	+
DDB0232429	7193003	7194103	6.67	3.87	7.18	-3.32	7.63e-20	6.02e-18	DDB_G0276761	7194376	7196288	+
DDB0232429	7226639	7227039	5.68	4.46	6.04	-1.58	2.94e-05	0.000293	DDB_G0277015	7225140	7225967	-
DDB0232429	7230658	7231058	3.82	0.96	4.34	-3.37	8.37e-08	1.31e-06	DDB_G0277017	7226683	7230316	-
DDB0232429	7231723	7232123	5.86	3.64	6.34	-2.7	3.96e-19	2.75e-17	DDB_G0277017	7226683	7230316	-
DDB0232429	7240300	7240700	4.09	4.87	3.46	1.42	0.00205	0.0105	DDB_G0277019	7238641	7241913	+
DDB0232429	7241021	7241421	4.46	5.23	3.83	1.4	0.000112	0.000936	DDB_G0277019	7238641	7241913	+
DDB0232429	7242124	7242936	5.51	5.94	5.23	0.71	0.0101	0.0362	DDB_G0276767	7242199	7244136	-
DDB0232429	7245179	7245579	4.57	3.26	4.95	-1.69	4.61e-05	0.000432	DDB_G0276963	7245854	7247870	+
DDB0232429	7247018	7247712	5.38	5.81	5.11	0.7	0.0146	0.0476	DDB_G0276963	7245854	7247870	+
DDB0232429	7255892	7256292	5.14	4.54	5.37	-0.83	0.00998	0.0358	DDB_G0276907	7254558	7255694	-
DDB0232429	725732	726132	5.03	5.57	4.67	0.9	0.00359	0.0163	DDB_G0271702	725506	726207	-
DDB0232429	7261817	7262217	3.43	1.98	3.83	-1.85	0.00452	0.0194	DDB_G0277001	7261455	7261736	-
DDB0232429	7265686	7266086	5.91	4.79	6.26	-1.47	4.08e-05	0.000389	DDB_G0276759	7265714	7266282	-
DDB0232429	7266399	7266799	4.44	1.06	4.98	-3.92	2.21e-12	5.89e-11	DDB_G0276759	7265714	7266282	-
DDB0232429	7270468	7270868	5.14	3.24	5.59	-2.34	7.39e-10	1.5e-08	DDB_G0276999	7269337	7270306	-
DDB0232429	7271805	7272549	4.67	3.34	5.05	-1.72	0.000108	0.000904	DDB_G0277027	7271007	7272048	-
DDB0232429	7285330	7286232	5.33	3.91	5.72	-1.81	3.74e-09	6.94e-08	DDB_G0276769	7284177	7284949	-
DDB0232429	7287255	7287655	4.48	3.33	4.83	-1.5	0.00044	0.00302	DDB_G0276777	7287390	7288028	+
DDB0232429	7295592	7295992	4.35	4.99	3.88	1.11	0.00405	0.0179	DDB_G0276997	7293362	7295018	+
DDB0232429	7296183	7296583	5.03	5.51	4.71	0.81	0.00634	0.0254	DDB_G0277033	7295274	7299183	-
DDB0232429	7297162	7297562	5.62	6.13	5.28	0.85	0.00116	0.00664	DDB_G0277033	7295274	7299183	-
DDB0232429	7297710	7298424	5.64	6.04	5.38	0.66	0.011	0.0383	DDB_G0277033	7295274	7299183	-
DDB0232429	7301286	7301686	4.62	5.36	4.04	1.31	0.000203	0.00157	DDB_G0277035	7300081	7300938	-
DDB0232429	7319010	7319730	5.31	5.76	5.02	0.74	0.00979	0.0353	DDB_G0276793	7318662	7320064	+
DDB0232429	7320737	7321137	3.37	2.16	3.73	-1.57	0.0105	0.037	DDB_G0277041	7321470	7322125	+
DDB0232429	732075	733511	6.55	5.26	6.93	-1.67	9.7e-11	2.18e-09	DDB_G0271668	733224	733804	-
DDB0232429	7328052	7328781	5.56	6.06	5.23	0.83	0.00505	0.0211	DDB_G0276789	7329318	7329835	-
DDB0232429	7331750	7332510	5.07	3.24	5.52	-2.28	5.67e-10	1.17e-08	DDB_G0276887	7333559	7337443	+
DDB0232429	7332581	7332981	4	1.69	4.48	-2.79	3.33e-07	4.77e-06	DDB_G0276887	7333559	7337443	+
DDB0232429	7337804	7338595	5.83	6.3	5.52	0.78	0.00249	0.0122	DDB_G0276797	7337818	7342248	-
DDB0232429	734466	734866	5.09	4.21	5.38	-1.17	0.000175	0.00138	DDB_G0271752	734961	736353	+
DDB0232429	7345343	7345743	4.52	3.31	4.88	-1.57	4.71e-05	0.00044	DDB_G0277045	7343113	7345014	-
DDB0232429	7353201	7353601	5.1	5.78	4.59	1.19	8.06e-05	0.000703	DDB_G0276801	7352564	7355155	-
DDB0232429	7362284	7362997	5.34	4.64	5.59	-0.94	0.00299	0.0141	DDB_G0276803	7360384	7362414	-
DDB0232429	7374766	7375166	4.78	3.87	5.08	-1.22	0.000311	0.00225	DDB_G0276807	7375327	7376634	+
DDB0232429	738141	738541	5.03	5.49	4.72	0.77	0.00954	0.0346	DDB_G0271666	738043	739981	-
DDB0232429	7382666	7383066	5.49	2.9	5.99	-3.09	5.01e-19	3.38e-17	DDB_G0277057	7382833	7385702	+
DDB0232429	7384069	7384825	6.72	4.45	7.2	-2.74	3.85e-16	1.72e-14	DDB_G0276809	7385987	7386505	+
DDB0232429	7390894	7391294	5.13	5.61	4.81	0.8	0.00503	0.021	DDB_G0276813	7389875	7390459	-
DDB0232429	7393491	7393891	3.41	1.99	3.81	-1.81	0.00352	0.016	DDB_G0276817	7392401	7393264	-
DDB0232429	7399146	7399911	5.11	4.5	5.34	-0.84	0.00439	0.019	DDB_G0276821	7397249	7399415	-
DDB0232429	7405291	7406439	6.25	6.74	5.93	0.81	0.000683	0.00433	DDB_G0277061	7407171	7407806	-
DDB0232429	7413239	7413639	3.46	4.29	2.77	1.52	0.00561	0.0231	DDB_G0276829	7412574	7416650	+
DDB0232429	7420155	7420965	6.29	3.81	6.78	-2.97	2.41e-21	2.37e-19	DDB_G0276939	7418011	7419700	-
DDB0232429	7422291	7422691	6.05	2.85	6.58	-3.73	1.54e-25	3.53e-23	DDB_G0276833	7423496	7426656	+
DDB0232429	7438291	7439075	5.31	5.77	5	0.77	0.00472	0.0201	DDB_G0276979	7437663	7438262	+
DDB0232429	743838	744238	5.55	6.01	5.25	0.77	0.00268	0.0129	DDB_G0271696	741000	742942	-
DDB0232429	7439224	7439624	4.74	5.4	4.25	1.15	0.000436	0.00299	DDB_G0276979	7437663	7438262	+
DDB0232429	7442860	7443512	5.93	6.32	5.69	0.63	0.00855	0.0319	DDB_G0277071	7439874	7447610	-
DDB0232429	7448269	7448984	6.01	3.12	6.53	-3.41	1.58e-25	3.56e-23	DDB_G0276941	7449284	7451310	+
DDB0232429	7456500	7457241	5.41	2.34	5.94	-3.6	2.39e-19	1.73e-17	DDB_G0277075	7457975	7462453	+
DDB0232429	7457403	7457803	4.09	2.42	4.52	-2.1	4.51e-05	0.000423	DDB_G0277075	7457975	7462453	+
DDB0232429	7457874	7458274	5.26	4.49	5.53	-1.04	0.000377	0.00265	DDB_G0277075	7457975	7462453	+
DDB0232429	7473609	7474009	5.72	5.12	5.95	-0.83	0.00298	0.014	DDB_G0294889	7473728	7473801	+
DDB0232429	7476487	7476887	4.17	3.08	4.51	-1.43	0.000814	0.005	DDB_G0277083	7474022	7475806	-
DDB0232429	7479125	7479525	4.39	3.51	4.68	-1.17	0.00437	0.019	DDB_G0276969	7477013	7478717	-
DDB0232429	7483402	7483994	5.32	5.89	4.92	0.97	0.00187	0.00971	DDB_G0276851	7482807	7484657	-
DDB0232429	7498163	7498563	4.33	2.31	4.79	-2.48	1.89e-06	2.38e-05	DDB_G0277095	7496528	7497987	-
DDB0232429	7500624	7501024	5.66	4.98	5.91	-0.93	0.00263	0.0127	DDB_G0277097	7498825	7500472	-
DDB0232429	7510502	7510902	4.47	3.74	4.73	-0.99	0.00772	0.0295	DDB_G0277101	7509311	7510238	-
DDB0232429	7528122	7528522	3.7	1.38	4.19	-2.81	2.94e-06	3.58e-05	DDB_G0277105	7528689	7531283	+
DDB0232429	7535621	7536021	4.34	1.65	4.84	-3.19	2.61e-09	4.93e-08	DDB_G0277107	7535075	7535626	+
DDB0232429	7536298	7536698	5.12	1.98	5.65	-3.67	1.52e-14	5.46e-13	DDB_G0276869	7537012	7538754	+
DDB0232429	754012	755438	6.01	5.33	6.25	-0.92	0.000297	0.00216	DDB_G0271798	755175	758249	+
DDB0232429	7540870	7541270	5.6	6.08	5.28	0.8	0.00211	0.0107	DDB_G0276871	7540396	7541303	+
DDB0232429	7542426	7542826	5.42	5.96	5.04	0.91	0.000604	0.00389	DDB_G0276947	7541980	7544115	+
DDB0232429	7542860	7543260	5.31	5.98	4.8	1.18	2.52e-05	0.000256	DDB_G0276947	7541980	7544115	+
DDB0232429	7543456	7543856	5.32	6.08	4.71	1.37	1.48e-06	1.91e-05	DDB_G0276947	7541980	7544115	+
DDB0232429	7544544	7545593	6.19	6.64	5.9	0.74	0.00172	0.00906	DDB_G0276873	7544433	7546874	-
DDB0232429	7548251	7548651	4.66	5.18	4.3	0.87	0.013	0.0435	DDB_G0276873	7544433	7546874	-
DDB0232429	7561927	7562327	5.19	5.72	4.83	0.88	0.00405	0.0179	DDB_G0276973	7564058	7565770	+
DDB0232429	7569637	7570255	6.27	5.37	6.57	-1.2	1.81e-06	2.29e-05	DDB_G0276971	7569276	7569535	-
DDB0232429	7570734	7571134	4.18	2.75	4.57	-1.82	5.7e-05	0.000523	DDB_G0276881	7569897	7570418	-
DDB0232429	7571491	7572890	6.25	5.74	6.45	-0.71	0.0133	0.0443	DDB_G0276875	7572576	7573184	+
DDB0232429	7575314	7575955	5.18	4.57	5.41	-0.84	0.00526	0.0219	DDB_G0276951	7575967	7576590	+
DDB0232429	7576079	7576479	4.6	5.23	4.14	1.09	0.00644	0.0257	DDB_G0276951	7575967	7576590	+
DDB0232429	7582010	7582410	4.68	5.35	4.19	1.16	0.000842	0.00512	DDB_G0276953	7581914	7582519	+
DDB0232429	7590421	7590821	4.46	5	4.09	0.91	0.0127	0.0426	DDB_G0277125	7588267	7588599	+
DDB0232429	759130	759881	5.93	6.62	5.4	1.21	7.75e-07	1.05e-05	DDB_G0271692	758362	762958	-
DDB0232429	7595418	7595818	5.29	5.96	4.78	1.18	1.9e-05	0.0002	DDB_G0276959	7589219	7593090	-
DDB0232429	759995	761133	6.42	7.06	5.94	1.12	2.9e-06	3.54e-05	DDB_G0271692	758362	762958	-
DDB0232429	7605578	7605978	3.92	2.51	4.31	-1.8	0.000246	0.00185	DDB_G0277131	7605969	7609442	+
DDB0232429	7612029	7613251	6.98	4.41	7.48	-3.07	6.29e-23	8.41e-21	DDB_G0277129	7609682	7610338	-
DDB0232429	761212	761612	5.16	5.8	4.69	1.12	0.000139	0.00112	DDB_G0271692	758362	762958	-
DDB0232429	7613867	7614578	5.79	2.76	6.32	-3.56	4.33e-20	3.57e-18	DDB_G0277147	7615234	7617933	+
DDB0232429	7614703	7615103	6.77	3.96	7.29	-3.33	9.34e-22	9.89e-20	DDB_G0277147	7615234	7617933	+
DDB0232429	7617505	7617905	5.67	4.93	5.94	-1.01	0.000461	0.00312	DDB_G0277207	7618079	7618510	-
DDB0232429	7618244	7618644	4.53	3.65	4.82	-1.17	0.00309	0.0144	DDB_G0277207	7618079	7618510	-
DDB0232429	7626175	7626646	4.67	3.46	5.03	-1.57	1.48e-05	0.000159	DDB_G0277303	7623909	7626465	-
DDB0232429	7627930	7628904	6.04	6.46	5.77	0.69	0.00751	0.0289	DDB_G0277209	7627453	7627827	+
DDB0232429	7630095	7630891	5.67	6.12	5.38	0.74	0.00293	0.0139	DDB_G0277211	7627913	7632171	-
DDB0232429	7634413	7634904	5.29	5.71	5.02	0.69	0.0115	0.0397	DDB_G0277305	7632373	7633095	-
DDB0232429	7635145	7635545	5.6	6.05	5.3	0.75	0.00366	0.0165	DDB_G0277307	7634314	7636910	-
DDB0232429	7640437	7640837	5.1	2.66	5.59	-2.93	5.16e-15	1.99e-13	DDB_G0277309	7641137	7643212	+
DDB0232429	7666337	7666737	4.78	1.98	5.29	-3.31	2.99e-14	1.04e-12	DDB_G0277317	7667169	7667970	+
DDB0232429	7670595	7672061	6.23	6.72	5.91	0.81	0.000863	0.00523	DDB_G0277167	7668593	7670290	+
DDB0232429	7683908	7684308	5.19	5.66	4.88	0.78	0.00781	0.0298	DDB_G0277175	7682673	7686024	-
DDB0232429	7691718	7692278	5.19	4.12	5.52	-1.4	2.65e-06	3.26e-05	DDB_G0277319	7690557	7691968	-
DDB0232429	769771	770171	5.64	2.62	6.16	-3.54	1.43e-16	6.7e-15	DDB_G0271800	770369	770655	+
DDB0232429	7703166	7703811	5.72	6.13	5.46	0.67	0.00841	0.0315	DDB_G0277187	7707361	7708479	+
DDB0232429	7706460	7706860	4.57	1.14	5.11	-3.96	1.37e-13	4.29e-12	DDB_G0277187	7707361	7708479	+
DDB0232429	7710241	7710641	4.27	1.02	4.81	-3.78	2.51e-09	4.75e-08	DDB_G0277325	7708656	7714758	+
DDB0232429	7710662	7711062	5.37	3.11	5.85	-2.74	1.12e-15	4.8e-14	DDB_G0277325	7708656	7714758	+
DDB0232429	7714909	7715309	6.09	5.55	6.3	-0.75	0.00586	0.0239	DDB_G0294915	7715120	7715191	-
DDB0232429	7741044	7741444	5.24	3.51	5.67	-2.16	7.72e-11	1.75e-09	DDB_G0277223	7741603	7744353	+
DDB0232429	7758318	7758718	3.92	2.83	4.26	-1.44	0.00358	0.0162	DDB_G0277233	7758796	7759151	+
DDB0232429	776314	776852	4.78	5.4	4.33	1.08	0.00102	0.00595	DDB_G0271688	773062	775760	-
DDB0232429	776897	777297	4.36	5.04	3.85	1.19	0.003	0.0141	DDB_G0271688	773062	775760	-
DDB0232429	7772360	7772931	4.41	5.05	3.93	1.12	0.00488	0.0206	DDB_G0277335	7773309	7774020	+
DDB0232429	7774441	7775592	6.13	6.69	5.73	0.96	7.65e-05	0.000673	DDB_G0277335	7773309	7774020	+
DDB0232429	777909	778309	5.39	6.13	4.8	1.33	8.14e-07	1.1e-05	DDB_G0271686	776318	778661	-
DDB0232429	7780755	7781155	4.95	5.39	4.66	0.73	0.0146	0.0475	DDB_G0277341	7779263	7782556	+
DDB0232429	778934	779334	3.83	4.53	3.3	1.24	0.0137	0.0452	DDB_G0271686	776318	778661	-
DDB0232429	7793021	7793421	4.65	5.22	4.25	0.97	0.00915	0.0335	DDB_G0277345	7795600	7797187	+
DDB0232429	7793700	7794100	4.9	5.67	4.28	1.4	5.8e-06	6.77e-05	DDB_G0277345	7795600	7797187	+
DDB0232429	7797511	7797911	3.7	4.58	2.91	1.67	0.00211	0.0107	DDB_G0277347	7797355	7798755	-
DDB0232429	780063	780838	5.38	6.12	4.78	1.34	6.94e-06	7.98e-05	DDB_G0271684	779738	782211	-
DDB0232429	7812624	7813024	5.45	4.78	5.7	-0.92	0.00326	0.015	DDB_G0277353	7808700	7811174	-
DDB0232429	7813157	7813557	5.75	5.2	5.97	-0.77	0.0103	0.0367	DDB_G0277143	7812708	7814477	-
DDB0232429	781444	781844	5.4	6.03	4.93	1.11	3.41e-05	0.000333	DDB_G0271684	779738	782211	-
DDB0232429	7814860	7815709	5.25	3.28	5.71	-2.43	6.59e-14	2.18e-12	DDB_G0277143	7812708	7814477	-
DDB0232429	7826350	7826750	4.15	3.14	4.48	-1.34	0.00294	0.0139	DDB_G0277253	7823709	7826321	-
DDB0232429	7831547	7831947	3.88	2.44	4.28	-1.83	0.000353	0.00251	DDB_G0277255	7827595	7831164	-
DDB0232429	783334	783734	3.44	-0.25	3.99	-4.25	0.00476	0.0202	DDB_G0271802	783832	784785	+
DDB0232429	7833715	7834115	5.76	6.16	5.51	0.64	0.0131	0.0437	DDB_G0277257	7833225	7834846	-
DDB0232429	7837337	7837737	5.97	5.46	6.18	-0.72	0.00743	0.0287	DDB_G0294911	7837550	7837623	-
DDB0232429	7840066	7840466	4.11	5.05	3.23	1.82	0.000249	0.00187	DDB_G0277355	7838828	7839940	-
DDB0232429	7846109	7846629	4.86	2.61	5.34	-2.73	0.0137	0.0453	DDB_G0294895	7845634	7845707	+
DDB0232429	7847692	7848092	4.75	3.12	5.17	-2.04	0.0136	0.0449	DDB_G0277265	7848602	7850071	+
DDB0232429	7851452	7851852	4.41	4.98	4.02	0.96	0.0147	0.0477	DDB_G0277357	7850366	7853512	-
DDB0232429	7859374	7859774	4.48	1.65	4.99	-3.34	2.71e-09	5.1e-08	DDB_G0277275	7857099	7858927	-
DDB0232429	7860413	7860813	5.32	3.64	5.75	-2.12	1.24e-10	2.74e-09	DDB_G0277361	7860770	7862617	+
DDB0232429	786153	786756	6.39	3.22	6.92	-3.7	1.08e-23	1.6e-21	DDB_G0271806	787444	791676	+
DDB0232429	7863537	7863937	4.07	2.92	4.42	-1.5	0.00074	0.00464	DDB_G0277269	7864423	7868216	+
DDB0232429	7871303	7871952	5.95	5.41	6.16	-0.75	0.00276	0.0133	DDB_G0294909	7871755	7871837	-
DDB0232429	787187	787792	4.58	2.79	5.02	-2.23	5.22e-08	8.38e-07	DDB_G0271806	787444	791676	+
DDB0232429	7897184	7897802	5.38	2.53	5.89	-3.36	4.32e-20	3.57e-18	DDB_G0277165	7893420	7896232	-
DDB0232429	7898295	7898695	4.54	3.79	4.8	-1.01	0.0129	0.0431	DDB_G0277371	7899822	7900713	-
DDB0232429	7904509	7904909	5.77	3.18	6.27	-3.09	2.29e-18	1.41e-16	DDB_G0277141	7902745	7904138	-
DDB0232429	7906327	7906727	5.04	5.54	4.71	0.83	0.00481	0.0203	DDB_G0277141	7902745	7904138	-
DDB0232429	7916719	7917119	4.6	3.01	5.02	-2.01	3.51e-07	5.01e-06	DDB_G0277271	7915485	7916629	-
DDB0232429	7917753	7918153	4.09	4.75	3.6	1.15	0.00785	0.0299	DDB_G0277157	7917419	7918406	+
DDB0232429	7921750	7922150	4.96	5.45	4.63	0.81	0.0111	0.0386	DDB_G0277377	7920699	7922764	-
DDB0232429	7926177	7926855	5.21	2.36	5.72	-3.36	1.31e-18	8.26e-17	DDB_G0277391	7927670	7930066	+
DDB0232429	7935061	7935461	6.2	3.65	6.7	-3.05	4.17e-18	2.47e-16	DDB_G0277379	7932696	7934913	-
DDB0232429	7936191	7936591	6.13	5.53	6.35	-0.82	0.00332	0.0153	DDB_G0294897	7936345	7936416	+
DDB0232429	7941590	7941990	5.05	5.55	4.73	0.82	0.0048	0.0203	DDB_G0277383	7941454	7943103	-
DDB0232429	7944222	7944622	5.02	1.63	5.55	-3.92	2.19e-17	1.15e-15	DDB_G0277383	7941454	7943103	-
DDB0232429	7945067	7945574	4.02	2.5	4.43	-1.93	0.00032	0.0023	DDB_G0277395	7945761	7946318	+
DDB0232429	7952057	7952457	4.53	0.36	5.09	-4.72	3.71e-13	1.09e-11	DDB_G0277481	7953876	7955136	+
DDB0232429	7952953	7953543	6	3.42	6.5	-3.08	4.66e-19	3.19e-17	DDB_G0277481	7953876	7955136	+
DDB0232429	7954872	7955272	5.01	4.21	5.29	-1.08	0.00105	0.00612	DDB_G0277481	7953876	7955136	+
DDB0232429	796098	796650	4.59	5.15	4.2	0.95	0.00646	0.0258	DDB_G0271680	796698	797982	+
DDB0232429	7966024	7966424	4.76	3.69	5.1	-1.41	4.01e-05	0.000383	DDB_G0277407	7966182	7966559	+
DDB0232429	7971358	7971758	4.67	3.2	5.07	-1.87	0.000132	0.00108	DDB_G0277507	7970770	7972432	-
DDB0232429	797358	798003	4.71	5.34	4.25	1.09	0.00126	0.00706	DDB_G0271808	798398	802915	+
DDB0232429	7984132	7984532	3.82	2.25	4.23	-1.99	0.00142	0.00777	DDB_G0277535	7984731	7985785	+
DDB0232429	7991444	7992889	6.75	7.32	6.34	0.98	3.13e-05	0.00031	DDB_G0277537	7989159	7996777	+
DDB0232429	7993725	7994711	6.27	6.76	5.94	0.82	0.0014	0.00769	DDB_G0277491	7996971	7997588	-
DDB0232429	7994936	7995476	5.51	5.93	5.24	0.69	0.0114	0.0394	DDB_G0277491	7996971	7997588	-
DDB0232429	8003560	8004191	5.27	3.92	5.65	-1.73	5.31e-06	6.23e-05	DDB_G0277493	8001157	8003005	-
DDB0232429	801113	801513	4.46	5.25	3.8	1.45	0.000573	0.00372	DDB_G0271810	803219	803502	-
DDB0232429	801712	802112	4.55	5.35	3.87	1.48	7.03e-05	0.000627	DDB_G0271810	803219	803502	-
DDB0232429	8019204	8019604	4.02	1.79	4.5	-2.71	7.13e-06	8.16e-05	DDB_G0277497	8019782	8020888	+
DDB0232429	8022690	8023090	4.97	5.54	4.58	0.96	0.00333	0.0153	DDB_G0277497	8019782	8020888	+
DDB0232429	8023751	8024531	5.86	6.51	5.37	1.15	7.54e-06	8.56e-05	DDB_G0277543	8021040	8026101	-
DDB0232429	8029820	8030737	6.12	6.51	5.89	0.62	0.00946	0.0344	DDB_G0277511	8032217	8033990	+
DDB0232429	8032134	8032534	4.43	2.41	4.9	-2.49	2.62e-08	4.37e-07	DDB_G0277511	8032217	8033990	+
DDB0232429	803696	804096	4.57	3.3	4.94	-1.64	5.09e-05	0.000472	DDB_G0271810	803219	803502	-
DDB0232429	8042687	8043396	5.04	3.68	5.43	-1.75	6.48e-08	1.03e-06	DDB_G0277427	8043662	8045683	+
DDB0232429	8052670	8054036	6.57	7	6.29	0.7	0.00331	0.0152	DDB_G0277421	8051193	8052121	+
DDB0232429	8054338	8055367	6.11	6.49	5.86	0.63	0.0123	0.0416	DDB_G0277421	8051193	8052121	+
DDB0232429	8060979	8061379	4.21	2.96	4.57	-1.61	0.000312	0.00226	DDB_G0277419	8052660	8060701	-
DDB0232429	8062257	8062657	4.58	2.89	5	-2.11	2.39e-06	2.97e-05	DDB_G0277419	8052660	8060701	-
DDB0232429	8062748	8063837	6.36	4.34	6.83	-2.48	7.94e-14	2.6e-12	DDB_G0277419	8052660	8060701	-
DDB0232429	8064344	8064744	6.87	3.84	7.39	-3.55	7.4e-22	7.98e-20	DDB_G0277439	8066558	8068733	+
DDB0232429	8065648	8066048	5.79	3.59	6.26	-2.67	1.28e-16	6.03e-15	DDB_G0277439	8066558	8068733	+
DDB0232429	807192	807805	4.52	2.58	4.98	-2.4	2.3e-08	3.86e-07	DDB_G0271812	805322	806963	-
DDB0232429	8080545	8081272	4.5	5.1	4.06	1.04	0.01	0.036	DDB_G0277515	8077667	8079208	-
DDB0232429	8100137	8100537	4.31	4.89	3.9	0.98	0.0128	0.0429	DDB_G0277555	8102198	8105994	+
DDB0232429	8104345	8105141	5.37	5.85	5.06	0.79	0.00331	0.0152	DDB_G0277557	8106401	8109993	+
DDB0232429	8110639	8111039	4.51	3.5	4.83	-1.34	0.000346	0.00247	DDB_G0277441	8110957	8112037	+
DDB0232429	8120833	8121233	4.23	2.8	4.63	-1.82	3.23e-05	0.000318	DDB_G0277449	8121319	8122789	+
DDB0232429	8127793	8128193	4.8	2.19	5.3	-3.12	1.09e-13	3.47e-12	DDB_G0277559	8125465	8127574	-
DDB0232429	8133187	8134114	5.89	6.3	5.63	0.67	0.0077	0.0295	DDB_G0277455	8132946	8134724	-
DDB0232429	8136435	8136835	3.27	1.98	3.64	-1.66	0.0113	0.0392	DDB_G0277457	8136499	8136957	+
DDB0232429	8139390	8139790	5.24	5.73	4.92	0.8	0.00422	0.0185	DDB_G0277467	8139803	8141816	+
DDB0232429	8141887	8142638	5.5	3.35	5.97	-2.62	1.37e-16	6.45e-15	DDB_G0277469	8142776	8143417	+
DDB0232429	8148641	8149041	5.46	5.91	5.16	0.75	0.00431	0.0188	DDB_G0277475	8147736	8149203	+
DDB0232429	8150778	8151351	4.89	5.34	4.59	0.75	0.0152	0.0489	DDB_G0277477	8149300	8151585	-
DDB0232429	8156855	8157255	4.46	1.88	4.96	-3.08	4.45e-10	9.19e-09	DDB_G0277571	8158069	8160501	+
DDB0232429	8166234	8167021	6.82	3.09	7.37	-4.28	2.59e-40	4.8e-36	DDB_G0277567	8163219	8164979	-
DDB0232429	8167804	8168204	4.77	1.2	5.32	-4.12	2.41e-15	9.73e-14	DDB_G0277575	8169746	8170132	-
DDB0232429	8169022	8169422	3.54	1.17	4.02	-2.85	0.000329	0.00236	DDB_G0277575	8169746	8170132	-
DDB0232429	8172600	8173128	4.84	2.44	5.33	-2.88	6.25e-13	1.79e-11	DDB_G0277577	8171700	8172988	+
DDB0232429	8173135	8173535	5.37	2.61	5.88	-3.27	2.76e-19	1.96e-17	DDB_G0277577	8171700	8172988	+
DDB0232429	8173768	8174168	5.43	3.7	5.86	-2.16	2.98e-09	5.58e-08	DDB_G0277589	8175755	8177761	+
DDB0232429	8175148	8175548	3.53	2.06	3.93	-1.87	0.00323	0.0149	DDB_G0277589	8175755	8177761	+
DDB0232429	8176108	8176508	4.32	3.21	4.67	-1.46	0.000895	0.00537	DDB_G0277589	8175755	8177761	+
DDB0232429	8179678	8180078	3.51	1.61	3.96	-2.36	0.000128	0.00104	DDB_G0277591	8180376	8182370	+
DDB0232429	8182903	8183454	4.61	3.2	5	-1.8	6.72e-05	0.000605	DDB_G0277593	8183598	8183862	+
DDB0232429	8185690	8186240	5.33	4.63	5.58	-0.95	0.00137	0.00754	DDB_G0277615	8184492	8186149	-
DDB0232429	8186314	8187013	5.06	3.95	5.4	-1.45	5.25e-06	6.17e-05	DDB_G0277615	8184492	8186149	-
DDB0232429	822198	822760	5.26	3.05	5.74	-2.69	3.51e-14	1.21e-12	DDB_G0271670	820254	821485	-
DDB0232429	8234508	8234908	3.78	4.5	3.21	1.29	0.00882	0.0326	DDB_G0277653	8235037	8238765	+
DDB0232429	8244416	8244816	4.27	4.97	3.72	1.24	0.00328	0.0151	DDB_G0277657	8247429	8251616	+
DDB0232429	827451	828133	5.44	5.97	5.08	0.89	0.00198	0.0102	DDB_G0271706	829537	830065	-
DDB0232429	8275563	8275963	5.95	2.99	6.48	-3.49	3.88e-19	2.7e-17	DDB_G0277581	8272981	8274558	-
DDB0232429	8277144	8277729	5.41	1.89	5.95	-4.06	8.54e-21	7.73e-19	DDB_G0277627	8277760	8280433	+
DDB0232429	8284647	8285047	6.49	3.76	7	-3.24	1.15e-21	1.17e-19	DDB_G0277631	8282560	8283317	-
DDB0232429	8285095	8285495	3.74	0.82	4.26	-3.43	7.61e-07	1.04e-05	DDB_G0277667	8286817	8288311	+
DDB0232429	8285839	8286239	4.13	2.46	4.56	-2.1	0.00097	0.00573	DDB_G0277667	8286817	8288311	+
DDB0232429	8287157	8287763	6.07	5.57	6.27	-0.7	0.0151	0.0487	DDB_G0277667	8286817	8288311	+
DDB0232429	8287939	8288339	5.83	4.84	6.15	-1.31	0.000154	0.00124	DDB_G0277667	8286817	8288311	+
DDB0232429	8288876	8289276	4.11	2.82	4.48	-1.65	0.00104	0.00604	DDB_G0277633	8289542	8289730	-
DDB0232429	8290226	8290626	4.77	3.24	5.18	-1.94	7.8e-06	8.82e-05	DDB_G0294901	8290826	8290896	+
DDB0232429	8290662	8291321	5.92	5.1	6.2	-1.1	6.02e-05	0.00055	DDB_G0294901	8290826	8290896	+
DDB0232429	8311403	8311803	3.41	1.71	3.83	-2.13	0.00341	0.0156	DDB_G0277673	8312031	8312444	+
DDB0232429	8328052	8328452	5.05	5.56	4.7	0.85	0.00668	0.0264	DDB_G0277693	8329000	8331264	+
DDB0232429	8329103	8329503	4.95	5.51	4.57	0.94	0.00196	0.0101	DDB_G0277693	8329000	8331264	+
DDB0232429	8334157	8334557	4.34	2.04	4.82	-2.78	5.05e-09	9.2e-08	DDB_G0277675	8331577	8333980	-
DDB0232429	8339994	8340534	5.56	6	5.28	0.72	0.0043	0.0187	DDB_G0277695	8343812	8345971	+
DDB0232429	834242	834642	4.37	3.44	4.67	-1.23	0.00244	0.012	DDB_G0295685	833213	833567	-
DDB0232429	8343077	8343477	3.89	2.06	4.34	-2.28	1.21e-05	0.000133	DDB_G0277695	8343812	8345971	+
DDB0232429	8343525	8344253	6.23	3.9	6.72	-2.82	7.97e-17	3.87e-15	DDB_G0277695	8343812	8345971	+
DDB0232429	834710	835312	5.55	2.7	6.07	-3.37	5.15e-21	4.82e-19	DDB_G0271712	835390	835739	+
DDB0232429	8349028	8350019	6.34	5.16	6.7	-1.54	1.12e-08	1.97e-07	DDB_G0277681	8349001	8350656	-
DDB0232429	8351226	8352207	6.27	3.42	6.78	-3.37	7.48e-29	3.55e-26	DDB_G0277681	8349001	8350656	-
DDB0232429	836240	836640	4.62	3.73	4.92	-1.19	0.00114	0.00654	DDB_G0271714	836349	836688	-
DDB0232429	836740	837313	5.66	2.36	6.2	-3.84	9.91e-24	1.51e-21	DDB_G0271714	836349	836688	-
DDB0232429	837382	837782	4.83	4	5.12	-1.12	0.00221	0.0111	DDB_G0271818	837375	837721	+
DDB0232429	8377294	8377694	5.5	5.03	5.7	-0.67	0.0116	0.0398	DDB_G0277723	8375987	8377795	-
DDB0232429	8378165	8378565	4.54	2.16	5.03	-2.87	1.85e-10	4.02e-09	DDB_G0277723	8375987	8377795	-
DDB0232429	8378575	8378975	5.05	3.96	5.39	-1.43	2.31e-05	0.000238	DDB_G0277723	8375987	8377795	-
DDB0232429	8387702	8388102	4.1	3.05	4.43	-1.38	0.00158	0.00848	DDB_G0277727	8385798	8387972	-
DDB0232429	8388390	8388790	4.08	2.32	4.52	-2.19	3.96e-05	0.000379	DDB_G0277727	8385798	8387972	-
DDB0232429	840147	840547	5.54	2.2	6.08	-3.88	6.65e-22	7.29e-20	DDB_G0271822	839761	840107	-
DDB0232429	840807	841207	4.67	3.74	4.98	-1.25	0.00306	0.0143	DDB_G0271824	840762	841112	+
DDB0232429	8408487	8409125	5.61	6.15	5.23	0.92	0.000811	0.00499	DDB_G0277737	8407484	8410406	+
DDB0232429	841438	841838	4.72	3.64	5.05	-1.42	0.000331	0.00237	DDB_G0271716	841529	841870	-
DDB0232429	841929	842329	5.51	2.99	6.01	-3.01	5.86e-18	3.34e-16	DDB_G0271716	841529	841870	-
DDB0232429	8421598	8421998	4.52	3.81	4.77	-0.96	0.0079	0.03	DDB_G0277747	8420426	8421364	-
DDB0232429	8426595	8426995	4.3	2.64	4.73	-2.09	5.02e-05	0.000467	DDB_G0277799	8427032	8429425	+
DDB0232429	8454438	8454986	5.2	4.15	5.53	-1.38	2.89e-05	0.000289	DDB_G0277757	8456100	8457227	+
DDB0232429	8457819	8458219	6.19	4.97	6.56	-1.58	2.3e-09	4.38e-08	DDB_G0277759	8457984	8459054	+
DDB0232429	8463229	8463629	4.1	3.13	4.42	-1.29	0.00348	0.0158	DDB_G0277773	8461506	8463173	-
DDB0232429	8466826	8467226	3.66	1.63	4.12	-2.49	3.87e-05	0.000373	DDB_G0277777	8467444	8470296	+
[truncated: 3,812 more rows]

## Sheet: Fresh Samples Open Regions
seqnames	start	end	Conc	Conc_Unicellular	Conc_Multicellular	Fold	p.value	FDR	feature	start_position	end_position	feature_strand
DDB0232428	1003877	1004277	6.62	6.01	6.82	-0.81	9.66e-05	0.000284	DDB_G0268368	1003245	1006160	+
DDB0232428	1008687	1009087	7.57	7.84	7.44	0.4	0.00848	0.0165	DDB_G0268374	1007048	1009918	+
DDB0232428	1016816	1017216	6.69	6.13	6.88	-0.74	6.13e-05	0.000187	DDB_G0267874	1016994	1019162	+
DDB0232428	1018016	1018416	6.42	5.95	6.58	-0.63	0.00531	0.0109	DDB_G0267874	1016994	1019162	+
DDB0232428	1029377	1029777	6.75	6.34	6.9	-0.55	0.00299	0.00648	DDB_G0267880	1028328	1028897	+
DDB0232428	1033416	1033816	7	7.24	6.89	0.35	0.017	0.031	DDB_G0267884	1032061	1034001	-
DDB0232428	1035040	1035440	7.63	8	7.44	0.56	2.57e-05	8.31e-05	DDB_G0267424	1034624	1036114	+
DDB0232428	1036584	1036984	6.27	5.79	6.43	-0.64	0.000233	0.000635	DDB_G0267886	1036314	1038005	-
DDB0232428	1037552	1037952	6.6	6.18	6.75	-0.57	0.00393	0.00828	DDB_G0267886	1036314	1038005	-
DDB0232428	1039846	1040246	6.55	5.96	6.74	-0.77	7.83e-05	0.000235	DDB_G0267888	1038511	1042005	-
DDB0232428	1042152	1042552	7.65	5.75	8.04	-2.29	4.74e-15	5.55e-14	DDB_G0267888	1038511	1042005	-
DDB0232428	104497	104897	6.19	6.81	5.81	1	2.2e-05	7.2e-05	DDB_G0267292	104223	105230	+
DDB0232428	1049810	1050210	7.13	8.22	6.16	2.06	1.59e-14	1.75e-13	DDB_G0267894	1051356	1052030	-
DDB0232428	1054451	1054851	6.7	6.2	6.86	-0.66	6.61e-05	0.0002	DDB_G0267898	1053842	1055149	-
DDB0232428	1055811	1056211	7.86	5.08	8.31	-3.23	4.16e-09	2.46e-08	DDB_G0267898	1053842	1055149	-
DDB0232428	1079491	1079891	6.46	5.76	6.67	-0.92	0.00014	0.0004	DDB_G0267904	1077141	1080667	-
DDB0232428	1087077	1087477	6.96	6.62	7.08	-0.46	0.0019	0.00428	DDB_G0268384	1085918	1089019	+
DDB0232428	1093158	1093558	6.39	3.49	6.85	-3.36	6.45e-23	1.58e-21	DDB_G0268544	1091709	1093085	-
DDB0232428	1094527	1094927	7.81	4.21	8.29	-4.08	2.08e-11	1.62e-10	DDB_G0267412	1093913	1094419	-
DDB0232428	1099707	1100107	6.62	5.63	6.89	-1.26	4.31e-12	3.64e-11	DDB_G0268548	1099622	1104015	+
DDB0232428	110873	111273	6.79	7.18	6.58	0.6	0.00887	0.0172	DDB_G0267300	110783	112804	+
DDB0232428	1109379	1109779	6.32	5.88	6.47	-0.59	0.0041	0.00862	DDB_G0268388	1108930	1110561	-
DDB0232428	1113677	1114077	6.86	6.53	6.98	-0.45	0.00271	0.00592	DDB_G0267914	1112700	1114253	-
DDB0232428	1114914	1115314	6.25	5.75	6.42	-0.67	0.00545	0.0111	DDB_G0267914	1112700	1114253	-
DDB0232428	1115906	1116306	6.39	5.85	6.57	-0.72	0.000407	0.00106	DDB_G0267914	1112700	1114253	-
DDB0232428	1128550	1128950	8.31	9.1	7.78	1.32	0.00103	0.00246	DDB_G0267924	1128799	1132710	+
DDB0232428	1131739	1132139	9.87	11.01	8.84	2.17	7.58e-06	2.67e-05	DDB_G0268392	1133102	1133283	+
DDB0232428	1136352	1136752	6.77	6.08	6.98	-0.9	1.58e-07	7.44e-07	DDB_G0268394	1135912	1139439	+
DDB0232428	1140928	1141328	7.25	7.92	6.83	1.09	3.12e-05	9.99e-05	DDB_G0267928	1141518	1142703	+
DDB0232428	1142074	1142474	6.99	7.64	6.58	1.06	2.63e-12	2.29e-11	DDB_G0267928	1141518	1142703	+
DDB0232428	114275	114675	6.23	6.59	6.05	0.54	0.0225	0.0398	DDB_G0267304	114394	116973	+
DDB0232428	1143145	1143545	7.84	9.34	5.63	3.71	2.47e-32	1.15e-30	DDB_G0267930	1143814	1144065	+
DDB0232428	1143723	1144123	7.11	8.45	5.57	2.88	1.78e-60	2.73e-58	DDB_G0267930	1143814	1144065	+
DDB0232428	1147315	1147715	6.91	4.42	7.34	-2.92	4.02e-23	9.96e-22	DDB_G0268550	1145507	1147336	-
DDB0232428	1159311	1159711	8.18	8.65	7.92	0.73	0.00899	0.0174	DDB_G0267940	1159902	1161696	+
DDB0232428	115942	116342	7	7.63	6.62	1	2.7e-07	1.22e-06	DDB_G0267304	114394	116973	+
DDB0232428	1162292	1162692	7.55	7.93	7.35	0.58	2.01e-06	7.8e-06	DDB_G0267940	1159902	1161696	+
DDB0232428	1165483	1165883	7.57	8.46	6.93	1.53	3.56e-13	3.42e-12	DDB_G0267942	1161933	1165193	-
DDB0232428	1168950	1169350	8.32	8.81	8.05	0.76	6.56e-05	0.000199	DDB_G0267452	1168646	1170444	-
DDB0232428	1171482	1171882	6.81	6.5	6.93	-0.43	0.0062	0.0125	DDB_G0267948	1170991	1172151	-
DDB0232428	1177356	1177756	7.38	7.63	7.26	0.37	0.00222	0.00495	DDB_G0267956	1177308	1178404	-
DDB0232428	1190017	1190417	6.25	5.8	6.41	-0.61	0.00215	0.0048	DDB_G0267960	1187972	1190807	-
DDB0232428	1193551	1193951	6.6	5.89	6.83	-0.93	5.37e-07	2.3e-06	DDB_G0267962	1191800	1198906	+
DDB0232428	1195578	1195978	6.97	6.46	7.14	-0.68	1.54e-06	6.12e-06	DDB_G0267964	1199077	1199454	-
DDB0232428	1204871	1205271	8.2	9.1	7.53	1.57	1.72e-33	8.58e-32	DDB_G0268406	1206080	1206733	-
DDB0232428	1210716	1211116	5.83	5.19	6.03	-0.84	0.00654	0.0131	DDB_G0268554	1209766	1211808	+
DDB0232428	1215350	1215750	6.63	6.09	6.81	-0.72	8.84e-05	0.000262	DDB_G0267974	1214003	1217095	-
DDB0232428	1216388	1216788	6.08	5.42	6.29	-0.87	0.000102	0.0003	DDB_G0267974	1214003	1217095	-
DDB0232428	1221524	1221924	6.85	6.56	6.96	-0.4	0.0218	0.0386	DDB_G0267978	1220851	1224573	+
DDB0232428	1223088	1223488	7.74	8.05	7.58	0.47	0.00168	0.00384	DDB_G0268410	1225333	1229934	+
DDB0232428	1226698	1227098	6.99	6.77	7.08	-0.31	0.0285	0.0492	DDB_G0268410	1225333	1229934	+
DDB0232428	1227491	1227891	6.11	5.59	6.29	-0.7	0.0148	0.0273	DDB_G0268410	1225333	1229934	+
DDB0232428	1228975	1229375	7.48	7.96	7.21	0.75	3.32e-08	1.72e-07	DDB_G0267980	1230144	1231512	-
DDB0232428	1230753	1231153	7	7.29	6.85	0.44	0.00991	0.0191	DDB_G0267980	1230144	1231512	-
DDB0232428	1236649	1237049	7.44	7.86	7.22	0.64	2.76e-05	8.9e-05	DDB_G0267984	1236115	1237782	-
DDB0232428	1243595	1243995	7.35	5.68	7.72	-2.04	1.48e-12	1.33e-11	DDB_G0267990	1242726	1243286	-
DDB0232428	1244708	1245108	7.78	8.26	7.51	0.74	1.47e-06	5.83e-06	DDB_G0267992	1244589	1245377	-
DDB0232428	1246174	1246574	7.3	8	6.85	1.15	2.69e-20	5.25e-19	DDB_G0267992	1244589	1245377	-
DDB0232428	1250698	1251098	7.55	7.87	7.39	0.48	4.52e-05	0.000142	DDB_G0267406	1250161	1252599	-
DDB0232428	1257687	1258087	7.21	7.45	7.09	0.36	0.0105	0.0201	DDB_G0267440	1257306	1259874	-
DDB0232428	1263252	1263652	6.73	7.15	6.5	0.64	0.000167	0.00047	DDB_G0267436	1263019	1266447	+
DDB0232428	1265603	1266003	7.6	8.12	7.3	0.82	3.27e-11	2.5e-10	DDB_G0295829	1266897	1271013	+
DDB0232428	1272867	1273267	5.75	5.24	5.92	-0.68	0.017	0.0309	DDB_G0267998	1274009	1275386	+
DDB0232428	1273522	1273922	6.34	4.08	6.76	-2.68	1.59e-19	2.88e-18	DDB_G0267998	1274009	1275386	+
DDB0232428	1284537	1284937	6.17	5.55	6.37	-0.82	8.36e-05	0.000249	DDB_G0267400	1280990	1283391	-
DDB0232428	129481	129881	6.58	6.88	6.43	0.45	0.0251	0.0439	DDB_G0267326	129934	132491	+
DDB0232428	1300848	1301248	8.17	4.89	8.64	-3.75	7.49e-25	2.12e-23	DDB_G0268010	1301596	1302485	+
DDB0232428	1303476	1303876	6.3	5.49	6.55	-1.06	0.00101	0.00242	DDB_G0268012	1302705	1303853	-
DDB0232428	1304879	1305279	8.44	9.41	7.68	1.73	8.26e-05	0.000246	DDB_G0268012	1302705	1303853	-
DDB0232428	1305865	1306265	7.91	8.59	7.47	1.13	0.00183	0.00415	DDB_G0268012	1302705	1303853	-
DDB0232428	1308453	1308853	7.67	8.09	7.44	0.65	6.06e-06	2.16e-05	DDB_G0268014	1308296	1310389	+
DDB0232428	1315036	1315436	6.26	5.63	6.47	-0.84	0.000396	0.00103	DDB_G0268018	1314808	1316513	+
DDB0232428	131874	132274	5.76	6.3	5.45	0.85	0.000171	0.000481	DDB_G0267326	129934	132491	+
DDB0232428	1320586	1320986	7.31	7.09	7.39	-0.31	0.0248	0.0434	DDB_G0268024	1320084	1322172	-
DDB0232428	1323222	1323622	8.43	9.23	7.87	1.37	0.00185	0.00418	DDB_G0268026	1322688	1323508	-
DDB0232428	1323924	1324324	9.11	9.83	8.64	1.19	0.00374	0.00793	DDB_G0268026	1322688	1323508	-
DDB0232428	1328186	1328586	7.21	4.54	7.65	-3.11	2.86e-20	5.55e-19	DDB_G0268028	1325279	1327600	-
DDB0232428	1330063	1330463	7.83	8.2	7.64	0.56	0.000737	0.00182	DDB_G0267386	1329298	1331157	+
DDB0232428	1331436	1331836	7.12	7.36	7	0.35	0.0142	0.0263	DDB_G0267392	1331239	1333035	-
DDB0232428	133642	134042	7.15	7.48	6.99	0.49	0.0167	0.0305	DDB_G0267328	132940	134658	-
DDB0232428	1340673	1341073	7.93	8.49	7.61	0.88	0.000221	0.000606	DDB_G0268034	1340557	1342081	+
DDB0232428	1341646	1342046	6.84	7.29	6.59	0.7	0.00766	0.0151	DDB_G0268036	1342458	1343261	+
DDB0232428	1350685	1351085	7.14	4.29	7.59	-3.31	1.07e-24	2.98e-23	DDB_G0268044	1347890	1350468	-
DDB0232428	1352790	1353190	6.86	6.35	7.03	-0.67	0.000318	0.000843	DDB_G0268046	1352853	1352990	+
DDB0232428	1357243	1357643	6.65	6.33	6.77	-0.45	0.0127	0.0239	DDB_G0268050	1354807	1355529	-
DDB0232428	1367282	1367682	6.99	5.86	7.29	-1.43	1.33e-12	1.2e-11	DDB_G0268056	1366267	1368004	-
DDB0232428	1380190	1380590	6.45	5.97	6.62	-0.66	0.00259	0.00569	DDB_G0268566	1378934	1380740	+
DDB0232428	1384405	1384805	6.6	1.96	7.09	-5.13	7.6e-23	1.85e-21	DDB_G0267378	1385036	1385981	+
DDB0232428	1385200	1385600	7.01	6.65	7.14	-0.49	0.00548	0.0112	DDB_G0267378	1385036	1385981	+
DDB0232428	1389101	1389501	6.47	5.68	6.7	-1.03	1.97e-07	9.1e-07	DDB_G0268568	1387575	1390501	+
DDB0232428	1391699	1392099	6.6	6.04	6.79	-0.75	3.91e-07	1.72e-06	DDB_G0268062	1391482	1393242	+
DDB0232428	1396548	1396948	6.26	5.24	6.54	-1.3	1.01e-11	8.16e-11	DDB_G0268068	1398472	1399280	+
DDB0232428	1397668	1398068	6.23	4.81	6.58	-1.76	8.28e-07	3.45e-06	DDB_G0268068	1398472	1399280	+
DDB0232428	1399569	1399969	6.27	5.7	6.46	-0.76	0.00362	0.00769	DDB_G0268070	1399546	1400979	-
DDB0232428	1401450	1401850	7.06	8.01	6.33	1.69	2.44e-41	1.79e-39	DDB_G0268070	1399546	1400979	-
DDB0232428	1404554	1404954	7.04	4.46	7.48	-3.03	5e-19	8.73e-18	DDB_G0268072	1404967	1408062	+
DDB0232428	1408853	1409253	6.68	5.73	6.95	-1.22	6.81e-10	4.44e-09	DDB_G0268074	1408319	1411401	-
DDB0232428	1415989	1416389	8.27	5.91	8.69	-2.78	2.27e-09	1.39e-08	DDB_G0268076	1414125	1415255	-
DDB0232428	1418426	1418826	6.57	5.83	6.79	-0.96	2.04e-05	6.71e-05	DDB_G0268078	1417972	1419590	+
DDB0232428	1423471	1423871	6.85	7.82	6.09	1.72	7.97e-34	4.06e-32	DDB_G0268430	1423638	1426439	+
DDB0232428	1425305	1425705	7.46	7.75	7.32	0.43	0.00282	0.00614	DDB_G0268430	1423638	1426439	+
DDB0232428	1431880	1432280	6.75	3.37	7.23	-3.86	3.04e-24	8.22e-23	DDB_G0268086	1432461	1432727	+
DDB0232428	1433450	1433850	7.81	8.26	7.56	0.7	2.1e-05	6.91e-05	DDB_G0268086	1432461	1432727	+
DDB0232428	1440429	1440829	6.67	7.23	6.34	0.89	3.63e-08	1.88e-07	DDB_G0268090	1440159	1441186	-
DDB0232428	1441332	1441732	7.75	8.58	7.15	1.43	2.82e-05	9.07e-05	DDB_G0268090	1440159	1441186	-
DDB0232428	1467119	1467519	6.41	6.07	6.54	-0.47	0.0107	0.0204	DDB_G0268110	1466318	1468006	-
DDB0232428	1469655	1470055	7.54	7.91	7.34	0.56	7.88e-05	0.000236	DDB_G0268112	1468365	1468964	+
DDB0232428	147815	148215	7.19	7.67	6.93	0.74	3.74e-05	0.000119	DDB_G0267344	149314	151160	+
DDB0232428	1478857	1479257	6.52	6.91	6.31	0.61	0.00576	0.0117	DDB_G0295491	1479198	1479403	+
DDB0232428	1485295	1485695	6.77	6.44	6.89	-0.45	0.0105	0.0201	DDB_G0268434	1485131	1485859	-
DDB0232428	1490292	1490692	6.3	5.84	6.46	-0.62	0.0121	0.0228	DDB_G0268126	1489512	1491326	-
DDB0232428	1495922	1496322	6.77	7.02	6.65	0.36	0.0132	0.0246	DDB_G0267422	1494431	1506056	+
DDB0232428	149773	150173	8.05	8.59	7.74	0.85	3.58e-06	1.33e-05	DDB_G0267344	149314	151160	+
DDB0232428	1502519	1502919	7.27	7.63	7.08	0.55	0.00226	0.00502	DDB_G0268440	1506583	1507224	-
DDB0232428	1505282	1505682	7.39	8	7.01	0.99	2.24e-09	1.37e-08	DDB_G0268440	1506583	1507224	-
DDB0232428	1507882	1508282	8.44	9.28	7.84	1.44	7.26e-11	5.29e-10	DDB_G0268128	1507711	1507902	-
DDB0232428	1511148	1511548	7.32	8.03	6.87	1.17	1.07e-08	5.93e-08	DDB_G0294821	1511351	1511437	-
DDB0232428	1520642	1521042	9.19	10.06	8.57	1.49	0.00138	0.00322	DDB_G0267402	1520754	1521173	+
DDB0232428	1529508	1529908	7.5	7.77	7.37	0.39	0.00725	0.0143	DDB_G0268138	1528262	1528973	+
DDB0232428	1541427	1541827	8.43	9.08	8.03	1.05	1.91e-09	1.17e-08	DDB_G0268446	1540789	1542162	+
DDB0232428	1545803	1546203	8.51	9.49	7.75	1.74	1.58e-05	5.29e-05	DDB_G0268154	1545975	1546631	+
DDB0232428	154966	155366	6.36	7.2	5.77	1.42	8.64e-09	4.84e-08	DDB_G0267350	154265	154810	-
DDB0232428	1550020	1550420	6.55	4.88	6.92	-2.04	2.15e-14	2.33e-13	DDB_G0268156	1548695	1550155	-
DDB0232428	1553382	1553782	6.97	6.62	7.09	-0.47	0.00195	0.00438	DDB_G0268572	1551637	1554960	+
DDB0232428	1558547	1558947	6.74	6	6.97	-0.98	5.55e-07	2.37e-06	DDB_G0268576	1558253	1561540	+
DDB0232428	1561615	1562015	7.47	6.85	7.67	-0.82	0.00822	0.0161	DDB_G0268578	1563062	1569010	+
DDB0232428	1562319	1562719	7.24	6.49	7.48	-0.99	0.00185	0.00419	DDB_G0268578	1563062	1569010	+
DDB0232428	156318	156718	0.84	1.88	-0.02	1.89	0.000999	0.00239	DDB_G0267350	154265	154810	-
DDB0232428	1563435	1563835	7.05	6.36	7.27	-0.9	2.37e-08	1.25e-07	DDB_G0268578	1563062	1569010	+
DDB0232428	1566665	1567065	7.88	8.23	7.7	0.53	0.00222	0.00494	DDB_G0268578	1563062	1569010	+
DDB0232428	1569628	1570028	7.83	8.38	7.5	0.88	3.24e-10	2.2e-09	DDB_G0267426	1569279	1571100	-
DDB0232428	1572408	1572808	7.65	8.92	6.31	2.61	2.06e-47	2.02e-45	DDB_G0267426	1569279	1571100	-
DDB0232428	1574008	1574408	7.04	4.04	7.5	-3.46	4.29e-10	2.87e-09	DDB_G0268158	1574564	1576904	+
DDB0232428	1575496	1575896	6.75	6.36	6.89	-0.52	0.00195	0.0044	DDB_G0268158	1574564	1576904	+
DDB0232428	157887	158287	8.44	9.45	7.61	1.85	2.39e-06	9.16e-06	DDB_G0267352	158583	161024	+
DDB0232428	1579855	1580255	6.2	4.99	6.52	-1.53	1.12e-09	7.12e-09	DDB_G0268162	1580521	1581951	+
DDB0232428	1584073	1584473	6.6	5.91	6.81	-0.91	1.72e-08	9.28e-08	DDB_G0268164	1584255	1586243	+
DDB0232428	1585184	1585584	6.31	5.64	6.52	-0.87	4.2e-05	0.000132	DDB_G0268164	1584255	1586243	+
DDB0232428	1592358	1592758	7	6.77	7.08	-0.31	0.0256	0.0446	DDB_G0268168	1591385	1593342	-
DDB0232428	1593413	1593813	6.85	6.29	7.03	-0.74	0.0106	0.0203	DDB_G0268168	1591385	1593342	-
DDB0232428	1601376	1601776	6.24	5.53	6.46	-0.93	3.87e-06	1.42e-05	DDB_G0268176	1600589	1602124	-
DDB0232428	1603724	1604124	6.6	6.9	6.45	0.46	0.0135	0.0251	DDB_G0268178	1602467	1603407	+
DDB0232428	1609862	1610262	7.16	3.43	7.64	-4.22	1.79e-31	7.94e-30	DDB_G0267398	1607815	1609553	-
DDB0232428	1613061	1613461	3.62	2.93	3.84	-0.91	0.0225	0.0398	DDB_G0268580	1611083	1614376	-
DDB0232428	1615234	1615634	8.08	8.98	7.42	1.56	2.8e-10	1.92e-09	DDB_G0294819	1615509	1615579	-
DDB0232428	1616771	1617171	6.66	6.34	6.78	-0.44	0.0222	0.0393	DDB_G0268180	1615735	1617831	-
DDB0232428	1618196	1618596	7.56	8.34	7.03	1.3	6.99e-10	4.55e-09	DDB_G0294817	1618454	1618524	-
DDB0232428	1621903	1622303	7.49	5.93	7.85	-1.92	2.31e-19	4.12e-18	DDB_G0268184	1619582	1621263	-
DDB0232428	162414	162814	5.79	6.7	5.1	1.6	1.16e-14	1.29e-13	DDB_G0267354	161143	162112	+
DDB0232428	1627887	1628287	7.71	8.81	6.74	2.08	4.92e-18	7.82e-17	DDB_G0268186	1622398	1626997	-
DDB0232428	1629181	1629581	8.11	8.97	7.49	1.48	2.13e-11	1.66e-10	DDB_G0268462	1630091	1632271	+
DDB0232428	1632632	1633032	8.36	9.33	7.61	1.72	1.24e-10	8.85e-10	DDB_G0294685	1632774	1632846	+
DDB0232428	1637736	1638136	7.33	7.53	7.23	0.3	0.00666	0.0133	DDB_G0268190	1637375	1639913	+
DDB0232428	1648809	1649209	8.1	5.68	8.53	-2.85	5.15e-16	6.72e-15	DDB_G0268584	1649497	1653049	+
DDB0232428	1651767	1652167	6.34	5.82	6.51	-0.69	0.00479	0.00989	DDB_G0268200	1653352	1653765	-
DDB0232428	1655696	1656096	7.03	6.7	7.15	-0.45	0.0111	0.0211	DDB_G0268258	1654404	1659091	+
DDB0232428	1658524	1658924	7.19	7.74	6.86	0.88	2.16e-09	1.32e-08	DDB_G0267394	1659361	1660037	-
DDB0232428	1669765	1670165	6.81	6.53	6.91	-0.38	0.028	0.0485	DDB_G0268586	1664604	1667807	-
DDB0232428	1672835	1673235	6.6	6.22	6.73	-0.51	0.0253	0.0441	DDB_G0268588	1668764	1672521	-
DDB0232428	1676609	1677009	7.18	5.26	7.57	-2.31	3.03e-06	1.14e-05	DDB_G0268592	1676402	1680165	+
DDB0232428	1677435	1677835	6.54	5.97	6.72	-0.76	1.25e-06	5.03e-06	DDB_G0268592	1676402	1680165	+
DDB0232428	1686078	1686478	8.06	8.73	7.63	1.1	1.47e-05	4.94e-05	DDB_G0294687	1686235	1686317	+
DDB0232428	1688099	1688499	8.57	9.38	8	1.38	2.77e-07	1.24e-06	DDB_G0294689	1688222	1688293	+
DDB0232428	1699112	1699512	6.45	2.4	6.94	-4.54	1.3e-14	1.44e-13	DDB_G0268214	1697493	1698824	-
DDB0232428	1705504	1705904	6.73	6.3	6.88	-0.58	0.000719	0.00178	DDB_G0268216	1702484	1708162	-
DDB0232428	1711726	1712126	6.76	5.62	7.07	-1.45	1.15e-05	3.94e-05	DDB_G0268220	1712183	1713033	+
DDB0232428	1714343	1714743	7.3	6.27	7.58	-1.31	8.36e-06	2.92e-05	DDB_G0268602	1713715	1715167	+
DDB0232428	1718484	1718884	8.18	5.01	8.65	-3.64	2.14e-22	5.01e-21	DDB_G0268222	1715767	1717245	-
DDB0232428	1719821	1720221	6.41	5.96	6.56	-0.6	0.00749	0.0148	DDB_G0268224	1719500	1721536	-
DDB0232428	1730739	1731139	6.12	5.47	6.33	-0.86	0.000145	0.000411	DDB_G0268232	1728957	1732034	-
DDB0232428	1744023	1744423	7.47	7.84	7.28	0.56	7.78e-06	2.73e-05	DDB_G0268604	1746832	1747104	+
DDB0232428	1752654	1753054	6.57	5.59	6.84	-1.25	2.83e-14	3.03e-13	DDB_G0267462	1752059	1754689	+
DDB0232428	1756340	1756740	6.43	5.9	6.6	-0.7	0.0157	0.0288	DDB_G0268466	1756054	1756317	-
DDB0232428	1758289	1758689	8.97	10.45	6.86	3.58	5.38e-103	2.99e-100	DDB_G0295493	1758352	1758634	-
DDB0232428	1760158	1760558	8.41	9.15	7.91	1.24	1.56e-05	5.21e-05	DDB_G0294815	1760348	1760421	-
DDB0232428	1768958	1769358	6.5	6.01	6.67	-0.66	0.000685	0.0017	DDB_G0268250	1768454	1769626	-
DDB0232428	1769788	1770188	6.38	3.42	6.83	-3.41	1.08e-20	2.19e-19	DDB_G0268250	1768454	1769626	-
DDB0232428	1771784	1772184	7.04	5.8	7.36	-1.56	1.5e-10	1.06e-09	DDB_G0268252	1771285	1772395	-
DDB0232428	1798508	1798908	6.67	3.9	7.12	-3.22	3.46e-09	2.06e-08	DDB_G0268918	1795565	1798231	-
DDB0232428	1803694	1804094	6.67	5.95	6.89	-0.95	3.04e-10	2.07e-09	DDB_G0268642	1801909	1805309	-
DDB0232428	1805157	1805557	7.05	6.27	7.28	-1.01	7.04e-05	0.000213	DDB_G0268642	1801909	1805309	-
DDB0232428	1806289	1806689	8.39	4.51	8.87	-4.36	6.94e-22	1.56e-20	DDB_G0268642	1801909	1805309	-
DDB0232428	1808432	1808832	6.74	4.82	7.13	-2.31	3.24e-12	2.79e-11	DDB_G0268644	1807927	1808802	+
DDB0232428	1814673	1815073	6.28	5.72	6.47	-0.75	0.00104	0.00247	DDB_G0268616	1809151	1815492	-
DDB0232428	1816494	1816894	6.29	6.94	5.89	1.06	5.62e-08	2.83e-07	DDB_G0269038	1816266	1816778	-
DDB0232428	1831953	1832353	7.78	6.56	8.09	-1.53	1.75e-05	5.82e-05	DDB_G0268920	1828316	1832424	-
DDB0232428	1833506	1833906	7.13	7.69	6.81	0.88	0.000573	0.00145	DDB_G0268920	1828316	1832424	-
DDB0232428	1835248	1835648	7.4	7.8	7.19	0.61	0.00192	0.00432	DDB_G0268638	1834587	1838131	-
DDB0232428	1850212	1850612	6.44	5.55	6.7	-1.15	8.58e-08	4.22e-07	DDB_G0268922	1846133	1850294	-
DDB0232428	1853978	1854378	7.99	8.45	7.74	0.72	2.92e-07	1.31e-06	DDB_G0269044	1851870	1852544	-
DDB0232428	1859165	1859565	7.31	7.8	7.03	0.78	3.18e-06	1.19e-05	DDB_G0269048	1858322	1860328	-
DDB0232428	1862559	1862959	7.06	7.74	6.63	1.11	5.78e-16	7.5e-15	DDB_G0294693	1863435	1863506	+
DDB0232428	1863305	1863705	8.57	9.53	7.81	1.71	1.62e-08	8.76e-08	DDB_G0294693	1863435	1863506	+
DDB0232428	1865334	1865734	7.56	4.01	8.04	-4.03	1.01e-14	1.13e-13	DDB_G0268656	1863917	1865086	-
DDB0232428	1869393	1869793	7.04	6.71	7.16	-0.45	0.0116	0.0219	DDB_G0268924	1866091	1871670	-
DDB0232428	1872643	1873043	6.08	5.44	6.29	-0.85	4.11e-06	1.51e-05	DDB_G0268658	1872678	1872853	+
DDB0232428	1873752	1874152	5.75	5.27	5.92	-0.65	0.00453	0.00942	DDB_G0268658	1872678	1872853	+
DDB0232428	1877348	1877748	6.37	5.9	6.53	-0.63	0.00284	0.00618	DDB_G0268660	1873355	1880413	-
DDB0232428	1878500	1878900	6.38	5.96	6.53	-0.57	0.00102	0.00245	DDB_G0268660	1873355	1880413	-
DDB0232428	1885067	1885467	6.42	5.96	6.57	-0.62	0.00182	0.00412	DDB_G0268662	1881042	1888712	-
DDB0232428	1888097	1888497	7.49	7.8	7.34	0.46	0.00297	0.00644	DDB_G0268662	1881042	1888712	-
DDB0232428	1889697	1890097	7.61	8.1	7.34	0.76	2.22e-08	1.18e-07	DDB_G0268664	1889432	1890712	+
DDB0232428	1893953	1894353	6.3	2.88	6.77	-3.89	4.4e-20	8.4e-19	DDB_G0268670	1893644	1893808	-
DDB0232428	189702	190102	3.53	4.3	3.01	1.29	0.000229	0.000626	DDB_G0267368	189222	190370	-
DDB0232428	1903227	1903627	6.33	5.8	6.5	-0.7	0.00169	0.00387	DDB_G0268680	1904782	1906824	+
DDB0232428	1904195	1904595	6.71	5.37	7.04	-1.67	9.69e-09	5.39e-08	DDB_G0268680	1904782	1906824	+
DDB0232428	1907527	1907927	7.79	8.42	7.41	1.01	5.02e-07	2.17e-06	DDB_G0268928	1909652	1911457	+
DDB0232428	1908683	1909083	8.49	6.42	8.89	-2.47	2.16e-09	1.32e-08	DDB_G0268928	1909652	1911457	+
DDB0232428	1909713	1910113	6.91	6.57	7.03	-0.46	0.000808	0.00198	DDB_G0268928	1909652	1911457	+
DDB0232428	191216	191616	7.69	8.68	6.9	1.77	5.93e-18	9.36e-17	DDB_G0267368	189222	190370	-
DDB0232428	1912705	1913105	6.15	5.23	6.42	-1.19	6.83e-05	0.000207	DDB_G0268930	1911597	1914728	-
DDB0232428	1925204	1925604	5.77	2.85	6.23	-3.38	2.25e-13	2.21e-12	DDB_G0268688	1924769	1924948	-
DDB0232428	192695	193095	7.69	8.5	7.13	1.37	3.32e-10	2.25e-09	DDB_G0267370	191815	192624	-
DDB0232428	1927514	1927914	6.26	3.42	6.71	-3.28	5.44e-15	6.3e-14	DDB_G0268692	1928290	1929267	+
DDB0232428	1932912	1933312	7.42	7.87	7.18	0.69	2.57e-09	1.56e-08	DDB_G0269054	1931476	1933597	+
DDB0232428	1934520	1934920	6.81	7.38	6.47	0.92	1.62e-07	7.62e-07	DDB_G0268696	1935672	1937431	+
DDB0232428	1943376	1943776	6.44	6.01	6.59	-0.57	0.00296	0.00643	DDB_G0268704	1943354	1944470	-
DDB0232428	1946244	1946644	6.89	6.57	7.01	-0.44	0.0181	0.0328	DDB_G0268706	1944951	1949839	+
DDB0232428	1952741	1953141	5.59	6.01	5.35	0.66	0.00115	0.00272	DDB_G0269056	1950932	1954075	-
DDB0232428	1956622	1957022	7.65	8.39	7.17	1.22	6.76e-07	2.86e-06	DDB_G0294695	1956750	1956822	+
DDB0232428	1967344	1967744	7.25	7	7.35	-0.36	0.00777	0.0153	DDB_G0268710	1966394	1969829	+
DDB0232428	1970406	1970806	7.41	8.19	6.87	1.32	3.23e-13	3.12e-12	DDB_G0294697	1970455	1970527	+
DDB0232428	1972472	1972872	3.01	2.07	3.28	-1.21	0.00982	0.0189	DDB_G0268944	1972671	1975748	+
DDB0232428	1987877	1988277	6.35	5.48	6.61	-1.13	1.23e-05	4.2e-05	DDB_G0268714	1986771	1988565	-
DDB0232428	1995341	1995741	6.84	7.44	6.47	0.97	2.95e-05	9.48e-05	DDB_G0294699	1995560	1995631	+
DDB0232428	200221	200621	7.5	8.44	6.79	1.65	1.19e-09	7.52e-09	DDB_G0268260	198724	200556	-
DDB0232428	2014710	2015110	7.81	8.86	6.92	1.94	8.16e-13	7.51e-12	DDB_G0268958	2011975	2014906	-
DDB0232428	2015221	2015621	7.52	8.17	7.12	1.05	4.42e-05	0.000138	DDB_G0268960	2015222	2015813	+
DDB0232428	2017021	2017421	7.39	7.87	7.12	0.75	0.000627	0.00157	DDB_G0268962	2016807	2017584	-
DDB0232428	2023161	2023561	8.49	9.2	8.03	1.17	2.22e-05	7.25e-05	DDB_G0269076	2022160	2023290	-
DDB0232428	202490	202890	8.45	9.28	7.87	1.41	4.99e-07	2.16e-06	DDB_G0267458	201217	203254	+
DDB0232428	2025098	2025498	6.8	3.16	7.28	-4.12	3.15e-14	3.36e-13	DDB_G0269078	2023544	2024644	-
DDB0232428	2026756	2027156	6.46	5.89	6.65	-0.76	0.00078	0.00192	DDB_G0268964	2026437	2027584	-
DDB0232428	203499	203899	7.35	7.88	7.03	0.85	8.69e-08	4.26e-07	DDB_G0267458	201217	203254	+
DDB0232428	2037485	2037885	7.8	4.03	8.28	-4.25	2.49e-25	7.4e-24	DDB_G0268748	2035070	2036491	-
DDB0232428	2040997	2041397	7.54	3.98	8.02	-4.04	1.6e-14	1.75e-13	DDB_G0268752	2040402	2040671	-
DDB0232428	2044082	2044482	7.31	5.14	7.73	-2.59	1.3e-14	1.44e-13	DDB_G0268754	2044869	2046922	+
DDB0232428	2057717	2058117	6.57	6.03	6.75	-0.72	0.000209	0.000577	DDB_G0268764	2056699	2061951	+
DDB0232428	2059612	2060012	6.54	6.13	6.68	-0.55	0.00193	0.00436	DDB_G0268976	2062013	2062258	-
DDB0232428	2064425	2064825	9.27	10.19	8.58	1.61	2.26e-06	8.7e-06	DDB_G0294813	2064611	2064684	-
DDB0232428	2068332	2068732	6.3	5.42	6.56	-1.15	8.78e-08	4.31e-07	DDB_G0268772	2068280	2068627	-
DDB0232428	2070432	2070832	6.75	6.29	6.91	-0.62	0.000574	0.00145	DDB_G0269080	2069754	2070466	+
DDB0232428	2073144	2073544	8.38	9.17	7.84	1.34	3.22e-07	1.43e-06	DDB_G0294811	2073265	2073338	-
DDB0232428	2075649	2076049	6.17	5.29	6.43	-1.14	3.64e-05	0.000116	DDB_G0268776	2075252	2076868	+
DDB0232428	2091867	2092267	6.07	4.98	6.37	-1.39	7.94e-08	3.91e-07	DDB_G0269084	2091187	2093118	+
DDB0232428	2095447	2095847	5.99	5.13	6.24	-1.11	0.000284	0.000763	DDB_G0268994	2093909	2097333	+
DDB0232428	2099214	2099614	9.11	10.04	8.4	1.63	4.98e-06	1.8e-05	DDB_G0294807	2099470	2099543	-
DDB0232428	2103889	2104289	6.83	4.7	7.25	-2.54	9.94e-33	4.77e-31	DDB_G0268996	2099705	2102586	-
DDB0232428	210466	210866	6.79	7.44	6.39	1.05	3.03e-10	2.07e-09	DDB_G0267488	210356	212554	+
DDB0232428	2113013	2113413	6.68	7.3	6.31	0.99	1.4e-15	1.74e-14	DDB_G0269000	2111460	2112649	-
DDB0232428	211818	212218	6.65	7.05	6.44	0.6	0.00368	0.0078	DDB_G0267488	210356	212554	+
DDB0232428	213058	213458	7.47	8	7.16	0.84	2.87e-06	1.08e-05	DDB_G0267490	212712	214898	-
DDB0232428	2132690	2133090	7.75	6.21	8.11	-1.9	1.5e-08	8.13e-08	DDB_G0268634	2130761	2132526	-
DDB0232428	2134057	2134457	7.85	9.05	6.67	2.38	2.43e-67	4.44e-65	DDB_G0269088	2134088	2134666	-
DDB0232428	2135693	2136093	8.33	9.49	7.25	2.24	1.2e-24	3.31e-23	DDB_G0269088	2134088	2134666	-
DDB0232428	2138837	2139237	9.04	10.37	7.54	2.83	4.34e-51	4.78e-49	DDB_G0268804	2140278	2141039	+
DDB0232428	2140590	2140990	6.95	7.59	6.55	1.05	4.24e-12	3.59e-11	DDB_G0268806	2141132	2141564	+
DDB0232428	2144676	2145076	6.92	5.49	7.26	-1.77	5.45e-12	4.53e-11	DDB_G0268808	2141889	2145041	-
DDB0232428	2146769	2147169	6.73	6.22	6.91	-0.68	0.000182	0.000509	DDB_G0268810	2146485	2149458	+
DDB0232428	2148742	2149142	7.66	8	7.49	0.51	0.000663	0.00166	DDB_G0269004	2149656	2154061	+
DDB0232428	2152508	2152908	6.34	5.57	6.57	-1	0.000117	0.000338	DDB_G0268812	2154156	2155464	-
DDB0232428	2155773	2156173	7.26	5.13	7.67	-2.54	3.56e-29	1.4e-27	DDB_G0268812	2154156	2155464	-
DDB0232428	2164697	2165097	8.82	9.81	8.03	1.78	1.21e-06	4.9e-06	DDB_G0294805	2164854	2164925	-
DDB0232428	2166301	2166701	8.5	9.28	7.98	1.31	6.03e-05	0.000184	DDB_G0294705	2166447	2166518	+
DDB0232428	2173344	2173744	6.75	7.17	6.53	0.65	5.51e-05	0.000169	DDB_G0269006	2170094	2173749	-
DDB0232428	2177881	2178281	6.36	5.29	6.65	-1.36	2.54e-08	1.34e-07	DDB_G0268822	2179084	2182266	+
DDB0232428	2179003	2179403	6.97	6.49	7.14	-0.64	1.15e-05	3.93e-05	DDB_G0268822	2179084	2182266	+
DDB0232428	2184957	2185357	6.52	6.05	6.68	-0.63	0.00823	0.0161	DDB_G0268824	2182743	2184185	-
DDB0232428	2195063	2195463	6.45	5.21	6.77	-1.56	3.76e-10	2.53e-09	DDB_G0268832	2194685	2195137	-
DDB0232428	2196248	2196648	6.34	5.99	6.47	-0.47	0.0248	0.0435	DDB_G0268834	2196631	2196777	+
DDB0232428	2199088	2199488	6.33	4.66	6.7	-2.04	4.19e-10	2.8e-09	DDB_G0268636	2199646	2204240	+
DDB0232428	2201033	2201433	6.37	5.46	6.63	-1.17	6e-09	3.45e-08	DDB_G0268636	2199646	2204240	+
DDB0232428	2204831	2205231	8.05	8.49	7.82	0.67	0.000263	0.000712	DDB_G0268636	2199646	2204240	+
DDB0232428	2227233	2227633	6.32	5.94	6.45	-0.5	0.0226	0.0399	DDB_G0268848	2225484	2234074	+
DDB0232428	2228661	2229061	6.13	5.62	6.3	-0.69	0.00603	0.0122	DDB_G0268848	2225484	2234074	+
DDB0232428	2236798	2237198	6.24	5.27	6.51	-1.25	3.5e-07	1.55e-06	DDB_G0268850	2235139	2243566	+
DDB0232428	2238264	2238664	5.89	4.73	6.2	-1.47	9.89e-06	3.43e-05	DDB_G0268850	2235139	2243566	+
DDB0232428	2240348	2240748	6.1	5.67	6.25	-0.57	0.0167	0.0305	DDB_G0268852	2244141	2252535	+
DDB0232428	224290	224690	7.92	8.5	7.58	0.93	2.77e-12	2.4e-11	DDB_G0267498	226283	227085	+
DDB0232428	2246259	2246659	6.58	5.73	6.83	-1.1	5.29e-11	3.93e-10	DDB_G0268852	2244141	2252535	+
DDB0232428	2252062	2252462	7.75	8.47	7.29	1.18	3.75e-11	2.84e-10	DDB_G0268854	2252863	2254749	-
DDB0232428	2253085	2253485	7.89	8.46	7.56	0.9	7.6e-06	2.67e-05	DDB_G0268854	2252863	2254749	-
DDB0232428	2257165	2257565	8.54	9.66	7.52	2.14	2.72e-36	1.61e-34	DDB_G0269016	2256023	2257759	+
DDB0232428	2258024	2258424	7.47	5.77	7.84	-2.07	0.00123	0.00289	DDB_G0269018	2258756	2260867	+
DDB0232428	2262678	2263078	7.15	6.75	7.3	-0.54	0.00229	0.00508	DDB_G0268856	2261646	2263586	+
DDB0232428	2273486	2273886	7.59	8.14	7.27	0.87	6.47e-06	2.3e-05	DDB_G0268862	2271073	2273030	-
DDB0232428	227422	227822	6.59	6.32	6.69	-0.38	0.0182	0.033	DDB_G0267500	227165	228343	-
DDB0232428	2277934	2278334	8.35	9.1	7.86	1.24	5.28e-05	0.000163	DDB_G0294707	2278096	2278167	+
DDB0232428	2286391	2286791	8.2	9.39	7.05	2.33	9.37e-56	1.23e-53	DDB_G0268870	2286518	2287261	+
DDB0232428	229264	229664	7.98	8.51	7.68	0.83	5.13e-05	0.000159	DDB_G0267500	227165	228343	-
DDB0232428	2293461	2293861	6.71	7	6.56	0.45	0.00451	0.00939	DDB_G0269022	2295154	2296270	+
DDB0232428	2294947	2295347	6.8	5.4	7.14	-1.73	6.27e-10	4.1e-09	DDB_G0269022	2295154	2296270	+
DDB0232428	2299151	2299551	7.97	8.32	7.79	0.53	0.000528	0.00134	DDB_G0268874	2296806	2297615	+
DDB0232428	2301622	2302022	6.68	6.23	6.83	-0.6	0.00152	0.0035	DDB_G0268876	2297918	2302573	-
DDB0232428	2302359	2302759	6.92	6.41	7.1	-0.68	0.00845	0.0165	DDB_G0268876	2297918	2302573	-
DDB0232428	230382	230782	6.7	7.02	6.53	0.5	0.00722	0.0143	DDB_G0267450	229145	230944	-
DDB0232428	2305219	2305619	7.08	7.63	6.76	0.87	1.79e-06	7.02e-06	DDB_G0268878	2304383	2305729	+
DDB0232428	2309948	2310348	8.25	9.1	7.65	1.45	3.57e-06	1.32e-05	DDB_G0268884	2309454	2310009	+
DDB0232428	2312728	2313128	7.5	8.19	7.06	1.13	1.27e-09	7.97e-09	DDB_G0268886	2311232	2323957	+
DDB0232428	2313524	2314158	8.03	8.58	7.72	0.85	0.000133	0.000381	DDB_G0268886	2311232	2323957	+
DDB0232428	231448	231848	8.4	9.03	8	1.03	0.0106	0.0202	DDB_G0268264	231364	232044	-
DDB0232428	2316201	2316601	7.99	8.72	7.52	1.2	2.05e-06	7.95e-06	DDB_G0268886	2311232	2323957	+
DDB0232428	2317884	2318284	7.49	8.16	7.08	1.08	6.91e-07	2.92e-06	DDB_G0268886	2311232	2323957	+
DDB0232428	2318910	2319310	7.77	8.56	7.23	1.33	4.74e-08	2.4e-07	DDB_G0268886	2311232	2323957	+
DDB0232428	2323066	2323466	9.04	10.12	8.09	2.04	4.83e-11	3.61e-10	DDB_G0268888	2324197	2330890	-
DDB0232428	2324404	2324804	7.98	8.68	7.54	1.14	9.25e-13	8.45e-12	DDB_G0268888	2324197	2330890	-
DDB0232428	2328304	2328704	7.92	8.29	7.73	0.55	0.000292	0.000782	DDB_G0268888	2324197	2330890	-
DDB0232428	2352208	2352608	7.89	5.64	8.31	-2.67	1.03e-07	4.98e-07	DDB_G0268904	2353413	2355776	+
DDB0232428	235287	235687	7.45	7.79	7.28	0.52	0.000295	0.000787	DDB_G0268266	233800	236723	+
DDB0232428	236196	236596	6.36	5.92	6.51	-0.59	0.00141	0.00329	DDB_G0267502	236992	238491	-
DDB0232428	2366806	2367206	8.57	9.33	8.05	1.28	5.07e-05	0.000157	DDB_G0294709	2366931	2367002	+
DDB0232428	2368174	2368574	8.79	9.65	8.17	1.49	4.64e-06	1.69e-05	DDB_G0268912	2368543	2369340	+
DDB0232428	2369934	2370334	8.19	8.95	7.67	1.27	1e-06	4.12e-06	DDB_G0294799	2370125	2370197	-
DDB0232428	2370888	2371288	8.22	9.03	7.65	1.37	8.87e-08	4.35e-07	DDB_G0294711	2371018	2371090	+
DDB0232428	2374277	2374677	7.35	7.67	7.19	0.48	0.00182	0.00413	DDB_G0294711	2371018	2371090	+
DDB0232428	2380496	2380896	6.25	5.71	6.44	-0.73	0.0021	0.0047	DDB_G0268914	2371552	2385174	-
DDB0232428	2382165	2382565	5.77	4.35	6.12	-1.77	5.22e-08	2.64e-07	DDB_G0268914	2371552	2385174	-
DDB0232428	2384212	2384612	6.75	6.16	6.95	-0.78	0.000105	0.000308	DDB_G0268914	2371552	2385174	-
DDB0232428	2388255	2388655	6.35	5.58	6.59	-1.01	1.49e-05	5.01e-05	DDB_G0269032	2385345	2389186	-
DDB0232428	2390166	2390566	7.99	8.94	7.27	1.66	3.09e-10	2.1e-09	DDB_G0294797	2390365	2390437	-
DDB0232428	2398253	2398653	7.72	8.57	7.13	1.44	6.36e-11	4.68e-10	DDB_G0294713	2398344	2398416	+
DDB0232428	240397	240797	7.76	8.06	7.61	0.45	0.00179	0.00407	DDB_G0268614	238722	242663	+
DDB0232428	2404620	2405020	7.69	8.53	7.1	1.43	9.6e-10	6.14e-09	DDB_G0294715	2404737	2404808	+
DDB0232428	2411672	2412072	7.88	8.77	7.22	1.55	1.71e-09	1.06e-08	DDB_G0270460	2411033	2411674	-
DDB0232428	2414086	2414486	8.53	9.44	7.84	1.59	1.58e-08	8.58e-08	DDB_G0294717	2414216	2414296	+
DDB0232428	242016	242416	6.95	7.24	6.81	0.44	0.000894	0.00217	DDB_G0267468	243053	245068	+
DDB0232428	2424679	2425079	7.41	8.34	6.7	1.63	1.03e-12	9.4e-12	DDB_G0294793	2424793	2424873	-
DDB0232428	2432593	2432993	7.56	8.14	7.22	0.91	2.91e-05	9.36e-05	DDB_G0269136	2431765	2433276	-
DDB0232428	2435694	2436094	6.51	5.73	6.74	-1.02	4.48e-07	1.95e-06	DDB_G0269272	2434615	2438410	+
DDB0232428	2444532	2444932	6.8	6.02	7.03	-1.01	1.48e-08	8.07e-08	DDB_G0269280	2444312	2445271	-
DDB0232428	2445442	2445842	7.41	5.07	7.84	-2.77	2.02e-19	3.62e-18	DDB_G0269280	2444312	2445271	-
DDB0232428	2449347	2449747	6.1	3.24	6.55	-3.31	1.58e-13	1.58e-12	DDB_G0270468	2447181	2448908	-
DDB0232428	2450115	2450515	6.47	6.13	6.6	-0.46	0.00477	0.00985	DDB_G0269284	2449936	2451468	-
DDB0232428	2452124	2452524	6.36	5.69	6.57	-0.88	4.01e-05	0.000126	DDB_G0269284	2449936	2451468	-
DDB0232428	245807	246207	7.95	8.54	7.6	0.94	7.89e-12	6.42e-11	DDB_G0267504	245416	247229	-
DDB0232428	2461407	2461807	6.84	6.59	6.93	-0.34	0.0185	0.0334	DDB_G0269286	2451692	2455913	-
DDB0232428	2462951	2463351	6.69	6.22	6.85	-0.62	0.000314	0.000835	DDB_G0269288	2456628	2467773	-
DDB0232428	2463991	2464391	6.73	6.29	6.88	-0.59	0.000392	0.00102	DDB_G0269288	2456628	2467773	-
DDB0232428	2465587	2465987	6.88	6.39	7.05	-0.66	4.7e-05	0.000147	DDB_G0269288	2456628	2467773	-
DDB0232428	2470602	2471002	6.33	5.78	6.51	-0.73	0.0011	0.00261	DDB_G0269292	2470067	2471311	+
DDB0232428	2472698	2473098	6.02	5.41	6.22	-0.8	0.00199	0.00446	DDB_G0269294	2471481	2474033	-
DDB0232428	2474185	2474585	6.45	5.06	6.79	-1.73	1.7e-15	2.1e-14	DDB_G0269294	2471481	2474033	-
DDB0232428	2477011	2477411	6.35	5.74	6.54	-0.8	0.000126	0.000361	DDB_G0269296	2474747	2476080	+
DDB0232428	2477999	2478399	6.92	6.3	7.12	-0.82	2.09e-06	8.11e-06	DDB_G0269298	2476607	2480100	-
DDB0232428	2490558	2490958	6.48	5.62	6.74	-1.11	8.21e-07	3.42e-06	DDB_G0270470	2488609	2490364	-
DDB0232428	2495046	2495446	6.11	5.57	6.29	-0.72	0.0155	0.0285	DDB_G0270472	2493841	2496701	-
DDB0232428	2498557	2498957	6.24	5.38	6.5	-1.12	1.85e-05	6.13e-05	DDB_G0269312	2497222	2499823	-
DDB0232428	2503444	2503844	8.16	8.96	7.61	1.35	2.06e-06	7.97e-06	DDB_G0294719	2503577	2503649	+
DDB0232428	2510761	2511161	5.33	4.41	5.6	-1.19	0.000293	0.000784	DDB_G0295757	2506114	2516856	+
DDB0232428	2515634	2516034	7.56	8.22	7.15	1.07	3.45e-15	4.09e-14	DDB_G0270848	2518022	2519734	-
DDB0232428	2517736	2518136	6.71	7.05	6.53	0.51	0.00822	0.0161	DDB_G0270848	2518022	2519734	-
DDB0232428	2524644	2525044	6.43	6.79	6.25	0.54	0.000476	0.00122	DDB_G0270850	2525867	2528497	-
DDB0232428	2528646	2529046	6.57	6.9	6.41	0.49	0.00875	0.017	DDB_G0270480	2529046	2539393	+
DDB0232428	2529054	2529454	5.6	5.96	5.42	0.54	0.00725	0.0143	DDB_G0270480	2529046	2539393	+
DDB0232428	2530216	2530616	5.66	5.11	5.84	-0.72	0.00623	0.0125	DDB_G0270480	2529046	2539393	+
DDB0232428	2531197	2531597	7.1	6.68	7.25	-0.57	0.000276	0.000745	DDB_G0270480	2529046	2539393	+
DDB0232428	2538185	2538585	7.79	8.39	7.44	0.95	2.25e-12	1.98e-11	DDB_G0269318	2540112	2540788	-
DDB0232428	2542104	2542504	6.3	5.93	6.44	-0.5	0.00695	0.0138	DDB_G0269320	2541233	2541833	-
DDB0232428	2545471	2545871	6.82	6.19	7.02	-0.83	5.61e-09	3.24e-08	DDB_G0269324	2543534	2544345	-
DDB0232428	2557186	2557586	8.46	8.9	8.22	0.68	0.00882	0.0171	DDB_G0269334	2556676	2557732	-
DDB0232428	2558457	2558857	8.59	9.43	7.99	1.44	3.98e-05	0.000126	DDB_G0294721	2558667	2558748	+
DDB0232428	2560261	2560661	7.36	8.1	6.86	1.24	6.17e-10	4.05e-09	DDB_G0294791	2560506	2560578	-
DDB0232428	2562901	2563301	7.65	8	7.47	0.53	0.000169	0.000476	DDB_G0270482	2561561	2563899	+
DDB0232428	25669	26069	9.16	9.6	8.93	0.67	0.0162	0.0296	DDB_G0267206	23929	26416	+
DDB0232428	2571078	2571478	6.31	5.89	6.46	-0.57	0.0189	0.034	DDB_G0269348	2570683	2572593	-
DDB0232428	2577103	2577503	6.83	5.58	7.15	-1.58	7.09e-11	5.18e-10	DDB_G0269352	2576335	2577600	-
DDB0232428	258012	258412	7.61	7.4	7.69	-0.29	0.0146	0.0269	DDB_G0267512	257711	258721	-
DDB0232428	2588512	2588912	6.23	3.4	6.69	-3.29	3.86e-07	1.7e-06	DDB_G0269360	2585971	2587983	-
DDB0232428	259239	259639	7.37	7.62	7.25	0.37	0.00639	0.0128	DDB_G0267512	257711	258721	-
DDB0232428	2594798	2595198	6.97	5.18	7.35	-2.18	7.26e-12	5.94e-11	DDB_G0270488	2595518	2606541	+
DDB0232428	2599623	2600023	7.68	7.95	7.54	0.41	0.00553	0.0113	DDB_G0270488	2595518	2606541	+
DDB0232428	2605677	2606077	9.09	10	8.41	1.6	4.67e-10	3.11e-09	DDB_G0270490	2607006	2607609	+
DDB0232428	2613009	2613409	7.75	8.34	7.39	0.94	3.39e-11	2.58e-10	DDB_G0270494	2611408	2612236	-
DDB0232428	2619426	2619826	6.93	6.58	7.06	-0.48	0.0105	0.02	DDB_G0269364	2612482	2622117	-
DDB0232428	2620983	2621383	7.03	6.7	7.15	-0.45	0.00539	0.011	DDB_G0269364	2612482	2622117	-
DDB0232428	2623563	2623963	7.5	8.58	6.57	2.01	2.33e-06	8.95e-06	DDB_G0269364	2612482	2622117	-
DDB0232428	2639553	2639953	6.67	6.2	6.84	-0.64	0.0217	0.0385	DDB_G0269146	2640023	2641648	+
DDB0232428	2641366	2641766	7.99	8.51	7.68	0.83	0.000988	0.00237	DDB_G0269146	2640023	2641648	+
DDB0232428	2644630	2645030	6.83	6.27	7.02	-0.75	1.22e-06	4.91e-06	DDB_G0269378	2644089	2645514	+
DDB0232428	2649680	2650080	7.87	6.68	8.18	-1.5	1.35e-05	4.58e-05	DDB_G0269380	2645714	2650717	-
DDB0232428	2650357	2650757	6.83	5.97	7.08	-1.12	0.000296	0.000791	DDB_G0269380	2645714	2650717	-
DDB0232428	2653619	2654019	8.32	9.05	7.84	1.21	4.8e-16	6.29e-15	DDB_G0269382	2653185	2654791	-
DDB0232428	2659036	2659436	7.27	7.66	7.07	0.59	1.04e-05	3.59e-05	DDB_G0269384	2655370	2657301	+
DDB0232428	2663254	2663654	7.63	7.94	7.48	0.47	0.000272	0.000735	DDB_G0269250	2657392	2667176	-
DDB0232428	2664872	2665272	6.99	7.24	6.86	0.38	0.00534	0.0109	DDB_G0269250	2657392	2667176	-
DDB0232428	266862	267262	6.53	6.19	6.66	-0.47	0.0022	0.00489	DDB_G0267516	263217	267660	-
DDB0232428	2672756	2673156	7.46	5.33	7.87	-2.54	7.02e-06	2.48e-05	DDB_G0270498	2671435	2671636	+
DDB0232428	2673401	2673801	7.16	2.99	7.66	-4.67	2.4e-12	2.1e-11	DDB_G0270498	2671435	2671636	+
DDB0232428	2674618	2675018	8.08	4.15	8.57	-4.41	2.52e-12	2.2e-11	DDB_G0270858	2676041	2677561	+
DDB0232428	2687144	2687544	7.6	8.52	6.9	1.62	3.01e-09	1.8e-08	DDB_G0294723	2687279	2687350	+
DDB0232428	2696893	2697293	7.78	8.68	7.11	1.57	1.41e-09	8.81e-09	DDB_G0294725	2697090	2697162	+
DDB0232428	2698463	2698863	8.01	8.82	7.46	1.36	5.79e-08	2.91e-07	DDB_G0294789	2698672	2698743	-
DDB0232428	2699294	2699694	7.2	7.58	7	0.58	5.51e-06	1.98e-05	DDB_G0269394	2699017	2700122	+
DDB0232428	2700421	2700821	7.12	7.39	6.99	0.41	0.0037	0.00784	DDB_G0269394	2699017	2700122	+
DDB0232428	2707879	2708279	7.19	8.36	6.1	2.26	3.27e-50	3.48e-48	DDB_G0269396	2705886	2707995	-
DDB0232428	2710110	2710510	8.09	9	7.4	1.6	7.7e-07	3.22e-06	DDB_G0269400	2710210	2711100	+
DDB0232428	2714492	2714892	7.28	6.51	7.51	-1	0.000132	0.00038	DDB_G0269404	2713558	2714296	-
DDB0232428	2718523	2718923	7.4	8.12	6.94	1.17	3.48e-06	1.29e-05	DDB_G0270510	2718039	2718873	+
DDB0232428	2719055	2719455	8.08	9.01	7.38	1.62	2.29e-11	1.78e-10	DDB_G0269410	2719928	2720827	+
DDB0232428	2720174	2720574	9.61	10.87	8.32	2.55	7.1e-11	5.19e-10	DDB_G0269410	2719928	2720827	+
DDB0232428	272692	273092	6.59	6.14	6.74	-0.6	0.00303	0.00656	DDB_G0267526	272779	273967	+
DDB0232428	2739777	2740177	7.66	7.92	7.54	0.38	0.0157	0.0287	DDB_G0270514	2741124	2742151	+
DDB0232428	2744397	2744797	7.61	8.27	7.21	1.06	1.64e-11	1.3e-10	DDB_G0269428	2743300	2744337	+
DDB0232428	274443	274843	7.14	7.72	6.8	0.92	7.81e-12	6.36e-11	DDB_G0267528	274124	275255	-
DDB0232428	2747524	2747924	7.11	7.62	6.81	0.81	0.00174	0.00396	DDB_G0270864	2744495	2747528	-
DDB0232428	2751321	2751721	6.03	5.56	6.19	-0.63	0.0223	0.0394	DDB_G0270516	2750055	2752861	+
DDB0232428	2754652	2755052	7.96	8.35	7.75	0.6	2.77e-06	1.05e-05	DDB_G0269430	2753471	2756444	+
DDB0232428	2759706	2760106	6.2	5.63	6.39	-0.75	0.000899	0.00217	DDB_G0269434	2760643	2760996	-
DDB0232428	2761577	2761977	6.46	5.85	6.66	-0.82	2.09e-05	6.87e-05	DDB_G0269436	2762300	2763013	+
DDB0232428	276657	277057	6.93	7.48	6.61	0.86	2.1e-09	1.29e-08	DDB_G0267530	276695	277327	+
DDB0232428	2766762	2767162	6.38	6.08	6.49	-0.4	0.0153	0.0281	DDB_G0270520	2765942	2767289	+
DDB0232428	2773148	2773548	7.03	5.72	7.35	-1.63	3.13e-07	1.39e-06	DDB_G0270524	2771493	2773012	-
DDB0232428	2781244	2781644	7.82	8.26	7.59	0.67	3.11e-06	1.17e-05	DDB_G0269440	2782084	2784323	-
DDB0232428	2785012	2785412	7.78	8.12	7.6	0.53	0.000749	0.00184	DDB_G0269440	2782084	2784323	-
DDB0232428	2787205	2787605	7.44	8.4	6.69	1.71	4.92e-14	5.15e-13	DDB_G0269442	2784673	2787444	-
DDB0232428	2791024	2791424	7.3	5.46	7.69	-2.22	1.35e-07	6.43e-07	DDB_G0269446	2789495	2790655	-
DDB0232428	2792057	2792457	7.48	7.73	7.36	0.37	0.00928	0.0179	DDB_G0269446	2789495	2790655	-
DDB0232428	2793753	2794153	6.71	6.2	6.88	-0.67	0.000139	0.000397	DDB_G0269448	2791078	2795119	-
DDB0232428	279865	280265	7.67	8.4	7.18	1.22	9.79e-22	2.18e-20	DDB_G0267408	277655	278789	-
DDB0232428	2800413	2800813	6.24	5.73	6.41	-0.67	0.00222	0.00494	DDB_G0269450	2798117	2798819	-
DDB0232428	2804361	2804761	6.67	6.07	6.87	-0.8	1.18e-05	4.03e-05	DDB_G0270528	2803384	2804805	-
DDB0232428	2805705	2806105	6.85	7.21	6.67	0.54	0.000163	0.00046	DDB_G0294553	2805074	2806555	-
DDB0232428	2811504	2811904	7.33	8.17	6.72	1.45	7.74e-20	1.44e-18	DDB_G0269458	2811310	2812227	+
DDB0232428	2812739	2813139	6.84	7.26	6.62	0.63	6.64e-06	2.35e-05	DDB_G0269458	2811310	2812227	+
DDB0232428	2817432	2817832	7.99	8.92	7.27	1.65	2.16e-12	1.9e-11	DDB_G0294727	2817548	2817634	+
DDB0232428	2823680	2824080	6.2	5.56	6.4	-0.84	0.000484	0.00124	DDB_G0269460	2818161	2825118	-
DDB0232428	282452	282852	6.8	5.49	7.13	-1.63	2.3e-10	1.6e-09	DDB_G0268270	279600	281837	-
DDB0232428	2844741	2845141	6.31	5.97	6.43	-0.46	0.0195	0.035	DDB_G0269476	2844541	2845608	+
DDB0232428	2846304	2846704	6.82	2.26	7.31	-5.06	4.01e-29	1.57e-27	DDB_G0269478	2845861	2846125	-
DDB0232428	2849829	2850229	8.3	9.12	7.72	1.41	2.11e-07	9.69e-07	DDB_G0294729	2850044	2850116	+
DDB0232428	2853761	2854161	6.43	5.93	6.6	-0.67	0.00368	0.00781	DDB_G0294787	2855252	2855324	-
DDB0232428	2855051	2855451	8.21	9.17	7.47	1.7	9.45e-10	6.05e-09	DDB_G0294787	2855252	2855324	-
DDB0232428	2861020	2861420	6.26	5.54	6.48	-0.94	0.000227	0.000623	DDB_G0269486	2860257	2863558	+
DDB0232428	2862883	2863283	7.04	7.45	6.82	0.63	0.00217	0.00485	DDB_G0269488	2863702	2864193	-
DDB0232428	2865388	2865788	8.67	9.84	7.58	2.26	1.24e-21	2.75e-20	DDB_G0269160	2864584	2866468	-
DDB0232428	2866551	2866951	8.31	9.56	7.03	2.53	2.91e-21	6.21e-20	DDB_G0269160	2864584	2866468	-
DDB0232428	2867178	2867578	8.86	10.28	7.01	3.27	4.28e-25	1.25e-23	DDB_G0269160	2864584	2866468	-
DDB0232428	2869900	2870300	6.84	7.1	6.7	0.4	0.000983	0.00236	DDB_G0269492	2868963	2869337	-
DDB0232428	287584	287984	6.98	7.29	6.82	0.47	0.00011	0.00032	DDB_G0267388	286362	287906	-
DDB0232428	2877638	2878038	9.09	10.07	8.33	1.74	5.35e-07	2.29e-06	DDB_G0294731	2877753	2877825	+
DDB0232428	2881303	2881703	6.65	6.29	6.79	-0.49	0.00668	0.0133	DDB_G0269496	2878932	2882063	-
DDB0232428	2882649	2883049	7.23	8.44	6.05	2.38	2.13e-47	2.07e-45	DDB_G0269496	2878932	2882063	-
DDB0232428	2893601	2894001	7.59	8.04	7.34	0.69	3.4e-06	1.26e-05	DDB_G0269214	2895800	2898550	+
DDB0232428	2895196	2895596	7.48	5.33	7.89	-2.56	8.13e-07	3.39e-06	DDB_G0269214	2895800	2898550	+
DDB0232428	2896686	2897086	7.23	6.88	7.36	-0.48	0.000146	0.000415	DDB_G0269214	2895800	2898550	+
DDB0232428	2898034	2898434	6.78	6.4	6.91	-0.51	0.000289	0.000774	DDB_G0269504	2898939	2899652	-
DDB0232428	28997	29397	7.24	7.69	6.99	0.7	0.00157	0.00361	DDB_G0267210	29137	32238	+
DDB0232428	2903832	2904232	7.35	8.12	6.83	1.29	1.77e-22	4.18e-21	DDB_G0269122	2903199	2904480	-
DDB0232428	2904765	2905165	7.13	8.37	5.87	2.5	1.67e-59	2.47e-57	DDB_G0269122	2903199	2904480	-
DDB0232428	2907937	2908337	6.72	7.23	6.42	0.81	3.15e-11	2.41e-10	DDB_G0269512	2908706	2909031	-
DDB0232428	2912141	2912541	6.39	7	6.02	0.98	1.01e-05	3.5e-05	DDB_G0269516	2912518	2912643	-
DDB0232428	2912903	2913303	8.44	9.29	7.83	1.46	2.2e-06	8.48e-06	DDB_G0294733	2913067	2913153	+
DDB0232428	2919910	2920310	6.76	6.47	6.87	-0.4	0.0187	0.0338	DDB_G0269126	2922116	2925271	-
DDB0232428	2922924	2923324	7.28	7.6	7.11	0.49	0.00107	0.00254	DDB_G0269126	2922116	2925271	-
DDB0232428	2927510	2927910	6.05	4.98	6.34	-1.36	3.31e-07	1.47e-06	DDB_G0270550	2926042	2931347	+
DDB0232428	292921	293321	7.47	7.73	7.34	0.39	0.0027	0.0059	DDB_G0267538	291771	293820	+
DDB0232428	2932915	2933315	6.43	4.43	6.83	-2.4	2.75e-09	1.66e-08	DDB_G0270878	2931465	2932451	-
DDB0232428	2939582	2939982	7.23	7.86	6.84	1.03	2.83e-08	1.48e-07	DDB_G0270880	2933712	2938961	-
DDB0232428	2941604	2942004	8.58	9.83	7.28	2.54	1.44e-09	8.99e-09	DDB_G0270884	2941556	2941915	-
DDB0232428	2942675	2943075	7.41	8.87	5.38	3.49	1.4e-32	6.54e-31	DDB_G0269518	2942536	2942924	-
DDB0232428	2943349	2943749	6.83	7.35	6.53	0.81	0.00143	0.00332	DDB_G0269520	2943585	2943988	+
DDB0232428	2945508	2945908	7.68	6.6	7.97	-1.38	5.29e-05	0.000163	DDB_G0269522	2944304	2945241	-
DDB0232428	2948280	2948680	6.16	4.81	6.49	-1.68	1.48e-05	4.98e-05	DDB_G0269526	2946561	2947922	-
DDB0232428	2949449	2949849	7.08	7.28	6.98	0.3	0.0163	0.0297	DDB_G0269528	2948285	2950264	-
DDB0232428	2954437	2954837	6.04	5.43	6.24	-0.81	0.00353	0.00751	DDB_G0269530	2954280	2954993	+
DDB0232428	2965704	2966104	2.03	0.27	2.41	-2.14	0.00829	0.0162	DDB_G0270886	2963981	2965972	-
DDB0232428	2966905	2967305	7.57	8.35	7.04	1.31	3.96e-11	2.99e-10	DDB_G0270888	2966061	2966907	-
DDB0232428	2979319	2979719	7.6	7.89	7.46	0.43	0.00136	0.00317	DDB_G0269188	2978336	2980393	-
DDB0232428	299079	299479	7.63	7.91	7.49	0.41	0.008	0.0157	DDB_G0267470	298527	300350	+
DDB0232428	2990990	2991390	7.93	8.47	7.62	0.86	1.64e-10	1.16e-09	DDB_G0269556	2989310	2990097	+
DDB0232428	3013778	3014178	6.91	6.48	7.06	-0.58	2.54e-05	8.22e-05	DDB_G0269564	3013601	3014302	-
DDB0232428	3015695	3016095	6.78	2.45	7.27	-4.82	2.11e-26	6.73e-25	DDB_G0269566	3015026	3015487	-
DDB0232428	3025736	3026136	9.03	7.33	9.41	-2.08	3.47e-05	0.000111	DDB_G0269194	3020703	3025206	-
DDB0232428	3028756	3029156	7.68	9.02	6.13	2.89	1.04e-32	4.94e-31	DDB_G0269212	3029557	3034180	+
DDB0232428	3036772	3037172	6.9	6.5	7.04	-0.54	0.00215	0.00481	DDB_G0269572	3034894	3039544	-
DDB0232428	3038147	3038547	6.58	5.94	6.79	-0.85	0.00022	0.000605	DDB_G0269572	3034894	3039544	-
DDB0232428	3039757	3040157	6.91	5.66	7.23	-1.57	5.67e-11	4.2e-10	DDB_G0269572	3034894	3039544	-
DDB0232428	3041110	3041510	6.46	5.76	6.68	-0.93	1.3e-07	6.21e-07	DDB_G0269574	3041058	3041915	-
DDB0232428	3042859	3043259	7.36	7.74	7.16	0.58	1.56e-06	6.19e-06	DDB_G0269574	3041058	3041915	-
DDB0232428	3044716	3045116	6.17	5.63	6.35	-0.72	0.0013	0.00303	DDB_G0270560	3042784	3047317	-
DDB0232428	3046142	3046542	6.03	5.51	6.21	-0.7	0.0049	0.0101	DDB_G0270560	3042784	3047317	-
DDB0232428	3050014	3050414	7.5	8.15	7.09	1.06	3.31e-12	2.83e-11	DDB_G0269576	3049822	3051393	+
DDB0232428	305323	305723	6.32	5.93	6.46	-0.53	0.011	0.0209	DDB_G0268272	304919	306988	-
DDB0232428	3054946	3055346	7.06	6.39	7.27	-0.87	7.91e-10	5.11e-09	DDB_G0270564	3054343	3055725	+
DDB0232428	3058264	3058664	6.86	4.65	7.28	-2.63	9.85e-15	1.11e-13	DDB_G0269128	3055800	3057686	-
DDB0232428	3059245	3059645	8.42	9.21	7.88	1.33	0.000649	0.00162	DDB_G0269128	3055800	3057686	-
DDB0232428	3064082	3064482	7.7	8.25	7.38	0.86	0.000668	0.00167	DDB_G0269580	3064049	3065362	+
DDB0232428	3064660	3065060	6.34	6.03	6.46	-0.43	0.0189	0.034	DDB_G0269580	3064049	3065362	+
DDB0232428	307083	307483	6.12	4.07	6.53	-2.46	7.14e-11	5.21e-10	DDB_G0268272	304919	306988	-
DDB0232428	3071500	3071900	7.7	8.38	7.27	1.11	2.03e-09	1.24e-08	DDB_G0270566	3070710	3072419	+
DDB0232428	3076633	3077033	6.5	5.97	6.67	-0.71	4.28e-05	0.000134	DDB_G0270568	3075849	3077228	+
DDB0232428	3079726	3080126	6.83	6.31	7	-0.69	3.05e-05	9.79e-05	DDB_G0269588	3077286	3078470	-
DDB0232428	3082239	3082639	7.08	6.3	7.31	-1.02	1.48e-07	7.01e-07	DDB_G0269590	3078895	3083055	-
DDB0232428	308505	308905	6.23	5.69	6.41	-0.72	0.00628	0.0126	DDB_G0267544	307708	309784	-
DDB0232428	3085675	3086075	7.21	5.87	7.54	-1.67	1.04e-10	7.5e-10	DDB_G0269592	3083994	3085319	-
DDB0232428	3089167	3089567	8.93	9.89	8.18	1.7	5.57e-09	3.23e-08	DDB_G0269596	3090844	3091928	+
DDB0232428	3090294	3090694	7.82	8.81	7.03	1.78	5.54e-15	6.41e-14	DDB_G0269596	3090844	3091928	+
DDB0232428	3093469	3093869	6.23	4.09	6.64	-2.55	7.28e-13	6.75e-12	DDB_G0270570	3093873	3094739	+
DDB0232428	3095581	3095981	6.78	5.47	7.11	-1.65	4.54e-07	1.98e-06	DDB_G0270890	3096057	3096885	+
DDB0232428	3100922	3101322	6.19	5.52	6.41	-0.88	0.000309	0.000821	DDB_G0270572	3098695	3108214	+
DDB0232428	3107319	3107719	7.18	7.44	7.05	0.4	0.0134	0.025	DDB_G0270892	3109107	3109977	+
DDB0232428	311371	311771	6.08	5.26	6.32	-1.06	4.85e-05	0.000151	DDB_G0267546	311255	312670	+
DDB0232428	3117595	3117995	6.4	6.01	6.54	-0.53	0.0137	0.0255	DDB_G0269606	3116884	3119058	+
DDB0232428	3120074	3120474	7.86	8.34	7.59	0.75	1.05e-05	3.64e-05	DDB_G0269606	3116884	3119058	+
DDB0232428	3126103	3126503	6.48	6.02	6.64	-0.62	0.000853	0.00208	DDB_G0269150	3119127	3130279	-
DDB0232428	3126894	3127294	6.75	6.32	6.91	-0.59	0.00231	0.00513	DDB_G0269150	3119127	3130279	-
DDB0232428	3135270	3135670	8.29	7.03	8.62	-1.59	0.000289	0.000774	DDB_G0269610	3136522	3141488	+
DDB0232428	3145294	3145694	6.69	6.35	6.82	-0.47	0.0252	0.0441	DDB_G0270578	3142550	3144837	-
DDB0232428	314802	315202	7.01	7.27	6.88	0.39	0.0049	0.0101	DDB_G0267548	313115	316757	-
DDB0232428	3149666	3150066	6.36	3.17	6.82	-3.66	7.48e-11	5.45e-10	DDB_G0269618	3150646	3151839	+
DDB0232428	3154108	3154508	7.88	3.94	8.37	-4.43	2.53e-29	1.01e-27	DDB_G0270582	3155421	3157129	+
DDB0232428	3156231	3156631	6.73	6.01	6.96	-0.94	1.73e-07	8.09e-07	DDB_G0270582	3155421	3157129	+
DDB0232428	3157748	3158148	7.76	7.4	7.89	-0.5	0.00173	0.00395	DDB_G0269246	3157203	3158848	-
DDB0232428	3163239	3163639	6.93	5.83	7.22	-1.39	1.83e-09	1.13e-08	DDB_G0269622	3162116	3163141	-
DDB0232428	3167124	3167524	9.07	10.28	7.87	2.42	7.77e-30	3.19e-28	DDB_G0269112	3166724	3168412	-
DDB0232428	3171717	3172117	7.4	7.91	7.12	0.78	2.36e-07	1.07e-06	DDB_G0269624	3170314	3174422	+
DDB0232428	317177	317577	7.81	8.46	7.4	1.06	0.00019	0.00053	DDB_G0268482	316889	320193	+
DDB0232428	3175778	3176178	7.12	5.61	7.48	-1.86	9.39e-11	6.78e-10	DDB_G0269626	3176439	3181124	+
DDB0232428	3179302	3179702	7.97	8.35	7.77	0.58	0.0128	0.024	DDB_G0270586	3181593	3183333	+
DDB0232428	3184628	3185028	7.65	8.05	7.43	0.63	3.62e-07	1.6e-06	DDB_G0269628	3183487	3185815	-
DDB0232428	3186482	3186882	7	8.29	5.58	2.71	1.25e-33	6.27e-32	DDB_G0269628	3183487	3185815	-
DDB0232428	3187133	3187533	7.06	7.44	6.86	0.58	5.93e-07	2.53e-06	DDB_G0269630	3187028	3188197	-
DDB0232428	3187985	3188385	6.6	7.05	6.36	0.69	0.0185	0.0334	DDB_G0269630	3187028	3188197	-
DDB0232428	3189672	3190072	7.63	8.59	6.88	1.72	9.66e-15	1.09e-13	DDB_G0295497	3189743	3189948	-
DDB0232428	3199022	3199422	6.44	5.94	6.61	-0.66	0.00272	0.00594	DDB_G0269634	3201588	3202019	+
DDB0232428	3200870	3201270	6.68	3.96	7.13	-3.16	1.51e-22	3.58e-21	DDB_G0269634	3201588	3202019	+
DDB0232428	3203169	3203569	7.19	7.79	6.84	0.95	4.61e-06	1.68e-05	DDB_G0269636	3202239	3203453	-
DDB0232428	3204204	3204604	7.46	5.86	7.82	-1.95	2.44e-11	1.89e-10	DDB_G0269638	3204015	3204688	-
DDB0232428	3212936	3213336	6.55	5.96	6.74	-0.78	0.00299	0.00647	DDB_G0270592	3212380	3212770	+
DDB0232428	3213509	3213909	7.14	5.53	7.51	-1.97	1.99e-11	1.56e-10	DDB_G0269644	3214845	3216721	+
DDB0232428	3215005	3215405	6.13	5.27	6.39	-1.11	1.01e-07	4.89e-07	DDB_G0269644	3214845	3216721	+
DDB0232428	3215999	3216399	6.36	5.8	6.55	-0.75	5.93e-06	2.12e-05	DDB_G0269644	3214845	3216721	+
DDB0232428	3219938	3220338	4.94	4.44	5.11	-0.66	0.0218	0.0386	DDB_G0269648	3218681	3219264	+
DDB0232428	3222710	3223110	8.36	9.14	7.84	1.3	1.09e-05	3.76e-05	DDB_G0294735	3222819	3222890	+
DDB0232428	322390	322790	7.25	6.06	7.56	-1.5	2.19e-06	8.47e-06	DDB_G0268278	322112	322810	+
DDB0232428	3224542	3224942	6.3	5.49	6.54	-1.05	8.49e-05	0.000252	DDB_G0270898	3223232	3225124	-
DDB0232428	323386	323786	6.45	5.74	6.67	-0.93	3.89e-09	2.3e-08	DDB_G0267550	323194	324597	+
DDB0232428	3240342	3240742	6.46	6.03	6.61	-0.58	0.00121	0.00284	DDB_G0270902	3239824	3244143	+
DDB0232428	3243745	3244145	6.17	5.78	6.3	-0.52	0.0122	0.023	DDB_G0269108	3244376	3246648	-
DDB0232428	3244819	3245219	7.69	8.02	7.52	0.5	0.00092	0.00222	DDB_G0269108	3244376	3246648	-
DDB0232428	3256603	3257003	8.64	9.41	8.12	1.28	2.81e-07	1.26e-06	DDB_G0269660	3256615	3257064	+
DDB0232428	3261992	3262392	7.37	7.62	7.24	0.38	0.0141	0.0261	DDB_G0269196	3261649	3263130	-
DDB0232428	3267764	3268164	6.08	5.67	6.23	-0.56	0.0289	0.0498	DDB_G0269248	3267307	3268805	+
DDB0232428	327409	327809	6.36	5.87	6.53	-0.66	0.00275	0.00601	DDB_G0267554	325873	326929	+
DDB0232428	3274862	3275262	7	6.67	7.12	-0.45	0.00166	0.00379	DDB_G0269154	3274209	3277152	+
DDB0232428	3276073	3276473	7.82	8.07	7.7	0.37	0.00809	0.0159	DDB_G0269154	3274209	3277152	+
DDB0232428	3279569	3279969	7.64	7.92	7.49	0.43	0.00173	0.00395	DDB_G0269668	3278152	3278565	-
DDB0232428	3286059	3286459	6.74	4.95	7.13	-2.18	8.08e-22	1.81e-20	DDB_G0270606	3287288	3289621	+
DDB0232428	3295656	3296056	7.45	7.18	7.56	-0.38	0.00186	0.00421	DDB_G0270912	3297321	3297636	-
DDB0232428	3298091	3298491	8.71	3.63	9.21	-5.58	1.44e-24	3.98e-23	DDB_G0270608	3298761	3298966	+
DDB0232428	3300367	3300767	7.93	4.16	8.41	-4.25	5.63e-12	4.68e-11	DDB_G0270610	3299624	3300197	-
DDB0232428	3303896	3304296	6.42	5.93	6.59	-0.66	0.000975	0.00234	DDB_G0269678	3301231	3305445	-
DDB0232428	3309996	3310396	8.22	8.59	8.02	0.57	0.00144	0.00333	DDB_G0269680	3305788	3308565	-
DDB0232428	3313899	3314299	7.91	8.77	7.29	1.48	8.4e-12	6.81e-11	DDB_G0294779	3314085	3314155	-
DDB0232428	3315285	3315685	7.71	8.1	7.5	0.61	1.21e-05	4.14e-05	DDB_G0270612	3314806	3314958	+
DDB0232428	3317824	3318224	6.1	5.54	6.29	-0.75	0.005	0.0103	DDB_G0269684	3317582	3319144	-
DDB0232428	3328024	3328424	6.57	3.78	7.02	-3.23	6.11e-08	3.05e-07	DDB_G0270914	3328824	3329816	+
DDB0232428	3329179	3329579	7.1	6.69	7.25	-0.56	4.96e-05	0.000154	DDB_G0270914	3328824	3329816	+
DDB0232428	3331588	3331988	6.98	4.62	7.41	-2.79	6.42e-16	8.31e-15	DDB_G0270918	3332298	3336672	+
DDB0232428	3336512	3336912	8.35	9.07	7.89	1.17	5.72e-07	2.44e-06	DDB_G0269692	3337065	3338927	+
DDB0232428	3339439	3339839	7.33	7.69	7.14	0.55	5.9e-05	0.00018	DDB_G0269692	3337065	3338927	+
DDB0232428	3349904	3350304	7.02	7.32	6.87	0.46	0.00457	0.00948	DDB_G0269698	3350709	3351586	-
DDB0232428	3366629	3367029	6.97	1.79	7.48	-5.69	2.23e-17	3.32e-16	DDB_G0269702	3365719	3366285	-
DDB0232428	3379573	3379973	7.43	6.92	7.6	-0.68	0.00246	0.00541	DDB_G0269708	3379646	3380666	+
DDB0232428	3385258	3385658	6.39	5.96	6.54	-0.58	0.00189	0.00427	DDB_G0270924	3383025	3383458	+
DDB0232428	3387100	3387500	6.98	6.58	7.12	-0.54	0.00517	0.0106	DDB_G0269710	3383680	3388102	-
DDB0232428	3397617	3398017	7.38	7.99	7.01	0.97	8.14e-13	7.5e-12	DDB_G0269716	3397004	3398144	-
DDB0232428	3403765	3404165	7.22	6.79	7.37	-0.59	1.82e-05	6.06e-05	DDB_G0269718	3402124	3406095	-
DDB0232428	3408882	3409282	6.4	2.64	6.88	-4.24	4.09e-20	7.84e-19	DDB_G0270930	3406195	3406988	+
DDB0232428	3410084	3410484	7.86	5.42	8.29	-2.87	5.55e-07	2.37e-06	DDB_G0269720	3410490	3413579	-
DDB0232428	3414403	3414803	6.47	6.11	6.59	-0.48	0.00851	0.0166	DDB_G0269722	3414230	3415170	+
DDB0232428	3417201	3417601	7.84	5.15	8.28	-3.14	7.68e-17	1.09e-15	DDB_G0270932	3419847	3423103	+
DDB0232428	3419174	3419574	7.8	8.31	7.51	0.8	0.0172	0.0312	DDB_G0270932	3419847	3423103	+
DDB0232428	3423596	3423996	7.03	8.18	5.95	2.23	3.47e-54	4.28e-52	DDB_G0269724	3424394	3425573	+
DDB0232428	342760	343160	6.79	6.44	6.91	-0.47	0.0196	0.0351	DDB_G0267564	341837	343496	+
DDB0232428	3430922	3431322	9.58	10.54	8.83	1.71	1.7e-05	5.67e-05	DDB_G0294775	3431190	3431262	-
DDB0232428	3435763	3436163	6.21	3.55	6.65	-3.1	3.12e-22	7.2e-21	DDB_G0269166	3436536	3441900	+
DDB0232428	3440506	3440906	7.63	7.86	7.52	0.35	0.0037	0.00784	DDB_G0269732	3443410	3446174	+
DDB0232428	344266	344666	6.48	5.68	6.72	-1.03	0.000282	0.000757	DDB_G0267566	343868	346712	-
DDB0232428	3449008	3449408	7.35	7.86	7.07	0.79	2.78e-09	1.67e-08	DDB_G0269734	3450462	3451264	+
DDB0232428	3465225	3465625	7.23	8	6.72	1.28	4.92e-14	5.15e-13	DDB_G0269742	3466584	3468271	+
DDB0232428	3469944	3470344	7.94	7	8.2	-1.21	0.000108	0.000314	DDB_G0269744	3468500	3469879	-
DDB0232428	347048	347448	8.02	6.44	8.38	-1.95	0.000296	0.000792	DDB_G0267566	343868	346712	-
DDB0232428	3475629	3476029	7.3	5.19	7.71	-2.51	5.64e-31	2.45e-29	DDB_G0269748	3473013	3474697	-
DDB0232428	3483077	3483477	6.55	6.13	6.7	-0.57	0.0224	0.0395	DDB_G0269752	3482394	3483700	-
DDB0232428	3495800	3496200	6.98	6.67	7.09	-0.42	0.0103	0.0198	DDB_G0270938	3495913	3496197	+
DDB0232428	3504470	3504870	8.04	4.62	8.51	-3.88	2.8e-12	2.42e-11	DDB_G0269124	3500588	3503767	-
DDB0232428	3506824	3507224	7.82	2.81	8.32	-5.51	1.14e-14	1.27e-13	DDB_G0270940	3508370	3509356	-
DDB0232428	351178	351578	6.56	6.29	6.67	-0.38	0.00885	0.0172	DDB_G0268284	348371	351563	+
DDB0232428	3516333	3516733	6.45	6.06	6.59	-0.53	0.0143	0.0264	DDB_G0269764	3515795	3517258	+
DDB0232428	3524608	3525008	7.43	7.77	7.26	0.51	0.0204	0.0364	DDB_G0269770	3523265	3524869	-
DDB0232428	3532476	3532876	7.34	8.53	6.2	2.33	3.8e-39	2.54e-37	DDB_G0270636	3534092	3537641	+
DDB0232428	3535997	3536397	7.38	7.65	7.24	0.41	0.00774	0.0152	DDB_G0269192	3537960	3539386	+
DDB0232428	3538326	3538726	7.16	6.74	7.31	-0.56	7.46e-05	0.000225	DDB_G0269192	3537960	3539386	+
DDB0232428	3542211	3542611	6.84	6.36	7	-0.65	4.87e-06	1.77e-05	DDB_G0269222	3539581	3544525	-
DDB0232428	3545286	3545686	8.28	5.16	8.74	-3.58	2.61e-14	2.8e-13	DDB_G0269222	3539581	3544525	-
DDB0232428	3546932	3547332	6.79	5.8	7.07	-1.27	7.69e-07	3.22e-06	DDB_G0269778	3547267	3548768	+
DDB0232428	3549978	3550378	6.21	5.68	6.39	-0.71	0.00739	0.0146	DDB_G0269780	3549387	3553055	+
DDB0232428	3565233	3565633	7.54	7.81	7.41	0.4	0.0015	0.00347	DDB_G0269790	3563596	3566431	+
DDB0232428	3577893	3578293	6.31	7.57	5.02	2.55	7.83e-58	1.1e-55	DDB_G0270638	3577989	3579341	-
DDB0232428	3580326	3580726	7.96	4.1	8.45	-4.34	2.42e-25	7.21e-24	DDB_G0269794	3580948	3581715	+
DDB0232428	358248	358648	7.24	7.75	6.95	0.79	0.000276	0.000744	DDB_G0267568	355159	357213	-
DDB0232428	3589929	3590329	5.98	5.5	6.14	-0.64	0.00437	0.00911	DDB_G0270642	3586235	3588840	-
DDB0232428	3594531	3594931	7.55	8.03	7.28	0.75	4.42e-09	2.6e-08	DDB_G0270958	3595703	3598413	-
DDB0232428	3598525	3598925	6.05	5.51	6.24	-0.73	0.000591	0.00149	DDB_G0270958	3595703	3598413	-
DDB0232428	3600442	3600842	5.45	4.79	5.66	-0.87	0.00142	0.0033	DDB_G0270962	3599415	3609732	+
DDB0232428	3608523	3608923	7.59	8.13	7.28	0.85	1.37e-11	1.09e-10	DDB_G0270644	3610346	3612888	-
DDB0232428	3616310	3616710	6.39	6.04	6.52	-0.48	0.00893	0.0173	DDB_G0270964	3616147	3626352	+
DDB0232428	3618192	3618592	7.34	7.07	7.44	-0.37	0.0159	0.0291	DDB_G0270964	3616147	3626352	+
DDB0232428	3625127	3625527	8.3	8.94	7.91	1.03	1.92e-09	1.18e-08	DDB_G0270966	3627252	3628552	+
DDB0232428	3629022	3629422	6.7	6.16	6.88	-0.73	5.66e-05	0.000174	DDB_G0269800	3628624	3631009	-
DDB0232428	3632203	3632603	6.15	5.36	6.39	-1.03	9.07e-05	0.000268	DDB_G0269802	3631591	3633444	+
DDB0232428	363722	364122	7.07	7.53	6.82	0.71	4.95e-07	2.15e-06	DDB_G0268286	363410	364574	+
DDB0232428	3643947	3644347	8.51	9.57	7.6	1.97	2.89e-13	2.81e-12	DDB_G0294773	3644185	3644256	-
DDB0232428	3651014	3651414	8.32	9.09	7.79	1.3	1.05e-08	5.82e-08	DDB_G0269156	3649783	3652408	+
DDB0232428	365809	366209	7.02	8.19	5.92	2.27	7.61e-72	1.55e-69	DDB_G0267574	365942	366747	+
DDB0232428	3670114	3670514	6.37	5.78	6.57	-0.79	0.00193	0.00436	DDB_G0269822	3669575	3671080	-
DDB0232428	3675662	3676062	6.27	5.22	6.56	-1.34	3.8e-09	2.25e-08	DDB_G0270658	3673860	3674359	+
DDB0232428	3676591	3676991	6.72	3.66	7.18	-3.52	6.06e-31	2.62e-29	DDB_G0270658	3673860	3674359	+
DDB0232428	3689888	3690288	6.86	5.81	7.15	-1.34	8.76e-11	6.35e-10	DDB_G0269838	3690037	3690714	+
DDB0232428	3691277	3691677	7.14	6.77	7.27	-0.5	0.00683	0.0136	DDB_G0270972	3691172	3692200	-
DDB0232428	3692739	3693139	6.74	5.09	7.1	-2.02	2.12e-11	1.65e-10	DDB_G0270972	3691172	3692200	-
DDB0232428	3702888	3703288	7.76	8.22	7.5	0.72	4.51e-08	2.3e-07	DDB_G0270664	3699523	3701813	+
DDB0232428	3704585	3704985	7.82	8.48	7.4	1.08	2.35e-13	2.3e-12	DDB_G0269842	3701971	3707422	-
DDB0232428	3706159	3706559	6.95	7.15	6.85	0.3	0.0192	0.0346	DDB_G0269842	3701971	3707422	-
DDB0232428	3707197	3707597	7.86	9	6.82	2.18	1.54e-27	5.28e-26	DDB_G0269842	3701971	3707422	-
DDB0232428	3708381	3708781	9.1	10.76	5.36	5.4	1.24e-167	5.07e-164	DDB_G0269844	3709558	3709683	-
DDB0232428	3717170	3717570	7.11	6.85	7.2	-0.35	0.0192	0.0346	DDB_G0270666	3713353	3718689	-
DDB0232428	3719706	3720106	7.59	8.47	6.94	1.53	6.45e-41	4.61e-39	DDB_G0269850	3719484	3722655	+
DDB0232428	372591	372991	7.99	8.81	7.41	1.4	2.66e-19	4.73e-18	DDB_G0267582	371018	373018	+
DDB0232428	3730620	3731020	6.99	8.28	5.6	2.68	3.43e-56	4.57e-54	DDB_G0270670	3731263	3734083	+
DDB0232428	3731250	3731650	7.41	8.67	6.09	2.58	6.47e-39	4.23e-37	DDB_G0270670	3731263	3734083	+
DDB0232428	3733131	3733531	7.76	8.78	6.93	1.86	5.04e-30	2.1e-28	DDB_G0269220	3734477	3734926	+
DDB0232428	373320	373720	7.18	8.08	6.52	1.56	3.78e-25	1.11e-23	DDB_G0267584	373253	374947	-
DDB0232428	3736205	3736605	6.96	4.99	7.36	-2.37	1.69e-15	2.09e-14	DDB_G0269178	3735334	3735939	-
DDB0232428	3741871	3742271	6.34	5.91	6.49	-0.58	0.00725	0.0143	DDB_G0270672	3740758	3742851	-
DDB0232428	3749669	3750069	7.45	7.81	7.26	0.56	0.00283	0.00616	DDB_G0269254	3751652	3752725	+
DDB0232428	3752055	3752455	8.33	9.18	7.74	1.44	7.75e-07	3.25e-06	DDB_G0269254	3751652	3752725	+
DDB0232428	375441	375841	8.21	9.22	7.39	1.83	1.81e-15	2.23e-14	DDB_G0267586	375348	376736	+
DDB0232428	3756529	3756929	8.5	9.67	7.4	2.27	3.99e-23	9.91e-22	DDB_G0270976	3754830	3755270	-
DDB0232428	3759470	3759870	8.42	9.27	7.81	1.46	4.49e-13	4.27e-12	DDB_G0270978	3757657	3758811	-
DDB0232428	3763341	3763741	6.96	7.38	6.74	0.65	8.86e-08	4.34e-07	DDB_G0270674	3762717	3762854	+
DDB0232428	3766260	3766660	6.75	6.32	6.9	-0.58	0.00198	0.00444	DDB_G0270980	3766207	3767162	+
DDB0232428	3770716	3771116	7.29	6.06	7.6	-1.54	0.0107	0.0204	DDB_G0270982	3771006	3771407	+
DDB0232428	3772050	3772450	7.62	8.32	7.17	1.15	1.94e-16	2.63e-15	DDB_G0270984	3772004	3772710	+
DDB0232428	3784219	3784619	7.17	7.56	6.97	0.6	4.3e-08	2.2e-07	DDB_G0269878	3783828	3785196	+
DDB0232428	3785852	3786252	6.57	6.09	6.73	-0.65	0.00525	0.0107	DDB_G0269880	3785577	3786992	+
DDB0232428	3787130	3787530	6.21	1.94	6.71	-4.77	5.32e-22	1.21e-20	DDB_G0269882	3787682	3788230	+
DDB0232428	3787641	3788041	6.7	5.64	6.99	-1.34	1.48e-08	8.07e-08	DDB_G0269882	3787682	3788230	+
DDB0232428	378771	379171	6.43	5.97	6.58	-0.61	0.000228	0.000624	DDB_G0267588	376992	379294	-
DDB0232428	3789535	3789935	6.13	5.69	6.28	-0.59	0.0175	0.0318	DDB_G0270986	3789005	3790079	+
DDB0232428	3791535	3791935	7.19	7.43	7.08	0.35	0.00472	0.00976	DDB_G0270986	3789005	3790079	+
DDB0232428	3794832	3795232	7.65	8.17	7.36	0.82	0.000959	0.0023	DDB_G0269110	3795204	3796160	+
DDB0232428	379976	380376	6.56	4.25	6.99	-2.74	1.91e-19	3.42e-18	DDB_G0267588	376992	379294	-
DDB0232428	3799888	3800288	6	5.09	6.26	-1.17	6.94e-09	3.96e-08	DDB_G0269886	3801076	3802258	+
DDB0232428	3801589	3801989	6.24	5.79	6.4	-0.61	0.00234	0.00517	DDB_G0269886	3801076	3802258	+
DDB0232428	3805974	3806374	6.71	7.56	6.11	1.45	1.45e-14	1.6e-13	DDB_G0269892	3806514	3807971	+
DDB0232428	3807104	3807504	8.26	9.03	7.75	1.28	8.57e-20	1.58e-18	DDB_G0269892	3806514	3807971	+
DDB0232428	3808391	3808791	7.46	8.09	7.07	1.01	9.65e-06	3.35e-05	DDB_G0269182	3809035	3810441	+
DDB0232428	3813338	3813738	7.69	8.03	7.52	0.51	0.00824	0.0161	DDB_G0269894	3810811	3812262	+
DDB0232428	381480	381880	7.63	8	7.43	0.58	1.81e-05	6.02e-05	DDB_G0267590	381029	382632	-
DDB0232428	3816819	3817219	7.1	7.64	6.78	0.86	0.000954	0.00229	DDB_G0269896	3812473	3816336	-
DDB0232428	3818070	3818470	7.7	7.93	7.58	0.35	0.0228	0.0401	DDB_G0269130	3817626	3819202	-
DDB0232428	3822076	3822476	7.87	8.14	7.73	0.41	0.00162	0.00372	DDB_G0269900	3823854	3826081	+
DDB0232428	3823393	3823793	6.49	3.72	6.94	-3.21	2.59e-26	8.19e-25	DDB_G0269900	3823854	3826081	+
DDB0232428	3826706	3827106	6.64	6.12	6.82	-0.7	0.000291	0.000779	DDB_G0269902	3826453	3827580	+
DDB0232428	3833097	3833497	7.82	8.3	7.55	0.75	0.00501	0.0103	DDB_G0269908	3831693	3832921	-
DDB0232428	3835311	3835711	7.97	8.53	7.64	0.89	6.5e-14	6.71e-13	DDB_G0270990	3834760	3836838	+
DDB0232428	3838467	3838867	6.78	6.32	6.94	-0.62	0.000332	0.000878	DDB_G0270992	3837509	3841658	+
DDB0232428	3840726	3841126	7.96	8.38	7.74	0.63	2.73e-06	1.03e-05	DDB_G0270994	3842009	3844717	+
DDB0232428	384224	384624	7.39	7.86	7.13	0.74	2.61e-08	1.37e-07	DDB_G0267592	383616	385211	+
DDB0232428	3843642	3844042	7.65	8.28	7.26	1.02	5.65e-15	6.53e-14	DDB_G0270996	3845549	3846750	+
DDB0232428	3847936	3848336	7.87	8.44	7.54	0.89	1.87e-12	1.66e-11	DDB_G0269910	3847028	3848476	+
DDB0232428	3849339	3849739	7.7	8.42	7.23	1.2	6.52e-24	1.72e-22	DDB_G0269912	3848909	3851073	-
DDB0232428	3850591	3850991	7.12	7.6	6.86	0.74	4.73e-12	3.97e-11	DDB_G0269912	3848909	3851073	-
DDB0232428	3852533	3852933	7.51	7.76	7.39	0.36	0.0111	0.0212	DDB_G0269914	3852049	3853851	-
DDB0232428	3856364	3856764	8.47	9.19	8.01	1.18	9.48e-08	4.62e-07	DDB_G0269916	3855247	3857504	+
DDB0232428	3858652	3859052	7.41	4.86	7.84	-2.99	1.71e-07	8e-07	DDB_G0270688	3859398	3861680	+
DDB0232428	3863977	3864377	6	5.27	6.23	-0.96	0.000627	0.00157	DDB_G0269918	3862624	3865313	+
DDB0232428	3865613	3866013	8.09	8.63	7.77	0.86	0.000535	0.00136	DDB_G0294739	3865846	3865917	+
DDB0232428	3872236	3872636	7.76	8.29	7.45	0.84	1e-10	7.21e-10	DDB_G0269922	3871046	3874707	-
DDB0232428	3875401	3875801	7.31	7.91	6.96	0.95	0.000792	0.00194	DDB_G0269924	3875953	3879788	+
DDB0232428	3878050	3878450	7.39	7.72	7.21	0.51	0.000145	0.000413	DDB_G0269924	3875953	3879788	+
DDB0232428	3889160	3889560	6.52	6.23	6.63	-0.4	0.0147	0.0271	DDB_G0270692	3887599	3890811	-
DDB0232428	3891963	3892363	6.82	7.6	6.3	1.31	1.28e-16	1.76e-15	DDB_G0269102	3892076	3893050	+
DDB0232428	3893584	3893984	8.19	8.95	7.68	1.27	1.52e-14	1.67e-13	DDB_G0269102	3892076	3893050	+
DDB0232428	3899729	3900129	8.2	8.59	7.99	0.6	0.00144	0.00334	DDB_G0269934	3897216	3903350	+
DDB0232428	3902205	3902605	8.3	8.95	7.9	1.05	2.62e-09	1.59e-08	DDB_G0269936	3903678	3904826	+
DDB0232428	3908037	3908437	6.44	4.6	6.83	-2.24	2.19e-14	2.37e-13	DDB_G0269940	3906624	3907837	-
DDB0232428	391127	391527	6.25	5.76	6.41	-0.65	0.00527	0.0108	DDB_G0268288	386296	390186	-
DDB0232428	3918213	3918613	7.57	7.98	7.34	0.64	9.47e-09	5.27e-08	DDB_G0269948	3916816	3919967	+
DDB0232428	3927907	3928307	8.44	9.23	7.9	1.33	1.54e-05	5.17e-05	DDB_G0269956	3927053	3927940	-
DDB0232428	393402	393802	7.5	7.21	7.61	-0.39	0.00608	0.0122	DDB_G0267596	390446	395584	-
DDB0232428	3934169	3934569	7.47	7.75	7.32	0.43	0.000545	0.00139	DDB_G0269960	3932800	3933662	+
DDB0232428	3938425	3938825	6.84	7.83	6.05	1.78	5.02e-26	1.57e-24	DDB_G0269964	3938864	3940930	+
DDB0232428	3944288	3944688	6.46	5.71	6.69	-0.98	3.24e-07	1.44e-06	DDB_G0270698	3944438	3944996	+
DDB0232428	3947955	3948355	8.17	8.86	7.73	1.12	0.000778	0.00191	DDB_G0269970	3946896	3947753	-
DDB0232428	3950246	3950646	7.58	8.59	6.75	1.85	2.96e-34	1.56e-32	DDB_G0269138	3949672	3950633	+
DDB0232428	3951021	3951421	6.79	7.34	6.47	0.86	2e-11	1.56e-10	DDB_G0269138	3949672	3950633	+
DDB0232428	3959262	3959662	7.93	5.71	8.35	-2.63	1.98e-06	7.7e-06	DDB_G0269978	3960032	3961552	+
DDB0232428	3963006	3963406	6.51	6.22	6.62	-0.39	0.0224	0.0396	DDB_G0269980	3962023	3963455	+
DDB0232428	3968564	3968964	6.51	5.75	6.74	-0.98	2.21e-06	8.53e-06	DDB_G0271000	3963577	3972340	-
DDB0232428	3970947	3971347	6.41	5.55	6.66	-1.12	2.26e-07	1.03e-06	DDB_G0271000	3963577	3972340	-
DDB0232428	3972163	3972563	6.38	4.91	6.73	-1.82	0.000422	0.00109	DDB_G0271000	3963577	3972340	-
DDB0232428	3973578	3973978	6.45	5.53	6.72	-1.19	1.07e-09	6.82e-09	DDB_G0269982	3972852	3974733	-
DDB0232428	3980060	3980460	7.02	6.79	7.11	-0.32	0.0253	0.0441	DDB_G0294597	3979902	3981306	-
DDB0232428	3990184	3990584	6.87	7.21	6.7	0.51	0.000987	0.00236	DDB_G0269230	3989908	3990396	-
DDB0232428	400761	401161	6.89	7.29	6.68	0.62	0.000249	0.000678	DDB_G0267600	398417	399505	-
DDB0232428	4009201	4009601	9.01	9.98	8.24	1.74	2.5e-06	9.53e-06	DDB_G0294769	4009415	4009497	-
DDB0232428	4012649	4013049	6.21	5.63	6.39	-0.76	0.00119	0.0028	DDB_G0270004	4011450	4011893	-
DDB0232428	4020603	4021003	8.1	8.64	7.79	0.85	3.56e-05	0.000113	DDB_G0270006	4018580	4021604	-
DDB0232428	4024179	4024579	8.56	9.7	7.52	2.18	2.76e-10	1.89e-09	DDB_G0270012	4024276	4024998	+
DDB0232428	4027570	4027970	8.85	9.89	7.98	1.91	7.46e-09	4.23e-08	DDB_G0269170	4028749	4029268	+
DDB0232428	4029557	4029957	8.05	9.17	7.03	2.15	3.18e-15	3.78e-14	DDB_G0270016	4029381	4030378	-
DDB0232428	4030733	4031133	7.04	7.48	6.8	0.68	2.15e-07	9.87e-07	DDB_G0270016	4029381	4030378	-
DDB0232428	4036929	4037329	6.68	5.86	6.93	-1.08	8.03e-09	4.53e-08	DDB_G0270704	4035400	4038553	+
DDB0232428	4040148	4040548	5.02	4.02	5.3	-1.28	5.39e-06	1.94e-05	DDB_G0270706	4039293	4040600	-
DDB0232428	4043471	4043871	7.48	7.69	7.38	0.31	0.0283	0.0489	DDB_G0270024	4042887	4045665	-
DDB0232428	4046457	4046857	6.98	8.34	5.36	2.98	1.24e-23	3.22e-22	DDB_G0269252	4047424	4051387	+
DDB0232428	405179	405579	6.98	7.27	6.84	0.43	0.0127	0.0238	DDB_G0267602	400350	405975	-
DDB0232428	406431	406831	7	7.97	6.22	1.75	1.27e-28	4.8e-27	DDB_G0267602	400350	405975	-
DDB0232428	4068831	4069231	7.62	8.66	6.74	1.91	1.82e-41	1.37e-39	DDB_G0270036	4068160	4069244	+
DDB0232428	4069704	4070104	7.38	8.26	6.73	1.53	1.11e-06	4.54e-06	DDB_G0270036	4068160	4069244	+
DDB0232428	4071042	4071442	8.36	6.08	8.79	-2.7	1.72e-08	9.27e-08	DDB_G0269142	4072747	4074515	+
DDB0232428	407112	407512	7.52	8.06	7.21	0.84	2.8e-11	2.15e-10	DDB_G0267604	406648	408225	-
DDB0232428	4072155	4072555	7.33	6.31	7.61	-1.3	4.93e-10	3.27e-09	DDB_G0269142	4072747	4074515	+
DDB0232428	4073777	4074177	8.36	9.03	7.95	1.08	6e-06	2.14e-05	DDB_G0269142	4072747	4074515	+
DDB0232428	4076028	4076428	6.19	5.31	6.45	-1.13	1.9e-05	6.3e-05	DDB_G0270038	4074913	4075404	-
DDB0232428	4076930	4077330	6.44	5.81	6.64	-0.83	0.000261	0.000706	DDB_G0270038	4074913	4075404	-
DDB0232428	4081257	4081657	7.42	5.67	7.79	-2.12	3.47e-14	3.69e-13	DDB_G0270710	4079745	4080356	-
DDB0232428	4090580	4090980	8.12	8.38	8	0.38	0.0144	0.0266	DDB_G0271014	4089972	4092037	+
DDB0232428	4094158	4094558	6.49	6.12	6.62	-0.49	0.00429	0.00897	DDB_G0270046	4094301	4096106	+
DDB0232428	4094755	4095155	5.98	4.87	6.28	-1.4	6.02e-07	2.56e-06	DDB_G0270046	4094301	4096106	+
DDB0232428	4101838	4102238	6.51	5.99	6.69	-0.69	0.000431	0.00111	DDB_G0270048	4103221	4104786	+
DDB0232428	4104130	4104530	6.16	5.42	6.38	-0.97	0.000452	0.00116	DDB_G0270048	4103221	4104786	+
DDB0232428	4117868	4118268	7.59	8.72	6.57	2.15	1.77e-45	1.56e-43	DDB_G0271016	4112718	4117547	-
DDB0232428	4125120	4125520	7.95	8.64	7.51	1.13	2.81e-06	1.06e-05	DDB_G0294741	4125226	4125298	+
DDB0232428	4130350	4130750	7.48	4.8	7.93	-3.13	4.4e-29	1.72e-27	DDB_G0270722	4127506	4130007	-
DDB0232428	4136512	4136912	6.3	5.82	6.46	-0.64	0.0122	0.0228	DDB_G0271022	4136186	4138233	+
DDB0232428	415792	416192	7.56	7.97	7.34	0.63	2.95e-07	1.32e-06	DDB_G0267380	414980	416538	+
DDB0232428	4158638	4159038	8.53	9.43	7.84	1.59	4.3e-08	2.2e-07	DDB_G0294767	4158870	4158942	-
DDB0232428	4163379	4163779	8.68	9.53	8.06	1.47	2.61e-06	9.91e-06	DDB_G0294765	4163571	4163643	-
DDB0232428	4167861	4168261	6.09	5.58	6.26	-0.68	0.0155	0.0285	DDB_G0270066	4165016	4171458	-
DDB0232428	4176192	4176592	6.81	6.45	6.94	-0.49	0.00298	0.00646	DDB_G0270068	4175523	4179514	+
DDB0232428	4185361	4185761	7.28	8.31	6.43	1.88	5.82e-24	1.54e-22	DDB_G0294763	4185581	4185676	-
DDB0232428	4192979	4193379	6.72	5.29	7.07	-1.78	8.33e-08	4.09e-07	DDB_G0270082	4193386	4193565	+
DDB0232428	4195446	4195846	6.35	5.89	6.5	-0.61	0.0125	0.0234	DDB_G0270086	4194168	4194846	-
DDB0232428	4201109	4201509	8.83	9.74	8.15	1.6	1.29e-06	5.2e-06	DDB_G0294743	4201373	4201444	+
DDB0232428	420279	420679	6.58	5.93	6.79	-0.86	0.00255	0.0056	DDB_G0267614	420108	421374	-
DDB0232428	4208959	4209359	8.14	8.89	7.65	1.24	1.4e-06	5.61e-06	DDB_G0270098	4208288	4210353	-
DDB0232428	4214492	4214892	7.95	8.9	7.21	1.69	1.73e-20	3.43e-19	DDB_G0294745	4214694	4214765	+
DDB0232428	4217459	4217859	6.4	5.82	6.59	-0.77	6.62e-05	0.000201	DDB_G0270726	4216280	4219039	+
DDB0232428	4222815	4223215	8	8.49	7.73	0.77	6.75e-08	3.36e-07	DDB_G0270102	4222376	4224477	-
DDB0232428	4225059	4225459	7.91	8.52	7.55	0.97	0.00176	0.00401	DDB_G0270102	4222376	4224477	-
DDB0232428	423580	423980	7.2	7.75	6.87	0.88	0.00107	0.00254	DDB_G0267454	424007	425518	+
DDB0232428	4238949	4239349	6.6	6.98	6.39	0.59	0.00474	0.00981	DDB_G0270730	4235323	4237343	-
DDB0232428	4240025	4240425	7.64	8.18	7.32	0.86	3.01e-13	2.92e-12	DDB_G0270106	4238878	4241893	-
DDB0232428	4242043	4242443	7.24	7.87	6.85	1.02	3.45e-10	2.33e-09	DDB_G0270106	4238878	4241893	-
DDB0232428	4244585	4244985	6.41	5.73	6.63	-0.9	2.35e-06	9e-06	DDB_G0270110	4244035	4246332	+
DDB0232428	424780	425180	7.65	8.08	7.41	0.66	3.01e-07	1.34e-06	DDB_G0267454	424007	425518	+
DDB0232428	4249729	4250129	8.53	9.36	7.96	1.4	2.14e-07	9.8e-07	DDB_G0294761	4249798	4249869	-
DDB0232428	4251556	4251956	7.07	7.56	6.79	0.76	3e-07	1.34e-06	DDB_G0294759	4250554	4250625	-
DDB0232428	4253724	4254124	8.22	7.35	8.47	-1.12	0.00387	0.00817	DDB_G0270112	4251451	4253061	-
DDB0232428	4258790	4259190	7.45	7.76	7.28	0.48	0.00288	0.00627	DDB_G0270114	4260144	4261313	-
DDB0232428	4264451	4264851	7.2	7.6	7	0.6	1.2e-07	5.75e-07	DDB_G0269244	4264499	4268846	+
DDB0232428	4268362	4268762	7.58	8.1	7.29	0.82	7.18e-07	3.02e-06	DDB_G0269238	4269122	4270264	-
DDB0232428	4269054	4269454	7.21	7.78	6.87	0.91	9.06e-05	0.000268	DDB_G0269238	4269122	4270264	-
DDB0232428	4274083	4274483	6.97	7.21	6.86	0.35	0.0112	0.0212	DDB_G0270120	4273481	4274624	+
DDB0232428	4283861	4284261	6.68	7.19	6.4	0.8	3.68e-07	1.62e-06	DDB_G0270126	4283626	4284369	-
DDB0232428	4288650	4289050	6.58	6.27	6.69	-0.43	0.00726	0.0144	DDB_G0270128	4289930	4292995	+
DDB0232428	4294548	4294948	6.92	7.19	6.78	0.41	0.0029	0.0063	DDB_G0270130	4293863	4295737	+
DDB0232428	4296055	4296455	7.27	8.52	5.96	2.57	6.35e-83	1.85e-80	DDB_G0270132	4296112	4296573	+
DDB0232428	4298108	4298508	7.56	8.27	7.09	1.18	1.28e-08	7.03e-08	DDB_G0294757	4298314	4298387	-
DDB0232428	4300423	4300823	6.12	5.42	6.34	-0.92	0.000111	0.000323	DDB_G0270140	4300316	4300960	+
DDB0232428	4301139	4301539	8.94	9.86	8.24	1.62	2.81e-06	1.06e-05	DDB_G0294755	4301392	4301465	-
DDB0232428	4304965	4305365	7.11	7.36	6.99	0.37	0.00252	0.00555	DDB_G0270146	4304005	4305998	-
DDB0232428	4309079	4309479	6.28	3.59	6.73	-3.14	1.08e-31	4.92e-30	DDB_G0270740	4309867	4310947	+
DDB0232428	431357	431757	7.04	7.42	6.84	0.58	0.00118	0.00278	DDB_G0268484	431176	433575	-
DDB0232428	4314277	4314677	7.82	8.28	7.57	0.71	0.00139	0.00324	DDB_G0270742	4313687	4314966	-
DDB0232428	4315834	4316234	8.12	8.94	7.55	1.39	0.000248	0.000674	DDB_G0270150	4316335	4319082	+
DDB0232428	4322793	4323193	6.86	6.51	6.99	-0.48	0.00823	0.0161	DDB_G0270152	4321908	4323986	-
DDB0232428	4325728	4326128	8.86	3.95	9.36	-5.41	6.82e-17	9.72e-16	DDB_G0270154	4327219	4328630	+
DDB0232428	433001	433401	7.01	7.3	6.86	0.45	0.0046	0.00955	DDB_G0268484	431176	433575	-
DDB0232428	4330098	4330498	6.61	5.76	6.86	-1.1	5.14e-07	2.22e-06	DDB_G0270156	4329080	4331994	-
DDB0232428	4333653	4334053	6.57	6.03	6.75	-0.72	0.00304	0.00657	DDB_G0270744	4332329	4335222	-
DDB0232428	4337632	4338032	7.19	8.47	5.83	2.64	1.29e-43	1.04e-41	DDB_G0270158	4337917	4338637	+
DDB0232428	4338783	4339183	7.99	8.72	7.51	1.21	1.06e-05	3.65e-05	DDB_G0294747	4338908	4338981	+
DDB0232428	4339419	4339819	5.06	4.08	5.34	-1.27	1.46e-05	4.91e-05	DDB_G0270160	4339530	4340174	+
DDB0232428	4341848	4342248	6.05	5.25	6.3	-1.05	5.94e-06	2.12e-05	DDB_G0271042	4340831	4344152	+
DDB0232428	4343044	4343444	7.48	7.75	7.34	0.41	0.00108	0.00257	DDB_G0270162	4345093	4346771	+
DDB0232428	4350717	4351117	7.04	7.94	6.37	1.57	3.17e-41	2.31e-39	DDB_G0270164	4350714	4350986	+
DDB0232428	4351183	4351583	7.97	8.85	7.32	1.53	2.47e-11	1.92e-10	DDB_G0270748	4351183	4351951	+
DDB0232428	4355012	4355412	6.98	4.98	7.38	-2.4	2.83e-14	3.04e-13	DDB_G0270750	4356679	4358223	+
DDB0232428	4357510	4357910	8.55	9.13	8.2	0.93	0.000577	0.00146	DDB_G0270168	4358663	4359839	+
DDB0232428	4360913	4361313	6.62	5.78	6.87	-1.09	0.000633	0.00158	DDB_G0270170	4360881	4366105	+
DDB0232428	4363945	4364345	7.81	8.19	7.61	0.58	0.0069	0.0137	DDB_G0270172	4366498	4367403	-
DDB0232428	4367669	4368069	6.51	5.79	6.73	-0.94	4.82e-09	2.82e-08	DDB_G0270174	4368158	4368757	+
DDB0232428	4370066	4370466	6.65	6.03	6.86	-0.83	1.48e-06	5.91e-06	DDB_G0270176	4369737	4374066	+
DDB0232428	4373239	4373639	7.33	7.56	7.22	0.34	0.0183	0.0331	DDB_G0295503	4375331	4375388	-
DDB0232428	437684	438084	6.34	4.73	6.7	-1.98	3.16e-11	2.42e-10	DDB_G0267620	436026	437354	-
DDB0232428	4378325	4378725	6.49	6.08	6.64	-0.56	0.00117	0.00277	DDB_G0270182	4377987	4379075	-
DDB0232428	4386790	4387190	7.54	3.63	8.02	-4.39	3.11e-18	5.05e-17	DDB_G0270190	4384621	4386448	-
DDB0232428	4388545	4388945	6.43	5.99	6.58	-0.59	0.000191	0.000532	DDB_G0270192	4389266	4390889	+
DDB0232428	4397745	4398145	6.33	5.81	6.51	-0.71	0.00445	0.00928	DDB_G0270200	4397167	4399546	-
DDB0232428	439915	440315	6.37	6.02	6.5	-0.47	0.0173	0.0314	DDB_G0267624	439137	440790	+
DDB0232428	4406454	4406854	7.16	6.75	7.31	-0.56	9.27e-05	0.000273	DDB_G0270206	4404424	4408096	+
DDB0232428	4410379	4410779	8.24	8.74	7.96	0.78	0.0286	0.0493	DDB_G0269144	4410084	4412006	-
DDB0232428	4428585	4428985	7.22	1.8	7.72	-5.92	2.17e-17	3.25e-16	DDB_G0270218	4429657	4431380	+
DDB0232428	444116	444516	6.5	5.51	6.78	-1.27	6.56e-10	4.29e-09	DDB_G0267630	443514	444929	+
DDB0232428	4446484	4446884	7.02	6.68	7.14	-0.46	0.00207	0.00464	DDB_G0270230	4445249	4446106	+
DDB0232428	4450816	4451216	8.43	5.9	8.87	-2.97	7.22e-13	6.7e-12	DDB_G0270756	4446395	4449415	-
DDB0232428	4452666	4453066	7.77	3.99	8.25	-4.27	2.74e-15	3.28e-14	DDB_G0270756	4446395	4449415	-
DDB0232428	4455598	4455998	6.04	1.22	6.54	-5.32	1.03e-11	8.32e-11	DDB_G0270758	4456371	4457089	+
DDB0232428	445677	446077	6.39	5.92	6.56	-0.63	0.00187	0.00423	DDB_G0267632	445092	446321	-
DDB0232428	4459189	4459589	6.97	7.2	6.87	0.33	0.015	0.0276	DDB_G0270232	4457457	4459763	+
DDB0232428	4460417	4460817	8.18	8.87	7.73	1.14	0.000207	0.000572	DDB_G0270232	4457457	4459763	+
DDB0232428	446435	446835	6.38	2.61	6.86	-4.25	8.27e-29	3.17e-27	DDB_G0267632	445092	446321	-
DDB0232428	4466595	4466995	7.28	5.34	7.68	-2.34	3.77e-06	1.39e-05	DDB_G0271048	4466500	4466682	-
DDB0232428	4470408	4470808	6.27	4.49	6.65	-2.16	2.42e-19	4.32e-18	DDB_G0270762	4467278	4472517	+
DDB0232428	4471841	4472241	7.4	6.44	7.68	-1.24	1.36e-08	7.41e-08	DDB_G0270236	4474318	4474602	+
DDB0232428	4474645	4475045	6.21	4.87	6.54	-1.67	6.41e-12	5.28e-11	DDB_G0270236	4474318	4474602	+
DDB0232428	4476171	4476571	6.28	5.29	6.56	-1.27	1.12e-06	4.55e-06	DDB_G0270236	4474318	4474602	+
DDB0232428	4477292	4477692	7.05	6.61	7.21	-0.6	0.00063	0.00158	DDB_G0270238	4474835	4479049	-
DDB0232428	4481052	4481452	6.37	3.16	6.84	-3.67	2.43e-28	8.84e-27	DDB_G0270240	4481557	4481909	+
DDB0232428	448402	448802	7.6	8.4	7.05	1.35	1.26e-14	1.4e-13	DDB_G0294671	448541	448611	+
DDB0232428	4488242	4488642	6.04	6.46	5.81	0.65	0.000924	0.00223	DDB_G0269206	4486597	4491085	-
DDB0232428	4491231	4491631	6.94	4.99	7.33	-2.34	3.31e-06	1.23e-05	DDB_G0269206	4486597	4491085	-
DDB0232428	4493232	4493632	5.81	6.58	5.3	1.27	3.16e-10	2.15e-09	DDB_G0269206	4486597	4491085	-
DDB0232428	4494597	4494997	5.57	6.16	5.23	0.93	0.0003	0.000799	DDB_G0269208	4493232	4498057	-
DDB0232428	4498447	4498847	7.48	8.75	6.13	2.62	2.69e-23	6.79e-22	DDB_G0269208	4493232	4498057	-
DDB0232428	4501886	4502286	7.85	8.71	7.24	1.48	8.42e-26	2.59e-24	DDB_G0270766	4499254	4502247	+
DDB0232428	4502886	4503286	7.67	8.04	7.47	0.56	5.93e-06	2.12e-05	DDB_G0270766	4499254	4502247	+
DDB0232428	4510740	4511140	6.81	6.21	7	-0.79	4.94e-05	0.000153	DDB_G0271052	4502537	4512340	-
DDB0232428	4522755	4523155	6.27	4.94	6.6	-1.66	1.08e-07	5.2e-07	DDB_G0270256	4522306	4522903	-
DDB0232428	4524757	4525157	6.81	3.15	7.29	-4.14	1.3e-22	3.12e-21	DDB_G0270258	4523481	4524638	-
DDB0232428	4536135	4536535	6.41	5.38	6.69	-1.31	1.03e-13	1.05e-12	DDB_G0270266	4534905	4537648	-
DDB0232428	4538719	4539119	7.89	4.24	8.37	-4.13	7.33e-14	7.57e-13	DDB_G0270266	4534905	4537648	-
DDB0232428	4542884	4543284	6.58	5.72	6.83	-1.1	4.81e-13	4.56e-12	DDB_G0270270	4542640	4543788	-
DDB0232428	4546688	4547088	7.85	8.13	7.72	0.41	0.000655	0.00164	DDB_G0270272	4544769	4548249	+
DDB0232428	4551523	4551923	9.33	10.24	8.63	1.61	4.25e-05	0.000134	DDB_G0270770	4549776	4551575	-
DDB0232428	4554655	4555055	9.01	9.73	8.55	1.18	0.000736	0.00182	DDB_G0270276	4552978	4553462	-
DDB0232428	4562208	4562608	8.33	9.11	7.8	1.3	1.8e-06	7.04e-06	DDB_G0294751	4562415	4562487	-
DDB0232428	456727	457127	8.49	4.4	8.98	-4.58	9.78e-22	2.18e-20	DDB_G0267636	451992	454102	-
DDB0232428	4572723	4573123	7.3	7.47	7.22	0.24	0.0228	0.0402	DDB_G0271058	4570908	4575494	-
DDB0232428	4576100	4576500	7.73	6.29	8.08	-1.78	0.000186	0.000519	DDB_G0271058	4570908	4575494	-
DDB0232428	4576877	4577277	7.35	8.23	6.7	1.53	4.04e-14	4.27e-13	DDB_G0270282	4576953	4578426	-
DDB0232428	4578552	4578952	7.73	4.4	8.2	-3.8	2.3e-15	2.79e-14	DDB_G0270282	4576953	4578426	-
DDB0232428	4580033	4580433	6.6	6.14	6.76	-0.62	0.000197	0.000547	DDB_G0270284	4579488	4580763	+
DDB0232428	459319	459719	8.1	5.42	8.54	-3.12	1.51e-28	5.66e-27	DDB_G0267636	451992	454102	-
DDB0232428	4601563	4601963	7.42	7.99	7.07	0.92	1.39e-16	1.91e-15	DDB_G0269234	4602557	4603687	+
DDB0232428	4602763	4603163	7.37	8.4	6.51	1.89	2.45e-55	3.15e-53	DDB_G0269234	4602557	4603687	+
DDB0232428	4607899	4608299	6.18	5.71	6.34	-0.63	0.00303	0.00655	DDB_G0270304	4607306	4608218	-
DDB0232428	4608988	4609388	6.64	5.01	7.01	-2	7.5e-14	7.73e-13	DDB_G0270306	4610085	4611533	+
DDB0232428	4610554	4610954	7.33	7.92	6.97	0.95	5.74e-07	2.45e-06	DDB_G0270306	4610085	4611533	+
DDB0232428	4612146	4612546	6.51	7.06	6.19	0.88	5.66e-05	0.000173	DDB_G0270308	4611669	4613378	-
DDB0232428	4613406	4613806	7.12	7.96	6.53	1.43	3.76e-27	1.26e-25	DDB_G0270308	4611669	4613378	-
DDB0232428	4614916	4615316	7.04	7.75	6.59	1.17	1.29e-17	1.98e-16	DDB_G0270310	4614754	4615947	+
DDB0232428	4623998	4624398	7.24	6.93	7.36	-0.43	0.00371	0.00786	DDB_G0270774	4621793	4627393	-
DDB0232428	4628763	4629163	7.2	7.73	6.89	0.83	7.04e-12	5.76e-11	DDB_G0270316	4628419	4629156	-
DDB0232428	4630336	4630736	8	8.42	7.77	0.65	0.00146	0.00339	DDB_G0270316	4628419	4629156	-
DDB0232428	4637736	4638136	6.6	5.35	6.92	-1.57	1.77e-12	1.57e-11	DDB_G0270318	4638217	4639569	+
DDB0232428	4641053	4641453	7.65	8.23	7.3	0.94	1.16e-06	4.72e-06	DDB_G0270320	4639723	4641353	-
DDB0232428	4643488	4643888	8.46	9.7	7.2	2.51	5.28e-15	6.13e-14	DDB_G0270324	4644690	4646184	+
DDB0232428	4647205	4647605	7.09	6.78	7.21	-0.43	0.00394	0.0083	DDB_G0270776	4646538	4649118	+
DDB0232428	4656677	4657077	7.23	4.92	7.66	-2.74	4.92e-10	3.26e-09	DDB_G0271074	4657372	4658181	+
DDB0232428	465808	466208	6.41	5.8	6.61	-0.82	0.00108	0.00257	DDB_G0267638	464992	474506	+
DDB0232428	4663407	4663807	7.42	7.8	7.23	0.57	7.81e-06	2.74e-05	DDB_G0270780	4661629	4662128	-
DDB0232428	4667975	4668375	6.99	7.54	6.68	0.86	2.46e-09	1.49e-08	DDB_G0270338	4667184	4668853	+
DDB0232428	4669251	4669651	7.57	8.76	6.42	2.34	3.73e-27	1.26e-25	DDB_G0270340	4670322	4671453	+
DDB0232428	4670938	4671524	7.05	7.54	6.77	0.77	4.4e-05	0.000138	DDB_G0270340	4670322	4671453	+
DDB0232428	4672279	4672679	7.72	8.48	7.2	1.28	3.21e-22	7.39e-21	DDB_G0270342	4671955	4673828	-
DDB0232428	467525	467925	7.24	6.89	7.37	-0.48	0.0117	0.022	DDB_G0267638	464992	474506	+
DDB0232428	4676473	4676873	6.58	5.99	6.78	-0.78	0.000212	0.000583	DDB_G0270344	4674130	4678854	-
DDB0232428	4685017	4685417	8	8.92	7.32	1.6	1.03e-42	7.94e-41	DDB_G0270784	4684536	4685855	-
DDB0232428	4687292	4687692	7.47	7.99	7.17	0.82	1.77e-07	8.23e-07	DDB_G0270786	4686330	4688375	-
DDB0232428	469085	469485	6.92	6.36	7.1	-0.74	2.64e-05	8.54e-05	DDB_G0267638	464992	474506	+
DDB0232428	4696191	4696591	5.66	3.68	6.05	-2.37	6.28e-13	5.86e-12	DDB_G0269116	4695724	4696533	-
DDB0232428	4696653	4697053	6.16	2.81	6.63	-3.82	7.52e-15	8.54e-14	DDB_G0269116	4695724	4696533	-
DDB0232428	4708831	4709231	9	10.02	8.16	1.86	1.07e-08	5.91e-08	DDB_G0294749	4709052	4709123	-
DDB0232428	4712479	4712879	7.4	7.74	7.22	0.52	0.00141	0.00327	DDB_G0269106	4712273	4713103	+
DDB0232428	4715141	4715541	6.36	5.8	6.55	-0.75	0.000244	0.000663	DDB_G0270794	4715122	4715514	-
DDB0232428	4721467	4721867	4.89	5.42	4.58	0.83	0.00797	0.0156	DDB_G0270370	4722003	4722401	-
DDB0232428	4727021	4727421	6.82	6.32	6.99	-0.68	0.00035	0.000922	DDB_G0270376	4726483	4726846	+
DDB0232428	4728589	4728989	8.4	9.44	7.53	1.9	3.7e-36	2.17e-34	DDB_G0270378	4727960	4729831	+
DDB0232428	4730215	4730615	8.54	10.04	6.38	3.66	8.7e-78	2.17e-75	DDB_G0270380	4730345	4731162	-
DDB0232428	4732820	4733220	6.37	6.07	6.48	-0.41	0.0201	0.036	DDB_G0270382	4732515	4733489	+
DDB0232428	4739028	4739428	8.58	9.26	8.15	1.11	7.73e-06	2.71e-05	DDB_G0270388	4737656	4740668	-
DDB0232428	4747702	4748102	6.42	6.07	6.55	-0.48	0.0221	0.0391	DDB_G0270392	4749183	4751699	+
DDB0232428	47507	47907	9.69	10.18	9.41	0.77	0.000993	0.00238	DDB_G0267236	46105	48369	-
DDB0232428	4753533	4753933	6.45	5.89	6.63	-0.75	0.000769	0.00189	DDB_G0270396	4752654	4754329	+
DDB0232428	4755915	4756315	8.43	9.27	7.84	1.43	2.69e-12	2.33e-11	DDB_G0269200	4755270	4757427	-
DDB0232428	4758142	4758542	7.38	7.98	7.02	0.96	0.000298	0.000794	DDB_G0269200	4755270	4757427	-
DDB0232428	4765370	4765770	6.5	6.03	6.66	-0.63	0.00805	0.0158	DDB_G0271078	4764421	4768313	+
DDB0232428	4777003	4777403	8.15	8.84	7.71	1.12	2.73e-10	1.88e-09	DDB_G0270804	4775754	4776315	-
DDB0232428	477845	478245	7.44	7.77	7.27	0.5	0.000716	0.00177	DDB_G0267640	476398	479414	-
DDB0232428	4779941	4780341	8.12	8.52	7.91	0.61	7.51e-05	0.000226	DDB_G0269198	4776808	4782904	-
DDB0232428	4785822	4786222	7.36	7.82	7.1	0.72	4.02e-07	1.76e-06	DDB_G0270402	4784022	4784931	+
DDB0232428	4787683	4788083	6.77	6.42	6.89	-0.47	0.00954	0.0184	DDB_G0270402	4784022	4784931	+
DDB0232428	4790229	4790629	6.47	5.81	6.68	-0.87	1.44e-05	4.87e-05	DDB_G0270404	4785053	4791836	-
DDB0232428	4791158	4791558	6.72	6.25	6.88	-0.63	0.000216	0.000594	DDB_G0270404	4785053	4791836	-
DDB0232428	4793558	4793958	6.74	6.34	6.88	-0.54	0.00303	0.00656	DDB_G0269184	4793277	4794092	-
DDB0232428	4795744	4796144	6.64	7.01	6.44	0.57	0.00608	0.0122	DDB_G0271084	4795072	4795581	+
DDB0232428	4800863	4801263	7.69	8.13	7.46	0.67	1.65e-07	7.76e-07	DDB_G0270806	4800145	4802005	+
DDB0232428	4806336	4806736	8.19	9.03	7.59	1.44	0.000296	0.000792	DDB_G0270808	4802064	4805588	-
DDB0232428	4809099	4809499	6.65	6.43	6.74	-0.31	0.0269	0.0467	DDB_G0270408	4810031	4811239	+
DDB0232428	4812615	4813015	7.79	8.14	7.61	0.54	2.44e-05	7.92e-05	DDB_G0270408	4810031	4811239	+
DDB0232428	4818670	4819070	7.25	6.73	7.42	-0.7	0.02	0.0359	DDB_G0270410	4811940	4818335	-
DDB0232428	4821615	4822015	7.15	7.59	6.91	0.68	0.00165	0.00379	DDB_G0270414	4822178	4823193	+
DDB0232428	4828162	4828562	8.14	8.49	7.96	0.53	0.00113	0.00267	DDB_G0269132	4826715	4830122	-
DDB0232428	4830880	4831280	8.01	4.15	8.49	-4.33	4.74e-23	1.17e-21	DDB_G0269132	4826715	4830122	-
DDB0232428	4842623	4843023	6.76	7.25	6.48	0.77	0.000106	0.000309	DDB_G0270420	4840357	4841439	-
DDB0232428	4849564	4849964	7.35	8.57	6.14	2.43	6.26e-76	1.5e-73	DDB_G0270424	4849685	4850344	+
DDB0232428	4850783	4851183	7.04	6.02	7.33	-1.31	1.76e-06	6.91e-06	DDB_G0270426	4851386	4851959	+
DDB0232428	4856235	4856635	7.55	7.9	7.37	0.53	0.000125	0.00036	DDB_G0270430	4856092	4856685	-
DDB0232428	4857477	4857877	7.64	8.14	7.36	0.79	1.64e-07	7.69e-07	DDB_G0270430	4856092	4856685	-
DDB0232428	486321	486721	7.65	8.61	6.9	1.71	1.53e-20	3.05e-19	DDB_G0268302	485945	486391	-
DDB0232428	4864433	4864833	8.5	9.12	8.13	0.98	0.00038	0.000997	DDB_G0269158	4862383	4866613	+
DDB0232428	4867258	4867907	7.11	6.84	7.21	-0.38	0.024	0.0422	DDB_G0270434	4866950	4872568	+
DDB0232428	4875872	4876272	6.39	7.74	4.8	2.94	1.02e-25	3.13e-24	DDB_G0270436	4873137	4875220	-
DDB0232428	4877346	4877746	7.02	8.35	5.53	2.81	4.79e-75	1.11e-72	DDB_G0270436	4873137	4875220	-
DDB0232428	4878013	4878413	8	8.74	7.51	1.22	0.000554	0.00141	DDB_G0270816	4879000	4881006	-
DDB0232428	4879244	4879644	6.85	7.27	6.63	0.64	9.63e-07	3.97e-06	DDB_G0270816	4879000	4881006	-
DDB0232428	4913216	4913616	6.5	7.1	6.15	0.95	0.000439	0.00113	DDB_G0270822	4913554	4914318	+
DDB0232428	4922329	4922729	6.42	6.88	6.16	0.72	2.29e-05	7.49e-05	DDB_G0271090	4922182	4922316	-
DDB0232428	497501	497901	7.26	6.94	7.38	-0.44	0.00314	0.00677	DDB_G0267650	495110	498317	+
DDB0232428	501845	502245	8.23	5.33	8.69	-3.36	9.96e-14	1.02e-12	DDB_G0267652	501987	503195	+
DDB0232428	503435	503835	7.65	5.77	8.04	-2.28	1.35e-10	9.61e-10	DDB_G0267652	501987	503195	+
DDB0232428	505732	506132	3.68	0.85	4.13	-3.29	2.1e-06	8.14e-06	DDB_G0268490	507666	510414	+
DDB0232428	507085	507485	6.98	4.96	7.39	-2.43	5.11e-06	1.84e-05	DDB_G0268490	507666	510414	+
DDB0232428	510761	511161	6.57	4.36	6.99	-2.63	1.2e-06	4.86e-06	DDB_G0267654	511341	514098	+
DDB0232428	514618	515018	7.91	5.54	8.34	-2.81	2.97e-12	2.57e-11	DDB_G0268304	515177	518377	+
DDB0232428	516699	517099	5.35	4.59	5.58	-1	0.000404	0.00105	DDB_G0268304	515177	518377	+
DDB0232428	517757	518157	6.09	5.53	6.27	-0.74	0.000471	0.00121	DDB_G0267656	518710	520050	+
DDB0232428	519437	519837	6.41	5.85	6.6	-0.74	0.000578	0.00146	DDB_G0267656	518710	520050	+
DDB0232428	521687	522087	6.45	6.12	6.58	-0.46	0.013	0.0242	DDB_G0268492	520101	522397	-
DDB0232428	52951	53351	6.82	7.32	6.54	0.77	0.000171	0.00048	DDB_G0267240	52425	54982	-
DDB0232428	532234	532634	7.17	5.36	7.55	-2.19	1.18e-05	4.04e-05	DDB_G0267666	533108	536707	+
DDB0232428	533329	533729	6.43	5.69	6.66	-0.97	5.24e-07	2.25e-06	DDB_G0267666	533108	536707	+
DDB0232428	544591	544991	7.02	6.58	7.18	-0.6	0.0102	0.0195	DDB_G0267674	545194	548149	+
DDB0232428	549507	549907	6.08	5.46	6.28	-0.83	0.00172	0.00393	DDB_G0267676	548246	550335	-
DDB0232428	54968	55368	7.6	8.12	7.3	0.81	2.44e-06	9.33e-06	DDB_G0267240	52425	54982	-
DDB0232428	558996	559396	7.3	7.64	7.13	0.51	0.00663	0.0132	DDB_G0268306	558538	559011	-
DDB0232428	559870	560270	6.36	5.8	6.55	-0.75	0.000127	0.000365	DDB_G0267682	559492	561036	+
DDB0232428	567090	567490	7.55	7.13	7.69	-0.56	0.000201	0.000557	DDB_G0267686	564277	571070	-
DDB0232428	568549	568949	7.24	6.67	7.43	-0.76	1.36e-06	5.45e-06	DDB_G0267686	564277	571070	-
DDB0232428	571139	571539	6.71	5.74	6.98	-1.24	8.85e-08	4.34e-07	DDB_G0267686	564277	571070	-
DDB0232428	572195	572595	8.15	5.13	8.61	-3.49	1.79e-15	2.2e-14	DDB_G0267686	564277	571070	-
DDB0232428	5749	6149	7.04	7.45	6.83	0.62	0.00214	0.00478	DDB_G0267182	5505	7769	+
DDB0232428	575954	576354	6.69	6.11	6.88	-0.77	0.00206	0.00462	DDB_G0268498	573341	576172	-
DDB0232428	577309	577709	6.04	2.84	6.5	-3.66	4.24e-17	6.16e-16	DDB_G0268310	577816	578337	+
DDB0232428	578857	579257	6.87	6.12	7.1	-0.97	5.84e-08	2.93e-07	DDB_G0267688	578409	580066	-
DDB0232428	583383	583783	5.94	5.22	6.16	-0.94	0.00328	0.00704	DDB_G0267690	581198	585318	+
DDB0232428	58629	59029	6.8	7.32	6.5	0.82	2.9e-06	1.09e-05	DDB_G0267244	57242	59413	-
DDB0232428	595469	595869	7.34	8.01	6.91	1.11	7.16e-06	2.53e-05	DDB_G0268500	590684	595168	-
DDB0232428	619497	619897	6.7	6.1	6.9	-0.8	0.00895	0.0174	DDB_G0268316	613392	617600	-
DDB0232428	623068	623468	7.18	8.16	6.4	1.76	1.49e-16	2.04e-15	DDB_G0267696	622339	622954	-
DDB0232428	62396	62796	8.57	9.02	8.33	0.69	0.00563	0.0114	DDB_G0267248	61559	62221	-
DDB0232428	629957	630357	7.09	7.39	6.94	0.45	0.00342	0.00732	DDB_G0268318	627395	628219	+
DDB0232428	634787	635187	6.38	6.02	6.51	-0.49	0.0163	0.0297	DDB_G0267472	628403	636330	-
DDB0232428	640024	640424	7.8	8.23	7.57	0.67	0.000216	0.000594	DDB_G0268320	637945	640745	-
DDB0232428	642043	642443	6.75	6.18	6.93	-0.75	0.000404	0.00105	DDB_G0268504	642853	659065	+
DDB0232428	6453	6853	7.45	7.91	7.19	0.72	2.72e-05	8.78e-05	DDB_G0267182	5505	7769	+
DDB0232428	650095	650495	7.18	7.5	7.01	0.49	0.000378	0.000991	DDB_G0268504	642853	659065	+
DDB0232428	663994	664394	6.4	5.79	6.6	-0.81	8.46e-05	0.000252	DDB_G0268506	663020	666459	-
DDB0232428	665386	665786	6.6	5.76	6.85	-1.1	5.44e-09	3.15e-08	DDB_G0268506	663020	666459	-
DDB0232428	666371	666771	6.3	5.68	6.5	-0.82	0.000422	0.00109	DDB_G0268506	663020	666459	-
DDB0232428	671952	672352	7.11	5.61	7.46	-1.85	1.47e-14	1.62e-13	DDB_G0267708	670930	671606	-
DDB0232428	67242	67642	4.68	3.04	5.04	-2	0.000181	0.000507	DDB_G0267252	66189	67191	+
DDB0232428	674214	674614	7.05	6.81	7.14	-0.33	0.0183	0.0332	DDB_G0267712	675419	675964	+
DDB0232428	68078	68478	6.57	6.9	6.41	0.49	0.0034	0.00729	DDB_G0267252	66189	67191	+
DDB0232428	684499	684899	7.49	7.81	7.32	0.49	0.000409	0.00106	DDB_G0268326	682072	682953	-
DDB0232428	690544	690944	6.74	6.24	6.91	-0.67	5.52e-05	0.00017	DDB_G0268328	683499	695010	-
DDB0232428	696292	696692	6.48	5.96	6.65	-0.69	0.00463	0.0096	DDB_G0267718	695658	697436	+
DDB0232428	701967	702367	5.97	5.23	6.2	-0.97	0.000238	0.000649	DDB_G0267724	700627	703356	+
DDB0232428	713348	713748	6.44	5.99	6.59	-0.6	0.000714	0.00177	DDB_G0267728	713027	713821	+
DDB0232428	717382	717782	8.26	6.88	8.6	-1.72	9.13e-05	0.00027	DDB_G0268334	714031	717583	-
DDB0232428	718450	718850	6.93	5.78	7.24	-1.46	3.83e-06	1.41e-05	DDB_G0267730	719427	722987	+
DDB0232428	725486	725886	7.22	7.01	7.3	-0.3	0.0236	0.0416	DDB_G0267732	723287	729518	-
DDB0232428	726717	727117	5.92	4.75	6.23	-1.48	1.35e-07	6.42e-07	DDB_G0267732	723287	729518	-
DDB0232428	728013	728413	6.86	6.33	7.04	-0.7	5.96e-05	0.000182	DDB_G0267732	723287	729518	-
DDB0232428	730384	730784	7.27	8.03	6.76	1.27	8.85e-16	1.13e-14	DDB_G0267734	730241	731113	+
DDB0232428	732427	732827	6.68	4.46	7.1	-2.64	1.96e-23	4.98e-22	DDB_G0268338	733269	733982	+
DDB0232428	735758	736158	8.05	8.91	7.43	1.48	5.3e-12	4.42e-11	DDB_G0294673	735884	735955	+
DDB0232428	741144	741544	7.11	7.9	6.57	1.34	5.14e-22	1.17e-20	DDB_G0268510	741690	742766	+
DDB0232428	74915	75315	7.54	8.12	7.2	0.92	2.94e-06	1.11e-05	DDB_G0267258	74542	76806	-
DDB0232428	749853	750253	8.34	9.25	7.65	1.6	1.62e-11	1.28e-10	DDB_G0294827	750033	750105	-
DDB0232428	751805	752205	7.37	8.79	5.53	3.27	5.39e-91	2.13e-88	DDB_G0267432	752355	756877	+
DDB0232428	754667	755067	7.32	7.62	7.16	0.46	0.00595	0.012	DDB_G0267432	752355	756877	+
DDB0232428	758036	758436	8.05	8.55	7.77	0.78	0.00527	0.0108	DDB_G0267438	758875	763979	+
DDB0232428	762896	763296	8.13	8.78	7.72	1.06	2.84e-13	2.77e-12	DDB_G0267742	764516	767051	+
DDB0232428	764098	764498	6.58	6.13	6.73	-0.61	0.0114	0.0216	DDB_G0267742	764516	767051	+
DDB0232428	770816	771216	6.52	6.16	6.65	-0.49	0.00466	0.00967	DDB_G0268512	769229	772726	-
DDB0232428	772549	772949	9.46	7.21	9.89	-2.68	4.09e-06	1.5e-05	DDB_G0268512	769229	772726	-
DDB0232428	784911	785311	6.13	5.01	6.43	-1.41	1.66e-07	7.79e-07	DDB_G0267752	783552	786233	+
DDB0232428	792545	792945	6.21	5.41	6.45	-1.04	5.01e-06	1.81e-05	DDB_G0267760	792299	795646	+
DDB0232428	793731	794131	6.64	6.3	6.76	-0.46	0.0107	0.0204	DDB_G0267760	792299	795646	+
DDB0232428	801129	801529	7.04	4.86	7.46	-2.6	2.4e-06	9.17e-06	DDB_G0267764	799346	800788	-
DDB0232428	803569	803969	6.93	6.53	7.07	-0.54	0.00128	0.00299	DDB_G0268516	802089	806703	+
DDB0232428	80582	80982	6.54	6.93	6.33	0.59	0.00906	0.0175	DDB_G0267262	79066	79773	-
DDB0232428	807902	808302	6.53	6.03	6.7	-0.67	0.00232	0.00513	DDB_G0267766	806804	809101	-
DDB0232428	818662	819062	9.11	9.91	8.56	1.34	0.000425	0.0011	DDB_G0294675	818727	818808	+
DDB0232428	822150	822550	7.9	8.67	7.38	1.28	2.32e-07	1.06e-06	DDB_G0294825	822333	822414	-
DDB0232428	826361	826761	6.43	6.05	6.57	-0.53	0.00746	0.0147	DDB_G0267774	825289	827478	-
DDB0232428	828833	829233	8.13	8.66	7.82	0.84	1.85e-06	7.24e-06	DDB_G0267774	825289	827478	-
DDB0232428	833599	833999	7.53	7.85	7.36	0.49	0.000733	0.00181	DDB_G0267776	827764	832445	-
DDB0232428	835038	835438	7.33	7.66	7.16	0.5	0.00025	0.00068	DDB_G0267414	833130	835460	-
DDB0232428	835638	836038	8.51	9.33	7.93	1.39	8.22e-08	4.04e-07	DDB_G0294679	835755	835825	+
DDB0232428	843087	843487	8.57	9.4	7.98	1.42	8.91e-08	4.36e-07	DDB_G0294681	843216	843286	+
DDB0232428	84618	85018	4.69	5.2	4.4	0.8	0.00589	0.0119	DDB_G0267270	88569	88844	-
DDB0232428	855047	855447	7.02	7.31	6.88	0.43	0.019	0.0342	DDB_G0267788	854978	855903	-
DDB0232428	856608	857008	7.07	5.33	7.45	-2.12	8.89e-16	1.13e-14	DDB_G0267788	854978	855903	-
DDB0232428	858562	858962	7.66	8.34	7.22	1.13	0.000149	0.000423	DDB_G0267792	858290	859778	-
DDB0232428	85864	86264	6.44	6.94	6.15	0.79	0.00025	0.000679	DDB_G0267270	88569	88844	-
DDB0232428	860011	860411	7.44	8.14	6.98	1.16	0.0132	0.0246	DDB_G0267792	858290	859778	-
DDB0232428	860774	861174	8.8	9.9	7.81	2.1	2.54e-10	1.75e-09	DDB_G0267792	858290	859778	-
DDB0232428	874975	875375	6.84	6.4	6.99	-0.59	0.000397	0.00103	DDB_G0268526	874156	876609	+
DDB0232428	878598	878998	7.49	7.23	7.59	-0.36	0.0166	0.0303	DDB_G0267798	877260	880427	+
DDB0232428	879643	880043	6.89	6.42	7.06	-0.63	0.000219	0.000601	DDB_G0268350	881664	884690	+
DDB0232428	881203	881603	6.8	4.69	7.21	-2.52	3.63e-19	6.4e-18	DDB_G0268350	881664	884690	+
DDB0232428	882498	882898	6.25	4.87	6.59	-1.72	2.83e-10	1.94e-09	DDB_G0268350	881664	884690	+
DDB0232428	887365	887765	6.73	6.21	6.9	-0.7	8.13e-05	0.000243	DDB_G0267800	889672	891537	+
DDB0232428	889932	890332	6.14	5.45	6.36	-0.91	0.000131	0.000376	DDB_G0267800	889672	891537	+
DDB0232428	892711	893111	7.35	7.57	7.24	0.33	0.0056	0.0114	DDB_G0268354	891838	894228	-
DDB0232428	894602	895002	7.31	5.53	7.7	-2.17	0.000158	0.000446	DDB_G0268354	891838	894228	-
DDB0232428	896331	896731	8.06	7.4	8.27	-0.87	0.00629	0.0126	DDB_G0267802	897809	898549	-
DDB0232428	899769	900169	7.17	7.45	7.03	0.42	0.00257	0.00563	DDB_G0267804	899153	902230	+
DDB0232428	903733	904133	6.57	6.25	6.69	-0.43	0.0275	0.0476	DDB_G0267808	903471	905468	+
DDB0232428	908936	909336	7.01	6.04	7.28	-1.25	6.97e-07	2.94e-06	DDB_G0267812	909280	910089	+
DDB0232428	913090	913490	7.23	6.54	7.45	-0.91	0.00487	0.0101	DDB_G0267816	913536	914612	+
DDB0232428	916702	917102	6.85	6.34	7.02	-0.68	0.00114	0.00268	DDB_G0267818	914771	918553	-
DDB0232428	927060	927460	7.02	6.23	7.26	-1.03	5.74e-11	4.25e-10	DDB_G0267828	926752	929405	+
DDB0232428	928446	928846	6.74	6.29	6.89	-0.6	0.000179	0.000499	DDB_G0267828	926752	929405	+
DDB0232428	931263	931663	7.03	6.43	7.23	-0.8	1e-09	6.39e-09	DDB_G0267830	929880	932237	-
DDB0232428	93492	93892	3.01	-0.11	3.47	-3.58	6.92e-05	0.000209	DDB_G0267276	92626	93641	-
DDB0232428	935336	935736	6.81	4.15	7.26	-3.1	8.02e-21	1.64e-19	DDB_G0268358	936052	938060	+
DDB0232428	936068	936468	6.64	6.16	6.8	-0.64	0.000988	0.00236	DDB_G0268358	936052	938060	+
DDB0232428	937142	937542	7.98	5.27	8.43	-3.16	7.25e-07	3.05e-06	DDB_G0268358	936052	938060	+
DDB0232428	943793	944193	8.05	8.6	7.74	0.85	1.78e-09	1.1e-08	DDB_G0267382	943374	944711	-
DDB0232428	946021	946421	8.32	9.27	7.59	1.69	2.36e-12	2.07e-11	DDB_G0294683	946092	946173	+
DDB0232428	954102	954502	7.24	5	7.66	-2.66	4.73e-15	5.54e-14	DDB_G0267840	954390	958768	+
DDB0232428	958308	958708	6.35	4.47	6.74	-2.27	7.85e-22	1.76e-20	DDB_G0267842	959377	960403	+
DDB0232428	960518	960918	7.76	4.27	8.23	-3.97	8.51e-14	8.73e-13	DDB_G0267844	961152	962309	+
DDB0232428	967035	967435	6.48	5.91	6.68	-0.77	0.000179	0.000501	DDB_G0267850	965758	967822	+
DDB0232428	969523	969923	8.31	6.76	8.67	-1.91	5.27e-05	0.000162	DDB_G0267854	970209	973782	+
DDB0232428	975198	975598	6.28	5.61	6.49	-0.89	0.000157	0.000446	DDB_G0267856	974099	976591	+
DDB0232428	9816	10216	8.11	8.7	7.75	0.95	2.69e-07	1.21e-06	DDB_G0267186	9635	9889	-
DDB0232428	987786	988186	6.5	5.65	6.75	-1.1	6.13e-06	2.18e-05	DDB_G0268364	986994	989265	+
DDB0232428	98848	99248	7.52	7.83	7.37	0.46	0.0239	0.042	DDB_G0267284	98859	99044	-
DDB0232428	990403	990803	6.2	5.66	6.38	-0.72	0.00163	0.00374	DDB_G0268366	989851	991118	+
DDB0232428	993669	994069	6.47	6.04	6.63	-0.58	0.0191	0.0343	DDB_G0267868	992499	994469	-
DDB0232428	997710	998110	7.8	9.01	6.6	2.41	7.82e-21	1.61e-19	DDB_G0267870	995736	996910	+
DDB0232428	999811	1000211	8.36	6.85	8.71	-1.86	7.91e-05	0.000237	DDB_G0268370	1000903	1001043	-
DDB0232429	1004657	1005057	6.3	5.81	6.47	-0.65	0.00805	0.0158	DDB_G0271912	1004091	1005698	+
DDB0232429	1010278	1010678	7.68	7.93	7.55	0.38	0.00951	0.0183	DDB_G0271946	1009716	1013813	+
DDB0232429	1012636	1013036	7.63	8.35	7.17	1.17	1.82e-15	2.23e-14	DDB_G0271916	1014827	1015930	+
DDB0232429	101382	101782	6.72	5.54	7.03	-1.49	2.69e-08	1.41e-07	DDB_G0271326	102030	103978	+
DDB0232429	1015482	1015882	8.11	9.23	7.11	2.12	1.23e-39	8.4e-38	DDB_G0271916	1014827	1015930	+
DDB0232429	1016453	1016853	6.57	7.05	6.3	0.75	0.00137	0.00319	DDB_G0271944	1016342	1017971	-
DDB0232429	1021252	1021652	6.54	6.09	6.7	-0.61	0.000281	0.000755	DDB_G0271942	1019381	1020471	-
DDB0232429	1022533	1022933	5.89	4.52	6.22	-1.7	9.3e-09	5.19e-08	DDB_G0271956	1020910	1023896	-
DDB0232429	1025595	1025995	6.71	4.99	7.09	-2.1	1.96e-05	6.48e-05	DDB_G0271908	1024732	1025457	-
DDB0232429	1040326	1040726	6.85	2.1	7.35	-5.25	7.03e-17	1e-15	DDB_G0271934	1039722	1040055	-
DDB0232429	1042045	1042445	7.44	4.51	7.9	-3.4	2.17e-09	1.33e-08	DDB_G0271896	1041429	1041803	-
DDB0232429	1046550	1046950	6.76	6.33	6.91	-0.59	0.00227	0.00505	DDB_G0271900	1044061	1047414	-
DDB0232429	1054161	1054561	6.47	6.13	6.59	-0.46	0.00537	0.011	DDB_G0271928	1052190	1056618	+
DDB0232429	1055753	1056153	7.22	7.63	7.01	0.62	0.00349	0.00744	DDB_G0271902	1056759	1058327	-
DDB0232429	1057030	1057430	7.77	8.18	7.54	0.64	8.39e-05	0.00025	DDB_G0271902	1056759	1058327	-
DDB0232429	1059492	1059892	8.06	8.46	7.85	0.6	0.0012	0.00281	DDB_G0271902	1056759	1058327	-
DDB0232429	1063269	1063669	6.79	6.19	6.99	-0.8	5.39e-09	3.13e-08	DDB_G0271906	1062208	1063962	-
DDB0232429	1075268	1075668	6.55	5.31	6.87	-1.56	3.99e-11	3.01e-10	DDB_G0271958	1074422	1075280	-
DDB0232429	1080868	1081268	6.5	5.88	6.7	-0.82	9.8e-06	3.4e-05	DDB_G0271962	1080455	1081855	-
DDB0232429	1093019	1093419	7.12	7.59	6.86	0.74	1.07e-08	5.9e-08	DDB_G0271974	1092981	1093459	-
DDB0232429	1095427	1095827	8.19	9.38	7.03	2.35	1.26e-52	1.46e-50	DDB_G0271976	1095789	1096190	+
DDB0232429	1098200	1098600	6.96	7.6	6.57	1.03	5.71e-08	2.87e-07	DDB_G0271980	1097988	1098911	-
DDB0232429	1099075	1099475	7.02	7.91	6.37	1.54	8.78e-07	3.64e-06	DDB_G0271980	1097988	1098911	-
DDB0232429	1100711	1101111	7.56	8.03	7.3	0.73	0.00822	0.0161	DDB_G0294569	1099522	1100310	-
DDB0232429	1101994	1102394	6.94	6.1	7.19	-1.09	5.13e-07	2.21e-06	DDB_G0272054	1100914	1102879	-
DDB0232429	1105700	1106100	7.23	6.54	7.45	-0.91	2.12e-05	6.97e-05	DDB_G0271982	1103704	1105953	-
DDB0232429	1112284	1112684	6.51	5.87	6.71	-0.84	0.000318	0.000844	DDB_G0271984	1113320	1114208	+
DDB0232429	1119746	1120146	7.21	4.87	7.64	-2.77	1.45e-08	7.9e-08	DDB_G0272038	1119945	1122212	+
DDB0232429	1122191	1122591	6.07	5.45	6.28	-0.83	0.000228	0.000624	DDB_G0294583	1122814	1123518	+
DDB0232429	1128352	1128752	6.75	3.95	7.2	-3.25	1.24e-16	1.71e-15	DDB_G0272010	1127658	1128173	-
DDB0232429	1131262	1131662	8.26	4.37	8.74	-4.37	6.8e-19	1.17e-17	DDB_G0271994	1129144	1130760	-
DDB0232429	1133866	1134266	7.38	6.99	7.52	-0.53	0.000193	0.000537	DDB_G0271996	1132270	1135083	-
DDB0232429	1135108	1135508	7.45	6.25	7.76	-1.52	0.0011	0.00261	DDB_G0271996	1132270	1135083	-
DDB0232429	1138520	1138920	7.76	8.53	7.24	1.29	7.78e-31	3.34e-29	DDB_G0271998	1135748	1137670	-
DDB0232429	113983	114383	6.17	2.04	6.66	-4.62	1.41e-19	2.55e-18	DDB_G0271318	113549	113814	-
DDB0232429	1140845	1141245	7.07	7.72	6.67	1.06	8.64e-09	4.84e-08	DDB_G0272000	1137998	1141185	-
DDB0232429	1149599	1149999	7.73	8.66	7.01	1.65	2.08e-17	3.13e-16	DDB_G0272064	1150556	1158821	+
DDB0232429	1156437	1156837	8.21	8.75	7.89	0.86	1.66e-07	7.78e-07	DDB_G0272066	1159049	1160899	-
DDB0232429	1157747	1158147	7.58	8.02	7.33	0.69	4.95e-07	2.15e-06	DDB_G0272066	1159049	1160899	-
DDB0232429	1160285	1160685	6.97	7.4	6.73	0.66	4.18e-06	1.53e-05	DDB_G0272066	1159049	1160899	-
DDB0232429	1162319	1162719	6.3	5.77	6.48	-0.71	0.00373	0.00789	DDB_G0272042	1162280	1163790	-
DDB0232429	116710	117110	7.14	2.53	7.63	-5.1	4.25e-19	7.47e-18	DDB_G0271372	117705	120704	+
DDB0232429	1168615	1169015	6.87	6.51	7	-0.49	0.000689	0.00171	DDB_G0272006	1167768	1169576	-
DDB0232429	1172547	1172947	6.63	6.35	6.74	-0.39	0.0187	0.0337	DDB_G0272014	1172213	1173929	-
DDB0232429	1180136	1180536	6.45	6.08	6.59	-0.51	0.00412	0.00864	DDB_G0272020	1179282	1181834	+
DDB0232429	1182114	1182514	7.49	7.91	7.26	0.65	5.18e-07	2.23e-06	DDB_G0272022	1182004	1183004	-
DDB0232429	1193517	1193917	6.2	5.75	6.36	-0.61	0.00558	0.0113	DDB_G0272048	1193466	1194641	-
DDB0232429	1194585	1194985	6.74	7.08	6.56	0.53	4.34e-05	0.000136	DDB_G0272048	1193466	1194641	-
DDB0232429	1196158	1196558	6.54	6.2	6.67	-0.47	0.00224	0.00499	DDB_G0272086	1196266	1196385	+
DDB0232429	119977	120377	7.17	6.91	7.27	-0.36	0.00672	0.0134	DDB_G0271316	120793	121653	-
DDB0232429	1205158	1205558	7.16	6.89	7.26	-0.37	0.0126	0.0236	DDB_G0272096	1203890	1208907	+
DDB0232429	1207304	1207704	6.27	5.83	6.42	-0.58	0.0103	0.0197	DDB_G0272096	1203890	1208907	+
DDB0232429	1217049	1217449	7.35	7.79	7.11	0.68	8.06e-07	3.36e-06	DDB_G0272074	1216065	1216640	+
DDB0232429	1219956	1220356	7.18	7.61	6.96	0.65	0.00174	0.00397	DDB_G0272090	1216702	1219488	-
DDB0232429	1220724	1221124	6.96	7.39	6.73	0.66	1.51e-06	6.01e-06	DDB_G0272090	1216702	1219488	-
DDB0232429	1226119	1226519	8.5	9.03	8.19	0.84	4.21e-05	0.000133	DDB_G0272100	1227402	1233247	+
DDB0232429	1228170	1228570	6.32	5.52	6.56	-1.04	0.000117	0.000339	DDB_G0272100	1227402	1233247	+
DDB0232429	1230070	1230470	6.49	5.98	6.66	-0.67	0.00168	0.00385	DDB_G0272100	1227402	1233247	+
DDB0232429	123223	123623	7.76	8.29	7.46	0.83	1.2e-08	6.59e-08	DDB_G0271314	122691	124164	+
DDB0232429	1232270	1232670	6.64	6.11	6.81	-0.71	4.71e-05	0.000147	DDB_G0272102	1233762	1238792	+
DDB0232429	1235556	1235956	6.17	5.08	6.46	-1.38	5.04e-07	2.18e-06	DDB_G0272102	1233762	1238792	+
DDB0232429	1237154	1237554	6.24	5.55	6.46	-0.91	0.000707	0.00175	DDB_G0272102	1233762	1238792	+
DDB0232429	1242014	1242414	7.03	6.43	7.22	-0.8	1.39e-07	6.58e-07	DDB_G0272080	1238870	1243718	-
DDB0232429	1246698	1247098	6.66	6.05	6.86	-0.8	5.06e-06	1.83e-05	DDB_G0272082	1245702	1251311	+
DDB0232429	1247593	1247993	6	4.87	6.3	-1.43	5.97e-09	3.44e-08	DDB_G0272082	1245702	1251311	+
DDB0232429	1248031	1248431	6.49	5.89	6.69	-0.8	8.36e-05	0.000249	DDB_G0272082	1245702	1251311	+
DDB0232429	1252228	1252628	7.98	8.25	7.85	0.4	0.0173	0.0314	DDB_G0272092	1251605	1255395	-
DDB0232429	1255036	1255436	7.26	6.47	7.5	-1.03	0.000395	0.00103	DDB_G0272092	1251605	1255395	-
DDB0232429	1257944	1258344	6.77	7.71	6.05	1.66	9.74e-25	2.73e-23	DDB_G0272308	1258878	1259135	+
DDB0232429	1262262	1262662	6.39	5.71	6.61	-0.9	1.44e-05	4.86e-05	DDB_G0272310	1262110	1263634	-
DDB0232429	1263343	1263743	6.12	5.77	6.25	-0.48	0.029	0.0499	DDB_G0272310	1262110	1263634	-
DDB0232429	1265718	1266118	6.69	6.17	6.86	-0.69	0.00028	0.000753	DDB_G0272312	1263755	1264268	-
DDB0232429	1266609	1267009	7.01	6.66	7.13	-0.48	0.0017	0.00388	DDB_G0272312	1263755	1264268	-
DDB0232429	1270272	1270672	6.64	4.87	7.02	-2.16	4.58e-06	1.67e-05	DDB_G0272316	1270771	1271085	+
DDB0232429	1271434	1271834	7.91	8.53	7.53	1	4.78e-09	2.8e-08	DDB_G0272316	1270771	1271085	+
DDB0232429	1273314	1273714	7.92	8.39	7.66	0.73	4.2e-05	0.000132	DDB_G0272316	1270771	1271085	+
DDB0232429	1279920	1280320	8.17	8.82	7.77	1.05	4.77e-06	1.73e-05	DDB_G0272318	1278811	1280712	+
DDB0232429	1284036	1284436	8.24	8.61	8.05	0.56	0.00381	0.00806	DDB_G0272320	1283864	1284823	-
DDB0232429	1285840	1286240	7.35	8	6.95	1.05	7.74e-12	6.3e-11	DDB_G0272322	1285359	1286321	-
DDB0232429	1289749	1290149	7.42	4.14	7.89	-3.75	3.35e-13	3.23e-12	DDB_G0272326	1288191	1289623	-
DDB0232429	1291577	1291977	8.31	8.77	8.05	0.71	0.000158	0.000447	DDB_G0272356	1290469	1292935	-
DDB0232429	1297243	1297643	6.86	6.61	6.96	-0.35	0.0162	0.0296	DDB_G0272362	1296713	1298183	-
DDB0232429	130287	130687	7.21	7.47	7.07	0.4	0.00318	0.00685	DDB_G0271306	129822	131608	-
DDB0232429	1312549	1312949	5.99	5.22	6.22	-1	0.00138	0.00322	DDB_G0272336	1311861	1315601	+
DDB0232429	1320075	1320475	7.23	6.89	7.36	-0.47	0.00222	0.00494	DDB_G0272364	1317794	1322244	+
DDB0232429	1333689	1334089	6.68	8.1	4.88	3.22	2.64e-99	1.34e-96	DDB_G0272340	1331957	1333399	-
DDB0232429	1334713	1335113	7.2	7.55	7.02	0.53	1.2e-05	4.09e-05	DDB_G0272110	1334436	1336255	-
DDB0232429	133621	134021	7.88	9	6.89	2.1	7.66e-35	4.2e-33	DDB_G0271148	133239	133921	-
DDB0232429	1339128	1339528	7.15	7.45	7	0.45	0.00531	0.0109	DDB_G0272342	1338747	1340380	+
DDB0232429	1342173	1342573	5.95	5.12	6.2	-1.08	0.000214	0.000588	DDB_G0272342	1338747	1340380	+
DDB0232429	1343325	1343725	5.94	5.01	6.21	-1.19	0.000116	0.000335	DDB_G0272368	1340572	1346005	-
DDB0232429	1344970	1345370	5.98	5.02	6.25	-1.23	4.69e-05	0.000146	DDB_G0272368	1340572	1346005	-
DDB0232429	1347385	1347785	7.71	8.07	7.53	0.54	0.000165	0.000464	DDB_G0272368	1340572	1346005	-
DDB0232429	1353842	1354242	6.64	5.98	6.85	-0.87	3.98e-05	0.000126	DDB_G0272344	1346376	1355925	-
DDB0232429	1355890	1356290	6.89	6.34	7.08	-0.74	0.000232	0.000634	DDB_G0272344	1346376	1355925	-
DDB0232429	1358803	1359203	6.4	5.98	6.55	-0.57	0.0173	0.0315	DDB_G0272348	1358012	1359900	-
DDB0232429	1365375	1365775	8.49	9.15	8.07	1.07	0.000332	0.000877	DDB_G0295003	1365573	1365643	-
DDB0232429	1370981	1371381	6.42	5.84	6.61	-0.77	3.34e-05	0.000107	DDB_G0272372	1367731	1371168	-
DDB0232429	1371433	1371833	7.2	4.76	7.63	-2.86	4.55e-10	3.03e-09	DDB_G0272372	1367731	1371168	-
DDB0232429	1373533	1373933	8.4	9.46	7.5	1.97	3.33e-12	2.85e-11	DDB_G0272250	1373618	1374599	+
DDB0232429	1375424	1375824	7.44	8.28	6.84	1.44	2.14e-31	9.47e-30	DDB_G0272126	1376138	1376356	+
DDB0232429	137948	138348	6.3	5.7	6.49	-0.8	0.000572	0.00144	DDB_G0271302	136477	138924	-
DDB0232429	1381645	1382045	7.39	7.73	7.21	0.52	0.000551	0.0014	DDB_G0272374	1378065	1381252	+
DDB0232429	1384318	1384718	6.49	5.95	6.68	-0.73	0.000458	0.00118	DDB_G0272122	1381315	1387377	-
DDB0232429	1386513	1386913	6.35	5.74	6.55	-0.81	0.000169	0.000476	DDB_G0272122	1381315	1387377	-
DDB0232429	1391270	1391670	7.43	3.7	7.92	-4.22	1.84e-17	2.78e-16	DDB_G0272378	1392234	1394702	+
DDB0232429	1396272	1396672	7.22	7.56	7.04	0.52	0.000572	0.00144	DDB_G0272380	1395088	1395892	+
DDB0232429	1397786	1398186	7.74	8.11	7.54	0.56	1.09e-06	4.45e-06	DDB_G0272254	1396081	1400076	-
DDB0232429	1399805	1400205	6.64	7.05	6.42	0.63	0.000202	0.000559	DDB_G0272254	1396081	1400076	-
DDB0232429	1401834	1402234	7.04	7.56	6.75	0.81	1.5e-09	9.38e-09	DDB_G0272382	1401273	1403579	-
DDB0232429	1407876	1408276	7.39	7.66	7.26	0.4	0.00834	0.0163	DDB_G0272384	1405577	1408869	+
DDB0232429	140878	141278	8.23	9.37	7.2	2.17	1.15e-32	5.42e-31	DDB_G0271298	140424	141268	-
DDB0232429	1418409	1418809	6.91	5.63	7.24	-1.61	9.6e-17	1.35e-15	DDB_G0272388	1417426	1419447	-
DDB0232429	1420751	1421151	6.94	6.1	7.2	-1.1	8.4e-07	3.49e-06	DDB_G0272260	1421226	1422709	+
DDB0232429	1422000	1422400	6.01	5.11	6.28	-1.17	2.99e-06	1.12e-05	DDB_G0295821	1423166	1426583	+
DDB0232429	1422704	1423104	5.8	4.51	6.12	-1.61	1.34e-10	9.51e-10	DDB_G0295821	1423166	1426583	+
DDB0232429	1425177	1425577	5.93	5.23	6.16	-0.93	0.000598	0.0015	DDB_G0295821	1423166	1426583	+
DDB0232429	1426081	1426481	6.32	6.06	6.42	-0.36	0.0269	0.0467	DDB_G0272116	1426809	1428030	-
DDB0232429	1427428	1427828	6.23	5.38	6.49	-1.11	2.58e-07	1.16e-06	DDB_G0272116	1426809	1428030	-
DDB0232429	1428829	1429229	6.6	4.77	6.99	-2.21	2.11e-15	2.57e-14	DDB_G0272262	1429331	1430335	+
DDB0232429	1430026	1430426	7.18	6.37	7.42	-1.05	0.000791	0.00194	DDB_G0272262	1429331	1430335	+
DDB0232429	1438109	1438509	7.76	9.2	5.83	3.37	4.31e-97	1.95e-94	DDB_G0272396	1435063	1437153	-
DDB0232429	1438676	1439076	7.51	8.57	6.6	1.97	8.74e-39	5.68e-37	DDB_G0272396	1435063	1437153	-
DDB0232429	1442123	1442523	8.02	5.1	8.48	-3.37	2.15e-08	1.15e-07	DDB_G0272264	1442939	1445914	+
DDB0232429	1443127	1443527	6.85	6.05	7.1	-1.05	4.61e-06	1.68e-05	DDB_G0272264	1442939	1445914	+
DDB0232429	1445415	1445815	6.63	6.05	6.82	-0.77	3.76e-05	0.000119	DDB_G0272398	1448193	1448897	+
DDB0232429	1454026	1454426	7.03	6.74	7.13	-0.39	0.0112	0.0213	DDB_G0272112	1452059	1459004	+
DDB0232429	1457762	1458162	7.19	7.5	7.04	0.46	0.000808	0.00198	DDB_G0272268	1460129	1460770	-
DDB0232429	1465137	1465537	8.69	9.61	7.99	1.63	9.32e-07	3.85e-06	DDB_G0295001	1465351	1465424	-
DDB0232429	1468372	1468772	7.97	8.6	7.59	1.02	0.000478	0.00122	DDB_G0272196	1467056	1468117	-
DDB0232429	1469992	1470392	6.51	4.28	6.93	-2.64	9.16e-17	1.29e-15	DDB_G0272272	1470684	1471898	+
DDB0232429	1471664	1472064	6.31	5.45	6.57	-1.12	1.21e-08	6.62e-08	DDB_G0272272	1470684	1471898	+
DDB0232429	1473857	1474257	6.34	5.65	6.56	-0.91	6.57e-07	2.78e-06	DDB_G0272148	1472039	1474744	-
DDB0232429	1478213	1478613	6.59	6.05	6.78	-0.73	9.15e-06	3.18e-05	DDB_G0272144	1477294	1479498	+
DDB0232429	1479777	1480177	6.53	6.01	6.71	-0.7	0.000175	0.000491	DDB_G0272404	1479556	1480371	-
DDB0232429	1482640	1483040	6.93	7.48	6.61	0.86	5.42e-05	0.000167	DDB_G0272140	1481911	1482437	-
DDB0232429	1488236	1488636	7.95	8.47	7.65	0.83	1.87e-07	8.67e-07	DDB_G0272136	1489722	1490324	-
DDB0232429	1492388	1492788	8.41	9.31	7.74	1.57	1.44e-07	6.84e-07	DDB_G0294831	1492518	1492590	+
DDB0232429	1495075	1495475	6.25	5.59	6.46	-0.87	0.00246	0.00541	DDB_G0272408	1493180	1493863	+
DDB0232429	1500931	1501331	6.95	7.23	6.81	0.41	0.0154	0.0284	DDB_G0272416	1500467	1503040	-
DDB0232429	1504170	1504570	6.74	5.78	7.01	-1.23	0.00026	0.000703	DDB_G0272418	1503629	1504469	-
DDB0232429	1506515	1506915	7.72	3.36	8.21	-4.85	3.86e-14	4.09e-13	DDB_G0272188	1507098	1507464	+
DDB0232429	1518180	1518580	6.4	4.62	6.78	-2.15	1.13e-12	1.03e-11	DDB_G0272180	1518514	1519610	+
DDB0232429	1537368	1537768	5.99	5.14	6.24	-1.1	0.000263	0.000712	DDB_G0272424	1533902	1534360	+
DDB0232429	1544748	1545148	6.88	6.21	7.1	-0.89	0.00204	0.00457	DDB_G0272164	1554645	1555097	+
DDB0232429	1546908	1547308	5.91	5.14	6.15	-1	0.00175	0.00398	DDB_G0272164	1554645	1555097	+
DDB0232429	1548221	1548621	6.06	5.51	6.24	-0.73	0.0156	0.0287	DDB_G0272164	1554645	1555097	+
DDB0232429	1553981	1554381	6.41	4.24	6.83	-2.59	2.42e-06	9.24e-06	DDB_G0272164	1554645	1555097	+
DDB0232429	155804	156204	7.29	7.53	7.17	0.36	0.0212	0.0377	DDB_G0271288	154060	155421	+
DDB0232429	1563332	1563732	6.55	6.85	6.41	0.44	0.00299	0.00648	DDB_G0272104	1562720	1564080	+
DDB0232429	1569554	1569954	7.64	8.83	6.47	2.36	4.77e-38	3.04e-36	DDB_G0272434	1564450	1569426	-
DDB0232429	1570888	1571288	8.07	9.51	6.14	3.37	3.12e-39	2.09e-37	DDB_G0272280	1570828	1571463	+
DDB0232429	1579942	1580342	7.36	8	6.97	1.03	1.27e-10	9.1e-10	DDB_G0272436	1579848	1580576	-
DDB0232429	1586	1986	8.14	9.24	7.16	2.09	1.12e-11	8.97e-11	DDB_G0294296	2782	4464	-
DDB0232429	1586538	1586938	8.13	8.62	7.85	0.78	1.6e-07	7.52e-07	DDB_G0272158	1585133	1587851	+
DDB0232429	1597091	1597491	6.97	7.34	6.77	0.57	0.000541	0.00138	DDB_G0272440	1596579	1597666	-
DDB0232429	1599828	1600228	7.78	8.88	6.79	2.09	4.02e-44	3.32e-42	DDB_G0272442	1598330	1599367	-
DDB0232429	1604278	1604678	7.4	7.7	7.25	0.46	0.00357	0.00761	DDB_G0272288	1605368	1606724	-
DDB0232429	1608344	1608744	7.26	7.52	7.13	0.39	0.0141	0.0261	DDB_G0272248	1607842	1608972	-
DDB0232429	1615272	1615672	7.51	8.22	7.06	1.17	2.46e-07	1.12e-06	DDB_G0272198	1615667	1616272	-
DDB0232429	1623363	1623763	8.05	8.42	7.85	0.57	3.24e-05	0.000104	DDB_G0272120	1622396	1624930	-
DDB0232429	1626815	1627215	6.18	5.64	6.36	-0.72	0.00165	0.00379	DDB_G0272200	1626168	1628966	+
DDB0232429	1628373	1628773	7.36	7.61	7.25	0.36	0.0049	0.0101	DDB_G0272452	1629939	1630922	+
DDB0232429	1635899	1636299	8.41	9.16	7.91	1.25	9.74e-15	1.09e-13	DDB_G0272454	1636769	1638963	-
DDB0232429	1639211	1639611	6.69	7.09	6.48	0.61	0.00133	0.0031	DDB_G0272456	1639732	1644500	+
DDB0232429	1640995	1641395	6.76	6.41	6.88	-0.47	0.0142	0.0263	DDB_G0272456	1639732	1644500	+
DDB0232429	1644044	1644444	7.4	7.71	7.24	0.47	0.000341	0.000901	DDB_G0272296	1644732	1645727	-
DDB0232429	1647306	1647706	7.67	7.96	7.52	0.44	0.0252	0.044	DDB_G0272106	1646887	1648400	-
DDB0232429	1649719	1650119	7.02	7.63	6.65	0.98	0.00108	0.00257	DDB_G0272202	1651021	1652935	+
DDB0232429	1659247	1659647	5.99	5.09	6.26	-1.17	1.1e-06	4.5e-06	DDB_G0272206	1658418	1663847	+
DDB0232429	1664065	1664465	7.41	7.68	7.27	0.41	0.00224	0.00499	DDB_G0272298	1664020	1665049	-
DDB0232429	1665783	1666183	8.23	8.97	7.74	1.23	4.26e-06	1.56e-05	DDB_G0272298	1664020	1665049	-
DDB0232429	1667715	1668115	8.02	8.89	7.39	1.5	3.56e-06	1.32e-05	DDB_G0272114	1665521	1668069	-
DDB0232429	1668421	1668821	9.63	10.59	8.88	1.71	0.00024	0.000654	DDB_G0272114	1665521	1668069	-
DDB0232429	1670661	1671061	8.18	9.05	7.56	1.49	2.34e-27	7.98e-26	DDB_G0272208	1670009	1671569	+
DDB0232429	1672780	1673180	7.72	8.16	7.48	0.68	2.19e-05	7.17e-05	DDB_G0272210	1672253	1673699	+
DDB0232429	1673893	1674293	7.48	8.04	7.16	0.88	8.65e-15	9.78e-14	DDB_G0272210	1672253	1673699	+
DDB0232429	1688546	1688946	7.24	4.8	7.68	-2.88	6.01e-20	1.13e-18	DDB_G0272218	1690375	1692183	+
DDB0232429	1691511	1691911	7.67	7.89	7.56	0.33	0.0194	0.0348	DDB_G0272302	1692695	1693016	-
DDB0232429	1696789	1697189	8.48	9.38	7.82	1.56	1.39e-07	6.62e-07	DDB_G0272220	1693684	1696444	+
DDB0232429	1698159	1698559	8.25	7.06	8.56	-1.5	3.73e-06	1.38e-05	DDB_G0272350	1700447	1702624	+
DDB0232429	169962	170362	6.92	7.28	6.73	0.55	4.25e-05	0.000134	DDB_G0271384	168234	171456	+
DDB0232429	1701329	1701729	8.02	8.35	7.85	0.5	0.000337	0.00089	DDB_G0272350	1700447	1702624	+
DDB0232429	1703242	1703642	7.5	7.72	7.39	0.33	0.0204	0.0365	DDB_G0272462	1703083	1703985	-
DDB0232429	1710435	1710835	6.55	3.85	7	-3.14	2.09e-26	6.68e-25	DDB_G0272468	1707789	1710325	-
DDB0232429	1713763	1714163	6.71	6.36	6.85	-0.49	0.0202	0.0362	DDB_G0272226	1713237	1714892	-
DDB0232429	1725334	1725734	7.58	4.87	8.03	-3.16	1.14e-20	2.29e-19	DDB_G0272240	1725983	1727488	+
DDB0232429	1727004	1727404	7.32	7.87	7.01	0.86	1.61e-07	7.59e-07	DDB_G0272306	1727972	1729506	+
DDB0232429	1730349	1730749	7.92	8.59	7.5	1.08	2.08e-12	1.84e-11	DDB_G0272242	1729711	1731786	-
DDB0232429	1731893	1732293	7.06	7.88	6.48	1.4	7.22e-10	4.69e-09	DDB_G0272242	1729711	1731786	-
DDB0232429	173621	174021	6.4	5.34	6.69	-1.35	3.24e-07	1.44e-06	DDB_G0271274	171780	172367	-
DDB0232429	1737682	1738082	5.89	4.99	6.15	-1.15	0.000289	0.000776	DDB_G0272472	1736613	1741232	+
DDB0232429	1740678	1741078	7.63	8.36	7.16	1.2	3.83e-17	5.6e-16	DDB_G0272244	1741474	1743889	-
DDB0232429	1741679	1742079	6.88	7.14	6.76	0.37	0.0273	0.0474	DDB_G0272244	1741474	1743889	-
DDB0232429	1749604	1750004	8.11	6.26	8.49	-2.23	2.88e-11	2.21e-10	DDB_G0272478	1750410	1750995	-
DDB0232429	1752975	1753375	5.9	5.37	6.08	-0.71	0.0288	0.0495	DDB_G0272478	1750410	1750995	-
DDB0232429	1754891	1755291	5.88	4.62	6.2	-1.58	6.63e-07	2.81e-06	DDB_G0272480	1751987	1756272	-
DDB0232429	1755333	1755733	6.08	5.38	6.3	-0.92	0.000735	0.00182	DDB_G0272480	1751987	1756272	-
DDB0232429	1759673	1760073	5.99	5.26	6.22	-0.96	0.000389	0.00102	DDB_G0272246	1758981	1760072	-
DDB0232429	1764257	1764657	8.03	6.88	8.33	-1.46	3.35e-06	1.25e-05	DDB_G0272516	1766680	1768077	+
DDB0232429	1765547	1765947	7.26	8.6	5.73	2.87	3.15e-90	1.2e-87	DDB_G0272516	1766680	1768077	+
DDB0232429	176746	177146	6.08	5.37	6.3	-0.93	0.000725	0.00179	DDB_G0271272	174413	179109	-
DDB0232429	1768220	1768620	7.73	8.23	7.45	0.78	1.89e-09	1.16e-08	DDB_G0272534	1768175	1770133	+
DDB0232429	1781375	1781775	7.59	8.27	7.16	1.12	4.65e-10	3.1e-09	DDB_G0272520	1781191	1782321	+
DDB0232429	1789477	1789877	6.56	5.97	6.76	-0.79	0.000196	0.000545	DDB_G0272542	1788557	1790562	-
DDB0232429	1794639	1795039	7.41	5.86	7.77	-1.91	1.99e-11	1.56e-10	DDB_G0272486	1791640	1794521	-
DDB0232429	1802150	1802550	5.79	4.82	6.06	-1.25	0.000568	0.00144	DDB_G0272496	1802094	1803549	+
DDB0232429	1804348	1804748	6.52	6.1	6.66	-0.56	0.00143	0.00332	DDB_G0272498	1803819	1805418	-
DDB0232429	1806070	1806470	7.43	4.6	7.88	-3.28	1.34e-21	2.94e-20	DDB_G0272498	1803819	1805418	-
DDB0232429	1808484	1808884	6.67	4.15	7.1	-2.95	1.79e-24	4.92e-23	DDB_G0272500	1806966	1808204	-
DDB0232429	1809942	1810342	7.16	8.38	5.92	2.46	6.27e-18	9.87e-17	DDB_G0272524	1811286	1813462	+
DDB0232429	1812297	1812697	7.9	8.63	7.42	1.2	1.93e-15	2.36e-14	DDB_G0272524	1811286	1813462	+
DDB0232429	1821368	1821768	6.99	7.33	6.82	0.51	0.000196	0.000544	DDB_G0272504	1821204	1821872	-
DDB0232429	1822646	1823046	6.2	5.57	6.41	-0.84	0.000466	0.0012	DDB_G0272506	1822376	1822588	+
DDB0232429	1825473	1825873	7.95	8.79	7.36	1.42	2.55e-08	1.34e-07	DDB_G0294833	1825599	1825671	+
DDB0232429	1826801	1827201	6.73	6.13	6.93	-0.8	8.32e-07	3.46e-06	DDB_G0272530	1826463	1827368	+
DDB0232429	1829143	1829543	7.38	7.01	7.51	-0.5	0.000721	0.00179	DDB_G0272532	1827873	1832559	+
DDB0232429	1830166	1830566	6.72	6.2	6.89	-0.69	0.00262	0.00575	DDB_G0272532	1827873	1832559	+
DDB0232429	1832205	1832605	8.46	9.1	8.06	1.03	0.00144	0.00333	DDB_G0272550	1832689	1834505	-
DDB0232429	1832992	1833392	9.02	9.8	8.5	1.3	0.00345	0.00738	DDB_G0272550	1832689	1834505	-
DDB0232429	1839520	1839920	7.26	7.86	6.91	0.95	0.0275	0.0476	DDB_G0272508	1841723	1842037	+
DDB0232429	184299	184699	6.52	6.93	6.29	0.64	0.00264	0.00579	DDB_G0271264	183660	185473	+
DDB0232429	1846884	1847284	7.26	6.76	7.44	-0.67	0.000134	0.000383	DDB_G0272522	1846158	1848032	+
DDB0232429	1849732	1850132	9.13	9.93	8.58	1.35	0.00666	0.0133	DDB_G0272514	1849663	1849824	-
DDB0232429	1854015	1854415	8.39	8.89	8.1	0.8	0.00527	0.0108	DDB_G0272909	1856367	1857627	+
DDB0232429	1857395	1857795	7.34	5.53	7.72	-2.2	5.64e-06	2.02e-05	DDB_G0272666	1858373	1862398	+
DDB0232429	1858982	1859382	6.88	6.66	6.97	-0.31	0.0188	0.0339	DDB_G0272666	1858373	1862398	+
DDB0232429	1866078	1866478	6.61	5.96	6.82	-0.86	0.000743	0.00183	DDB_G0272935	1865232	1868255	+
DDB0232429	1874083	1874483	6.05	5.45	6.24	-0.79	0.00179	0.00407	DDB_G0272726	1873658	1874892	+
DDB0232429	1875226	1875626	8.32	9.34	7.47	1.87	1.86e-19	3.35e-18	DDB_G0272724	1875234	1875548	-
DDB0232429	1877775	1878175	6.78	3.93	7.23	-3.3	6.58e-11	4.83e-10	DDB_G0272939	1876171	1877131	-
DDB0232429	1887664	1888064	7.62	8.69	6.71	1.98	4.74e-54	5.79e-52	DDB_G0272718	1887722	1887991	-
DDB0232429	1888594	1888994	8.08	9.2	7.05	2.15	1.95e-20	3.84e-19	DDB_G0272947	1888648	1888929	-
DDB0232429	1889765	1890165	7.46	8.09	7.07	1.02	5.81e-10	3.83e-09	DDB_G0272947	1888648	1888929	-
DDB0232429	1892106	1892506	8	8.65	7.6	1.05	1.2e-12	1.09e-11	DDB_G0272949	1889671	1893522	-
DDB0232429	1893464	1893864	7.63	8.04	7.42	0.62	0.00451	0.00938	DDB_G0272949	1889671	1893522	-
DDB0232429	1894912	1895312	6.94	7.51	6.61	0.9	1.18e-07	5.66e-07	DDB_G0272951	1894598	1896277	-
DDB0232429	1903178	1903578	6.18	5.75	6.33	-0.58	0.0234	0.0411	DDB_G0272712	1903070	1903842	-
DDB0232429	1904948	1905348	5.88	4.57	6.21	-1.63	3.28e-09	1.95e-08	DDB_G0272953	1904183	1905965	+
DDB0232429	1908232	1908632	6.07	5.32	6.31	-0.99	1.22e-05	4.17e-05	DDB_G0272957	1907750	1908490	-
DDB0232429	1912230	1912630	6.72	5.49	7.03	-1.54	6.9e-12	5.65e-11	DDB_G0272706	1911544	1912632	-
DDB0232429	1914958	1915358	7.49	6.99	7.66	-0.66	0.00373	0.00789	DDB_G0272915	1915173	1915609	+
DDB0232429	1926256	1926656	6.21	5.66	6.4	-0.73	0.00479	0.0099	DDB_G0272696	1925752	1939413	+
DDB0232429	1928696	1929096	6.64	6.18	6.8	-0.62	0.00211	0.00471	DDB_G0272696	1925752	1939413	+
DDB0232429	1936064	1936464	8.04	8.46	7.82	0.65	7.2e-05	0.000217	DDB_G0272961	1939687	1942329	+
DDB0232429	1955364	1955764	6.42	5.97	6.57	-0.6	0.000532	0.00135	DDB_G0272971	1954958	1956208	+
DDB0232429	1956578	1956978	6.97	7.36	6.75	0.61	0.00969	0.0187	DDB_G0272694	1957484	1959368	+
DDB0232429	1957902	1958302	6.15	5.59	6.34	-0.75	0.000241	0.000656	DDB_G0272694	1957484	1959368	+
DDB0232429	1959976	1960376	7.88	8.68	7.33	1.35	7.7e-05	0.000231	DDB_G0272692	1960823	1962031	+
DDB0232429	1965996	1966396	6.04	4.75	6.36	-1.62	2.97e-10	2.03e-09	DDB_G0272973	1963629	1968170	+
DDB0232429	1969480	1969880	6.43	5.76	6.65	-0.89	0.000174	0.000487	DDB_G0272690	1968947	1971369	+
DDB0232429	1972928	1973328	7.5	3	8	-5	3.95e-14	4.18e-13	DDB_G0272975	1974054	1976440	+
DDB0232429	1975791	1976191	7.36	6.64	7.59	-0.95	4.79e-07	2.08e-06	DDB_G0272977	1976953	1980006	+
DDB0232429	1987038	1987438	7.17	7.61	6.94	0.67	3.04e-05	9.75e-05	DDB_G0272835	1986849	1987547	+
DDB0232429	1995159	1995559	6.37	4.93	6.72	-1.79	5.82e-12	4.81e-11	DDB_G0272981	1994416	2002148	+
DDB0232429	1997273	1997673	6.28	5.21	6.57	-1.36	9.39e-09	5.24e-08	DDB_G0272981	1994416	2002148	+
DDB0232429	1998938	1999338	6.76	6.39	6.9	-0.51	0.00863	0.0168	DDB_G0272680	2003225	2006926	+
DDB0232429	2005199	2005599	7.65	8.01	7.46	0.55	4.72e-05	0.000147	DDB_G0272680	2003225	2006926	+
DDB0232429	200527	200927	6.32	5.63	6.54	-0.91	0.000261	0.000706	DDB_G0271388	199855	202858	-
DDB0232429	2007308	2007708	6.99	6.19	7.23	-1.04	1.96e-05	6.48e-05	DDB_G0272678	2007612	2010203	+
DDB0232429	2012740	2013140	6.13	5.38	6.36	-0.98	0.000184	0.000512	DDB_G0272985	2012543	2015571	+
DDB0232429	2013963	2014363	5.86	5.26	6.06	-0.8	0.016	0.0294	DDB_G0272985	2012543	2015571	+
DDB0232429	2019580	2019980	7.31	8.12	6.75	1.37	5.55e-34	2.89e-32	DDB_G0272825	2019070	2020303	-
DDB0232429	2022318	2022718	6.66	6.22	6.82	-0.6	0.00601	0.0121	DDB_G0272987	2020830	2025240	+
DDB0232429	2023996	2024396	6.53	6.07	6.69	-0.62	0.0026	0.0057	DDB_G0272987	2020830	2025240	+
DDB0232429	2025922	2026322	7.32	7.58	7.19	0.39	0.00387	0.00817	DDB_G0272989	2025586	2027977	-
DDB0232429	2030625	2031025	6.59	6.21	6.72	-0.51	0.00505	0.0104	DDB_G0272925	2028796	2032812	-
DDB0232429	2033530	2033930	6.41	4.63	6.8	-2.17	4.21e-08	2.16e-07	DDB_G0272925	2028796	2032812	-
DDB0232429	2039022	2039422	7.68	7.29	7.81	-0.52	0.00372	0.00787	DDB_G0272676	2037250	2039714	+
DDB0232429	2040090	2040490	7.76	4.97	8.21	-3.24	5.51e-21	1.15e-19	DDB_G0272674	2041459	2047835	+
DDB0232429	2043679	2044079	5.91	4.56	6.24	-1.68	1.01e-07	4.89e-07	DDB_G0272674	2041459	2047835	+
DDB0232429	2046980	2047380	6.38	5.37	6.67	-1.3	1.8e-07	8.39e-07	DDB_G0272672	2048228	2048593	+
DDB0232429	2057968	2058368	7.65	7.92	7.51	0.4	0.00265	0.00581	DDB_G0272871	2056744	2057388	+
DDB0232429	2059708	2060108	6.16	5.26	6.42	-1.16	1.54e-06	6.12e-06	DDB_G0272869	2057584	2060371	-
DDB0232429	2060138	2060538	6.29	5.95	6.41	-0.46	0.0114	0.0217	DDB_G0272869	2057584	2060371	-
DDB0232429	2073772	2074172	6.21	5.74	6.38	-0.64	0.0108	0.0206	DDB_G0272861	2071499	2071747	-
DDB0232429	2074202	2074602	5.74	5.19	5.93	-0.73	0.00963	0.0186	DDB_G0272861	2071499	2071747	-
DDB0232429	2074974	2075374	6.42	5.97	6.58	-0.6	0.012	0.0226	DDB_G0272861	2071499	2071747	-
DDB0232429	2076476	2076876	6.24	5.5	6.46	-0.96	0.000524	0.00134	DDB_G0272859	2072143	2081242	-
DDB0232429	2077468	2077868	5.89	5.01	6.15	-1.14	0.000706	0.00175	DDB_G0272859	2072143	2081242	-
DDB0232429	2078012	2078412	5.84	4.85	6.12	-1.27	5.04e-05	0.000156	DDB_G0272859	2072143	2081242	-
DDB0232429	2079085	2079485	6.7	6.2	6.87	-0.67	0.00652	0.013	DDB_G0272859	2072143	2081242	-
DDB0232429	2081642	2082042	6.49	6.03	6.65	-0.62	0.00157	0.00361	DDB_G0272859	2072143	2081242	-
DDB0232429	20852	21252	7.49	7.93	7.25	0.68	2.01e-10	1.4e-09	DDB_G0271110	19444	19753	+
DDB0232429	2088205	2088605	6.02	5.15	6.28	-1.13	0.000171	0.000481	DDB_G0272829	2085728	2087495	-
DDB0232429	2092481	2092881	5.98	4.77	6.29	-1.52	3.16e-09	1.89e-08	DDB_G0272748	2092080	2094128	+
DDB0232429	2095788	2096188	6.47	3.88	6.91	-3.03	2.49e-19	4.44e-18	DDB_G0272750	2096726	2097355	+
DDB0232429	2099386	2099786	7.21	5.21	7.61	-2.4	5.17e-06	1.86e-05	DDB_G0272855	2098484	2099242	-
DDB0232429	2106989	2107389	6.11	4.65	6.46	-1.81	1.74e-10	1.23e-09	DDB_G0272833	2107219	2107628	-
DDB0232429	2107704	2108104	6.54	5.65	6.8	-1.15	0.0213	0.0379	DDB_G0272758	2108163	2111066	+
DDB0232429	2112896	2113296	6.9	6.49	7.05	-0.56	0.0036	0.00766	DDB_G0272760	2111171	2113956	-
DDB0232429	2125440	2125840	6.15	5.47	6.36	-0.89	0.00713	0.0141	DDB_G0294407	2123898	2126411	-
DDB0232429	212724	213124	7.48	4.79	7.93	-3.14	8.54e-10	5.5e-09	DDB_G0271394	211402	212935	-
DDB0232429	2129968	2130368	6.64	6.05	6.83	-0.77	0.000579	0.00146	DDB_G0294407	2123898	2126411	-
DDB0232429	2133101	2133501	6.41	5.75	6.63	-0.88	0.000252	0.000684	DDB_G0273007	2126877	2136401	-
DDB0232429	2134136	2134536	6.36	5.61	6.59	-0.99	5.41e-05	0.000166	DDB_G0273007	2126877	2136401	-
DDB0232429	2135350	2135750	6.47	5.91	6.65	-0.74	0.000891	0.00216	DDB_G0273007	2126877	2136401	-
DDB0232429	2137142	2137542	7.19	6.58	7.39	-0.81	6.1e-05	0.000186	DDB_G0272765	2137821	2143410	+
DDB0232429	2139507	2139907	6.98	6.53	7.14	-0.61	0.000233	0.000635	DDB_G0272765	2137821	2143410	+
DDB0232429	2141158	2141558	6.75	6.16	6.95	-0.78	4.7e-06	1.71e-05	DDB_G0272765	2137821	2143410	+
DDB0232429	2146706	2147106	7.09	6.79	7.2	-0.41	0.0171	0.0311	DDB_G0272769	2145765	2148199	+
DDB0232429	214719	215119	7.57	5.87	7.95	-2.08	9.3e-10	5.96e-09	DDB_G0271250	214985	216567	+
DDB0232429	2160992	2161392	7.16	7.58	6.93	0.65	1.37e-05	4.63e-05	DDB_G0273013	2160250	2162043	-
DDB0232429	217430	217830	8.19	8.68	7.91	0.76	2.6e-07	1.18e-06	DDB_G0271144	216838	218448	-
DDB0232429	2180999	2181399	7	7.38	6.81	0.58	0.000808	0.00198	DDB_G0272789	2178487	2179119	-
DDB0232429	2186493	2186893	6.47	7.11	6.08	1.03	4.59e-07	2e-06	DDB_G0272847	2186326	2186661	+
DDB0232429	2187412	2187812	7.22	8.11	6.56	1.54	0.00271	0.00592	DDB_G0272847	2186326	2186661	+
DDB0232429	2193438	2193838	6.91	5.13	7.3	-2.17	3e-12	2.59e-11	DDB_G0272837	2194537	2201313	+
DDB0232429	2194783	2195183	6.2	5.05	6.5	-1.45	1.84e-07	8.56e-07	DDB_G0272837	2194537	2201313	+
DDB0232429	2205511	2205911	6.43	6.05	6.56	-0.51	0.021	0.0374	DDB_G0273015	2201565	2211697	+
DDB0232429	2212361	2212761	6.99	7.55	6.66	0.9	6.71e-10	4.38e-09	DDB_G0272815	2212329	2213613	-
DDB0232429	2213542	2213942	7.28	8.37	6.31	2.06	2.84e-37	1.75e-35	DDB_G0272815	2212329	2213613	-
DDB0232429	2217385	2217785	6.45	6.05	6.59	-0.54	0.00228	0.00505	DDB_G0272813	2216835	2217926	+
DDB0232429	2224142	2224542	6.83	6.39	6.98	-0.6	0.00471	0.00974	DDB_G0272736	2222634	2225574	-
DDB0232429	2227352	2227752	6.49	5.98	6.67	-0.69	0.000151	0.000429	DDB_G0272738	2227186	2228208	+
DDB0232429	2235804	2236204	7.28	5.17	7.69	-2.52	5.53e-08	2.79e-07	DDB_G0273017	2236569	2237975	+
DDB0232429	2237011	2237411	7.6	7.09	7.77	-0.68	0.000233	0.000636	DDB_G0273017	2236569	2237975	+
DDB0232429	2240180	2240580	6.62	4.89	7	-2.1	1.61e-18	2.68e-17	DDB_G0272746	2239128	2240267	-
DDB0232429	2242011	2242411	8.44	9.01	8.11	0.9	1.84e-05	6.1e-05	DDB_G0272841	2241089	2242843	+
DDB0232429	2250641	2251041	8.76	5.85	9.22	-3.36	9.12e-14	9.32e-13	DDB_G0272809	2251460	2253406	+
DDB0232429	2251473	2251873	6.47	5.74	6.7	-0.95	8.05e-08	3.97e-07	DDB_G0272809	2251460	2253406	+
DDB0232429	2252594	2252994	6.61	5.83	6.85	-1.02	1.97e-07	9.12e-07	DDB_G0272809	2251460	2253406	+
DDB0232429	2256538	2256938	7.02	3.23	7.51	-4.28	5.34e-18	8.47e-17	DDB_G0273021	2257063	2257416	+
DDB0232429	2258328	2258728	5.78	-0.11	6.29	-6.4	9.97e-12	8.04e-11	DDB_G0273023	2257906	2258602	-
DDB0232429	2260288	2260688	6.16	1.11	6.66	-5.56	5.81e-17	8.34e-16	DDB_G0272658	2259874	2260210	-
DDB0232429	2325434	2325834	3.77	-0.11	4.25	-4.36	6.79e-06	2.4e-05	DDB_G0273033	2328058	2332874	+
DDB0232429	2333794	2334194	2.48	-0.11	2.92	-3.03	0.00116	0.00273	DDB_G0272881	2332988	2333942	-
DDB0232429	237709	238109	7.78	2.57	8.28	-5.71	1.25e-23	3.25e-22	DDB_G0271240	234746	236537	+
DDB0232429	24196	24596	7.33	8.08	6.82	1.26	6.9e-21	1.43e-19	DDB_G0271116	24308	24469	+
DDB0232429	245859	246259	6.64	6.01	6.85	-0.84	2.3e-06	8.83e-06	DDB_G0271238	244515	248096	+
DDB0232429	256834	257234	6.96	6.64	7.08	-0.44	0.0135	0.0251	DDB_G0271232	256636	257478	+
DDB0232429	2589678	2590078	-0.41	0.64	-1.29	1.93	0.0184	0.0332	DDB_G0273095	2590732	2591358	+
DDB0232429	265691	266091	7.11	6.37	7.34	-0.97	0.00133	0.0031	DDB_G0271226	263709	263843	+
DDB0232429	267211	267611	5.26	4.48	5.5	-1.01	0.00148	0.00343	DDB_G0271226	263709	263843	+
DDB0232429	269242	269642	6.04	5.44	6.23	-0.79	0.00322	0.00692	DDB_G0271220	274412	274774	+
DDB0232429	276812	277212	5.88	5.39	6.05	-0.66	0.00423	0.00884	DDB_G0271218	275867	279012	+
DDB0232429	2839790	2840190	2.07	-0.11	2.49	-2.6	0.00333	0.00714	DDB_G0273383	2839698	2840585	-
DDB0232429	2851108	2851508	3.14	4.26	2.13	2.13	1.2e-09	7.56e-09	DDB_G0273315	2851916	2853363	+
DDB0232429	296878	297278	6.46	4.87	6.83	-1.96	2.28e-12	2e-11	DDB_G0271202	297663	299516	+
DDB0232429	3001868	3002268	6.54	7.02	6.26	0.76	2.85e-05	9.18e-05	DDB_G0273437	2999157	3000505	-
DDB0232429	300853	301253	6.11	5.35	6.34	-0.99	0.000306	0.000814	DDB_G0271200	299937	302708	-
DDB0232429	305597	305997	5.87	3.97	6.27	-2.3	4.82e-10	3.2e-09	DDB_G0271196	306087	306509	+
DDB0232429	307636	308036	3.91	2.19	4.29	-2.1	2.58e-05	8.37e-05	DDB_G0271416	308274	308408	+
DDB0232429	315773	316173	1.51	2.35	0.93	1.42	0.00689	0.0137	DDB_G0271422	314547	315689	-
DDB0232429	3566507	3566907	4.75	3.08	5.12	-2.04	5.26e-05	0.000162	DDB_G0273929	3567518	3568118	+
DDB0232429	377315	377715	6.49	3.24	6.96	-3.72	5.98e-19	1.03e-17	DDB_G0271150	376705	377284	-
DDB0232429	3778007	3778407	8.12	8.83	7.66	1.17	5.36e-09	3.11e-08	DDB_G0274761	3777138	3777436	-
DDB0232429	378165	378565	4.06	3.37	4.28	-0.91	0.0139	0.0259	DDB_G0271448	377800	378441	-
DDB0232429	3793441	3793841	7.42	7.67	7.29	0.38	0.00666	0.0133	DDB_G0274367	3791790	3794477	-
DDB0232429	3798717	3799117	7.87	5.44	8.3	-2.86	3.01e-23	7.59e-22	DDB_G0274363	3796506	3798173	-
DDB0232429	3806317	3806717	7.02	7.31	6.87	0.45	0.00217	0.00484	DDB_G0274597	3807703	3808566	+
DDB0232429	3808105	3808505	7.95	9.1	6.9	2.19	1.85e-52	2.14e-50	DDB_G0274597	3807703	3808566	+
DDB0232429	3813707	3814107	7.26	7.64	7.07	0.57	7.04e-05	0.000213	DDB_G0274359	3815183	3815868	-
DDB0232429	3822269	3822669	7.98	8.61	7.59	1.02	0.000304	0.00081	DDB_G0274595	3823148	3824719	+
DDB0232429	3823078	3823478	7.66	8.71	6.78	1.94	6.5e-20	1.22e-18	DDB_G0274595	3823148	3824719	+
DDB0232429	3824173	3824573	8.91	10.08	7.8	2.28	4.48e-15	5.26e-14	DDB_G0274781	3825256	3826396	+
DDB0232429	3824825	3825225	8.13	9.04	7.46	1.58	5.29e-05	0.000163	DDB_G0274781	3825256	3826396	+
DDB0232429	3826796	3827196	6.94	7.17	6.82	0.35	0.00522	0.0107	DDB_G0274785	3826769	3830106	+
DDB0232429	38275	38675	6.53	6.27	6.63	-0.36	0.00947	0.0183	DDB_G0271104	39516	40537	+
DDB0232429	3838550	3838950	6.91	6.13	7.15	-1.02	0.000366	0.000961	DDB_G0274347	3836054	3838168	-
DDB0232429	3843113	3843513	6.59	6	6.79	-0.78	3.85e-05	0.000122	DDB_G0274789	3841237	3847770	+
DDB0232429	3847980	3848380	3.77	2.48	4.09	-1.61	0.000124	0.000358	DDB_G0294985	3853359	3853431	-
DDB0232429	3853133	3853533	8.3	9.16	7.68	1.48	1.87e-08	1.01e-07	DDB_G0294985	3853359	3853431	-
DDB0232429	3872330	3872730	7.79	8.57	7.27	1.29	1.09e-20	2.2e-19	DDB_G0274581	3871056	3872872	+
DDB0232429	3894215	3894615	7.29	7.63	7.12	0.51	0.000453	0.00117	DDB_G0274577	3892978	3896936	-
DDB0232429	3895440	3895840	7.39	7.77	7.2	0.58	3.09e-05	9.91e-05	DDB_G0274577	3892978	3896936	-
DDB0232429	3898944	3899344	8.01	8.66	7.6	1.06	8.54e-13	7.83e-12	DDB_G0274339	3898333	3899689	+
DDB0232429	3902370	3902770	6.98	6.32	7.2	-0.88	2.31e-08	1.22e-07	DDB_G0274341	3900148	3902832	-
DDB0232429	3903182	3903582	8.1	7.22	8.36	-1.14	0.00237	0.00523	DDB_G0274341	3900148	3902832	-
DDB0232429	3905341	3905741	8.12	8.51	7.92	0.59	5.09e-05	0.000157	DDB_G0274799	3904161	3906570	-
DDB0232429	3908449	3908849	6.48	5.88	6.68	-0.8	0.00015	0.000426	DDB_G0274345	3908527	3909871	+
DDB0232429	3912737	3913137	8.32	8.6	8.18	0.41	0.0045	0.00936	DDB_G0274801	3911623	3914007	-
DDB0232429	3914251	3914651	7.53	4.47	7.99	-3.52	5.84e-13	5.47e-12	DDB_G0274801	3911623	3914007	-
DDB0232429	3914946	3915346	7.28	5.31	7.68	-2.37	1.91e-07	8.86e-07	DDB_G0274751	3914880	3916187	-
DDB0232429	3916988	3917388	7.98	4.71	8.45	-3.75	9.31e-08	4.54e-07	DDB_G0274747	3917072	3917692	-
DDB0232429	3917776	3918176	6.88	4.41	7.32	-2.91	1.29e-09	8.14e-09	DDB_G0274747	3917072	3917692	-
DDB0232429	3921450	3921850	7.17	7.44	7.04	0.4	0.00361	0.00767	DDB_G0274327	3920096	3922148	+
DDB0232429	3924346	3924746	6.43	6.01	6.58	-0.57	0.000579	0.00146	DDB_G0274743	3922420	3925024	-
DDB0232429	3925132	3925532	6.07	5.08	6.35	-1.27	0.0027	0.00591	DDB_G0274743	3922420	3925024	-
DDB0232429	3927682	3928082	5.89	4.11	6.27	-2.16	3.17e-15	3.77e-14	DDB_G0274741	3925969	3927744	-
DDB0232429	3930244	3930644	7.73	8.11	7.53	0.58	0.000394	0.00103	DDB_G0274803	3928531	3933047	-
DDB0232429	3935320	3935720	6.29	7.18	5.62	1.56	1.77e-06	6.93e-06	DDB_G0274805	3936489	3938415	+
DDB0232429	3935823	3936223	5.31	6.22	4.63	1.59	0.000165	0.000464	DDB_G0274805	3936489	3938415	+
DDB0232429	3936870	3937270	7.31	8.36	6.43	1.92	1.41e-22	3.36e-21	DDB_G0274805	3936489	3938415	+
DDB0232429	3940266	3940666	7.24	5.11	7.65	-2.54	9.79e-16	1.24e-14	DDB_G0274313	3939967	3940520	-
DDB0232429	3950394	3950794	6.44	6.08	6.57	-0.49	0.0271	0.047	DDB_G0274809	3949604	3951568	+
DDB0232429	3955200	3955600	8.75	9.52	8.24	1.28	4.98e-11	3.71e-10	DDB_G0274321	3954678	3956243	+
DDB0232429	3959054	3959454	7.98	9.17	6.82	2.35	1.2e-61	1.9e-59	DDB_G0274575	3960245	3963050	+
DDB0232429	3960746	3961146	8.51	9.19	8.09	1.1	2.36e-09	1.44e-08	DDB_G0274575	3960245	3963050	+
DDB0232429	3967453	3967853	6.71	6.39	6.82	-0.44	0.0122	0.023	DDB_G0274811	3967434	3970879	+
DDB0232429	3969843	3970243	8.32	8.91	7.97	0.94	0.000432	0.00112	DDB_G0274813	3971713	3974843	+
DDB0232429	3974160	3974560	7.59	7.98	7.38	0.61	4.81e-05	0.000149	DDB_G0274815	3974977	3975525	-
DDB0232429	3982875	3983275	6.25	5.72	6.43	-0.72	0.000631	0.00158	DDB_G0274303	3981595	3982101	-
DDB0232429	3985007	3985407	8.35	3.53	8.85	-5.31	7.71e-25	2.18e-23	DDB_G0274735	3985805	3987046	+
DDB0232429	3987463	3987863	7.62	7.17	7.78	-0.6	0.000113	0.000329	DDB_G0274307	3987188	3988660	-
DDB0232429	3997881	3998281	7.34	5.36	7.74	-2.38	8.16e-05	0.000244	DDB_G0274309	3996443	3997499	-
DDB0232429	4004473	4004873	6.43	5.87	6.62	-0.75	0.00398	0.00838	DDB_G0274823	4001854	4003873	-
DDB0232429	4006761	4007161	6.91	4.94	7.31	-2.37	1.87e-12	1.66e-11	DDB_G0274267	4004221	4006226	-
DDB0232429	4010684	4011084	9.07	10.5	7.22	3.27	5.04e-48	4.97e-46	DDB_G0274273	4010059	4011285	-
DDB0232429	4013458	4013858	7.21	7.59	7	0.58	1.25e-06	5.03e-06	DDB_G0274273	4010059	4011285	-
DDB0232429	4016995	4017395	6.75	6.44	6.86	-0.43	0.00582	0.0118	DDB_G0274275	4012481	4022919	-
DDB0232429	4020504	4020904	6.61	6.27	6.73	-0.46	0.0103	0.0196	DDB_G0274275	4012481	4022919	-
DDB0232429	4024097	4024497	7.5	5.68	7.88	-2.2	3.31e-06	1.23e-05	DDB_G0274607	4024908	4028022	+
DDB0232429	4025178	4025578	7.05	6.62	7.19	-0.57	6e-06	2.14e-05	DDB_G0274607	4024908	4028022	+
DDB0232429	4036312	4036712	6.29	5.91	6.43	-0.52	0.00933	0.018	DDB_G0274825	4034427	4037276	-
DDB0232429	4038414	4038814	6.55	5.15	6.89	-1.75	2.07e-12	1.83e-11	DDB_G0274279	4037996	4039471	+
DDB0232429	4040378	4040778	6.22	5.58	6.43	-0.84	0.000985	0.00236	DDB_G0274827	4039593	4042522	-
DDB0232429	4041453	4041853	7.02	6.59	7.17	-0.58	0.000221	0.000608	DDB_G0274827	4039593	4042522	-
DDB0232429	4045094	4045494	7.01	6.53	7.17	-0.65	2.76e-05	8.9e-05	DDB_G0274729	4044553	4044672	-
DDB0232429	4052599	4052999	6.11	6.67	5.78	0.88	1.17e-07	5.62e-07	DDB_G0274561	4052062	4053192	-
DDB0232429	4056065	4056465	6.58	6.96	6.38	0.58	0.000175	0.00049	DDB_G0274135	4055916	4057046	+
DDB0232429	4059415	4059815	6.29	3.56	6.74	-3.17	5.05e-16	6.6e-15	DDB_G0274289	4059892	4061463	+
DDB0232429	4064018	4064418	6.38	5.53	6.63	-1.1	1.79e-08	9.63e-08	DDB_G0274725	4063639	4064945	-
DDB0232429	4066556	4066956	7.06	7.42	6.87	0.55	6.42e-05	0.000195	DDB_G0274293	4065363	4066961	+
DDB0232429	4068801	4069201	6.19	5.7	6.36	-0.67	0.00595	0.012	DDB_G0274295	4068268	4069914	-
DDB0232429	4070482	4070882	7.94	9.08	6.9	2.19	2.89e-21	6.18e-20	DDB_G0274295	4068268	4069914	-
DDB0232429	4074318	4074718	7.52	6.35	7.83	-1.48	0.00321	0.0069	DDB_G0274605	4075525	4080816	+
DDB0232429	4086112	4086512	6.76	4.2	7.2	-3	1.14e-20	2.3e-19	DDB_G0274299	4085599	4086167	+
DDB0232429	4090749	4091149	8.29	8.97	7.86	1.11	2.67e-12	2.32e-11	DDB_G0274105	4089271	4091779	+
DDB0232429	4092229	4092629	7.86	8.5	7.46	1.04	1.11e-16	1.54e-15	DDB_G0274105	4089271	4091779	+
DDB0232429	4103241	4103641	8.76	9.74	7.98	1.76	6.95e-08	3.45e-07	DDB_G0274837	4103316	4106209	+
DDB0232429	4109025	4109425	8.41	9.28	7.78	1.5	9.74e-10	6.22e-09	DDB_G0274717	4108767	4109042	-
DDB0232429	4111777	4112177	7.04	7.27	6.92	0.35	0.00781	0.0154	DDB_G0274841	4112099	4117807	+
DDB0232429	4112427	4112827	6.51	5.68	6.76	-1.08	2.13e-09	1.3e-08	DDB_G0274841	4112099	4117807	+
DDB0232429	4119790	4120190	6.31	5.22	6.6	-1.38	3.63e-05	0.000115	DDB_G0274255	4120597	4124065	+
DDB0232429	4121549	4121949	7.36	7.65	7.22	0.43	0.000387	0.00101	DDB_G0274255	4120597	4124065	+
DDB0232429	4129063	4129463	7.25	7.63	7.04	0.59	5.01e-05	0.000155	DDB_G0274261	4129800	4131107	-
DDB0232429	4135961	4136361	7.04	5.78	7.36	-1.58	8.12e-09	4.58e-08	DDB_G0302543	4133180	4135914	-
DDB0232429	4141519	4141919	8.2	6.37	8.59	-2.21	5.11e-07	2.2e-06	DDB_G0274265	4139227	4141170	-
DDB0232429	4143753	4144153	7.06	7.72	6.65	1.08	8.97e-08	4.39e-07	DDB_G0274709	4143039	4143496	-
DDB0232429	4153206	4153606	6.14	5.43	6.36	-0.94	0.000125	0.000361	DDB_G0274251	4152834	4154075	+
DDB0232429	4156391	4156791	6.99	5.33	7.36	-2.03	8.03e-17	1.14e-15	DDB_G0274705	4155932	4156922	+
DDB0232429	4159550	4159950	7.04	6.51	7.22	-0.71	0.00197	0.00442	DDB_G0274119	4156981	4162118	-
DDB0232429	4162725	4163125	7.75	5.53	8.17	-2.65	1.25e-13	1.26e-12	DDB_G0274119	4156981	4162118	-
DDB0232429	4173821	4174221	7.37	5.83	7.73	-1.9	2.32e-05	7.56e-05	DDB_G0274109	4174381	4176090	+
DDB0232429	4174821	4175221	7.64	7.94	7.49	0.45	0.00168	0.00385	DDB_G0274109	4174381	4176090	+
DDB0232429	4176906	4177306	7.11	6.55	7.29	-0.74	0.005	0.0103	DDB_G0274847	4177568	4183467	+
DDB0232429	4180082	4180482	6.75	6.4	6.87	-0.47	0.0124	0.0233	DDB_G0274847	4177568	4183467	+
DDB0232429	4196137	4196537	7.2	8.31	6.2	2.1	5.55e-18	8.77e-17	DDB_G0274549	4195122	4195749	-
DDB0232429	4198767	4199167	7.65	8.54	7	1.53	7.4e-32	3.39e-30	DDB_G0274701	4200277	4201101	+
DDB0232429	4201911	4202311	6.88	4.67	7.3	-2.63	1.47e-16	2.02e-15	DDB_G0274699	4201191	4201628	-
DDB0232429	4221590	4221990	6.35	5.7	6.56	-0.86	0.000556	0.00141	DDB_G0274243	4221285	4224896	+
DDB0232429	4223047	4223447	6.87	6.55	6.98	-0.43	0.0216	0.0383	DDB_G0274243	4221285	4224896	+
DDB0232429	4228837	4229237	6.28	5.6	6.49	-0.89	0.000563	0.00143	DDB_G0274241	4227111	4230916	-
DDB0232429	4241843	4242243	8.35	9.23	7.7	1.53	8.3e-09	4.67e-08	DDB_G0274691	4238537	4241202	-
DDB0232429	4243283	4243683	6.11	5.06	6.4	-1.34	7.05e-08	3.49e-07	DDB_G0274691	4238537	4241202	-
DDB0232429	4246661	4247061	6.44	6.03	6.59	-0.56	0.00189	0.00428	DDB_G0274687	4246508	4249696	+
DDB0232429	4252031	4252431	6.72	3.57	7.19	-3.61	3.13e-10	2.13e-09	DDB_G0274865	4252777	4253862	+
DDB0232429	4255463	4255863	8.02	3.71	8.51	-4.8	3.31e-15	3.92e-14	DDB_G0274867	4256257	4257035	+
DDB0232429	4259973	4260373	6.89	6.44	7.05	-0.61	9.99e-05	0.000293	DDB_G0274537	4257363	4261957	-
DDB0232429	4263541	4263941	6.59	6.08	6.76	-0.68	2.81e-06	1.06e-05	DDB_G0274535	4263139	4264506	+
DDB0232429	4267185	4267585	8.87	5.17	9.35	-4.18	3.41e-16	4.52e-15	DDB_G0274683	4266885	4267242	+
DDB0232429	4267985	4268385	6.73	4.61	7.14	-2.54	8.2e-15	9.29e-14	DDB_G0274869	4267260	4268512	-
DDB0232429	4270134	4270534	6.36	5.94	6.51	-0.57	0.00784	0.0154	DDB_G0274531	4268596	4268838	-
DDB0232429	4273722	4274122	7.01	6.79	7.09	-0.3	0.0253	0.0441	DDB_G0274871	4273673	4275158	+
DDB0232429	4276267	4276667	6.59	6.09	6.76	-0.67	0.00108	0.00256	DDB_G0274527	4275808	4277314	-
DDB0232429	4282857	4283257	6.62	5.81	6.86	-1.05	1.28e-06	5.15e-06	DDB_G0274603	4280121	4283887	-
DDB0232429	4292815	4293215	6.78	6.38	6.92	-0.55	0.00165	0.00379	DDB_G0274519	4292502	4296245	+
DDB0232429	4299701	4300101	5.91	5.18	6.14	-0.96	0.000175	0.000491	DDB_G0274681	4298875	4300600	+
DDB0232429	4301039	4301439	6.5	4.7	6.88	-2.18	1.07e-08	5.92e-08	DDB_G0274679	4301386	4303530	+
DDB0232429	4303228	4303628	6.38	5.81	6.56	-0.75	0.000332	0.000878	DDB_G0274677	4304114	4306373	+
DDB0232429	4313909	4314309	6.23	5.72	6.4	-0.68	0.00928	0.0179	DDB_G0274513	4309796	4311466	-
DDB0232429	4316065	4316465	6.66	6.15	6.83	-0.68	0.000164	0.000463	DDB_G0274875	4311743	4317597	-
DDB0232429	4321184	4321584	7.9	8.39	7.62	0.77	4.88e-10	3.24e-09	DDB_G0274877	4317924	4320460	-
DDB0232429	4325004	4325404	7.39	7.8	7.16	0.63	4.06e-08	2.09e-07	DDB_G0274879	4324545	4330064	+
DDB0232429	4328526	4328926	8.32	9.14	7.74	1.4	1.16e-18	1.96e-17	DDB_G0274511	4330307	4332238	+
DDB0232429	4341086	4341486	7.58	5.39	8	-2.61	1.3e-13	1.32e-12	DDB_G0274675	4339292	4340830	-
DDB0232429	4346511	4346911	6.56	4.89	6.93	-2.04	1.69e-10	1.2e-09	DDB_G0274507	4347895	4348119	+
DDB0232429	434796	435196	5.72	6.81	4.75	2.07	1.28e-06	5.14e-06	DDB_G0271490	432789	434039	-
DDB0232429	4355811	4356211	8.71	9.59	8.07	1.53	2.37e-07	1.08e-06	DDB_G0294981	4356024	4356094	-
DDB0232429	4364716	4365116	7.76	8.26	7.49	0.77	3.13e-06	1.17e-05	DDB_G0274895	4363008	4363964	-
DDB0232429	4390122	4390522	6.92	7.95	6.08	1.87	1.25e-46	1.17e-44	DDB_G0274495	4387839	4390473	-
DDB0232429	4396282	4396682	7.35	8.65	5.96	2.69	4.89e-29	1.9e-27	DDB_G0274669	4395991	4396991	-
DDB0232429	4406438	4406838	7.39	8.03	6.99	1.04	6.11e-05	0.000186	DDB_G0274487	4406975	4408642	+
DDB0232429	4407225	4407625	7.99	8.83	7.38	1.46	4.71e-12	3.96e-11	DDB_G0274487	4406975	4408642	+
DDB0232429	4409318	4409718	8.11	8.68	7.78	0.9	3.61e-06	1.33e-05	DDB_G0274663	4408799	4410262	-
DDB0232429	4411186	4411586	7.96	8.85	7.29	1.56	8.21e-05	0.000245	DDB_G0274661	4411951	4412526	+
DDB0232429	4411917	4412317	7.65	8.37	7.18	1.18	3.78e-06	1.39e-05	DDB_G0274661	4411951	4412526	+
DDB0232429	4416474	4416874	7.25	7.69	7	0.68	3.99e-06	1.47e-05	DDB_G0274485	4416444	4417091	-
DDB0232429	4430761	4431161	6.44	4.26	6.86	-2.6	5.95e-16	7.72e-15	DDB_G0274659	4429085	4430625	-
DDB0232429	4431538	4431938	6.72	7.89	5.61	2.27	1.62e-35	9.19e-34	DDB_G0274115	4432128	4434435	+
DDB0232429	4433367	4433767	6.42	5.91	6.6	-0.69	0.00116	0.00273	DDB_G0274115	4432128	4434435	+
DDB0232429	4436997	4437397	6.75	7.1	6.57	0.53	0.00979	0.0188	DDB_G0274117	4435257	4437528	+
DDB0232429	4441650	4442050	7.83	8.57	7.34	1.23	9.22e-08	4.5e-07	DDB_G0274481	4437706	4440971	-
DDB0232429	4443596	4443996	8.31	8.89	7.97	0.92	1.19e-09	7.52e-09	DDB_G0274481	4437706	4440971	-
DDB0232429	4448858	4449258	6.23	5.77	6.39	-0.62	0.00254	0.00558	DDB_G0274915	4442899	4448685	-
DDB0232429	4457670	4458070	7.48	7.74	7.35	0.39	0.00267	0.00583	DDB_G0274601	4455464	4456594	+
DDB0232429	4467636	4468036	6.23	5.63	6.43	-0.8	0.000292	0.000781	DDB_G0274917	4457216	4475690	-
DDB0232429	4469317	4469717	6.28	5.67	6.48	-0.81	0.000966	0.00232	DDB_G0274917	4457216	4475690	-
DDB0232429	4472490	4472890	6.05	5.07	6.33	-1.25	1.28e-06	5.15e-06	DDB_G0274917	4457216	4475690	-
DDB0232429	4474206	4474606	6.59	5.85	6.82	-0.97	1.91e-06	7.43e-06	DDB_G0274917	4457216	4475690	-
DDB0232429	4479261	4479661	6.62	5.58	6.91	-1.33	2.62e-07	1.18e-06	DDB_G0274655	4479756	4480658	+
DDB0232429	4479953	4480353	7.35	7.58	7.24	0.34	0.0126	0.0236	DDB_G0274655	4479756	4480658	+
DDB0232429	4499878	4500278	6.63	5.91	6.85	-0.94	2.94e-05	9.45e-05	DDB_G0274649	4498594	4504150	+
DDB0232429	4502658	4503058	5.85	5.06	6.09	-1.03	0.000208	0.000574	DDB_G0274649	4498594	4504150	+
DDB0232429	4505015	4505415	7.69	8.19	7.41	0.77	0.00319	0.00687	DDB_G0274463	4505147	4507593	-
DDB0232429	4506574	4506974	6.91	6.61	7.02	-0.42	0.00138	0.00322	DDB_G0274463	4505147	4507593	-
DDB0232429	4509186	4509586	7.91	8.39	7.63	0.76	5.82e-08	2.92e-07	DDB_G0274461	4508759	4509952	+
DDB0232429	4511709	4512109	8.38	8.96	8.04	0.92	1.12e-08	6.19e-08	DDB_G0274111	4510635	4513139	+
DDB0232429	451988	452388	6.1	5.65	6.26	-0.6	0.00841	0.0164	DDB_G0271596	448767	451393	-
DDB0232429	4521706	4522106	6.46	6.8	6.28	0.52	0.029	0.0499	DDB_G0274459	4523083	4523223	+
DDB0232429	4523318	4523718	7.32	8.11	6.78	1.33	4.01e-07	1.76e-06	DDB_G0274459	4523083	4523223	+
DDB0232429	4539792	4540192	8.11	8.45	7.93	0.51	0.000902	0.00218	DDB_G0274929	4542029	4542541	+
DDB0232429	4551823	4552223	7.18	5.49	7.55	-2.07	2.17e-05	7.12e-05	DDB_G0274933	4548951	4549913	+
DDB0232429	4552696	4553096	8.56	5.41	9.02	-3.61	8.53e-13	7.83e-12	DDB_G0274935	4555671	4556384	+
DDB0232429	4554533	4554933	6.3	3.79	6.74	-2.95	1.38e-13	1.39e-12	DDB_G0274935	4555671	4556384	+
DDB0232429	4561478	4561878	8.17	5.29	8.62	-3.33	1.63e-28	6.07e-27	DDB_G0274101	4563185	4568200	+
DDB0232429	4567781	4568181	6.31	5.08	6.62	-1.54	7.77e-12	6.33e-11	DDB_G0274641	4569687	4570958	+
DDB0232429	4568611	4569011	7.86	4.71	8.32	-3.61	3.68e-21	7.82e-20	DDB_G0274641	4569687	4570958	+
DDB0232429	4572272	4572672	7.51	8.07	7.19	0.88	2.36e-16	3.16e-15	DDB_G0274123	4571492	4572853	+
DDB0232429	457821	458221	6.92	6.46	7.08	-0.62	5.01e-05	0.000155	DDB_G0271506	455398	458761	-
DDB0232429	4581233	4581633	6.41	4.92	6.76	-1.84	4.39e-11	3.29e-10	DDB_G0274099	4580344	4581051	-
DDB0232429	4593776	4594176	7.63	7.9	7.5	0.4	0.00377	0.00797	DDB_G0274113	4593609	4595098	-
DDB0232429	4600772	4601172	6.22	4.95	6.54	-1.59	1.03e-09	6.56e-09	DDB_G0274947	4598646	4603284	-
DDB0232429	4608487	4608887	7.32	7.52	7.23	0.29	0.0263	0.0458	DDB_G0274431	4607655	4610488	-
DDB0232429	4612674	4613074	7.54	8.17	7.16	1.01	0.000483	0.00124	DDB_G0274429	4610559	4612543	-
DDB0232429	4614135	4614535	7.32	7.53	7.21	0.31	0.00838	0.0164	DDB_G0274429	4610559	4612543	-
DDB0232429	461924	462324	6.37	5.4	6.65	-1.24	3.28e-09	1.95e-08	DDB_G0271508	459995	460684	-
DDB0232429	4620072	4620472	6.87	6.62	6.96	-0.35	0.0156	0.0286	DDB_G0274427	4613288	4618186	-
DDB0232429	4623782	4624182	6.53	7.65	5.51	2.15	6.66e-37	4.07e-35	DDB_G0274425	4618827	4623023	-
DDB0232429	4624514	4624914	6.62	7.58	5.89	1.69	1.44e-11	1.15e-10	DDB_G0274423	4625298	4627388	+
DDB0232429	4648423	4648823	7.09	7.82	6.61	1.21	5.63e-20	1.06e-18	DDB_G0274631	4645992	4648072	-
DDB0232429	4650052	4650452	7.32	7.77	7.07	0.7	2.06e-07	9.49e-07	DDB_G0274409	4648326	4651856	-
DDB0232429	4652361	4652761	6.53	7.69	5.44	2.25	3.47e-37	2.13e-35	DDB_G0274409	4648326	4651856	-
DDB0232429	4654988	4655388	7.37	6.4	7.65	-1.25	3.4e-06	1.27e-05	DDB_G0274953	4652461	4654353	-
DDB0232429	4656672	4657072	6.52	6.07	6.68	-0.61	0.000257	0.000695	DDB_G0274955	4656194	4657430	+
DDB0232429	4682898	4683298	7.66	8	7.49	0.51	4.01e-05	0.000127	DDB_G0274399	4681340	4684368	+
DDB0232429	4693678	4694078	6.63	5.62	6.92	-1.3	3.39e-05	0.000108	DDB_G0274395	4691677	4693839	-
DDB0232429	4695380	4695780	7.24	7.71	6.97	0.74	0.00211	0.00471	DDB_G0274237	4696078	4696774	+
DDB0232429	470437	470837	6.94	6.5	7.09	-0.58	0.00169	0.00387	DDB_G0271514	469596	471672	-
DDB0232429	4715927	4716327	6.47	5.64	6.72	-1.08	2.04e-07	9.4e-07	DDB_G0274225	4714057	4716986	-
DDB0232429	4717128	4717528	7.09	2.72	7.59	-4.87	7.99e-17	1.13e-15	DDB_G0274225	4714057	4716986	-
DDB0232429	4731740	4732140	8.01	8.29	7.87	0.42	0.0125	0.0234	DDB_G0274623	4728670	4730554	+
DDB0232429	4735740	4736140	7.4	6.45	7.68	-1.22	3.6e-06	1.33e-05	DDB_G0274975	4730779	4736010	-
DDB0232429	4736580	4736980	8.27	6.44	8.66	-2.22	6.26e-07	2.66e-06	DDB_G0274221	4737491	4748865	+
DDB0232429	475810	476210	6.69	5.74	6.96	-1.21	2.74e-06	1.04e-05	DDB_G0295819	472505	473932	-
DDB0232429	4760902	4761302	6.35	5.62	6.58	-0.96	3.45e-06	1.28e-05	DDB_G0274217	4757826	4760145	-
DDB0232429	4764408	4764808	6.71	6.36	6.84	-0.48	0.00329	0.00706	DDB_G0274215	4763951	4765899	+
DDB0232429	4771424	4771824	7.32	7.05	7.43	-0.38	0.00799	0.0157	DDB_G0274211	4768104	4773452	-
DDB0232429	4772882	4773282	6.42	5.42	6.69	-1.27	3.86e-12	3.28e-11	DDB_G0274211	4768104	4773452	-
DDB0232429	4774220	4774620	6.64	4.69	7.04	-2.35	1.06e-06	4.34e-06	DDB_G0274211	4768104	4773452	-
DDB0232429	4780131	4780531	6.13	4.98	6.44	-1.45	2.09e-05	6.88e-05	DDB_G0274207	4778748	4782720	-
DDB0232429	4781015	4781415	6.26	5.48	6.49	-1.02	0.000329	0.000871	DDB_G0274207	4778748	4782720	-
DDB0232429	478307	478707	5.91	3.9	6.31	-2.41	1.22e-13	1.24e-12	DDB_G0271606	474534	478172	-
DDB0232429	4783271	4783671	6.37	5.71	6.58	-0.87	6.3e-05	0.000191	DDB_G0274207	4778748	4782720	-
DDB0232429	4783807	4784207	6.18	5.38	6.42	-1.04	2.09e-05	6.89e-05	DDB_G0274209	4783187	4784489	-
DDB0232429	4785142	4785542	6.6	5.96	6.81	-0.84	3.1e-08	1.62e-07	DDB_G0274209	4783187	4784489	-
DDB0232429	4786817	4787217	6.99	6.13	7.24	-1.11	5.3e-07	2.28e-06	DDB_G0274391	4784888	4786574	-
DDB0232429	478834	479234	6.91	5	7.3	-2.29	1.08e-06	4.43e-06	DDB_G0271606	474534	478172	-
DDB0232429	4789516	4789916	7.11	7.45	6.93	0.52	0.00119	0.00279	DDB_G0274983	4789517	4789783	-
DDB0232429	4790853	4791253	6.82	7.21	6.61	0.59	0.000546	0.00139	DDB_G0274193	4789985	4790242	+
DDB0232429	4795391	4795791	8.45	9.21	7.95	1.25	4.66e-05	0.000145	DDB_G0274199	4796097	4797482	+
DDB0232429	4799710	4800110	7.85	8.73	7.2	1.52	2.01e-29	8.1e-28	DDB_G0274203	4799224	4800040	-
DDB0232429	4800490	4800890	7.18	8.26	6.24	2.02	5.22e-64	8.86e-62	DDB_G0274203	4799224	4800040	-
DDB0232429	480163	480563	6.82	5.86	7.1	-1.24	3.65e-14	3.88e-13	DDB_G0271608	480277	488472	+
DDB0232429	4802018	4802418	6.9	8.23	5.39	2.85	1.22e-78	3.11e-76	DDB_G0274621	4802398	4802742	-
DDB0232429	4803697	4804097	7.33	5.57	7.71	-2.14	1.29e-11	1.03e-10	DDB_G0274621	4802398	4802742	-
DDB0232429	4804783	4805183	6.36	4.88	6.7	-1.82	5.31e-13	5.01e-12	DDB_G0274191	4805683	4809360	+
DDB0232429	4812869	4813269	7.92	8.38	7.66	0.71	0.000848	0.00206	DDB_G0274187	4810741	4812557	-
DDB0232429	4820430	4820830	7.9	8.76	7.27	1.49	2.81e-17	4.17e-16	DDB_G0274991	4819080	4819598	+
DDB0232429	4823556	4823956	8.59	9.93	7.05	2.88	1.23e-60	1.9e-58	DDB_G0274619	4822797	4823628	-
DDB0232429	4825280	4825680	7.03	7.37	6.85	0.51	0.00052	0.00132	DDB_G0274993	4824947	4827492	+
DDB0232429	4827126	4827526	7.02	7.84	6.45	1.39	2.04e-16	2.76e-15	DDB_G0274993	4824947	4827492	+
DDB0232429	4840500	4840900	7.26	7.6	7.09	0.51	0.000135	0.000387	DDB_G0274175	4841279	4842480	-
DDB0232429	484125	484525	6.88	6.4	7.05	-0.65	1.04e-05	3.58e-05	DDB_G0271608	480277	488472	+
DDB0232429	4843795	4844195	7.27	5.02	7.69	-2.67	1.22e-07	5.85e-07	DDB_G0274995	4844842	4848156	+
DDB0232429	4847366	4847766	7.76	8.07	7.61	0.46	0.00655	0.0131	DDB_G0274995	4844842	4848156	+
DDB0232429	4850262	4850662	6.42	5.38	6.71	-1.33	1.47e-09	9.2e-09	DDB_G0274997	4848528	4851359	-
DDB0232429	4855652	4856052	7.23	5.17	7.64	-2.47	6.55e-18	1.03e-16	DDB_G0274171	4853650	4855199	-
DDB0232429	48588	48988	6.66	5.99	6.88	-0.89	5.28e-07	2.27e-06	DDB_G0271100	47597	49269	-
DDB0232429	4859168	4859568	8.19	5.1	8.65	-3.56	1.73e-17	2.62e-16	DDB_G0274999	4858360	4859532	-
DDB0232429	4860430	4860830	6.68	6.17	6.85	-0.68	0.000134	0.000385	DDB_G0274617	4859710	4861380	+
DDB0232429	486095	486495	7.37	7.62	7.25	0.38	0.00139	0.00325	DDB_G0271608	480277	488472	+
DDB0232429	4862566	4862966	7.42	7.01	7.57	-0.56	2.7e-06	1.02e-05	DDB_G0274387	4862329	4864693	-
DDB0232429	4864922	4865322	6.92	7.4	6.65	0.75	0.000891	0.00216	DDB_G0274169	4865070	4865414	+
DDB0232429	4866694	4867094	8.18	9	7.61	1.39	5.76e-24	1.53e-22	DDB_G0274169	4865070	4865414	+
DDB0232429	487063	487463	7.58	7.93	7.39	0.54	1.08e-05	3.71e-05	DDB_G0271608	480277	488472	+
DDB0232429	4871281	4871681	6.61	6.12	6.78	-0.66	0.000365	0.00096	DDB_G0274165	4870104	4872587	-
DDB0232429	4872796	4873196	6.71	5.2	7.07	-1.87	2.96e-07	1.32e-06	DDB_G0274165	4870104	4872587	-
DDB0232429	4873752	4874152	7.23	7.84	6.86	0.98	3.16e-17	4.65e-16	DDB_G0275001	4873769	4874332	+
DDB0232429	4889652	4890052	6.56	6.11	6.71	-0.6	0.00698	0.0139	DDB_G0274151	4889704	4890171	+
DDB0232429	4890841	4891241	5.98	5.21	6.22	-1	0.000655	0.00164	DDB_G0275003	4890449	4892329	-
DDB0232429	489235	489635	8	8.37	7.8	0.56	9.75e-06	3.38e-05	DDB_G0271610	488534	494316	-
DDB0232429	4893878	4894278	6.65	6.95	6.49	0.46	0.00838	0.0164	DDB_G0275003	4890449	4892329	-
DDB0232429	4903658	4904058	6.73	5	7.11	-2.12	4.3e-14	4.53e-13	DDB_G0274383	4904282	4907104	+
DDB0232429	4908137	4908537	8.38	4.74	8.86	-4.13	1.35e-21	2.98e-20	DDB_G0274153	4909656	4911671	+
DDB0232429	4910306	4910706	7.11	6.7	7.25	-0.55	6.94e-05	0.00021	DDB_G0274153	4909656	4911671	+
DDB0232429	4913064	4913464	6.17	5.15	6.45	-1.3	7.46e-06	2.63e-05	DDB_G0274155	4912583	4915224	+
DDB0232429	491379	491779	6.96	6.7	7.06	-0.35	0.0236	0.0414	DDB_G0271610	488534	494316	-
DDB0232429	4919753	4920153	7.09	8.39	5.68	2.7	6.72e-69	1.3e-66	DDB_G0274381	4920282	4921065	+
DDB0232429	4920663	4921063	7.82	9.06	6.56	2.5	1.57e-44	1.3e-42	DDB_G0274381	4920282	4921065	+
DDB0232429	4923822	4924222	6.63	5.45	6.94	-1.49	6.23e-09	3.58e-08	DDB_G0274609	4922788	4923936	-
DDB0232429	4928735	4929135	7.03	3.27	7.52	-4.25	1.23e-17	1.89e-16	DDB_G0275233	4928353	4928612	-
DDB0232429	4932618	4933018	7.63	3.57	8.12	-4.55	1.66e-12	1.47e-11	DDB_G0275135	4932274	4932551	-
DDB0232429	4943583	4943983	7.8	8.78	7.03	1.74	2.45e-17	3.63e-16	DDB_G0275237	4941790	4943798	-
DDB0232429	4944879	4945279	7.24	7.62	7.04	0.57	0.0157	0.0288	DDB_G0275239	4945321	4953278	+
DDB0232429	494824	495224	6.6	6.09	6.78	-0.69	0.000103	0.000301	DDB_G0271516	494360	495460	-
DDB0232429	4948354	4948754	7.34	7.65	7.19	0.46	0.0035	0.00747	DDB_G0275239	4945321	4953278	+
DDB0232429	4950456	4950856	7.76	8.07	7.6	0.47	0.00482	0.00995	DDB_G0275139	4953641	4955428	+
DDB0232429	495289	495689	6.63	5.72	6.89	-1.17	9.23e-09	5.16e-08	DDB_G0271516	494360	495460	-
DDB0232429	4969011	4969411	7.11	7.4	6.96	0.44	0.0228	0.0402	DDB_G0275221	4967851	4971477	-
DDB0232429	497170	497570	6.83	6.25	7.02	-0.77	2.01e-06	7.82e-06	DDB_G0271518	497131	498157	-
DDB0232429	4972673	4973073	8.13	9.08	7.39	1.69	1.98e-12	1.75e-11	DDB_G0294979	4972878	4972950	-
DDB0232429	4982637	4983037	6.74	7.38	6.34	1.04	2.08e-08	1.11e-07	DDB_G0275219	4982711	4982863	-
DDB0232429	498347	498747	8.42	6.63	8.81	-2.18	5.35e-07	2.29e-06	DDB_G0271518	497131	498157	-
DDB0232429	4984935	4985335	8.01	8.67	7.6	1.07	1.72e-13	1.72e-12	DDB_G0275217	4983192	4983365	-
DDB0232429	4989592	4989992	8.78	9.54	8.26	1.28	8.96e-05	0.000265	DDB_G0294977	4989791	4989863	-
DDB0232429	4994966	4995366	7.97	8.73	7.46	1.27	2.51e-05	8.16e-05	DDB_G0294855	4995095	4995181	+
DDB0232429	5008507	5008907	6.34	5.35	6.62	-1.27	2.59e-10	1.79e-09	DDB_G0275215	5007231	5009306	-
DDB0232429	5013844	5014244	6.15	5.44	6.37	-0.93	0.000229	0.000627	DDB_G0275129	5012674	5016758	+
DDB0232429	5016270	5016670	6.54	5.67	6.8	-1.12	2.27e-10	1.58e-09	DDB_G0275173	5017002	5019830	-
DDB0232429	501911	502311	6.45	5.67	6.69	-1.02	9.16e-07	3.79e-06	DDB_G0271520	499181	506804	+
DDB0232429	5022101	5022501	8.08	2.41	8.59	-6.18	1.76e-18	2.92e-17	DDB_G0275173	5017002	5019830	-
DDB0232429	5023552	5023952	7.97	5.04	8.42	-3.39	2e-16	2.7e-15	DDB_G0275107	5025157	5027462	-
DDB0232429	5039758	5040158	6.88	6.55	7.01	-0.45	0.00815	0.0159	DDB_G0275257	5038466	5041076	-
DDB0232429	504140	504540	6.25	5.36	6.51	-1.14	7.94e-08	3.92e-07	DDB_G0271524	507457	516313	+
DDB0232429	5043529	5043929	6.24	4.93	6.57	-1.64	1.41e-06	5.62e-06	DDB_G0275209	5044037	5045219	+
DDB0232429	5050460	5050860	6.33	1.43	6.83	-5.4	1.32e-22	3.17e-21	DDB_G0275117	5047947	5049988	-
DDB0232429	5051502	5051902	7.73	5.07	8.18	-3.11	1.37e-16	1.89e-15	DDB_G0275207	5052171	5052721	+
DDB0232429	5054384	5054784	6.73	7.84	5.75	2.09	1.25e-14	1.39e-13	DDB_G0275177	5054068	5055388	-
DDB0232429	5056516	5056916	7.61	8.13	7.31	0.83	1.64e-09	1.02e-08	DDB_G0275177	5054068	5055388	-
DDB0232429	50592	50992	6.88	3.03	7.36	-4.34	2.35e-27	7.98e-26	DDB_G0271132	51145	53815	+
DDB0232429	5060667	5061067	7.73	7.95	7.62	0.33	0.0217	0.0385	DDB_G0275097	5060014	5062269	+
DDB0232429	506198	506598	6.31	5.6	6.54	-0.94	9.94e-08	4.82e-07	DDB_G0271524	507457	516313	+
DDB0232429	507011	507411	7.41	5.65	7.79	-2.14	5.04e-07	2.18e-06	DDB_G0271524	507457	516313	+
DDB0232429	5082280	5082680	7.27	6.6	7.48	-0.87	1.12e-05	3.85e-05	DDB_G0275205	5081463	5083066	-
DDB0232429	5087315	5087715	6.54	5.89	6.74	-0.85	3.78e-05	0.00012	DDB_G0275057	5089988	5091525	+
DDB0232429	5088595	5088995	6.77	5.3	7.12	-1.82	1.28e-07	6.12e-07	DDB_G0275057	5089988	5091525	+
DDB0232429	5089784	5090184	6.63	5.91	6.86	-0.95	0.000604	0.00152	DDB_G0275057	5089988	5091525	+
DDB0232429	5092078	5092478	6.4	5.82	6.59	-0.77	0.000126	0.000361	DDB_G0275059	5091816	5092710	-
DDB0232429	5096055	5096455	8.43	4.83	8.91	-4.08	2.55e-16	3.41e-15	DDB_G0275063	5094579	5095340	-
DDB0232429	5102274	5102674	6.35	5.79	6.54	-0.75	0.000997	0.00238	DDB_G0275167	5102751	5105276	+
DDB0232429	510747	511147	6.62	6.14	6.79	-0.65	5.26e-05	0.000162	DDB_G0271524	507457	516313	+
DDB0232429	5107640	5108040	7.66	8.16	7.37	0.79	4.23e-06	1.54e-05	DDB_G0275067	5107775	5108935	+
DDB0232429	5109167	5109567	7.76	8.36	7.4	0.97	0.000293	0.000783	DDB_G0275069	5110511	5118465	+
DDB0232429	5115441	5115841	5.86	5.32	6.04	-0.72	0.0131	0.0244	DDB_G0275071	5119568	5120331	+
DDB0232429	511975	512375	6.59	5.83	6.83	-1	1.88e-08	1.01e-07	DDB_G0271524	507457	516313	+
DDB0232429	5125264	5125664	8.28	5.12	8.74	-3.62	3.57e-13	3.42e-12	DDB_G0275269	5125111	5128119	+
DDB0232429	5126016	5126416	6.71	4.93	7.1	-2.17	2.23e-12	1.96e-11	DDB_G0275269	5125111	5128119	+
DDB0232429	5127116	5127516	6.82	6.3	7	-0.7	2.89e-06	1.09e-05	DDB_G0275073	5128411	5130120	+
DDB0232429	514172	514572	6.17	5.63	6.35	-0.73	0.0053	0.0108	DDB_G0271526	517604	518599	-
DDB0232429	5144162	5144562	7.2	6.96	7.29	-0.33	0.0166	0.0303	DDB_G0275077	5134435	5142355	-
DDB0232429	5149440	5149840	8.16	7.59	8.35	-0.75	0.00787	0.0155	DDB_G0275271	5150001	5150633	+
DDB0232429	5152478	5152878	7.82	9.01	6.67	2.34	1.83e-13	1.82e-12	DDB_G0275163	5152512	5152835	-
DDB0232429	5153196	5153596	6.9	7.74	6.3	1.44	1.7e-07	7.95e-07	DDB_G0275083	5153248	5153718	-
DDB0232429	515670	516070	6.28	5.8	6.44	-0.64	0.00598	0.0121	DDB_G0271526	517604	518599	-
DDB0232429	5156748	5157148	6.73	6.18	6.92	-0.74	1.39e-05	4.69e-05	DDB_G0275085	5154689	5157539	+
DDB0232429	5159326	5159726	8.64	5.46	9.11	-3.65	3.73e-13	3.57e-12	DDB_G0275275	5161132	5162962	+
DDB0232429	5160249	5160649	7.73	0.57	8.25	-7.68	2.34e-20	4.58e-19	DDB_G0275275	5161132	5162962	+
DDB0232429	5161621	5162021	6.86	5.96	7.12	-1.16	2.94e-05	9.45e-05	DDB_G0275275	5161132	5162962	+
DDB0232429	5162561	5162961	7.26	5.8	7.61	-1.81	1.12e-09	7.07e-09	DDB_G0275087	5163252	5164865	+
DDB0232429	5164137	5164537	6.13	5.42	6.36	-0.94	6.15e-05	0.000187	DDB_G0275087	5163252	5164865	+
DDB0232429	5171779	5172179	7.6	8.16	7.27	0.89	0.00637	0.0128	DDB_G0294975	5171836	5171924	-
DDB0232429	5172458	5172858	6.21	5.37	6.46	-1.09	4.26e-07	1.86e-06	DDB_G0275091	5172500	5174591	+
DDB0232429	5173079	5173479	6.55	5.99	6.74	-0.75	0.000114	0.000331	DDB_G0275091	5172500	5174591	+
DDB0232429	517612	518012	5.9	5.33	6.09	-0.76	0.00593	0.012	DDB_G0271526	517604	518599	-
DDB0232429	5177585	5177985	6.59	6.16	6.74	-0.58	0.00261	0.00573	DDB_G0275021	5178139	5179801	+
DDB0232429	5183954	5184354	7.42	7.72	7.27	0.45	0.000674	0.00168	DDB_G0275017	5183368	5185287	-
DDB0232429	5193192	5193592	6.85	6.18	7.06	-0.88	6.17e-06	2.2e-05	DDB_G0275281	5191639	5193158	-
DDB0232429	5194925	5195325	6.28	5.54	6.51	-0.96	1.04e-06	4.25e-06	DDB_G0275283	5193227	5195773	-
DDB0232429	519762	520162	6.04	5.16	6.3	-1.14	8.86e-05	0.000263	DDB_G0271614	519478	527091	+
DDB0232429	5208602	5209002	7.29	6.93	7.43	-0.5	0.00109	0.00259	DDB_G0275195	5206472	5210492	-
DDB0232429	5210770	5211170	7.22	4.16	7.69	-3.53	1.62e-09	1e-08	DDB_G0275195	5206472	5210492	-
DDB0232429	521265	521665	6.68	6.12	6.87	-0.75	0.00287	0.00624	DDB_G0271614	519478	527091	+
DDB0232429	5215531	5215931	6.84	6.36	7	-0.65	0.000284	0.000763	DDB_G0275157	5217220	5217948	-
DDB0232429	5218644	5219044	6.3	5.59	6.52	-0.93	2.36e-07	1.07e-06	DDB_G0275157	5217220	5217948	-
DDB0232429	5220607	5221007	6.71	6.19	6.89	-0.7	0.000277	0.000746	DDB_G0275157	5217220	5217948	-
DDB0232429	5223518	5223918	6.5	5.53	6.77	-1.24	1.46e-11	1.16e-10	DDB_G0275287	5218487	5225348	-
DDB0232429	5225522	5225922	6.79	6.27	6.97	-0.7	0.00143	0.00332	DDB_G0275287	5218487	5225348	-
DDB0232429	5226314	5226714	6.97	6.55	7.12	-0.56	0.00134	0.00312	DDB_G0275287	5218487	5225348	-
DDB0232429	5229938	5230338	6.91	4.33	7.35	-3.02	3.02e-07	1.34e-06	DDB_G0275009	5230828	5235376	+
DDB0232429	5234219	5234619	6.97	7.31	6.79	0.52	0.000663	0.00166	DDB_G0275007	5236396	5238691	+
DDB0232429	5237799	5238199	7.32	7.69	7.12	0.57	0.000277	0.000747	DDB_G0275053	5239346	5240349	+
DDB0232429	523894	524294	6.38	5.84	6.56	-0.72	0.00144	0.00334	DDB_G0271528	527305	528270	+
DDB0232429	5248524	5248924	8.67	9.69	7.84	1.84	7.2e-06	2.54e-05	DDB_G0275049	5249449	5250533	+
DDB0232429	5250068	5250468	7.14	7.97	6.56	1.41	2.95e-22	6.81e-21	DDB_G0275049	5249449	5250533	+
DDB0232429	5252324	5252724	8.05	6.49	8.41	-1.92	6.25e-06	2.22e-05	DDB_G0275295	5253249	5254548	+
DDB0232429	5260098	5260498	7.21	3.83	7.68	-3.85	5.31e-13	5.01e-12	DDB_G0275155	5260668	5262157	+
DDB0232429	5261043	5261443	8.38	7.73	8.59	-0.86	0.0134	0.025	DDB_G0275155	5260668	5262157	+
DDB0232429	5265364	5265764	7.88	6.64	8.2	-1.55	1.39e-05	4.71e-05	DDB_G0275185	5262569	5265160	-
DDB0232429	5266986	5267386	7.93	8.39	7.68	0.71	1.8e-07	8.38e-07	DDB_G0275045	5266629	5267764	+
DDB0232429	5269064	5269464	6.65	7.4	6.16	1.24	5.42e-08	2.73e-07	DDB_G0275043	5268701	5268886	+
DDB0232429	5275098	5275498	7.42	8.25	6.84	1.41	4.03e-28	1.44e-26	DDB_G0275301	5275007	5276312	-
DDB0232429	5276151	5276551	7.52	8.19	7.1	1.1	2.64e-05	8.54e-05	DDB_G0275301	5275007	5276312	-
DDB0232429	5279826	5280226	7.36	7.64	7.22	0.42	0.000361	0.00095	DDB_G0275039	5278271	5280648	-
DDB0232429	5281652	5282052	7	7.41	6.77	0.64	1.01e-06	4.14e-06	DDB_G0275039	5278271	5280648	-
DDB0232429	5288413	5288813	7.93	8.67	7.44	1.23	3.49e-08	1.81e-07	DDB_G0294857	5288579	5288668	+
DDB0232429	5289824	5290224	8.62	9.42	8.07	1.34	4.41e-06	1.61e-05	DDB_G0294971	5290018	5290088	-
DDB0232429	5293106	5293506	7.32	7.71	7.11	0.59	1.83e-07	8.51e-07	DDB_G0294971	5290018	5290088	-
DDB0232429	5294947	5295347	7.21	7.48	7.08	0.41	0.0015	0.00347	DDB_G0294971	5290018	5290088	-
DDB0232429	5309250	5309650	8.27	8.84	7.93	0.91	0.000505	0.00129	DDB_G0275033	5311440	5313684	-
DDB0232429	5310487	5310887	7.38	7.68	7.22	0.46	0.0114	0.0216	DDB_G0275033	5311440	5313684	-
DDB0232429	5313924	5314324	8.01	8.72	7.54	1.18	3.21e-06	1.2e-05	DDB_G0294969	5314110	5314182	-
DDB0232429	5316924	5317324	6.91	8.11	5.75	2.35	6.6e-45	5.56e-43	DDB_G0275029	5316981	5318500	+
DDB0232429	5317924	5318324	7.57	8.03	7.31	0.71	2.18e-11	1.7e-10	DDB_G0275029	5316981	5318500	+
DDB0232429	5325362	5325762	8.38	9.6	7.17	2.43	5.45e-52	6.11e-50	DDB_G0275025	5326205	5327517	+
DDB0232429	5330300	5330700	7.02	7.35	6.85	0.5	0.000593	0.00149	DDB_G0275311	5329126	5331271	+
DDB0232429	5333010	5333410	7.48	7.78	7.33	0.46	0.0015	0.00347	DDB_G0275313	5331812	5336775	-
DDB0232429	5337922	5338322	6.89	6.27	7.09	-0.82	4.51e-07	1.97e-06	DDB_G0275315	5337299	5338585	-
DDB0232429	5339527	5339927	6.82	6.49	6.94	-0.45	0.00651	0.013	DDB_G0275317	5339600	5340709	+
DDB0232429	5343801	5344201	7.56	7.76	7.46	0.3	0.0254	0.0442	DDB_G0275023	5343575	5344705	+
DDB0232429	5345166	5345566	6.91	7.28	6.73	0.55	0.0261	0.0454	DDB_G0275179	5345936	5347649	+
DDB0232429	5350724	5351124	6.94	5.06	7.33	-2.27	2.09e-13	2.06e-12	DDB_G0275325	5350193	5350454	-
DDB0232429	5351788	5352188	6.35	5.38	6.62	-1.24	0.000203	0.000562	DDB_G0275327	5352310	5353644	+
DDB0232429	5361522	5361922	8.15	8.72	7.81	0.9	5.35e-08	2.7e-07	DDB_G0275395	5358648	5362937	-
DDB0232429	5372672	5373072	7.47	5.29	7.89	-2.6	2.02e-07	9.31e-07	DDB_G0275333	5369983	5371533	-
DDB0232429	5373682	5374082	7.16	3.66	7.64	-3.98	6.37e-34	3.3e-32	DDB_G0275399	5375069	5381793	+
DDB0232429	5387200	5387600	6.71	6.4	6.83	-0.43	0.0159	0.0292	DDB_G0275401	5385395	5390751	+
DDB0232429	5393288	5393688	7.64	8.31	7.22	1.09	3.25e-12	2.8e-11	DDB_G0275341	5392651	5393822	+
DDB0232429	5395610	5396010	7.19	8.46	5.83	2.63	5.48e-29	2.12e-27	DDB_G0275343	5393905	5395542	-
DDB0232429	5396226	5396626	7.24	7.67	7.02	0.65	0.0211	0.0375	DDB_G0275345	5397156	5399539	+
DDB0232429	5397205	5397605	6.57	6.29	6.67	-0.38	0.0152	0.028	DDB_G0275345	5397156	5399539	+
DDB0232429	5397907	5398307	6.21	5.52	6.42	-0.9	5.9e-05	0.00018	DDB_G0275345	5397156	5399539	+
DDB0232429	5400564	5400964	8.78	9.67	8.12	1.55	3.93e-07	1.73e-06	DDB_G0294967	5400772	5400844	-
DDB0232429	5407173	5407573	7.62	7.92	7.47	0.45	0.000254	0.000688	DDB_G0275323	5406103	5408018	+
DDB0232429	5409348	5409748	6.4	4.56	6.79	-2.23	3.8e-18	6.13e-17	DDB_G0275353	5409975	5411608	+
DDB0232429	5416610	5417010	7.63	8.29	7.22	1.06	1.3e-08	7.09e-08	DDB_G0294965	5416778	5416850	-
DDB0232429	5418865	5419265	6.98	5.08	7.38	-2.3	1.47e-07	6.97e-07	DDB_G0275357	5417695	5417970	-
DDB0232429	5424896	5425296	8.25	8.89	7.86	1.03	6.34e-14	6.57e-13	DDB_G0275359	5424566	5425954	-
DDB0232429	5428095	5428495	7.06	6.36	7.28	-0.91	0.000153	0.000433	DDB_G0275365	5428576	5430860	+
DDB0232429	5433147	5433547	6.87	2.24	7.37	-5.13	2.31e-13	2.27e-12	DDB_G0275411	5431261	5432380	-
DDB0232429	5450348	5450748	7.38	7.96	7.04	0.92	0.00342	0.00732	DDB_G0275417	5450465	5451672	+
DDB0232429	5452064	5452464	8.57	9.51	7.84	1.67	1.53e-06	6.07e-06	DDB_G0294963	5452266	5452337	-
DDB0232429	5453038	5453438	6.53	5.81	6.75	-0.94	5.75e-05	0.000176	DDB_G0275371	5452633	5453727	+
DDB0232429	5454445	5454845	8.56	9.4	7.97	1.43	5.84e-09	3.37e-08	DDB_G0294961	5454647	5454718	-
DDB0232429	5458415	5458815	8.21	6.52	8.58	-2.06	5.18e-07	2.23e-06	DDB_G0275421	5459788	5463748	+
DDB0232429	5462255	5462655	7.36	7.04	7.48	-0.44	0.00287	0.00623	DDB_G0275421	5459788	5463748	+
DDB0232429	5465000	5465400	9.34	5.81	9.81	-4.01	1.82e-11	1.43e-10	DDB_G0275423	5465798	5467245	+
DDB0232429	5465719	5466119	6.94	3.98	7.4	-3.42	4.92e-12	4.12e-11	DDB_G0275423	5465798	5467245	+
DDB0232429	5476174	5476574	6.05	5.16	6.31	-1.15	2.94e-05	9.45e-05	DDB_G0275377	5475784	5476722	+
DDB0232429	5481393	5481793	6.66	5.81	6.91	-1.1	5.1e-05	0.000157	DDB_G0275385	5482191	5482952	+
DDB0232429	5486074	5486474	6.5	6.04	6.65	-0.61	0.00327	0.00703	DDB_G0275431	5483235	5488130	-
DDB0232429	5486878	5487278	6.45	6.02	6.6	-0.58	0.00501	0.0103	DDB_G0275431	5483235	5488130	-
DDB0232429	5489555	5489955	7.9	8.6	7.46	1.15	0.000326	0.000864	DDB_G0294959	5489684	5489764	-
DDB0232429	5492338	5492738	6.95	7.89	6.22	1.67	8.76e-14	8.96e-13	DDB_G0294859	5492551	5492631	+
DDB0232429	5495870	5496270	6.52	6.12	6.67	-0.55	0.00566	0.0115	DDB_G0275389	5493095	5494702	+
DDB0232429	5497277	5497677	6.47	5.97	6.64	-0.68	0.00131	0.00307	DDB_G0275391	5495060	5499588	-
DDB0232429	5507451	5507851	7.2	6.77	7.35	-0.57	0.000349	0.000919	DDB_G0275563	5506678	5511084	+
DDB0232429	5517050	5517450	7.96	8.96	7.16	1.8	8.08e-20	1.5e-18	DDB_G0275565	5516663	5517259	-
DDB0232429	5518796	5519196	8.36	9.32	7.6	1.72	5.55e-14	5.77e-13	DDB_G0275567	5517792	5519439	+
DDB0232429	5519796	5520196	6.37	7.28	5.7	1.57	8.39e-16	1.07e-14	DDB_G0275569	5519854	5520906	-
DDB0232429	5520600	5521000	7.54	8.62	6.6	2.01	1.04e-16	1.45e-15	DDB_G0275569	5519854	5520906	-
DDB0232429	5527768	5528168	6.89	6.59	7	-0.41	0.0288	0.0496	DDB_G0275813	5526799	5529042	-
DDB0232429	5534268	5534668	7.11	7.46	6.93	0.52	0.000499	0.00128	DDB_G0275577	5533870	5536035	-
DDB0232429	5536863	5537263	7.37	7.71	7.2	0.5	3.86e-05	0.000122	DDB_G0275815	5536603	5538492	+
DDB0232429	554140	554540	7.71	6.22	8.06	-1.84	0.000343	0.000904	DDB_G0271534	553300	553863	+
DDB0232429	5545488	5545888	7	5.41	7.37	-1.96	3.75e-17	5.5e-16	DDB_G0275437	5545999	5546387	+
DDB0232429	5549017	5549417	7.03	6.44	7.22	-0.78	7.52e-06	2.65e-05	DDB_G0275823	5546562	5550298	-
DDB0232429	555529	555929	6.78	5.45	7.11	-1.66	5.27e-09	3.06e-08	DDB_G0271536	555496	556890	+
DDB0232429	5557664	5558064	7.04	4.71	7.47	-2.75	1.22e-15	1.52e-14	DDB_G0275589	5557714	5557851	-
DDB0232429	5559018	5559418	7.48	3.82	7.96	-4.13	4.29e-15	5.05e-14	DDB_G0275825	5559641	5559920	+
DDB0232429	5560305	5560705	7.25	3.89	7.72	-3.84	7.26e-15	8.28e-14	DDB_G0275827	5560910	5561178	+
DDB0232429	5578308	5578708	6.7	5.75	6.97	-1.21	6.15e-11	4.53e-10	DDB_G0275831	5577827	5578296	+
DDB0232429	557846	558246	6.02	5.18	6.27	-1.1	6.73e-06	2.38e-05	DDB_G0271536	555496	556890	+
DDB0232429	5584222	5584622	6.54	6.22	6.66	-0.45	0.00778	0.0153	DDB_G0275603	5583526	5585615	+
DDB0232429	5584934	5585334	8.36	8.96	8	0.96	6.5e-05	0.000197	DDB_G0275605	5585797	5586734	-
DDB0232429	5586036	5586436	7.9	8.22	7.74	0.49	0.000301	0.000801	DDB_G0275605	5585797	5586734	-
DDB0232429	559025	559425	6.74	6.38	6.88	-0.5	0.0185	0.0335	DDB_G0271624	557800	562277	-
DDB0232429	5592057	5592457	6.41	5.88	6.59	-0.7	0.000808	0.00198	DDB_G0275697	5590467	5593823	-
DDB0232429	5594702	5595102	7.1	6.39	7.32	-0.93	6.6e-07	2.79e-06	DDB_G0275797	5595268	5596116	+
DDB0232429	5603566	5603966	8.54	9.39	7.93	1.47	1.44e-06	5.73e-06	DDB_G0275611	5604371	5606462	+
DDB0232429	5607412	5607812	6.63	6.22	6.77	-0.55	0.00421	0.00883	DDB_G0275613	5606831	5608318	+
DDB0232429	5613273	5613673	6.27	5.59	6.49	-0.9	1.18e-05	4.04e-05	DDB_G0275793	5611769	5613568	-
DDB0232429	5627916	5628316	7.17	7.72	6.85	0.86	8.32e-09	4.68e-08	DDB_G0275561	5624593	5627192	+
DDB0232429	5630136	5630536	7.16	7.6	6.93	0.67	0.000143	0.000406	DDB_G0275561	5624593	5627192	+
DDB0232429	5643869	5644269	6.68	6.27	6.83	-0.56	0.0125	0.0234	DDB_G0295765	5627352	5645601	-
DDB0232429	5646745	5647145	6.62	7.08	6.37	0.71	9.78e-05	0.000288	DDB_G0275787	5646909	5648070	+
DDB0232429	5652773	5653173	5.97	2.25	6.45	-4.19	6.89e-23	1.69e-21	DDB_G0275785	5650203	5652737	-
DDB0232429	5659999	5660399	7.75	5.43	8.17	-2.74	8.53e-15	9.65e-14	DDB_G0275843	5657920	5661235	-
DDB0232429	5661996	5662396	7.14	5.58	7.5	-1.91	0.000161	0.000454	DDB_G0275843	5657920	5661235	-
DDB0232429	5663191	5663591	8.49	5.03	8.96	-3.94	1.01e-16	1.41e-15	DDB_G0275843	5657920	5661235	-
DDB0232429	5665972	5666372	6.44	5.66	6.68	-1.02	0.00043	0.00111	DDB_G0275845	5665840	5673077	+
DDB0232429	5667178	5667578	6.57	5.45	6.88	-1.43	8.72e-09	4.89e-08	DDB_G0275845	5665840	5673077	+
DDB0232429	5679245	5679645	6.87	7.85	6.1	1.75	5.39e-28	1.92e-26	DDB_G0275701	5679309	5680331	-
DDB0232429	5680045	5680445	7.19	8.11	6.49	1.62	6.84e-24	1.8e-22	DDB_G0275701	5679309	5680331	-
DDB0232429	5682804	5683204	7.63	7.9	7.5	0.4	0.01	0.0192	DDB_G0275777	5681724	5684456	+
DDB0232429	5686271	5686671	7.09	5.59	7.44	-1.85	1.61e-22	3.8e-21	DDB_G0275671	5687040	5688368	+
DDB0232429	568715	569115	7.1	7.46	6.91	0.54	2.56e-06	9.75e-06	DDB_G0271538	568653	570406	-
DDB0232429	5687520	5687920	6.89	7.17	6.75	0.42	0.00502	0.0103	DDB_G0275671	5687040	5688368	+
DDB0232429	5690451	5690851	6.99	7.21	6.89	0.32	0.0202	0.0361	DDB_G0275775	5689186	5690969	+
DDB0232429	5695806	5696206	7.29	6.2	7.59	-1.39	1.77e-09	1.09e-08	DDB_G0275675	5696031	5696705	+
DDB0232429	5701	6101	6.93	7.64	6.47	1.16	5.98e-06	2.13e-05	DDB_G0294294	5771	6097	+
DDB0232429	5703650	5704050	6.47	6.15	6.59	-0.44	0.00964	0.0186	DDB_G0275445	5702027	5704162	-
DDB0232429	5705810	5706210	8.38	5.4	8.83	-3.44	8.22e-13	7.56e-12	DDB_G0275857	5705882	5706810	+
DDB0232429	5707247	5707647	8.79	10.09	7.39	2.7	2.18e-11	1.7e-10	DDB_G0275857	5705882	5706810	+
DDB0232429	5708375	5708775	8.09	9.43	6.55	2.87	1.28e-15	1.6e-14	DDB_G0275857	5705882	5706810	+
DDB0232429	5709553	5709953	7.29	8.67	5.63	3.03	5.67e-139	6.3e-136	DDB_G0275857	5705882	5706810	+
DDB0232429	571518	571918	6.68	7.47	6.13	1.34	1.49e-09	9.29e-09	DDB_G0271628	572266	575098	+
DDB0232429	5718599	5718999	7.61	8.14	7.31	0.84	0.000425	0.0011	DDB_G0275683	5719223	5720429	+
DDB0232429	5719354	5719754	7.57	8.29	7.09	1.2	1.31e-06	5.25e-06	DDB_G0275683	5719223	5720429	+
DDB0232429	5720996	5721396	7.5	6.79	7.72	-0.93	2.56e-06	9.76e-06	DDB_G0275771	5721353	5721851	+
DDB0232429	5729594	5729994	6.88	6.53	7.01	-0.47	0.00998	0.0192	DDB_G0275539	5727073	5731156	-
DDB0232429	5731656	5732056	6.5	6.09	6.65	-0.55	0.00055	0.00139	DDB_G0275541	5731969	5733150	+
DDB0232429	5733991	5734391	6.06	5.29	6.3	-1.01	0.000219	0.000602	DDB_G0275767	5733694	5734524	+
DDB0232429	5736256	5736656	7.75	8.23	7.49	0.74	0.00392	0.00826	DDB_G0275543	5736589	5737692	+
DDB0232429	5748782	5749182	6.82	6.51	6.93	-0.42	0.026	0.0453	DDB_G0275861	5745037	5753130	-
DDB0232429	5750024	5750424	6.72	5.98	6.95	-0.96	1.45e-05	4.9e-05	DDB_G0275861	5745037	5753130	-
DDB0232429	5752343	5752743	7.04	6.76	7.15	-0.39	0.0117	0.022	DDB_G0275861	5745037	5753130	-
DDB0232429	5757358	5757758	6.81	6.28	6.99	-0.71	0.000278	0.000748	DDB_G0275687	5754874	5759577	-
DDB0232429	5759988	5760388	7.45	5.42	7.85	-2.43	1.05e-19	1.91e-18	DDB_G0275687	5754874	5759577	-
DDB0232429	5761085	5761485	8.62	9.26	8.24	1.02	9.24e-05	0.000273	DDB_G0275687	5754874	5759577	-
DDB0232429	5765178	5765578	8.26	6.3	8.66	-2.36	1.77e-07	8.24e-07	DDB_G0275689	5760590	5764773	-
DDB0232429	5766190	5766590	8.48	9.37	7.83	1.54	7.07e-10	4.6e-09	DDB_G0275689	5760590	5764773	-
DDB0232429	5769237	5769637	7.76	8	7.65	0.35	0.0117	0.0222	DDB_G0275863	5768614	5769966	+
DDB0232429	5771229	5771629	6.51	6.06	6.67	-0.61	0.000315	0.000837	DDB_G0275547	5770895	5772029	+
DDB0232429	5777096	5777496	7.1	6.83	7.21	-0.38	0.0214	0.0381	DDB_G0275867	5776448	5779105	+
DDB0232429	5784840	5785240	6.79	6.32	6.95	-0.63	0.000151	0.000429	DDB_G0275443	5780689	5784247	-
DDB0232429	5789942	5790342	7.11	7.58	6.85	0.73	5.61e-08	2.83e-07	DDB_G0275665	5789524	5790435	-
DDB0232429	5790608	5791008	6.92	7.91	6.12	1.79	8.52e-27	2.78e-25	DDB_G0275665	5789524	5790435	-
DDB0232429	5791408	5791808	7.16	7.92	6.65	1.27	3.1e-13	3e-12	DDB_G0275663	5791228	5792163	+
DDB0232429	5801744	5802144	6.32	5.94	6.46	-0.52	0.015	0.0276	DDB_G0275871	5796327	5799964	-
DDB0232429	5811116	5811516	7.56	7.85	7.42	0.43	0.00142	0.0033	DDB_G0275951	5814130	5814840	+
DDB0232429	581623	582023	7.24	7.66	7.01	0.65	9.68e-07	3.99e-06	DDB_G0271632	580601	582875	+
DDB0232429	5816681	5817081	5.88	5.43	6.04	-0.61	0.00583	0.0118	DDB_G0275659	5815544	5818897	+
DDB0232429	5817910	5818310	7.03	7.5	6.77	0.73	3.25e-06	1.21e-05	DDB_G0275757	5819466	5819678	+
DDB0232429	5820757	5821157	8.69	9.6	8.01	1.59	2.76e-08	1.44e-07	DDB_G0294957	5820963	5821049	-
DDB0232429	5825258	5825658	8.58	5.41	9.05	-3.63	2.6e-12	2.26e-11	DDB_G0275441	5822886	5824333	-
DDB0232429	5827222	5827622	6.97	7.65	6.53	1.12	4.64e-08	2.36e-07	DDB_G0275875	5828810	5834277	+
DDB0232429	5828257	5828657	6.65	5.89	6.88	-0.99	2.3e-06	8.82e-06	DDB_G0275875	5828810	5834277	+
DDB0232429	5830650	5831050	6.93	6.42	7.1	-0.68	0.000288	0.000772	DDB_G0275875	5828810	5834277	+
DDB0232429	5833960	5834360	7.64	7.95	7.49	0.47	0.00194	0.00437	DDB_G0275877	5834471	5835178	+
DDB0232429	5839409	5839809	6.92	6.57	7.05	-0.47	0.00786	0.0154	DDB_G0275879	5838829	5843021	+
DDB0232429	5840738	5841138	6.66	6.35	6.78	-0.43	0.013	0.0242	DDB_G0275879	5838829	5843021	+
DDB0232429	5844429	5844829	6.58	6.31	6.68	-0.37	0.02	0.0359	DDB_G0275653	5843218	5846253	-
DDB0232429	5845657	5846057	6.46	6.06	6.61	-0.55	0.00783	0.0154	DDB_G0275653	5843218	5846253	-
DDB0232429	5848532	5848932	7.41	7.7	7.26	0.44	3.7e-05	0.000118	DDB_G0275755	5846616	5847506	-
DDB0232429	5858479	5858879	7.55	8.85	6.14	2.71	7.35e-140	8.99e-137	DDB_G0275647	5858199	5858788	-
DDB0232429	5859047	5859447	8.7	10.11	6.9	3.2	1.2e-17	1.85e-16	DDB_G0275645	5859116	5859523	+
DDB0232429	5860901	5861301	7.97	8.5	7.66	0.85	1.59e-07	7.5e-07	DDB_G0275751	5859705	5862840	-
DDB0232429	5863027	5863427	6.9	7.2	6.74	0.46	0.0119	0.0225	DDB_G0275751	5859705	5862840	-
DDB0232429	5866886	5867286	7.73	5.39	8.15	-2.76	1.86e-15	2.28e-14	DDB_G0275535	5868742	5872573	+
DDB0232429	5873534	5873934	6.51	6.06	6.67	-0.61	0.00165	0.00378	DDB_G0275747	5872794	5875616	-
DDB0232429	5877169	5877569	7.01	6.59	7.16	-0.57	0.00156	0.00359	DDB_G0275881	5876511	5877654	+
DDB0232429	5878711	5879111	7.72	8.01	7.57	0.44	0.0103	0.0197	DDB_G0275745	5877842	5880618	-
DDB0232429	5880701	5881101	7.2	4.3	7.66	-3.36	6.45e-25	1.84e-23	DDB_G0275745	5877842	5880618	-
DDB0232429	5884169	5884569	6.93	6.39	7.11	-0.72	0.00492	0.0101	DDB_G0275741	5884722	5885495	+
DDB0232429	5885742	5886142	6.26	4.17	6.66	-2.49	6.51e-17	9.31e-16	DDB_G0275741	5884722	5885495	+
DDB0232429	588661	589061	6.18	5.1	6.47	-1.37	2.89e-07	1.29e-06	DDB_G0271636	587121	590511	+
DDB0232429	5887519	5887919	7.63	8.56	6.93	1.63	4.19e-14	4.42e-13	DDB_G0275739	5887655	5889688	+
DDB0232429	5899055	5899455	7.07	4.77	7.49	-2.72	1.57e-24	4.31e-23	DDB_G0275737	5899852	5901855	+
DDB0232429	5901052	5901452	8.08	8.77	7.64	1.14	2.58e-06	9.82e-06	DDB_G0275737	5899852	5901855	+
DDB0232429	5902145	5902545	7.26	6.7	7.45	-0.75	0.0143	0.0264	DDB_G0275887	5903117	5904832	+
DDB0232429	5907741	5908141	8.05	8.83	7.53	1.3	3.21e-10	2.18e-09	DDB_G0294955	5907958	5908030	-
DDB0232429	5908876	5909276	7.23	7.74	6.94	0.8	0.000142	0.000404	DDB_G0275531	5908177	5908383	-
DDB0232429	5909842	5910242	8.33	8.81	8.06	0.76	0.00436	0.00911	DDB_G0275531	5908177	5908383	-
DDB0232429	5916495	5916895	6.54	5.92	6.74	-0.82	0.000203	0.000562	DDB_G0275733	5914994	5922255	+
DDB0232429	5924582	5924982	6.42	6.06	6.55	-0.49	0.00919	0.0178	DDB_G0275889	5924463	5928957	+
DDB0232429	5926294	5926694	7.08	6.84	7.18	-0.34	0.0187	0.0337	DDB_G0275889	5924463	5928957	+
DDB0232429	5933959	5934359	8.07	8.89	7.5	1.38	1.08e-05	3.72e-05	DDB_G0294953	5934172	5934244	-
DDB0232429	5935089	5935489	6.52	5.96	6.71	-0.75	0.00102	0.00243	DDB_G0275621	5934525	5936105	+
DDB0232429	5937005	5937405	7.64	7.91	7.51	0.41	0.00474	0.0098	DDB_G0275623	5936245	5938905	-
DDB0232429	59416	59816	8.81	10.06	7.5	2.56	4.38e-35	2.42e-33	DDB_G0271134	58680	60890	-
DDB0232429	5943319	5943719	7.66	7.42	7.75	-0.33	0.0201	0.036	DDB_G0275731	5940660	5945217	-
DDB0232429	5945774	5946174	7	5.3	7.37	-2.07	7.54e-14	7.76e-13	DDB_G0275731	5940660	5945217	-
DDB0232429	5946996	5947396	8.36	9.32	7.61	1.7	7.48e-08	3.7e-07	DDB_G0294951	5947196	5947266	-
DDB0232429	5947792	5948192	6.73	7.21	6.47	0.74	4.93e-06	1.79e-05	DDB_G0275625	5947660	5948535	+
DDB0232429	5949066	5949466	6.9	7.34	6.66	0.68	7.51e-07	3.15e-06	DDB_G0275625	5947660	5948535	+
DDB0232429	5951811	5952211	6.32	7.19	5.69	1.5	8.28e-21	1.69e-19	DDB_G0275451	5948745	5951541	-
DDB0232429	5955924	5956324	7.37	5.11	7.79	-2.68	2.27e-08	1.2e-07	DDB_G0275631	5956945	5959251	+
DDB0232429	5958297	5958697	7.52	7.85	7.35	0.5	0.00011	0.00032	DDB_G0275729	5959350	5959963	-
DDB0232429	596004	596404	6.33	5.89	6.49	-0.6	0.0134	0.025	DDB_G0271638	593663	597179	+
DDB0232429	5967745	5968145	6.97	6.62	7.09	-0.47	0.0042	0.00879	DDB_G0295515	5966046	5966089	-
DDB0232429	5969951	5970351	6.77	5.96	7.01	-1.05	2.22e-08	1.18e-07	DDB_G0275899	5966546	5970367	-
DDB0232429	5970617	5971017	5.69	2.77	6.14	-3.37	1.01e-16	1.41e-15	DDB_G0275899	5966546	5970367	-
DDB0232429	5971274	5971674	6.13	5.7	6.27	-0.57	0.0122	0.023	DDB_G0275633	5972320	5975825	+
DDB0232429	5976743	5977143	6.37	3.72	6.82	-3.1	7.3e-21	1.51e-19	DDB_G0275901	5976071	5976354	-
DDB0232429	5978850	5979250	6.54	5.48	6.83	-1.35	9.86e-05	0.00029	DDB_G0275439	5977948	5978728	-
DDB0232429	5995145	5995545	6.33	4.64	6.7	-2.07	1.75e-10	1.24e-09	DDB_G0275489	5994199	5994444	-
DDB0232429	5998557	5998957	6.71	5.99	6.93	-0.94	5.03e-06	1.82e-05	DDB_G0275719	5998936	5999307	+
DDB0232429	6004954	6005354	6.16	5.45	6.38	-0.93	0.00032	0.000849	DDB_G0275495	6003763	6006258	-
DDB0232429	6008597	6008997	7.44	7.89	7.18	0.71	1.96e-06	7.64e-06	DDB_G0275717	6009402	6012149	+
DDB0232429	6012939	6013339	7.34	7.72	7.14	0.58	0.00291	0.00633	DDB_G0275909	6013021	6013413	-
DDB0232429	6020270	6020670	7.45	7.84	7.24	0.6	4.61e-06	1.68e-05	DDB_G0275505	6018482	6022287	+
DDB0232429	6028359	6028759	6.55	6.14	6.69	-0.55	0.00299	0.00647	DDB_G0275911	6027807	6028964	-
DDB0232429	603238	603638	6.96	6.59	7.09	-0.5	0.0026	0.00571	DDB_G0271572	601251	605014	-
DDB0232429	6032649	6033049	8.45	4.7	8.93	-4.23	2.96e-20	5.73e-19	DDB_G0275715	6031763	6032185	-
DDB0232429	6036382	6036782	7.74	8.2	7.48	0.71	5.37e-07	2.3e-06	DDB_G0275917	6034546	6037716	+
DDB0232429	6043165	6043565	7.3	7.58	7.16	0.42	0.00156	0.00359	DDB_G0275711	6042281	6044641	-
DDB0232429	6044815	6045215	7.19	8.03	6.59	1.44	2.41e-09	1.46e-08	DDB_G0275711	6042281	6044641	-
DDB0232429	6046524	6046924	6.4	5.71	6.62	-0.91	1.41e-05	4.78e-05	DDB_G0275635	6045706	6050557	+
DDB0232429	6050675	6051075	6.18	4.37	6.56	-2.19	2.2e-10	1.54e-09	DDB_G0275515	6051213	6053156	+
DDB0232429	6052034	6052434	6.17	5.71	6.33	-0.62	0.0171	0.0311	DDB_G0275515	6051213	6053156	+
DDB0232429	6054758	6055158	6.77	7.27	6.49	0.79	1.75e-06	6.87e-06	DDB_G0275709	6053307	6054600	-
DDB0232429	6056139	6056539	7.29	8.78	5.12	3.66	4.36e-122	4.1e-119	DDB_G0275921	6054662	6055659	-
DDB0232429	6059963	6060363	6.11	4.82	6.43	-1.62	1.62e-12	1.44e-11	DDB_G0275517	6059895	6061338	+
DDB0232429	6062037	6062437	7.19	7.89	6.74	1.15	1.03e-08	5.7e-08	DDB_G0275519	6062122	6063145	+
DDB0232429	6062704	6063104	6.79	7.11	6.62	0.5	0.00194	0.00436	DDB_G0275519	6062122	6063145	+
DDB0232429	6072750	6073150	5.95	5.23	6.18	-0.95	0.000137	0.000391	DDB_G0275927	6071471	6073759	-
DDB0232429	6076978	6077378	6.25	5.32	6.52	-1.2	1.06e-05	3.65e-05	DDB_G0275929	6074432	6078862	+
DDB0232429	6079102	6079502	6.38	2.69	6.86	-4.17	2.48e-18	4.07e-17	DDB_G0275639	6080040	6080307	+
DDB0232429	608577	608977	7.51	8.02	7.22	0.79	7.14e-13	6.64e-12	DDB_G0271544	605879	607395	-
DDB0232429	6090325	6090725	7.32	8.63	5.9	2.73	1.67e-67	3.14e-65	DDB_G0275473	6089719	6090352	-
DDB0232429	6096946	6097346	7.09	6.72	7.22	-0.5	8.21e-05	0.000245	DDB_G0275935	6095467	6096386	-
DDB0232429	609961	610361	5.96	5.5	6.12	-0.62	0.00454	0.00945	DDB_G0271500	608312	611935	-
DDB0232429	6104522	6104922	5.91	5.17	6.14	-0.97	0.00278	0.00606	DDB_G0275453	6103616	6106499	+
DDB0232429	6105600	6106000	6.71	6.18	6.89	-0.71	0.000111	0.000322	DDB_G0275619	6106886	6107851	-
DDB0232429	6106993	6107393	7.17	6.75	7.32	-0.57	0.00429	0.00896	DDB_G0275619	6106886	6107851	-
DDB0232429	6127116	6127516	8.2	9.12	7.51	1.61	4.12e-12	3.49e-11	DDB_G0294861	6127229	6127302	+
DDB0232429	6132234	6132634	8.05	8.91	7.42	1.49	3.6e-10	2.43e-09	DDB_G0294863	6132328	6132399	+
DDB0232429	6142638	6143038	6.79	5.65	7.1	-1.44	3.14e-08	1.64e-07	DDB_G0275987	6143298	6144350	+
DDB0232429	6158827	6159227	6.26	5.89	6.39	-0.5	0.0119	0.0225	DDB_G0275997	6157246	6158193	-
DDB0232429	6161801	6162201	7.4	8.1	6.95	1.16	9.95e-07	4.1e-06	DDB_G0294949	6162014	6162087	-
DDB0232429	6166756	6167156	6.63	6.26	6.77	-0.51	0.00255	0.0056	DDB_G0275975	6165066	6165403	-
DDB0232429	6167458	6167858	6.3	5.89	6.45	-0.56	0.00733	0.0145	DDB_G0275975	6165066	6165403	-
DDB0232429	6170202	6170602	6.63	6.12	6.8	-0.67	0.000257	0.000696	DDB_G0276005	6165936	6171999	-
DDB0232429	6173480	6173880	7.09	6.2	7.35	-1.15	0.00623	0.0125	DDB_G0275973	6173352	6174300	+
DDB0232429	6187187	6187587	7.65	8.4	7.15	1.25	9.52e-08	4.63e-07	DDB_G0294865	6187314	6187386	+
DDB0232429	6191619	6192019	8.75	9.29	8.43	0.86	0.00393	0.00829	DDB_G0275967	6187951	6190250	-
DDB0232429	6193974	6194374	7.48	5.95	7.84	-1.89	9.29e-11	6.72e-10	DDB_G0276013	6191275	6193613	-
DDB0232429	6199204	6199604	8.02	8.48	7.78	0.7	2.28e-05	7.44e-05	DDB_G0275957	6197621	6200891	-
DDB0232429	6203162	6203562	7.38	6.7	7.6	-0.89	0.000608	0.00153	DDB_G0276019	6203910	6208439	+
DDB0232429	6205743	6206143	6.45	5.66	6.69	-1.03	1.86e-08	9.98e-08	DDB_G0276019	6203910	6208439	+
DDB0232429	6209995	6210395	6.95	6.41	7.13	-0.72	0.0206	0.0367	DDB_G0275955	6208676	6209272	-
DDB0232429	6214670	6215070	7.14	8.11	6.38	1.74	3.76e-15	4.44e-14	DDB_G0275959	6214903	6215784	+
DDB0232429	6215142	6215542	6.98	7.23	6.86	0.37	0.00709	0.0141	DDB_G0275959	6214903	6215784	+
DDB0232429	6219316	6219716	6.73	4.86	7.12	-2.26	4.97e-26	1.56e-24	DDB_G0276021	6219625	6219938	-
DDB0232429	6223436	6223836	6.21	5.17	6.5	-1.33	7.55e-09	4.27e-08	DDB_G0276227	6222654	6225612	+
DDB0232429	6226828	6227228	8.58	9.43	7.96	1.47	2.24e-07	1.02e-06	DDB_G0294947	6227029	6227101	-
DDB0232429	6228839	6229239	6.81	6.51	6.92	-0.42	0.00663	0.0132	DDB_G0276229	6228081	6230874	+
DDB0232429	6229856	6230256	7.15	6.84	7.27	-0.42	0.0059	0.0119	DDB_G0276229	6228081	6230874	+
DDB0232429	6231297	6231697	6.5	3.05	6.97	-3.92	9.47e-23	2.3e-21	DDB_G0276231	6232165	6232410	+
DDB0232429	6232973	6233373	8.25	8.8	7.93	0.86	3.54e-07	1.56e-06	DDB_G0276231	6232165	6232410	+
DDB0232429	623482	623882	7.78	8.27	7.51	0.76	2.17e-07	9.95e-07	DDB_G0271546	620269	621713	-
DDB0232429	6237553	6237953	6.97	7.9	6.26	1.64	9.91e-10	6.31e-09	DDB_G0276137	6232603	6238286	-
DDB0232429	6246351	6246751	7.49	6.22	7.82	-1.6	4.89e-07	2.12e-06	DDB_G0276129	6244624	6246005	-
DDB0232429	6249920	6250320	7.31	6.9	7.45	-0.55	0.000278	0.000748	DDB_G0276225	6247906	6248356	-
DDB0232429	6253536	6253936	8.03	3.84	8.52	-4.67	2.55e-16	3.41e-15	DDB_G0276125	6248649	6252929	-
DDB0232429	6260071	6260471	7.32	6.97	7.44	-0.47	0.000865	0.0021	DDB_G0276119	6259472	6262432	+
DDB0232429	6264270	6264670	7.61	7.91	7.45	0.46	0.000428	0.00111	DDB_G0276223	6263547	6265732	+
DDB0232429	6268653	6269053	6.35	6	6.48	-0.48	0.00728	0.0144	DDB_G0276115	6268498	6269319	+
DDB0232429	6273486	6273886	6.56	6.28	6.67	-0.39	0.0236	0.0415	DDB_G0276109	6272283	6273958	-
DDB0232429	6276766	6277166	7.17	6.76	7.32	-0.56	0.000951	0.00229	DDB_G0276159	6274208	6275509	-
DDB0232429	6282628	6283028	7.83	3.6	8.32	-4.73	4.19e-38	2.68e-36	DDB_G0276235	6281262	6281930	-
DDB0232429	6284597	6284997	8.34	8.88	8.03	0.85	0.00024	0.000655	DDB_G0276155	6284187	6287507	-
DDB0232429	6286974	6287374	6.92	6.44	7.08	-0.64	0.000324	0.000859	DDB_G0276155	6284187	6287507	-
DDB0232429	6296535	6296935	7.91	8.21	7.75	0.45	0.000467	0.0012	DDB_G0276103	6301145	6305656	+
DDB0232429	629761	630161	6.1	4.91	6.41	-1.5	7.82e-09	4.42e-08	DDB_G0271502	622207	630819	-
DDB0232429	6310023	6310423	6.65	6.07	6.84	-0.77	0.000565	0.00143	DDB_G0276221	6307785	6312539	-
DDB0232429	6319983	6320383	7.61	7.91	7.46	0.45	0.00271	0.00593	DDB_G0276153	6318754	6321098	+
DDB0232429	6321949	6322349	7.88	8.34	7.62	0.72	2.43e-07	1.1e-06	DDB_G0276153	6318754	6321098	+
DDB0232429	6331443	6331843	6.32	5.8	6.5	-0.7	0.000877	0.00213	DDB_G0276219	6331145	6332882	+
DDB0232429	6336248	6336648	6.57	3.32	7.04	-3.72	2.31e-28	8.43e-27	DDB_G0276217	6335483	6335752	-
DDB0232429	6340265	6340665	6.71	5.96	6.95	-0.99	3.63e-09	2.15e-08	DDB_G0276093	6339087	6341662	+
DDB0232429	6341064	6341464	6.3	4.84	6.64	-1.81	1.2e-07	5.76e-07	DDB_G0276215	6342811	6345129	+
DDB0232429	6348717	6349117	6.75	6.03	6.97	-0.94	5.92e-08	2.97e-07	DDB_G0276091	6345319	6349860	-
DDB0232429	6350691	6351091	6.96	7.21	6.84	0.38	0.00573	0.0116	DDB_G0276091	6345319	6349860	-
DDB0232429	6351967	6352367	6.36	5.81	6.54	-0.73	0.000361	0.000948	DDB_G0276091	6345319	6349860	-
[truncated: 5,105 more rows]

## Sheet: Pool Samples Open Regions
seqnames	start	end	Conc	Conc_Unicellular	Conc_Multicellular	Fold	p.value	FDR	feature	start_position	end_position	feature_strand
DDB0232428	1002251	1002651	4.6	2.34	5.04	-2.7	1.98e-25	1.09e-23	DDB_G0268368	1003245	1006160	+
DDB0232428	1003883	1004283	4.74	4.29	4.91	-0.61	0.000725	0.00281	DDB_G0268368	1003245	1006160	+
DDB0232428	1008685	1009085	5.59	5.99	5.36	0.63	0.000202	0.000881	DDB_G0268374	1007048	1009918	+
DDB0232428	1016816	1017216	4.53	4.1	4.69	-0.6	0.00724	0.0211	DDB_G0267874	1016994	1019162	+
DDB0232428	1033423	1033823	5.15	5.49	4.97	0.51	0.000335	0.0014	DDB_G0267884	1032061	1034001	-
DDB0232428	1042150	1042550	5.66	3.77	6.07	-2.3	8.69e-21	2.72e-19	DDB_G0267888	1038511	1042005	-
DDB0232428	1055817	1056217	5.98	3.45	6.44	-2.99	2.66e-17	5.75e-16	DDB_G0267898	1053842	1055149	-
DDB0232428	1063942	1064342	5.91	6.29	5.71	0.58	0.00248	0.00835	DDB_G0302588	1056562	1067586	-
DDB0232428	1071105	1071505	4.98	4.32	5.2	-0.88	0.00783	0.0226	DDB_G0267902	1071888	1074531	+
DDB0232428	1083217	1084094	5.04	3.75	5.38	-1.63	2.88e-08	2.33e-07	DDB_G0267908	1083269	1083568	+
DDB0232428	1093157	1093557	4.44	2.12	4.88	-2.77	1.83e-24	8.95e-23	DDB_G0268544	1091709	1093085	-
DDB0232428	1094485	1094885	5.66	2.32	6.16	-3.84	2.97e-24	1.43e-22	DDB_G0267412	1093913	1094419	-
DDB0232428	1101918	1102318	5.61	5.93	5.43	0.49	0.00721	0.021	DDB_G0268548	1099622	1104015	+
DDB0232428	1110461	1110861	3.95	4.47	3.63	0.85	4e-07	2.79e-06	DDB_G0268388	1108930	1110561	-
DDB0232428	1124463	1124863	4.99	5.33	4.81	0.52	0.00129	0.00469	DDB_G0267922	1125063	1125549	-
DDB0232428	1128540	1128940	6.17	6.69	5.85	0.84	0.0186	0.0476	DDB_G0267924	1128799	1132710	+
DDB0232428	1131724	1132124	7.47	8.44	6.63	1.82	0.00102	0.0038	DDB_G0268392	1133102	1133283	+
DDB0232428	1135064	1135464	5.51	4.82	5.74	-0.92	0.00729	0.0212	DDB_G0267926	1133623	1135179	-
DDB0232428	1136339	1136739	4.93	4.46	5.11	-0.65	0.000711	0.00276	DDB_G0268394	1135912	1139439	+
DDB0232428	1140173	1140573	4.45	5.32	3.78	1.54	2.25e-07	1.62e-06	DDB_G0268396	1139853	1140479	-
DDB0232428	1140935	1141335	5.01	5.57	4.65	0.93	0.0046	0.0143	DDB_G0267928	1141518	1142703	+
DDB0232428	1142081	1142481	4.97	5.46	4.67	0.79	4.05e-06	2.44e-05	DDB_G0267928	1141518	1142703	+
DDB0232428	1143147	1143547	5.43	6.82	3.49	3.33	3.71e-11	4.2e-10	DDB_G0267930	1143814	1144065	+
DDB0232428	1143727	1144127	4.98	6.08	3.92	2.17	4.21e-14	6.43e-13	DDB_G0267930	1143814	1144065	+
DDB0232428	1147311	1147711	4.75	2.26	5.2	-2.94	4.16e-23	1.71e-21	DDB_G0268550	1145507	1147336	-
DDB0232428	115841	116241	4.64	5.13	4.34	0.8	0.000777	0.00299	DDB_G0267304	114394	116973	+
DDB0232428	1162294	1162694	5.54	5.81	5.4	0.41	0.00297	0.00975	DDB_G0267940	1159902	1161696	+
DDB0232428	1164850	1165250	4.15	4.5	3.96	0.55	0.00337	0.0109	DDB_G0267942	1161933	1165193	-
DDB0232428	1165545	1165945	5.23	5.86	4.81	1.04	0.00696	0.0204	DDB_G0267942	1161933	1165193	-
DDB0232428	1168961	1169361	6.2	6.57	5.99	0.58	0.00952	0.0268	DDB_G0267452	1168646	1170444	-
DDB0232428	117512	117912	4.18	4.61	3.93	0.68	0.0138	0.0366	DDB_G0267304	114394	116973	+
DDB0232428	1200681	1201081	5.57	5.85	5.42	0.44	0.00859	0.0245	DDB_G0267474	1199961	1201386	+
DDB0232428	1204853	1205253	6.12	6.87	5.58	1.3	3.4e-11	3.87e-10	DDB_G0268406	1206080	1206733	-
DDB0232428	1223086	1223486	5.74	6.05	5.57	0.47	0.0027	0.00898	DDB_G0268410	1225333	1229934	+
DDB0232428	1228979	1229379	5.39	5.95	5.04	0.92	1.04e-05	5.81e-05	DDB_G0267980	1230144	1231512	-
DDB0232428	1230753	1231153	5.31	5.72	5.07	0.65	0.000393	0.00162	DDB_G0267980	1230144	1231512	-
DDB0232428	1236649	1237049	5.48	5.93	5.22	0.71	5.79e-07	3.94e-06	DDB_G0267984	1236115	1237782	-
DDB0232428	1243615	1244015	5.18	3.35	5.58	-2.23	3.05e-12	3.86e-11	DDB_G0267990	1242726	1243286	-
DDB0232428	1246188	1246588	5.4	5.85	5.13	0.72	4.8e-05	0.000236	DDB_G0267992	1244589	1245377	-
DDB0232428	1250708	1251108	5.62	5.89	5.48	0.41	0.000147	0.000655	DDB_G0267406	1250161	1252599	-
DDB0232428	1263273	1263673	4.87	5.14	4.73	0.42	0.00519	0.0159	DDB_G0267436	1263019	1266447	+
DDB0232428	1265604	1266004	5.5	6.01	5.19	0.82	5.98e-06	3.47e-05	DDB_G0295829	1266897	1271013	+
DDB0232428	1273520	1273920	4.44	2.62	4.84	-2.22	9.63e-19	2.44e-17	DDB_G0267998	1274009	1275386	+
DDB0232428	1300850	1301250	6.33	3.37	6.81	-3.44	6.75e-31	7.91e-29	DDB_G0268010	1301596	1302485	+
DDB0232428	131784	132184	3.98	4.53	3.64	0.89	4.63e-06	2.76e-05	DDB_G0267326	129934	132491	+
DDB0232428	1328179	1328579	5.16	2.77	5.61	-2.84	2.05e-23	8.88e-22	DDB_G0268028	1325279	1327600	-
DDB0232428	1329131	1329531	4.07	4.66	3.68	0.98	0.00238	0.00805	DDB_G0267386	1329298	1331157	+
DDB0232428	1330062	1330462	5.91	6.16	5.78	0.38	0.0102	0.0284	DDB_G0267386	1329298	1331157	+
DDB0232428	1334326	1334726	4.26	4.78	3.94	0.84	1.31e-05	7.15e-05	DDB_G0267392	1331239	1333035	-
DDB0232428	1340704	1341104	6	6.38	5.79	0.58	0.0107	0.0297	DDB_G0268034	1340557	1342081	+
DDB0232428	134632	135032	3.12	3.57	2.85	0.72	0.00615	0.0184	DDB_G0267328	132940	134658	-
DDB0232428	1350686	1351086	5.11	2.69	5.56	-2.88	3.04e-27	2.06e-25	DDB_G0268044	1347890	1350468	-
DDB0232428	1367282	1367682	4.71	3.77	4.99	-1.23	6.22e-05	0.000299	DDB_G0268056	1366267	1368004	-
DDB0232428	1384409	1384809	4.57	1.11	5.07	-3.96	2.47e-24	1.19e-22	DDB_G0267378	1385036	1385981	+
DDB0232428	1399569	1399969	4.36	3.98	4.5	-0.52	0.0156	0.0408	DDB_G0268070	1399546	1400979	-
DDB0232428	1401461	1401861	4.79	5.66	4.12	1.54	7.35e-06	4.2e-05	DDB_G0268070	1399546	1400979	-
DDB0232428	1404548	1404948	4.86	2.43	5.31	-2.89	1.33e-18	3.29e-17	DDB_G0268072	1404967	1408062	+
DDB0232428	1411704	1412104	3.86	1.94	4.28	-2.34	2.97e-16	5.74e-15	DDB_G0268074	1408319	1411401	-
DDB0232428	1412749	1413149	4.02	3.48	4.21	-0.73	0.00151	0.00538	DDB_G0268074	1408319	1411401	-
DDB0232428	1416007	1416407	6.26	4.1	6.69	-2.6	4.23e-14	6.46e-13	DDB_G0268076	1414125	1415255	-
DDB0232428	1423479	1423879	4.57	5.39	3.96	1.43	1.83e-05	9.72e-05	DDB_G0268430	1423638	1426439	+
DDB0232428	1425295	1425695	5.45	5.82	5.24	0.58	0.000163	0.000723	DDB_G0268430	1423638	1426439	+
DDB0232428	1431878	1432278	4.63	1.3	5.12	-3.82	7.71e-25	3.95e-23	DDB_G0268086	1432461	1432727	+
DDB0232428	1433474	1433874	5.74	6.17	5.49	0.68	1.92e-05	0.000102	DDB_G0268086	1432461	1432727	+
DDB0232428	1440420	1440820	4.85	5.23	4.64	0.59	0.000166	0.000734	DDB_G0268090	1440159	1441186	-
DDB0232428	1441331	1441731	5.46	6.1	5.03	1.07	0.00652	0.0193	DDB_G0268090	1440159	1441186	-
DDB0232428	1458154	1458554	5.76	5.99	5.65	0.34	0.00676	0.0199	DDB_G0268104	1461475	1463206	+
DDB0232428	1460963	1461363	3.99	3.11	4.26	-1.15	3.48e-08	2.79e-07	DDB_G0268104	1461475	1463206	+
DDB0232428	1463578	1464276	4.16	3.02	4.48	-1.46	0.000907	0.00344	DDB_G0268106	1463479	1463865	-
DDB0232428	1469652	1470052	5.59	6.01	5.34	0.67	8.52e-07	5.66e-06	DDB_G0268112	1468365	1468964	+
DDB0232428	147825	148225	5.36	5.69	5.18	0.51	0.00405	0.0128	DDB_G0267344	149314	151160	+
DDB0232428	1486094	1486494	3.73	0.56	4.22	-3.66	9.85e-17	2e-15	DDB_G0268434	1485131	1485859	-
DDB0232428	1487166	1487566	4.45	4.7	4.32	0.38	0.0197	0.0499	DDB_G0268122	1487041	1487541	-
DDB0232428	149785	150185	6.12	6.56	5.86	0.71	3.14e-06	1.91e-05	DDB_G0267344	149314	151160	+
DDB0232428	1502516	1502916	5.26	5.65	5.04	0.62	0.000486	0.00196	DDB_G0268440	1506583	1507224	-
DDB0232428	1505279	1505679	5.28	5.81	4.95	0.86	1.88e-05	9.96e-05	DDB_G0268440	1506583	1507224	-
DDB0232428	1507889	1508289	6.36	6.88	6.05	0.83	0.00419	0.0132	DDB_G0268128	1507711	1507902	-
DDB0232428	1511147	1511547	5.33	5.74	5.09	0.65	0.0067	0.0197	DDB_G0294821	1511351	1511437	-
DDB0232428	1535067	1535467	4.17	4.63	3.9	0.73	0.000589	0.00233	DDB_G0268144	1533586	1535463	-
DDB0232428	1541431	1541831	6.34	6.91	5.97	0.94	8.62e-07	5.72e-06	DDB_G0268446	1540789	1542162	+
DDB0232428	1545816	1546216	6.21	6.96	5.66	1.3	0.00409	0.0129	DDB_G0268154	1545975	1546631	+
DDB0232428	154975	155375	4.16	4.8	3.74	1.06	0.000617	0.00243	DDB_G0267350	154265	154810	-
DDB0232428	1558547	1558947	4.77	4.19	4.98	-0.79	2.77e-06	1.7e-05	DDB_G0268576	1558253	1561540	+
DDB0232428	1561617	1562017	5.24	4.46	5.49	-1.02	0.00307	0.01	DDB_G0268578	1563062	1569010	+
DDB0232428	1562318	1562718	5.17	4.04	5.49	-1.45	1.91e-05	0.000101	DDB_G0268578	1563062	1569010	+
DDB0232428	1563429	1563829	5.21	4.82	5.36	-0.54	0.00214	0.00733	DDB_G0268578	1563062	1569010	+
DDB0232428	1566657	1567057	5.84	6.16	5.66	0.5	0.00517	0.0158	DDB_G0268578	1563062	1569010	+
DDB0232428	1569624	1570024	6	6.33	5.82	0.51	0.00224	0.00763	DDB_G0267426	1569279	1571100	-
DDB0232428	1572406	1572806	5.48	6.56	4.46	2.1	1.01e-16	2.04e-15	DDB_G0267426	1569279	1571100	-
DDB0232428	1574005	1574405	5.01	2.35	5.48	-3.13	1.89e-18	4.59e-17	DDB_G0268158	1574564	1576904	+
DDB0232428	157886	158286	6	6.88	5.31	1.57	0.011	0.0304	DDB_G0267352	158583	161024	+
DDB0232428	1579857	1580257	4.04	2.84	4.37	-1.54	2.72e-07	1.94e-06	DDB_G0268162	1580521	1581951	+
DDB0232428	1584073	1584473	4.83	4.23	5.03	-0.8	2.16e-06	1.35e-05	DDB_G0268164	1584255	1586243	+
DDB0232428	1593442	1593842	5.02	4.35	5.25	-0.9	0.000141	0.000631	DDB_G0268168	1591385	1593342	-
DDB0232428	1598392	1598792	3.9	2.91	4.19	-1.28	9.46e-05	0.000438	DDB_G0268458	1598476	1598890	-
DDB0232428	1603713	1604113	4.57	4.99	4.33	0.65	0.00266	0.00884	DDB_G0268178	1602467	1603407	+
DDB0232428	1609869	1610269	5.15	1.64	5.65	-4.01	4.74e-41	4.17e-38	DDB_G0267398	1607815	1609553	-
DDB0232428	1615237	1615637	5.79	6.5	5.29	1.21	0.000663	0.00259	DDB_G0294819	1615509	1615579	-
DDB0232428	1618200	1618600	5.43	5.96	5.1	0.86	0.00163	0.00579	DDB_G0294817	1618454	1618524	-
DDB0232428	1621902	1622302	5.31	3.69	5.69	-2	1.09e-13	1.58e-12	DDB_G0268184	1619582	1621263	-
DDB0232428	162512	162912	3.2	3.98	2.63	1.34	0.0117	0.0319	DDB_G0267354	161143	162112	+
DDB0232428	1627892	1628292	5.57	6.37	4.98	1.39	1.31e-05	7.15e-05	DDB_G0268186	1622398	1626997	-
DDB0232428	1629180	1629580	5.89	6.57	5.43	1.14	0.000105	0.00048	DDB_G0268462	1630091	1632271	+
DDB0232428	1632634	1633034	6.26	6.9	5.83	1.08	0.00078	0.003	DDB_G0294685	1632774	1632846	+
DDB0232428	1636911	1637311	4.43	2.75	4.83	-2.08	4.71e-14	7.15e-13	DDB_G0268190	1637375	1639913	+
DDB0232428	1637730	1638130	5.42	5.62	5.31	0.31	0.00492	0.0152	DDB_G0268190	1637375	1639913	+
DDB0232428	1640621	1641021	3.3	3.87	2.93	0.94	0.000752	0.0029	DDB_G0268192	1640028	1640576	-
DDB0232428	1648812	1649212	6	3.73	6.44	-2.71	8.19e-22	2.91e-20	DDB_G0268584	1649497	1653049	+
DDB0232428	1658540	1658940	5.33	5.77	5.08	0.69	1.29e-07	9.66e-07	DDB_G0267394	1659361	1660037	-
DDB0232428	1675411	1675811	3.84	1.34	4.3	-2.96	2.01e-17	4.42e-16	DDB_G0268592	1676402	1680165	+
DDB0232428	1676609	1677009	5.08	2.78	5.52	-2.74	1.7e-12	2.21e-11	DDB_G0268592	1676402	1680165	+
DDB0232428	1677350	1677750	4.73	4.19	4.93	-0.74	0.00139	0.00502	DDB_G0268592	1676402	1680165	+
DDB0232428	1679683	1680083	5.32	4.88	5.49	-0.61	0.0156	0.0409	DDB_G0268594	1680932	1682389	+
DDB0232428	1683395	1683795	4.12	1.32	4.59	-3.27	9.17e-22	3.23e-20	DDB_G0268204	1683897	1685943	+
DDB0232428	1686081	1686481	6.14	6.53	5.93	0.6	0.0154	0.0405	DDB_G0294687	1686235	1686317	+
DDB0232428	1688099	1688499	6.38	6.96	6.01	0.95	0.00227	0.00772	DDB_G0294689	1688222	1688293	+
DDB0232428	1699117	1699517	4.41	1.76	4.88	-3.12	6.15e-16	1.15e-14	DDB_G0268214	1697493	1698824	-
DDB0232428	1702528	1702928	4.94	5.27	4.77	0.5	0.0083	0.0238	DDB_G0268600	1700922	1701623	-
DDB0232428	1711731	1712131	4.67	3.24	5.04	-1.79	2.09e-07	1.52e-06	DDB_G0268220	1712183	1713033	+
DDB0232428	1714344	1714744	5.14	4.12	5.43	-1.31	2.45e-06	1.52e-05	DDB_G0268602	1713715	1715167	+
DDB0232428	1718482	1718882	6.25	3.15	6.73	-3.58	5.91e-38	2.77e-35	DDB_G0268222	1715767	1717245	-
DDB0232428	1722807	1723207	4.09	3	4.4	-1.4	0.000398	0.00164	DDB_G0268226	1721883	1722152	-
DDB0232428	1744017	1744417	5.46	5.91	5.21	0.7	7.62e-06	4.34e-05	DDB_G0268604	1746832	1747104	+
DDB0232428	1752650	1753050	4.66	3.96	4.89	-0.92	2.44e-08	1.99e-07	DDB_G0267462	1752059	1754689	+
DDB0232428	1755757	1756157	4.13	3.73	4.28	-0.55	0.0139	0.037	DDB_G0268466	1756054	1756317	-
DDB0232428	1756334	1756734	4.38	3.8	4.58	-0.78	0.00366	0.0117	DDB_G0268466	1756054	1756317	-
DDB0232428	1758293	1758693	6.72	7.99	5.21	2.79	2.63e-15	4.62e-14	DDB_G0295493	1758352	1758634	-
DDB0232428	1769786	1770186	4.27	1.3	4.75	-3.45	1.63e-24	8.07e-23	DDB_G0268250	1768454	1769626	-
DDB0232428	1771802	1772202	5.15	4.06	5.46	-1.4	2.49e-12	3.17e-11	DDB_G0268252	1771285	1772395	-
DDB0232428	1788895	1789295	4.12	2.27	4.53	-2.27	2.15e-14	3.42e-13	DDB_G0268612	1787069	1788702	-
DDB0232428	1798508	1798908	4.44	1.7	4.92	-3.22	3.27e-15	5.65e-14	DDB_G0268918	1795565	1798231	-
DDB0232428	1805157	1805557	4.85	3.96	5.12	-1.16	0.000111	0.000507	DDB_G0268642	1801909	1805309	-
DDB0232428	1806289	1806689	6.34	2.65	6.85	-4.19	7.87e-35	1.97e-32	DDB_G0268642	1801909	1805309	-
DDB0232428	1807202	1807602	3.82	-0.56	4.34	-4.91	5.41e-23	2.18e-21	DDB_G0268644	1807927	1808802	+
DDB0232428	1808002	1808402	4.27	2.94	4.62	-1.68	1.69e-05	9.02e-05	DDB_G0268644	1807927	1808802	+
DDB0232428	1808434	1808834	5.17	3.9	5.51	-1.62	4.66e-06	2.78e-05	DDB_G0268644	1807927	1808802	+
DDB0232428	1816425	1816825	4.73	5.17	4.48	0.69	0.000656	0.00257	DDB_G0269038	1816266	1816778	-
DDB0232428	1830956	1831356	4.68	3.84	4.94	-1.11	5.32e-06	3.13e-05	DDB_G0268920	1828316	1832424	-
DDB0232428	1831951	1832351	5.53	4.16	5.89	-1.73	3.66e-06	2.21e-05	DDB_G0268920	1828316	1832424	-
DDB0232428	1840128	1840528	4.7	5.58	4.01	1.57	3.58e-05	0.00018	DDB_G0268650	1841483	1844500	+
DDB0232428	1850166	1850566	4.48	3.62	4.75	-1.13	7.45e-10	7.37e-09	DDB_G0268922	1846133	1850294	-
DDB0232428	1854007	1854407	5.91	6.33	5.68	0.66	5.67e-05	0.000274	DDB_G0269044	1851870	1852544	-
DDB0232428	1859218	1859618	5.38	5.68	5.22	0.46	0.00623	0.0185	DDB_G0269048	1858322	1860328	-
DDB0232428	1862566	1862966	5.37	5.72	5.19	0.53	0.0175	0.0452	DDB_G0294693	1863435	1863506	+
DDB0232428	1863306	1863706	6.44	7.11	5.99	1.12	0.000943	0.00356	DDB_G0294693	1863435	1863506	+
DDB0232428	1865329	1865729	5.72	2.72	6.21	-3.49	2.83e-25	1.52e-23	DDB_G0268656	1863917	1865086	-
DDB0232428	1888091	1888491	5.72	6	5.58	0.42	0.00482	0.0149	DDB_G0268662	1881042	1888712	-
DDB0232428	1889695	1890095	5.85	6.2	5.66	0.55	0.000373	0.00154	DDB_G0268664	1889432	1890712	+
DDB0232428	1893964	1894364	4.43	0.92	4.94	-4.01	1.64e-29	1.59e-27	DDB_G0268670	1893644	1893808	-
DDB0232428	1894667	1895067	4.23	0.81	4.72	-3.91	1.72e-20	5.23e-19	DDB_G0268672	1895260	1895433	+
DDB0232428	189670	190070	1.77	2.58	1.17	1.41	0.000272	0.00115	DDB_G0267368	189222	190370	-
DDB0232428	1897012	1897412	4.13	2.46	4.52	-2.06	3.59e-11	4.07e-10	DDB_G0268676	1897615	1897791	+
DDB0232428	1903227	1903627	4.45	4.09	4.59	-0.5	0.00713	0.0208	DDB_G0268680	1904782	1906824	+
DDB0232428	1908690	1909090	6.51	4.23	6.95	-2.72	1.53e-17	3.4e-16	DDB_G0268928	1909652	1911457	+
DDB0232428	1909706	1910106	5.09	4.69	5.25	-0.56	0.000301	0.00127	DDB_G0268928	1909652	1911457	+
DDB0232428	191213	191613	5.26	6.14	4.57	1.57	0.00379	0.0121	DDB_G0267368	189222	190370	-
DDB0232428	1919497	1919897	4.29	3.6	4.52	-0.92	8.63e-05	0.000403	DDB_G0268686	1919974	1924218	+
DDB0232428	1925203	1925603	3.97	1.52	4.42	-2.9	5.18e-16	9.77e-15	DDB_G0268688	1924769	1924948	-
DDB0232428	1925964	1926364	3.97	1.26	4.44	-3.18	1.04e-26	6.47e-25	DDB_G0268690	1926730	1926909	-
DDB0232428	192691	193091	5.46	6.06	5.07	0.99	0.00213	0.00732	DDB_G0267370	191815	192624	-
DDB0232428	1927438	1927838	4.22	1.62	4.68	-3.06	1.68e-14	2.7e-13	DDB_G0268692	1928290	1929267	+
DDB0232428	1932919	1933319	5.54	5.89	5.34	0.55	2.98e-06	1.82e-05	DDB_G0269054	1931476	1933597	+
DDB0232428	1952742	1953142	3.7	4.2	3.4	0.79	3.49e-05	0.000176	DDB_G0269056	1950932	1954075	-
DDB0232428	1962308	1962708	4.58	5.22	4.16	1.06	1.63e-06	1.04e-05	DDB_G0268940	1963368	1963868	+
DDB0232428	1970396	1970796	5.27	5.85	4.9	0.95	8.86e-05	0.000413	DDB_G0294697	1970455	1970527	+
DDB0232428	1984377	1984777	4.11	3.39	4.35	-0.96	2.66e-05	0.000137	DDB_G0268950	1984869	1986587	+
DDB0232428	1987876	1988276	4.52	4.13	4.67	-0.54	0.0188	0.048	DDB_G0268714	1986771	1988565	-
DDB0232428	1991694	1992094	4.75	5.01	4.61	0.41	0.00552	0.0167	DDB_G0268716	1990918	1991418	+
DDB0232428	200222	200622	5.25	5.96	4.76	1.2	0.000615	0.00242	DDB_G0268260	198724	200556	-
DDB0232428	2014709	2015109	5.47	6.33	4.79	1.54	7.9e-05	0.000372	DDB_G0268958	2011975	2014906	-
DDB0232428	202484	202884	6.3	6.96	5.86	1.1	0.000167	0.000739	DDB_G0267458	201217	203254	+
DDB0232428	2025078	2025478	4.91	1.79	5.4	-3.61	5.84e-28	4.32e-26	DDB_G0269078	2023544	2024644	-
DDB0232428	2029554	2029954	3.81	1.62	4.24	-2.62	1.71e-10	1.81e-09	DDB_G0268740	2028102	2029414	-
DDB0232428	203491	203891	5.38	5.78	5.15	0.63	4.44e-05	0.00022	DDB_G0267458	201217	203254	+
DDB0232428	2037490	2037890	6.03	2.48	6.53	-4.06	5.13e-34	1.11e-31	DDB_G0268748	2035070	2036491	-
DDB0232428	2040991	2041391	5.72	2.35	6.22	-3.86	1.22e-33	2.44e-31	DDB_G0268752	2040402	2040671	-
DDB0232428	2044089	2044489	5.16	3.11	5.59	-2.47	2.14e-16	4.24e-15	DDB_G0268754	2044869	2046922	+
DDB0232428	2047311	2047711	4.92	4.35	5.12	-0.77	0.0176	0.0455	DDB_G0268968	2047241	2047809	+
DDB0232428	2048769	2049169	4.06	4.61	3.71	0.9	8.22e-07	5.47e-06	DDB_G0268758	2048942	2050448	+
DDB0232428	2053564	2053964	4.22	3.61	4.43	-0.82	0.00163	0.00579	DDB_G0268760	2054001	2054913	+
DDB0232428	2064424	2064824	7.15	7.77	6.75	1.03	0.00496	0.0153	DDB_G0294813	2064611	2064684	-
DDB0232428	2068344	2068744	4.56	4	4.76	-0.76	0.000359	0.00149	DDB_G0268772	2068280	2068627	-
DDB0232428	2073145	2073545	6.3	6.81	5.99	0.82	0.00363	0.0116	DDB_G0294811	2073265	2073338	-
DDB0232428	2081099	2081499	4.73	5.48	4.2	1.28	1.44e-05	7.77e-05	DDB_G0268992	2080758	2081980	+
DDB0232428	2085044	2085444	5.5	5.72	5.39	0.34	0.0155	0.0406	DDB_G0269082	2086586	2087328	-
DDB0232428	2091867	2092267	3.88	3.03	4.15	-1.12	0.000101	0.000467	DDB_G0269084	2091187	2093118	+
DDB0232428	2099213	2099613	6.96	7.59	6.56	1.03	0.00649	0.0192	DDB_G0294807	2099470	2099543	-
DDB0232428	2103890	2104290	5.03	2.87	5.47	-2.6	8.73e-31	9.84e-29	DDB_G0268996	2099705	2102586	-
DDB0232428	210467	210867	4.92	5.4	4.63	0.77	4.1e-07	2.86e-06	DDB_G0267488	210356	212554	+
DDB0232428	2112992	2113392	4.81	5.23	4.58	0.65	9.94e-06	5.58e-05	DDB_G0269000	2111460	2112649	-
DDB0232428	2113823	2114223	4.22	4.65	3.97	0.68	4.4e-05	0.000217	DDB_G0269000	2111460	2112649	-
DDB0232428	211818	212218	4.77	5.21	4.51	0.69	0.000129	0.00058	DDB_G0267488	210356	212554	+
DDB0232428	2127620	2128020	3.69	1.99	4.08	-2.08	6.43e-10	6.41e-09	DDB_G0268800	2127909	2128811	+
DDB0232428	213055	213455	5.42	5.98	5.08	0.9	3.02e-06	1.84e-05	DDB_G0267490	212712	214898	-
DDB0232428	2132693	2133093	5.62	3.96	6.01	-2.06	6.91e-12	8.4e-11	DDB_G0268634	2130761	2132526	-
DDB0232428	2134059	2134459	5.63	6.6	4.8	1.8	1.75e-09	1.65e-08	DDB_G0269088	2134088	2134666	-
DDB0232428	2135694	2136094	5.93	6.9	5.1	1.8	0.000749	0.0029	DDB_G0269088	2134088	2134666	-
DDB0232428	2136676	2137076	4.88	5.64	4.35	1.29	2.57e-05	0.000133	DDB_G0268632	2137156	2139957	+
DDB0232428	2138859	2139259	6.75	7.88	5.62	2.25	2.67e-10	2.76e-09	DDB_G0268804	2140278	2141039	+
DDB0232428	2140597	2140997	4.91	5.4	4.62	0.78	1.84e-05	9.74e-05	DDB_G0268806	2141132	2141564	+
DDB0232428	2144679	2145079	4.99	3.45	5.37	-1.92	1.36e-16	2.73e-15	DDB_G0268808	2141889	2145041	-
DDB0232428	2148744	2149144	5.75	6.08	5.57	0.51	4.29e-05	0.000213	DDB_G0269004	2149656	2154061	+
DDB0232428	2152508	2152908	4.45	4.06	4.59	-0.53	0.0181	0.0465	DDB_G0268812	2154156	2155464	-
DDB0232428	2155774	2156174	5.49	3.37	5.93	-2.55	5.59e-34	1.2e-31	DDB_G0268812	2154156	2155464	-
DDB0232428	2164696	2165096	6.76	7.38	6.36	1.02	0.00876	0.0249	DDB_G0294805	2164854	2164925	-
DDB0232428	2177900	2178300	4.49	3.06	4.86	-1.8	1.02e-07	7.71e-07	DDB_G0268822	2179084	2182266	+
DDB0232428	2179004	2179404	5.05	4.58	5.23	-0.64	1.07e-06	7e-06	DDB_G0268822	2179084	2182266	+
DDB0232428	2193254	2193654	3.32	0.59	3.8	-3.2	9.19e-15	1.52e-13	DDB_G0269092	2192652	2193204	-
[truncated: 5,542 more rows]
