# Supplementary material for: Role of epigenetics in unicellular to multicellular transition in Dictyostelium
Source: Genome Biol. 2021 May 4;22:134. doi: 10.1186/s13059-021-02360-9 (PMC8094536; doi:10.1186/s13059-021-02360-9)
Supplement: Supplementary file 4 — Additional file 4: Table S3. ChIP-seq annotated peak regions. [file 13059_2021_2360_MOESM4_ESM.xlsx]

## Sheet: H3K4me3 Unicellular
PeakID	Chr	Start	End	Annotation	Distance to TSS	Nearest PromoterID	Gene ID
127	DDB0232429	457739	458238	exon (DDB0168367, exon 2 of 3)	773	DDB0168367	DDB_G0271506
32	DDB0232432	4489863	4490362	TTS (DDB0219596)	704	DDB0232204	DDB_G0290721
276	DDB0232428	555126	555625	exon (DDB0306542, exon 1 of 1)	710	DDB0216541	DDB_G0268496
90	DDB0232428	1393427	1393926	TTS (DDB0189753)	598	DDB0189754	DDB_G0268064
206	DDB0232428	3980057	3980556	TTS (DDB0346783)	1000	DDB0233562	DDB_G0294597
118	DDB0232429	6448623	6449122	promoter-TSS (DDB0308506)	181	DDB0237754	DDB_G0276067
71	DDB0232433	1102547	1103046	exon (DDB0184190, exon 2 of 2)	1107	DDB0305898	DDB_G0292054
102	DDB0232432	753263	753762	exon (DDB0219277, exon 3 of 3)	1886	DDB0234115	DDB_G0287891
16	DDB0232430	4407791	4408290	exon (DDB0218302, exon 4 of 4)	-1091	DDB0237354	DDB_G0295555
55	DDB0232429	6113813	6114312	TTS (DDB0307573)	538	DDB0167131	DDB_G0275459
84	DDB0232429	130253	130752	TTS (DDB0348762)	1106	DDB0302495	DDB_G0271306
233	DDB0232429	7391176	7391675	promoter-TSS (DDB0305291)	707	DDB0168265	DDB_G0276815
259	DDB0232428	2562720	2563219	exon (DDB0234169, exon 2 of 2)	1408	DDB0234169	DDB_G0270482
194	DDB0232431	1038775	1039274	TTS (DDB0185653)	248	DDB0185652	DDB_G0283727
57	DDB0232429	6581485	6581984	exon (DDB0169421, exon 1 of 3)	542	DDB0220136	DDB_G0276299
220	DDB0232429	8078488	8078987	exon (DDB0304704, exon 1 of 1)	471	DDB0304704	DDB_G0277515
316	DDB0232429	1608029	1608528	TTS (DDB3963748)	694	DDB0185127	DDB_G0272248
163	DDB0232432	3973667	3974166	exon (DDB0188843, exon 2 of 2)	738	DDB0306176	DDB_G0290333
89	DDB0232429	7919989	7920488	TTS (DDB0217967)	361	DDB3948502	DDB_G3948500
175	DDB0232430	2830800	2831299	promoter-TSS (DDB0302677)	-636	DDB0302677	DDB_G0302676
31	DDB0232429	3817599	3818098	promoter-TSS (DDB0237509)	172	DDB0307546	DDB_G0274355
35	DDB0232432	2524454	2524953	promoter-TSS (DDB0188326)	543	DDB0346571	DDB_G0289235
11	DDB0232429	4069267	4069766	exon (DDB0231692, exon 1 of 1)	398	DDB0231692	DDB_G0274295
208	DDB0232433	2099597	2100096	promoter-TSS (DDB3967222)	-732	DDB3967222	DDB_G3967220
93	DDB0232431	1921086	1921585	exon (DDB0307054, exon 2 of 3)	635	DDB0307054	DDB_G0284383
292	DDB0232429	6896732	6897231	promoter-TSS (DDB0217811)	264	DDB3955084	DDB_G3955082
29	DDB0232431	1470723	1471222	exon (DDB0306255, exon 2 of 2)	-1010	DDB0185804	DDB_G0284051
291	DDB0232428	2991394	2991893	exon (DDB0191105, exon 5 of 5)	-1405	DDB3963420	DDB_G3963418
199	DDB0232430	5257137	5257636	TTS (DDB0235205)	602	DDB0347420	DDB_G0282077
114	DDB0232429	8419317	8419816	promoter-TSS (DDB3967912)	443	DDB0169374	DDB_G0277745
226	DDB0232429	1826861	1827360	promoter-TSS (DDB0349433)	647	DDB0203775	DDB_G0272530
58	DDB0232431	4792314	4792813	promoter-TSS (DDB0191411)	787	DDB0233715	DDB_G0286651
211	DDB0232431	5195109	5195608	promoter-TSS (DDB0234010)	-744	DDB0187231	DDB_G0287007
153	DDB0232429	6431407	6431906	promoter-TSS (DDB3963060)	601	DDB0169470	DDB_G0276073
15	DDB0232428	2653711	2654210	exon (DDB0190220, exon 2 of 2)	831	DDB0266378	DDB_G0269382
101	DDB0232431	239698	240197	Intergenic	-1342	DDB0348050	DDB_G0283103
73	DDB0232432	3772775	3773274	TTS (DDB0231655)	441	DDB0252876	DDB_G0295739
76	DDB0232433	838104	838603	TTS (DDB0349416)	279	DDB0220657	DDB_G0291834
311	DDB0232432	2859041	2859540	promoter-TSS (DDB3966520)	-547	DDB3966520	DDB_G3966518
62	DDB0232431	1962383	1962882	exon (DDB0232079, exon 1 of 1)	270	DDB0185998	DDB_G0284407
67	DDB0232433	2003598	2004097	TTS (DDB0220611)	736	DDB0230097	DDB_G0292730
241	DDB0232431	5295626	5296125	exon (DDB0308561, exon 2 of 3)	407	DDB0187269	DDB_G0287075
198	DDB0232428	3151237	3151736	promoter-TSS (DDB0201783)	840	DDB0306582	DDB_G0269618
139	DDB0232430	1969151	1969650	exon (DDB0205732, exon 1 of 1)	-1090	DDB0232962	DDB_G0279403
129	DDB0232432	1790473	1790972	promoter-TSS (DDB0349081)	430	DDB0233986	DDB_G0288659
280	DDB0232430	6231051	6231550	exon (DDB0204960, exon 2 of 2)	741	DDB0234194	DDB_G0282741
273	DDB0232429	7227290	7227789	exon (DDB0233358, exon 4 of 4)	-1572	DDB0217863	DDB_G0277015
236	DDB0232429	6257134	6257633	promoter-TSS (DDB3946920)	714	DDB0169521	DDB_G0276121
249	DDB0232431	3623462	3623961	exon (DDB0232925, exon 2 of 2)	863	DDB0186670	DDB_G0285709
218	DDB0232430	6004053	6004552	TTS (DDB0204870)	826	DDB0232140	DDB_G0282615
202	DDB0232428	3490247	3490746	exon (DDB0190529, exon 2 of 3)	903	DDB0190529	DDB_G0269756
168	DDB0232433	556671	557170	TTS (DDB0347485)	956	DDB0267050	DDB_G0291566
184	DDB0232431	634825	635324	exon (DDB0185489, exon 2 of 2)	853	DDB0191180	DDB_G0283389
135	DDB0232433	1492008	1492507	exon (DDB0191089, exon 3 of 3)	-1368	DDB0305374	DDB_G0292328
14	DDB0232432	148125	148624	promoter-TSS (DDB0187426)	155	DDB0187427	DDB_G0287335
145	DDB0232428	3463834	3464333	exon (DDB0232386, exon 2 of 3)	769	DDB0190517	DDB_G0269740
49	DDB0232430	2983817	2984316	promoter-TSS (DDB0206395)	640	DDB0235404	DDB_G0280127
178	DDB0232429	131056	131555	promoter-TSS (DDB0202850)	303	DDB0302495	DDB_G0271306
24	DDB0232432	5054969	5055468	promoter-TSS (DDB0220110)	-470	DDB0219652	DDB_G0291121
285	DDB0232431	1434447	1434946	exon (DDB0185794, exon 2 of 3)	1538	DDB0232949	DDB_G0284015
140	DDB0232428	3977515	3978014	promoter-TSS (DDB0349092)	290	DDB0190716	DDB_G0269986
124	DDB0232431	4219027	4219526	exon (DDB0186870, exon 2 of 6)	911	DDB0266414	DDB_G0286229
104	DDB0232429	3818400	3818899	promoter-TSS (DDB0307546)	347	DDB0217468	DDB_G0274779
131	DDB0232428	2469038	2469537	promoter-TSS (DDB0267067)	-780	DDB0190154	DDB_G0269292
181	DDB0232431	69788	70287	promoter-TSS (DDB0237707)	385	DDB0305776	DDB_G0283061
234	DDB0232431	4956359	4956858	promoter-TSS (DDB0347591)	414	DDB0187147	DDB_G0286833
314	DDB0232430	1687208	1687707	TTS (DDB0204690)	712	DDB0204691	DDB_G0279145
307	DDB0232432	3479228	3479727	TTS (DDB0188660)	1061	DDB0188659	DDB_G0289941
154	DDB0232430	3511734	3512233	exon (DDB0230162, exon 3 of 3)	934	DDB0230162	DDB_G0280567
23	DDB0232431	3638597	3639096	exon (DDB0218745, exon 2 of 5)	712	DDB0252625	DDB_G0285797
96	DDB0232429	5425237	5425736	promoter-TSS (DDB3948564)	468	DDB0307261	DDB_G0275359
159	DDB0232429	4509119	4509618	promoter-TSS (DDB3962290)	-439	DDB3962290	DDB_G3962288
160	DDB0232430	4261983	4262482	exon (DDB3953560, exon 1 of 1)	318	DDB3953560	DDB_G3953558
47	DDB0232432	299222	299721	exon (DDB0231438, exon 2 of 2)	723	DDB0187484	DDB_G0287469
8	DDB0232428	2837322	2837821	TTS (DDB0190285)	459	DDB0190286	DDB_G0269470
98	DDB0232428	852543	853042	exon (DDB0232013, exon 4 of 4)	1111	DDB0232013	DDB_G0267786
37	DDB0232430	5185284	5185783	promoter-TSS (DDB0252752)	86	DDB0252752	DDB_G0295767
43	DDB0232430	959595	960094	promoter-TSS (DDB0205486)	84	DDB0205486	DDB_G0278487
270	DDB0232429	8368038	8368537	exon (DDB0169338, exon 1 of 1)	597	DDB0169338	DDB_G0277701
195	DDB0232428	2561683	2562182	promoter-TSS (DDB3960528)	371	DDB0234169	DDB_G0270482
5	DDB0232433	2919330	2919829	exon (DDB0306800, exon 1 of 2)	498	DDB0306800	DDB_G0293460
21	DDB0232432	4019723	4020222	TTS (DDB0233132)	772	DDB0188863	DDB_G0290387
288	DDB0232428	2621075	2621574	promoter-TSS (DDB3965114)	793	DDB0190208	DDB_G0269364
193	DDB0232429	68647	69146	TTS (DDB0216786)	696	DDB0202881	DDB_G0271344
119	DDB0232431	3582749	3583248	TTS (DDB3965000)	877	DDB0237576	DDB_G0285679
180	DDB0232431	864373	864872	exon (DDB0237554, exon 2 of 3)	793	DDB0237554	DDB_G0283581
244	DDB0232432	5102807	5103306	TTS (DDB0189296)	782	DDB0189297	DDB_G0291179
162	DDB0232431	1781733	1782232	exon (DDB0185929, exon 2 of 2)	864	DDB0185929	DDB_G0284257
246	DDB0232429	7796307	7796806	TTS (DDB0217948)	736	DDB3965490	DDB_G3965488
240	DDB0232429	2212441	2212940	TTS (DDB0349501)	813	DDB3965276	DDB_G3965274
74	DDB0232429	7264401	7264900	promoter-TSS (DDB0308672)	502	DDB0233965	DDB_G0276899
61	DDB0232433	2283739	2284238	promoter-TSS (DDB0191701)	500	DDB0347312	DDB_G0292930
230	DDB0232428	1859883	1860382	exon (DDB0306561, exon 1 of 1)	196	DDB0306561	DDB_G0269048
299	DDB0232430	6101135	6101634	exon (DDB0204910, exon 1 of 1)	438	DDB0204910	DDB_G0282673
115	DDB0232432	4929760	4930259	exon (DDB0230064, exon 1 of 1)	501	DDB0189221	DDB_G0291029
103	DDB0232431	4937237	4937736	TTS (DDB0349054)	589	DDB0187136	DDB_G0286761
201	DDB0232429	6057873	6058372	exon (DDB0191517, exon 2 of 2)	796	DDB0167190	DDB_G0275637
113	DDB0232430	1932862	1933361	TTS (DDB0348423)	564	DDB0308718	DDB_G0279321
152	DDB0232432	5086637	5087136	TTS (DDB0232425)	543	DDB0219654	DDB_G0291191
189	DDB0232429	6954585	6955084	TTS (DDB3953886)	759	DDB0252582	DDB_G0276439
295	DDB0232433	1331045	1331544	exon (DDB0184272, exon 3 of 3)	-1110	DDB0184273	DDB_G0292216
266	DDB0232432	2090631	2091130	TTS (DDB0188159)	453	DDB0231414	DDB_G0288893
91	DDB0232430	6125806	6126305	promoter-TSS (DDB0238227)	-415	DDB0218402	DDB_G0282803
107	DDB0232428	4856216	4856715	TTS (DDB0307110)	220	DDB0231674	DDB_G0270430
87	DDB0232430	6029234	6029733	TTS (DDB0308401)	704	DDB0204878	DDB_G0282631
174	DDB0232430	4868536	4869035	promoter-TSS (DDB3948684)	-315	DDB3948684	DDB_G3948682
77	DDB0232430	6243282	6243781	exon (DDB0218408, exon 2 of 2)	-1241	DDB0218407	DDB_G0282749
214	DDB0232433	2506446	2506945	promoter-TSS (DDB3951966)	-642	DDB3951966	DDB_G3951964
221	DDB0232430	1180272	1180771	exon (DDB0214999, exon 2 of 4)	492	DDB0218119	DDB_G0278721
39	DDB0232431	4473812	4474311	TTS (DDB0233615)	430	DDB0231470	DDB_G0286427
64	DDB0232432	3376	3875	exon (DDB0306405, exon 1 of 1)	557	DDB0306405	DDB_G0287215
97	DDB0232430	4811373	4811872	exon (DDB0237575, exon 2 of 2)	959	DDB0237575	DDB_G0281685
12	DDB0232429	1983990	1984489	exon (DDB0168922, exon 1 of 1)	399	DDB0307302	DDB_G0272686
41	DDB0232428	4402809	4403308	exon (DDB0190876, exon 3 of 3)	1355	DDB0232252	DDB_G0270204
52	DDB0232428	2331879	2332378	exon (DDB0190105, exon 1 of 1)	403	DDB0306559	DDB_G0268890
312	DDB0232430	5300525	5301024	promoter-TSS (DDB0234112)	594	DDB0252885	DDB_G0295715
302	DDB0232429	2244285	2244784	promoter-TSS (DDB3956006)	-768	DDB3956006	DDB_G3956004
229	DDB0232431	711285	711784	TTS (DDB0348202)	284	DDB0185526	DDB_G0283449
45	DDB0232432	3919833	3920332	TTS (DDB0237432)	177	DDB0237395	DDB_G0295629
260	DDB0232432	3562735	3563234	promoter-TSS (DDB3947588)	-400	DDB3947588	DDB_G3947586
237	DDB0232431	270624	271123	exon (DDB0237585, exon 5 of 5)	-2517	DDB0185369	DDB_G0283117
309	DDB0232431	4310083	4310582	exon (DDB0186910, exon 6 of 6)	-3734	DDB0309090	DDB_G0286291
188	DDB0232433	2419054	2419553	TTS (DDB3951480)	712	DDB0306786	DDB_G0293064
68	DDB0232432	4398457	4398956	promoter-TSS (DDB0189005)	496	DDB3955164	DDB_G3955162
315	DDB0232430	4604153	4604652	TTS (DDB0305761)	585	DDB0233059	DDB_G0281487
1	DDB0232433	321151	321650	TTS (DDB0348333)	662	DDB0348332	DDB_G0291444
136	DDB0232430	4008212	4008711	exon (DDB0230052, exon 2 of 3)	704	DDB0230052	DDB_G0281071
116	DDB0232433	771468	771967	exon (DDB0184073, exon 1 of 1)	373	DDB0184073	DDB_G0291802
144	DDB0232432	871286	871785	TTS (DDB0302493)	527	DDB0238376	DDB_G0287937
100	DDB0232429	306545	307044	TTS (DDB0202768)	410	DDB0202767	DDB_G0271194
300	DDB0232430	5989814	5990313	TTS (DDB0349289)	514	DDB0204860	DDB_G0282599
222	DDB0232431	4304551	4305050	exon (DDB0186908, exon 2 of 2)	1290	DDB0191146	DDB_G0286183
25	DDB0232428	3207317	3207816	TTS (DDB3969634)	696	DDB3969634	DDB_G3969632
286	DDB0232429	1800297	1800796	exon (DDB0168844, exon 2 of 2)	713	DDB0349371	DDB_G0272494
120	DDB0232433	2639431	2639930	exon (DDB0191845, exon 2 of 2)	976	DDB0306793	DDB_G0293244
83	DDB0232431	4794631	4795130	promoter-TSS (DDB3947642)	475	DDB0308344	DDB_G0286653
305	DDB0232430	279093	279592	promoter-TSS (DDB3954760)	600	DDB0307639	DDB_G0278103
308	DDB0232429	8069321	8069820	promoter-TSS (DDB0266960)	501	DDB0169230	DDB_G0277437
254	DDB0232432	1200066	1200565	exon (DDB0233526, exon 2 of 2)	646	DDB0233526	DDB_G0288195
177	DDB0232430	4927546	4928045	promoter-TSS (DDB0346975)	435	DDB3949800	DDB_G3949798
217	DDB0232431	3708674	3709173	promoter-TSS (DDB0186706)	210	DDB0186705	DDB_G0285829
239	DDB0232429	4661578	4662077	TTS (DDB0217567)	355	DDB3954946	DDB_G3954944
122	DDB0232430	1970823	1971322	promoter-TSS (DDB0218167)	-501	DDB0218167	DDB_G0279403
143	DDB0232428	2914064	2914563	exon (DDB0201749, exon 3 of 6)	532	DDB0201749	DDB_G0270544
281	DDB0232431	4164931	4165430	exon (DDB0186849, exon 2 of 2)	683	DDB0305103	DDB_G0286197
269	DDB0232430	1751821	1752320	promoter-TSS (DDB0205647)	145	DDB0218158	DDB_G0279387
205	DDB0232432	1106384	1106883	TTS (DDB0234117)	374	DDB0230146	DDB_G0288101
158	DDB0232432	2395242	2395741	exon (DDB0188277, exon 1 of 3)	396	DDB0188277	DDB_G0289141
42	DDB0232432	4233462	4233961	exon (DDB0188939, exon 2 of 2)	660	DDB0188939	DDB_G0290535
22	DDB0232429	8146121	8146620	exon (DDB0307335, exon 1 of 1)	498	DDB0169268	DDB_G0277473
46	DDB0232431	2549973	2550472	exon (DDB0218646, exon 2 of 2)	-1011	DDB0215793	DDB_G0284851
235	DDB0232429	4791863	4792362	exon (DDB0167567, exon 2 of 2)	729	DDB0308109	DDB_G0274195
301	DDB0232430	3781760	3782259	promoter-TSS (DDB0305754)	184	DDB3964550	DDB_G3964548
6	DDB0232429	84201	84700	promoter-TSS (DDB3949812)	291	DDB0308534	DDB_G0271336
36	DDB0232429	8134931	8135430	promoter-TSS (DDB0231380)	-456	DDB0169258	DDB_G0277455
213	DDB0232433	1682550	1683049	exon (DDB0237579, exon 2 of 2)	788	DDB0237579	DDB_G0292466
183	DDB0232430	5514315	5514814	exon (DDB0205262, exon 2 of 2)	730	DDB0205262	DDB_G0282199
94	DDB0232433	154811	155310	exon (DDB0183834, exon 1 of 1)	513	DDB0231251	DDB_G0291346
51	DDB0232428	1573026	1573525	exon (DDB3955712, exon 1 of 1)	-1289	DDB0189820	DDB_G0268158
317	DDB0232429	8170526	8171025	promoter-TSS (DDB0217990)	431	DDB0169278	DDB_G0277573
296	DDB0232432	2152722	2153221	exon (DDB0304686, exon 2 of 2)	782	DDB0304686	DDB_G0288939
265	DDB0232428	533276	533775	promoter-TSS (DDB3957018)	417	DDB0189445	DDB_G0267666
169	DDB0232432	2081178	2081677	TTS (DDB0309112)	807	DDB0308085	DDB_G0288953
132	DDB0232429	6729014	6729513	promoter-TSS (DDB3965898)	569	DDB0201646	DDB_G0276335
171	DDB0232433	512860	513359	promoter-TSS (DDB0347940)	166	DDB0183971	DDB_G0291548
200	DDB0232430	4283841	4284340	exon (DDB0204110, exon 2 of 2)	2060	DDB0204110	DDB_G0281251
18	DDB0232428	360311	360810	TTS (DDB0189380)	435	DDB0306491	DDB_G0267570
125	DDB0232432	2432771	2433270	exon (DDB3951360, exon 1 of 1)	661	DDB0191095	DDB_G0289157
44	DDB0232431	3363640	3364139	promoter-TSS (DDB3964936)	-464	DDB3964936	DDB_G3964934
27	DDB0232429	1909683	1910182	promoter-TSS (DDB0305422)	369	DDB0302480	DDB_G0272710
272	DDB0232428	3705262	3705761	intron (DDB0307289, intron 2 of 2)	1911	DDB0190606	DDB_G0269842
161	DDB0232428	4752664	4753163	promoter-TSS (DDB0307711)	259	DDB0234206	DDB_G0270396
190	DDB0232430	1933626	1934125	promoter-TSS (DDB0305077)	-660	DDB0305077	DDB_G0279323
298	DDB0232431	1020678	1021177	exon (DDB0185646, exon 2 of 2)	-1138	DDB0235224	DDB_G0283717
95	DDB0232431	3421795	3422294	exon (DDB0186591, exon 2 of 2)	539	DDB0186591	DDB_G0285591
313	DDB0232430	3437757	3438256	exon (DDB0233108, exon 2 of 2)	964	DDB0205232	DDB_G0280489
20	DDB0232432	2108976	2109475	promoter-TSS (DDB0188167)	476	DDB0188166	DDB_G0288907
109	DDB0232431	4312553	4313052	exon (DDB0186910, exon 6 of 6)	2935	DDB0186910	DDB_G0286293
231	DDB0232431	2324556	2325055	TTS (DDB0347969)	797	DDB0186134	DDB_G0284673
243	DDB0232432	945597	946096	exon (DDB0187727, exon 2 of 2)	1691	DDB0347652	DDB_G0287997
151	DDB0232428	3516205	3516704	TTS (DDB0305319)	659	DDB0190537	DDB_G0269764
148	DDB0232430	3016739	3017238	exon (DDB0234204, exon 1 of 1)	608	DDB0234204	DDB_G0280147
287	DDB0232431	1841774	1842273	promoter-TSS (DDB3961342)	-736	DDB3961342	DDB_G3961340
78	DDB0232430	2132885	2133384	exon (DDB0205796, exon 3 of 3)	-1436	DDB0306933	DDB_G0279485
294	DDB0232430	6284672	6285171	exon (DDB0308404, exon 2 of 2)	1004	DDB0308404	DDB_G0282841
106	DDB0232430	5741691	5742190	exon (DDB0214887, exon 2 of 2)	584	DDB0214887	DDB_G0282367
275	DDB0232430	4069540	4070039	exon (DDB0204020, exon 3 of 3)	952	DDB0204020	DDB_G0281109
157	DDB0232430	1514842	1515341	promoter-TSS (DDB0215298)	557	DDB3964366	DDB_G3964364
65	DDB0232433	1687560	1688059	exon (DDB0184417, exon 4 of 5)	1510	DDB0235159	DDB_G0292470
197	DDB0232430	2406601	2407100	exon (DDB0306936, exon 1 of 1)	1639	DDB0306936	DDB_G0279665
203	DDB0232430	2515157	2515656	exon (DDB0206014, exon 1 of 1)	761	DDB0214907	DDB_G0279737
261	DDB0232432	2677537	2678036	TTS (DDB0252865)	649	DDB0188377	DDB_G0289353
138	DDB0232432	749836	750335	promoter-TSS (DDB3961994)	-499	DDB3961994	DDB_G3961992
81	DDB0232428	2569118	2569617	promoter-TSS (DDB0308366)	167	DDB0304626	DDB_G0269344
137	DDB0232433	2435518	2436017	exon (DDB0191761, exon 1 of 2)	882	DDB0191761	DDB_G0293072
60	DDB0232431	361501	362000	promoter-TSS (DDB0185396)	798	DDB0237484	DDB_G0283175
284	DDB0232430	2499260	2499759	TTS (DDB0206009)	720	DDB0308739	DDB_G0279747
86	DDB0232431	2226421	2226920	promoter-TSS (DDB0234989)	-961	DDB0234989	DDB_G0295171
247	DDB0232432	1402339	1402838	exon (DDB0230094, exon 1 of 1)	541	DDB0230094	DDB_G0288333
204	DDB0232428	2051095	2051594	TTS (DDB0305306)	577	DDB0202318	DDB_G0268970
289	DDB0232432	1194864	1195363	exon (DDB0233526, exon 2 of 2)	-1123	DDB0219317	DDB_G0288237
165	DDB0232428	4180988	4181487	TTS (DDB0306164)	913	DDB0190786	DDB_G0270070
17	DDB0232428	3807022	3807521	exon (DDB0190650, exon 1 of 1)	757	DDB0306595	DDB_G0269892
2	DDB0232433	2917403	2917902	TTS (DDB0191954)	176	DDB0348405	DDB_G0293458
186	DDB0232431	2403932	2404431	exon (DDB0307088, exon 1 of 1)	-2394	DDB0186161	DDB_G0284739
82	DDB0232429	7288355	7288854	TTS (DDB0308200)	1214	DDB0168293	DDB_G0276777
110	DDB0232433	29107	29606	promoter-TSS (DDB3947916)	-373	DDB3947916	DDB_G3947914
147	DDB0232433	2557842	2558341	exon (DDB0229973, exon 3 of 3)	-1147	DDB0201667	DDB_G0293000
228	DDB0232433	2125037	2125536	exon (DDB0184580, exon 1 of 3)	451	DDB0185172	DDB_G0292820
268	DDB0232429	4193484	4193983	TTS (DDB0217512)	560	DDB0185118	DDB_G0274551
69	DDB0232432	351109	351608	exon (DDB0233998, exon 1 of 2)	255	DDB0187500	DDB_G0287513
112	DDB0232428	4322938	4323437	promoter-TSS (DDB3950874)	799	DDB0231311	DDB_G0270152
172	DDB0232430	5162185	5162684	promoter-TSS (DDB3960522)	594	DDB0233679	DDB_G0281933
191	DDB0232433	2864837	2865336	TTS (DDB0346991)	378	DDB0219855	DDB_G0293428
224	DDB0232432	836490	836989	exon (DDB0306425, exon 3 of 3)	1019	DDB0219284	DDB_G0287909
187	DDB0232432	3947715	3948214	promoter-TSS (DDB0230148)	336	DDB3966470	DDB_G3966468
223	DDB0232430	4835821	4836320	TTS (DDB0302420)	373	DDB0302419	DDB_G0302418
282	DDB0232432	1644049	1644548	TTS (DDB0306652)	536	DDB0306812	DDB_G0288523
262	DDB0232430	4496636	4497135	promoter-TSS (DDB0205581)	-810	DDB0205581	DDB_G0281435
79	DDB0232428	1013852	1014351	TTS (DDB0216560)	322	DDB0189607	DDB_G0267872
121	DDB0232429	4799465	4799964	TTS (DDB0167562)	326	DDB0167563	DDB_G0274203
212	DDB0232428	274429	274928	TTS (DDB0306482)	577	DDB0189346	DDB_G0267528
126	DDB0232430	4671668	4672167	exon (DDB0214924, exon 2 of 2)	1158	DDB0214924	DDB_G0281547
238	DDB0232428	3686479	3686978	TTS (DDB0307437)	1020	DDB0190598	DDB_G0269832
251	DDB0232432	1542665	1543164	promoter-TSS (DDB0235218)	574	DDB0306439	DDB_G0288443
253	DDB0232430	3767466	3767965	exon (DDB0349035, exon 2 of 2)	798	DDB0204740	DDB_G0280801
279	DDB0232433	2030715	2031214	exon (DDB0184568, exon 2 of 2)	1031	DDB0184568	DDB_G0292786
176	DDB0232430	5750048	5750547	TTS (DDB0204229)	171	DDB0232396	DDB_G0282423
209	DDB0232432	3290492	3290991	promoter-TSS (DDB0216134)	507	DDB0266734	DDB_G0289823
216	DDB0232432	2816764	2817263	promoter-TSS (DDB0188431)	525	DDB0188432	DDB_G0289463
256	DDB0232430	1911281	1911780	exon (DDB0205712, exon 1 of 1)	315	DDB0214913	DDB_G0279191
117	DDB0232431	511609	512108	promoter-TSS (DDB0185449)	424	DDB0231374	DDB_G0283309
170	DDB0232432	1887553	1888052	promoter-TSS (DDB0188079)	298	DDB0188078	DDB_G0288729
33	DDB0232428	3097404	3097903	TTS (DDB0216667)	435	DDB0306580	DDB_G0269600
63	DDB0232430	2112656	2113155	promoter-TSS (DDB3953194)	-352	DDB3953194	DDB_G3953192
7	DDB0232429	1093140	1093639	promoter-TSS (DDB0216949)	122	DDB3953736	DDB_G3953734
80	DDB0232433	3105039	3105538	TTS (DDB0348417)	430	DDB0306845	DDB_G0293718
26	DDB0232432	2209724	2210223	promoter-TSS (DDB0308757)	433	DDB0188201	DDB_G0288989
227	DDB0232429	8430789	8431288	promoter-TSS (DDB0218032)	368	DDB0267062	DDB_G0277801
99	DDB0232429	2092627	2093126	exon (DDB0168947, exon 2 of 2)	796	DDB0307181	DDB_G0272748
72	DDB0232430	930983	931482	exon (DDB0347601, exon 2 of 3)	395	DDB0347601	DDB_G0278473
179	DDB0232429	5128767	5129266	TTS (DDB0217614)	605	DDB0167442	DDB_G0275073
264	DDB0232430	1246249	1246748	exon (DDB0206220, exon 2 of 3)	708	DDB0206220	DDB_G0278735
255	DDB0232432	2423630	2424129	exon (DDB3961240, exon 1 of 1)	682	DDB3961240	DDB_G3961238
297	DDB0232430	2002732	2003231	exon (DDB0205748, exon 2 of 3)	1190	DDB0205748	DDB_G0279371
182	DDB0232430	3718761	3719260	TTS (DDB0308040)	710	DDB0306959	DDB_G0280767
108	DDB0232429	3958055	3958554	exon (DDB0234211, exon 1 of 2)	756	DDB0234211	DDB_G0274325
277	DDB0232429	7480769	7481268	exon (DDB0307327, exon 2 of 2)	637	DDB0307327	DDB_G0276847
92	DDB0232429	4290189	4290688	exon (DDB0304994, exon 3 of 3)	685	DDB0304994	DDB_G0274521
232	DDB0232430	1396413	1396912	exon (DDB0218135, exon 2 of 5)	926	DDB0218135	DDB_G0278741
10	DDB0232429	1332440	1332939	exon (DDB0307156, exon 2 of 2)	710	DDB0307156	DDB_G0272340
225	DDB0232432	3143388	3143887	exon (DDB0304398, exon 1 of 2)	560	DDB0304398	DDB_G0289707
142	DDB0232428	3784346	3784845	promoter-TSS (DDB0190640)	767	DDB0190639	DDB_G0269878
207	DDB0232431	4882422	4882921	promoter-TSS (DDB0187109)	538	DDB0307879	DDB_G0286713
263	DDB0232428	2283567	2284066	exon (DDB0234062, exon 2 of 2)	963	DDB0234062	DDB_G0268868
167	DDB0232431	5390643	5391142	promoter-TSS (DDB0218898)	548	DDB3948540	DDB_G3948538
48	DDB0232432	3942646	3943145	exon (DDB0188832, exon 2 of 3)	1076	DDB0346730	DDB_G0290311
133	DDB0232430	1849252	1849751	exon (DDB0205682, exon 1 of 1)	858	DDB0305467	DDB_G0279259
290	DDB0232429	6260040	6260539	exon (DDB0229862, exon 1 of 1)	817	DDB0169520	DDB_G0276119
123	DDB0232432	3705142	3705641	promoter-TSS (DDB0191513)	261	DDB0347419	DDB_G0290143
149	DDB0232428	1818490	1818989	exon (DDB0238331, exon 3 of 6)	1415	DDB0238331	DDB_G0269040
304	DDB0232431	3204349	3204848	TTS (DDB0218715)	333	DDB0186485	DDB_G0285377
50	DDB0232433	1281005	1281504	TTS (DDB0219724)	781	DDB3960178	DDB_G3960176
210	DDB0232432	4855567	4856066	exon (DDB0189195, exon 3 of 3)	1649	DDB0189195	DDB_G0290985
258	DDB0232428	4687263	4687762	exon (DDB0202019, exon 1 of 3)	863	DDB0202019	DDB_G0270786
173	DDB0232428	3295663	3296162	exon (DDB0216680, exon 3 of 3)	-1108	DDB3959502	DDB_G3959500
56	DDB0232432	462099	462598	TTS (DDB0187545)	460	DDB0191525	DDB_G0287587
66	DDB0232432	3529718	3530217	TTS (DDB0188678)	479	DDB0347429	DDB_G0289999
19	DDB0232429	6914713	6915212	promoter-TSS (DDB0349490)	431	DDB0349489	DDB_G0349487
293	DDB0232430	3010784	3011283	promoter-TSS (DDB0305725)	402	DDB0206404	DDB_G0280041
54	DDB0232429	1749634	1750133	Intergenic	-1392	DDB0217025	DDB_G0272476
274	DDB0232428	1977908	1978407	promoter-TSS (DDB3950082)	769	DDB0191195	DDB_G0268620
306	DDB0232433	2379583	2380082	TTS (DDB0349317)	607	DDB0191740	DDB_G0293042
70	DDB0232428	664321	664820	intron (DDB0304567, intron 1 of 2)	-1791	DDB3960656	DDB_G3960654
166	DDB0232430	2477978	2478477	TTS (DDB3964120)	827	DDB0237900	DDB_G0279717
88	DDB0232429	6726550	6727049	TTS (DDB0217790)	559	DDB0167009	DDB_G0276331
30	DDB0232428	2344050	2344549	TTS (DDB0190112)	187	DDB0237555	DDB_G0268898
141	DDB0232429	1033677	1034176	promoter-TSS (DDB3958340)	-551	DDB3958340	DDB_G3958338
128	DDB0232428	1719739	1720238	exon (DDB0216396, exon 4 of 4)	-1213	DDB3965084	DDB_G3965082
252	DDB0232433	1062389	1062888	promoter-TSS (DDB0231419)	514	DDB0305897	DDB_G0292038
28	DDB0232430	3433328	3433827	promoter-TSS (DDB0205230)	211	DDB0205229	DDB_G0280483
310	DDB0232431	4963570	4964069	TTS (DDB3966114)	539	DDB3966114	DDB_G3966112
283	DDB0232429	1670370	1670869	TTS (DDB3966610)	610	DDB0168791	DDB_G0272208
75	DDB0232428	2217165	2217664	TTS (DDB0252608)	439	DDB3964556	DDB_G3964554
40	DDB0232430	2307387	2307886	promoter-TSS (DDB3967156)	178	DDB0308731	DDB_G0279587
134	DDB0232428	862162	862661	promoter-TSS (DDB0189551)	182	DDB0306128	DDB_G0267794
156	DDB0232428	3658774	3659273	promoter-TSS (DDB0307692)	-199	DDB3957842	DDB_G3957840
303	DDB0232429	6509672	6510171	TTS (DDB0169445)	458	DDB0306651	DDB_G0276255
192	DDB0232432	3696507	3697006	promoter-TSS (DDB0219530)	853	DDB0237739	DDB_G0290139
250	DDB0232429	1742974	1743473	exon (DDB0231981, exon 1 of 2)	666	DDB0231981	DDB_G0272244
59	DDB0232430	1318040	1318539	promoter-TSS (DDB0218129)	238	DDB3966850	DDB_G3966848
215	DDB0232429	2174578	2175077	exon (DDB0168980, exon 3 of 4)	1122	DDB0307303	DDB_G0272785
278	DDB0232432	2978192	2978691	exon (DDB0235257, exon 1 of 1)	354	DDB0235257	DDB_G0289593
150	DDB0232431	1297705	1298204	promoter-TSS (DDB0347837)	-489	DDB0347837	DDB_G0283997
271	DDB0232429	3807975	3808474	exon (DDB0185089, exon 2 of 2)	521	DDB0167924	DDB_G0274597
130	DDB0232431	2154458	2154957	exon (DDB0307799, exon 2 of 2)	1071	DDB0307799	DDB_G0284539
155	DDB0232431	299360	299859	TTS (DDB0185381)	1255	DDB0305656	DDB_G0283157
53	DDB0232430	1477488	1477987	promoter-TSS (DDB0215281)	668	DDB0215282	DDB_G0278987
245	DDB0232429	5266865	5267364	exon (DDB0167396, exon 2 of 2)	485	DDB0167396	DDB_G0275045
267	DDB0232433	2250209	2250708	exon (DDB0215379, exon 2 of 2)	1427	DDB0215379	DDB_G0292806
219	DDB0232431	5205204	5205703	TTS (DDB0306401)	967	DDB0187236	DDB_G0287013
13	DDB0232430	2797696	2798195	promoter-TSS (DDB3953054)	146	DDB0237605	DDB_G0280021
257	DDB0232428	833413	833912	exon (DDB0189539, exon 1 of 1)	-1217	DDB0347715	DDB_G0267776
105	DDB0232432	3740772	3741271	promoter-TSS (DDB0305505)	612	DDB0188759	DDB_G0290177
85	DDB0232433	3408163	3408662	exon (DDB0192171, exon 2 of 2)	879	DDB0231294	DDB_G0293872
3	DDB0232429	3984041	3984540	exon (DDB0237643, exon 1 of 3)	190	DDB0237643	DDB_G0274305
185	DDB0232429	6843709	6844208	promoter-TSS (DDB0348926)	133	DDB0304447	DDB_G0276413
248	DDB0232433	175149	175648	exon (DDB0231976, exon 1 of 2)	771	DDB0231976	DDB_G0291356
111	DDB0232430	2262228	2262727	exon (DDB0205849, exon 2 of 2)	694	DDB0205849	DDB_G0279561
9	DDB0232430	1577052	1577551	TTS (DDB3950462)	508	DDB0215329	DDB_G0279059
146	DDB0232428	1451731	1452230	exon (DDB0305289, exon 2 of 2)	738	DDB0305289	DDB_G0268098
38	DDB0232431	2508688	2509187	TTS (DDB0307819)	278	DDB0346960	DDB_G0284813
4	DDB0232428	3558538	3559037	promoter-TSS (DDB0216699)	584	DDB3955730	DDB_G3955728
34	DDB0232430	32445	32944	promoter-TSS (DDB0204310)	197	DDB3967870	DDB_G3967868
164	DDB0232432	1761862	1762361	promoter-TSS (DDB0188027)	213	DDB0346553	DDB_G0288625
196	DDB0232430	5460992	5461491	promoter-TSS (DDB0214992)	475	DDB0205158	DDB_G0282153
242	DDB0232430	2048195	2048694	exon (DDB0205765, exon 2 of 2)	620	DDB0234091	DDB_G0279437

## Sheet: H3K4me3 Multicellular
PeakID	Chr	Start	End	Annotation	Distance to TSS	Nearest PromoterID	Gene ID
559	DDB0232430	4325058	4325557	exon (DDB0204126, exon 8 of 8)	-2955	DDB0204125	DDB_G0281275
127	DDB0232432	2964752	2965251	exon (DDB0219461, exon 1 of 1)	531	DDB0237762	DDB_G0289577
32	DDB0232431	3842460	3842959	promoter-TSS (DDB3948986)	467	DDB0218756	DDB_G0285959
443	DDB0232432	309100	309599	TTS (DDB3965964)	687	DDB0219233	DDB_G0287491
206	DDB0232431	3731240	3731739	exon (DDB0233468, exon 1 of 1)	809	DDB0233468	DDB_G0285859
118	DDB0232431	2442706	2443205	exon (DDB0231729, exon 3 of 5)	750	DDB0231729	DDB_G0284759
71	DDB0232428	2587186	2587685	exon (DDB0347101, exon 1 of 1)	548	DDB0190200	DDB_G0269360
358	DDB0232430	1539148	1539647	TTS (DDB0215313)	826	DDB0215312	DDB_G0279035
331	DDB0232433	447760	448259	exon (DDB0220017, exon 1 of 2)	1955	DDB0183941	DDB_G0291249
560	DDB0232430	1336132	1336631	promoter-TSS (DDB0231602)	96	DDB0231602	DDB_G0278953
580	DDB0232431	113422	113921	promoter-TSS (DDB3962506)	240	DDB0185306	DDB_G0282995
84	DDB0232430	2305675	2306174	TTS (DDB3967156)	262	DDB0346900	DDB_G0279585
512	DDB0232430	5729624	5730123	exon (DDB0220020, exon 2 of 2)	3431	DDB0204222	DDB_G0282377
437	DDB0232430	4512960	4513459	exon (DDB0205586, exon 1 of 4)	145	DDB0304386	DDB_G0281445
463	DDB0232431	324221	324720	TTS (DDB0218456)	-1869	DDB0347169	DDB_G0283227
194	DDB0232430	4098979	4099478	promoter-TSS (DDB0204038)	271	DDB0204039	DDB_G0281143
517	DDB0232431	3190395	3190894	exon (DDB0237777, exon 3 of 4)	1511	DDB0237777	DDB_G0285411
458	DDB0232428	3528516	3529015	TTS (DDB0304492)	999	DDB0307432	DDB_G0269776
451	DDB0232431	256061	256560	promoter-TSS (DDB3947880)	-208	DDB3947880	DDB_G3947878
220	DDB0232430	2908474	2908973	TTS (DDB0206364)	477	DDB0231406	DDB_G0280085
454	DDB0232429	6961386	6961885	exon (DDB0237687, exon 6 of 6)	2830	DDB0167082	DDB_G0276443
722	DDB0232428	373885	374384	exon (DDB0189388, exon 1 of 1)	813	DDB0189388	DDB_G0267584
634	DDB0232432	3831309	3831808	TTS (DDB0188794)	751	DDB0188793	DDB_G0290229
31	DDB0232432	126738	127237	exon (DDB0187415, exon 1 of 1)	221	DDB0187415	DDB_G0287317
578	DDB0232429	4894841	4895340	exon (DDB0203140, exon 4 of 5)	956	DDB0230051	DDB_G0274613
695	DDB0232429	6919677	6920176	promoter-TSS (DDB0185082)	755	DDB0167067	DDB_G0276435
378	DDB0232430	2395372	2395871	promoter-TSS (DDB3950304)	714	DDB0218180	DDB_G0279727
325	DDB0232430	3853868	3854367	exon (DDB0233923, exon 5 of 5)	1643	DDB0218269	DDB_G0280943
29	DDB0232429	5048972	5049471	TTS (DDB3961456)	767	DDB0307252	DDB_G0275117
572	DDB0232429	7806807	7807306	promoter-TSS (DDB3963312)	852	DDB0231530	DDB_G0277273
350	DDB0232428	4252651	4253150	exon (DDB0306615, exon 1 of 1)	161	DDB0306615	DDB_G0270112
675	DDB0232433	1557134	1557633	TTS (DDB3960184)	418	DDB0184362	DDB_G0292404
540	DDB0232433	116459	116958	exon (DDB0231601, exon 2 of 2)	621	DDB0183816	DDB_G0291314
226	DDB0232429	7194873	7195372	exon (DDB0185091, exon 2 of 2)	746	DDB0202685	DDB_G0276761
58	DDB0232430	3228680	3229179	exon (DDB0238809, exon 2 of 2)	1052	DDB0238809	DDB_G0280307
684	DDB0232433	965267	965766	exon (DDB0347612, exon 2 of 2)	-1122	DDB0219709	DDB_G0291968
211	DDB0232431	5309075	5309574	promoter-TSS (DDB0305285)	-693	DDB0187275	DDB_G0287085
153	DDB0232430	5434762	5435261	exon (DDB0349438, exon 5 of 8)	981	DDB0349438	DDB_G0282139
15	DDB0232432	2943126	2943625	exon (DDB0229363, exon 1 of 1)	1525	DDB0219452	DDB_G0289555
527	DDB0232430	4448394	4448893	exon (DDB0215388, exon 2 of 4)	569	DDB0205567	DDB_G0281381
431	DDB0232429	4449464	4449963	TTS (DDB3964488)	344	DDB3964488	DDB_G3964486
382	DDB0232429	476865	477364	exon (DDB0307129, exon 1 of 1)	1058	DDB0307129	DDB_G0271606
337	DDB0232432	2678310	2678809	TTS (DDB0252815)	1179	DDB0219427	DDB_G0289379
101	DDB0232429	5031863	5032362	promoter-TSS (DDB0217607)	547	DDB3954310	DDB_G3954308
340	DDB0232429	1421668	1422167	exon (DDB0203697, exon 2 of 3)	691	DDB0203697	DDB_G0272260
76	DDB0232432	1991815	1992314	exon (DDB0346941, exon 2 of 3)	1810	DDB0188118	DDB_G0288805
311	DDB0232428	4614881	4615380	exon (DDB0190956, exon 2 of 3)	376	DDB0307709	DDB_G0270310
62	DDB0232428	1072023	1072522	promoter-TSS (DDB3948768)	-298	DDB3948768	DDB_G3948766
571	DDB0232430	5614988	5615487	exon (DDB0204168, exon 1 of 1)	1167	DDB0204168	DDB_G0282305
139	DDB0232429	957855	958354	TTS (DDB3950786)	1087	DDB0307133	DDB_G0271850
389	DDB0232432	446096	446595	exon (DDB0219248, exon 1 of 2)	331	DDB0219248	DDB_G0287657
129	DDB0232431	4129963	4130462	exon (DDB0186835, exon 1 of 2)	103	DDB0304569	DDB_G0286145
548	DDB0232432	3893522	3894021	TTS (DDB0346996)	324	DDB0188813	DDB_G0290291
495	DDB0232428	2245994	2246493	exon (DDB0252601, exon 3 of 5)	2102	DDB0190084	DDB_G0268852
662	DDB0232429	5156008	5156507	exon (DDB0233844, exon 3 of 3)	1568	DDB0233844	DDB_G0275085
418	DDB0232431	5215411	5215910	TTS (DDB0191445)	479	DDB0306402	DDB_G0287037
236	DDB0232428	4467503	4468002	exon (DDB0201990, exon 1 of 2)	474	DDB0232222	DDB_G0270762
706	DDB0232431	4516011	4516510	exon (DDB0219953, exon 1 of 3)	510	DDB0219953	DDB_G0286481
218	DDB0232430	2796233	2796732	promoter-TSS (DDB3963318)	210	DDB0305724	DDB_G0280019
168	DDB0232432	5051318	5051817	TTS (DDB0266484)	2337	DDB0266484	DDB_G0291149
135	DDB0232432	3506082	3506581	exon (DDB0188667, exon 1 of 2)	1714	DDB0306682	DDB_G0289953
14	DDB0232431	2735820	2736319	TTS (DDB0347607)	1910	DDB0186292	DDB_G0284975
348	DDB0232433	653955	654454	exon (DDB0201665, exon 2 of 2)	2778	DDB0219688	DDB_G0291710
145	DDB0232433	3339744	3340243	exon (DDB0192129, exon 2 of 2)	869	DDB0192129	DDB_G0293802
49	DDB0232431	40153	40652	exon (DDB0307012, exon 3 of 3)	1670	DDB0185278	DDB_G0282947
178	DDB0232429	7334452	7334951	exon (DDB0217878, exon 2 of 2)	1142	DDB0185042	DDB_G0276887
285	DDB0232428	1385009	1385508	exon (DDB0191271, exon 1 of 2)	222	DDB0189751	DDB_G0267378
124	DDB0232429	7082583	7083082	exon (DDB0202935, exon 3 of 3)	2225	DDB0202934	DDB_G0276655
627	DDB0232431	2878564	2879063	exon (DDB0307822, exon 1 of 1)	889	DDB0186352	DDB_G0285119
234	DDB0232428	3801473	3801972	TTS (DDB3952742)	646	DDB0306594	DDB_G0269886
594	DDB0232430	468073	468572	exon (DDB0204501, exon 1 of 1)	413	DDB0204501	DDB_G0277873
715	DDB0232430	5727658	5728157	exon (DDB0220020, exon 1 of 2)	1465	DDB0204222	DDB_G0282377
23	DDB0232433	3349526	3350025	exon (DDB0219904, exon 1 of 1)	826	DDB0237763	DDB_G0293826
388	DDB0232429	8273104	8273603	TTS (DDB0307633)	1205	DDB0169316	DDB_G0277581
364	DDB0232429	7604065	7604564	promoter-TSS (DDB0266400)	448	DDB3952478	DDB_G3952476
96	DDB0232429	6342926	6343425	intron (DDB0203516, intron 1 of 4)	364	DDB0306215	DDB_G0276215
653	DDB0232433	2027226	2027725	exon (DDB0184567, exon 2 of 2)	1787	DDB0237952	DDB_G0292784
486	DDB0232432	1337287	1337786	TTS (DDB0219329)	464	DDB3966340	DDB_G3966338
509	DDB0232430	3904485	3904984	exon (DDB0218275, exon 1 of 1)	-1408	DDB0232102	DDB_G0280953
160	DDB0232430	5121201	5121700	exon (DDB0305801, exon 1 of 1)	347	DDB0204287	DDB_G0281917
569	DDB0232429	7445687	7446186	exon (DDB0231326, exon 3 of 4)	1674	DDB0217893	DDB_G0277071
367	DDB0232429	5879400	5879899	exon (DDB0233716, exon 2 of 2)	969	DDB0233716	DDB_G0275745
8	DDB0232433	3501872	3502371	exon (DDB0233315, exon 1 of 3)	1326	DDB0219912	DDB_G0293978
716	DDB0232430	5346120	5346619	exon (DDB0205122, exon 2 of 2)	-2718	DDB0266786	DDB_G0295849
98	DDB0232431	2737387	2737886	exon (DDB0186292, exon 1 of 2)	343	DDB0186292	DDB_G0284975
43	DDB0232432	2291944	2292443	exon (DDB0188232, exon 1 of 2)	699	DDB0306814	DDB_G0289043
686	DDB0232430	6028236	6028735	TTS (DDB0348279)	1702	DDB0204878	DDB_G0282631
485	DDB0232431	3836395	3836894	exon (DDB0304575, exon 1 of 1)	1075	DDB0304575	DDB_G0285925
391	DDB0232433	1065429	1065928	TTS (DDB0231419)	549	DDB0231420	DDB_G0292202
685	DDB0232433	788450	788949	exon (DDB0219699, exon 1 of 2)	408	DDB0219699	DDB_G0291854
21	DDB0232431	3904310	3904809	TTS (DDB0218768)	624	DDB0347266	DDB_G0285983
523	DDB0232431	3731940	3732439	exon (DDB0233468, exon 1 of 1)	1509	DDB0233468	DDB_G0285859
720	DDB0232429	7371593	7372092	exon (DDB0217884, exon 2 of 4)	955	DDB0217884	DDB_G0276885
288	DDB0232433	130419	130918	exon (DDB0231824, exon 1 of 1)	543	DDB0183824	DDB_G0291330
193	DDB0232433	3354203	3354702	promoter-TSS (DDB0192137)	220	DDB0237400	DDB_G0295639
460	DDB0232428	1768789	1769288	exon (DDB0306539, exon 1 of 1)	588	DDB0306539	DDB_G0268250
119	DDB0232430	3783031	3783530	promoter-TSS (DDB0218258)	224	DDB0220597	DDB_G0280957
723	DDB0232431	3232061	3232560	exon (DDB0186497, exon 2 of 2)	1452	DDB0186497	DDB_G0285445
586	DDB0232430	4792213	4792712	exon (DDB0306342, exon 2 of 2)	863	DDB0306342	DDB_G0281669
453	DDB0232430	1272747	1273246	exon (DDB0231558, exon 1 of 1)	430	DDB0231558	DDB_G0278845
324	DDB0232428	4713664	4714163	promoter-TSS (DDB0266553)	321	DDB0304992	DDB_G0270362
180	DDB0232429	466760	467259	promoter-TSS (DDB0307126)	80	DDB0307126	DDB_G0271510
244	DDB0232430	3960259	3960758	TTS (DDB0203967)	438	DDB0203968	DDB_G0281039
637	DDB0232429	1644651	1645150	TTS (DDB0217015)	827	DDB0229965	DDB_G0272296
351	DDB0232433	2530928	2531427	TTS (DDB0231730)	674	DDB0219825	DDB_G0292996
410	DDB0232431	4614276	4614775	exon (DDB0218840, exon 2 of 3)	3293	DDB0235370	DDB_G0286543
595	DDB0232430	6214459	6214958	exon (DDB0234110, exon 1 of 2)	465	DDB0234110	DDB_G0282727
246	DDB0232429	1508064	1508563	TTS (DDB0307825)	615	DDB0216996	DDB_G0272420
690	DDB0232430	2726820	2727319	exon (DDB0218207, exon 2 of 4)	1606	DDB0219944	DDB_G0279913
488	DDB0232431	3197621	3198120	TTS (DDB0186481)	882	DDB0235215	DDB_G0285375
61	DDB0232429	6359473	6359972	promoter-TSS (DDB0307586)	504	DDB3963174	DDB_G3963172
430	DDB0232431	4542897	4543396	exon (DDB0252606, exon 2 of 2)	330	DDB0252606	DDB_G0295781
447	DDB0232429	7945902	7946401	promoter-TSS (DDB3965370)	390	DDB0217969	DDB_G0277395
536	DDB0232432	3602275	3602774	exon (DDB0188704, exon 1 of 1)	-1923	DDB0231822	DDB_G0290063
379	DDB0232429	6377000	6377499	promoter-TSS (DDB0217762)	574	DDB0348516	DDB_G0276203
415	DDB0232429	598401	598900	promoter-TSS (DDB3958604)	-249	DDB3958604	DDB_G3958602
113	DDB0232431	3351474	3351973	exon (DDB0307844, exon 1 of 1)	489	DDB0186551	DDB_G0285535
152	DDB0232430	6274159	6274658	TTS (DDB0204977)	344	DDB0204978	DDB_G0282833
189	DDB0232429	1965825	1966324	exon (DDB0307516, exon 1 of 1)	2445	DDB0217065	DDB_G0272973
452	DDB0232429	8066523	8067022	promoter-TSS (DDB3963570)	214	DDB0169229	DDB_G0277439
342	DDB0232429	7354582	7355081	exon (DDB0168278, exon 1 of 3)	324	DDB0348571	DDB_G0276801
579	DDB0232432	2292721	2293220	exon (DDB0188232, exon 1 of 2)	1476	DDB0306814	DDB_G0289043
295	DDB0232431	1660386	1660885	exon (DDB0233760, exon 4 of 4)	-1416	DDB3950226	DDB_G3950224
480	DDB0232433	378512	379011	promoter-TSS (DDB0308191)	358	DDB0183912	DDB_G0291468
341	DDB0232433	1294938	1295437	exon (DDB0184265, exon 1 of 2)	411	DDB0231210	DDB_G0292152
438	DDB0232432	4337599	4338098	promoter-TSS (DDB0188980)	358	DDB3962386	DDB_G3962384
107	DDB0232431	3755798	3756297	TTS (DDB0237545)	883	DDB0191446	DDB_G0285845
535	DDB0232431	3236469	3236968	exon (DDB0186498, exon 2 of 3)	744	DDB0238660	DDB_G0285447
87	DDB0232430	3686517	3687016	exon (DDB0349288, exon 1 of 1)	136	DDB0349288	DDB_G0280723
77	DDB0232430	5176366	5176865	promoter-TSS (DDB3965288)	254	DDB0232377	DDB_G0282069
683	DDB0232429	6832562	6833061	exon (DDB0305048, exon 2 of 4)	171	DDB0305048	DDB_G0276407
444	DDB0232432	3507423	3507922	exon (DDB0188667, exon 1 of 2)	373	DDB0306682	DDB_G0289953
541	DDB0232433	3086635	3087134	exon (DDB0306282, exon 1 of 1)	743	DDB0192024	DDB_G0293586
508	DDB0232429	7852988	7853487	exon (DDB0217956, exon 2 of 2)	275	DDB0237668	DDB_G0277357
221	DDB0232432	213586	214085	exon (DDB0215899, exon 2 of 2)	-1856	DDB0348196	DDB_G0287457
39	DDB0232431	971716	972215	exon (DDB0191181, exon 1 of 2)	638	DDB0185625	DDB_G0283599
64	DDB0232430	3115492	3115991	promoter-TSS (DDB0233339)	395	DDB0206445	DDB_G0280211
558	DDB0232431	5082056	5082555	promoter-TSS (DDB3947582)	-81	DDB3963336	DDB_G3963334
417	DDB0232430	5358637	5359136	exon (DDB0306992, exon 2 of 2)	563	DDB0205126	DDB_G0282061
12	DDB0232430	4958763	4959262	exon (DDB0218330, exon 1 of 4)	410	DDB0214814	DDB_G0281545
312	DDB0232428	850966	851465	promoter-TSS (DDB3951000)	-190	DDB3951000	DDB_G3950998
45	DDB0232432	4813539	4814038	exon (DDB0189176, exon 3 of 6)	825	DDB0201647	DDB_G0290957
507	DDB0232431	5242873	5243372	exon (DDB0304549, exon 3 of 4)	-6271	DDB0233378	DDB_G0287053
405	DDB0232429	7576049	7576548	TTS (DDB0217918)	331	DDB0232124	DDB_G0276951
260	DDB0232432	2414914	2415413	exon (DDB0238626, exon 1 of 1)	373	DDB0238626	DDB_G0289145
573	DDB0232431	2814497	2814996	TTS (DDB0252843)	628	DDB0304699	DDB_G0285011
237	DDB0232433	208885	209384	exon (DDB0231633, exon 2 of 2)	3182	DDB0231633	DDB_G0291378
370	DDB0232430	5661791	5662290	exon (DDB0204193, exon 2 of 2)	1114	DDB0204193	DDB_G0282291
309	DDB0232428	1322638	1323137	promoter-TSS (DDB0189724)	577	DDB3954334	DDB_G3954332
638	DDB0232433	1276699	1277198	exon (DDB0347389, exon 2 of 3)	875	DDB0219723	DDB_G0292192
567	DDB0232430	5574509	5575008	exon (DDB0214909, exon 2 of 5)	517	DDB0205294	DDB_G0282189
1	DDB0232431	4759418	4759917	promoter-TSS (DDB0234080)	316	DDB0187060	DDB_G0286631
506	DDB0232429	7690906	7691405	TTS (DDB0232151)	813	DDB0252605	DDB_G0277319
136	DDB0232429	1918801	1919300	TTS (DDB0203796)	254	DDB0216185	DDB_G0272929
116	DDB0232429	8287070	8287569	promoter-TSS (DDB3962766)	502	DDB0238773	DDB_G0277667
416	DDB0232429	1145445	1145944	TTS (DDB0349452)	818	DDB0306265	DDB_G0271988
144	DDB0232433	485147	485646	TTS (DDB0183953)	389	DDB0346598	DDB_G0291530
380	DDB0232430	1105612	1106111	Intergenic	-1462	DDB3947618	DDB_G3947616
100	DDB0232429	4871231	4871730	exon (DDB0167538, exon 1 of 1)	1107	DDB0167538	DDB_G0274165
300	DDB0232432	1569461	1569960	exon (DDB0347467, exon 2 of 3)	675	DDB0347467	DDB_G0288473
661	DDB0232431	3811407	3811906	exon (DDB0304418, exon 1 of 1)	785	DDB0304418	DDB_G0285907
286	DDB0232432	3862338	3862837	exon (DDB0347867, exon 1 of 2)	414	DDB0347867	DDB_G0290283
120	DDB0232428	47465	47964	exon (DDB0216466, exon 1 of 1)	655	DDB0216466	DDB_G0267236
381	DDB0232430	3458533	3459032	TTS (DDB0306953)	867	DDB0205242	DDB_G0280505
581	DDB0232430	4060570	4061069	TTS (DDB0204015)	817	DDB0204014	DDB_G0281099
308	DDB0232430	1863703	1864202	exon (DDB0205687, exon 2 of 2)	2024	DDB0205687	DDB_G0279267
392	DDB0232429	7569893	7570392	exon (DDB0305498, exon 1 of 1)	276	DDB0169043	DDB_G0276881
254	DDB0232429	5094684	5095183	TTS (DDB0305554)	407	DDB0229936	DDB_G0275063
177	DDB0232429	6631438	6631937	TTS (DDB3952228)	535	DDB0169407	DDB_G0276273
678	DDB0232431	1109289	1109788	TTS (DDB0185676)	1250	DDB0307760	DDB_G0283791
496	DDB0232432	4076909	4077408	TTS (DDB0219560)	577	DDB0250692	DDB_G0348184
605	DDB0232430	4307965	4308464	exon (DDB0233783, exon 2 of 2)	2300	DDB0204117	DDB_G0281261
373	DDB0232429	5760705	5761204	exon (DDB0167281, exon 3 of 3)	-1377	DDB0185012	DDB_G0275687
607	DDB0232429	6064224	6064723	promoter-TSS (DDB3954108)	242	DDB0267164	DDB_G0275925
205	DDB0232428	760546	761045	exon (DDB0191223, exon 3 of 3)	1920	DDB0191223	DDB_G0267438
42	DDB0232428	283750	284249	exon (DDB0189350, exon 1 of 1)	504	DDB0306490	DDB_G0267532
22	DDB0232431	1441509	1442008	promoter-TSS (DDB3954742)	590	DDB0218564	DDB_G0284025
644	DDB0232428	3087839	3088338	exon (DDB0306579, exon 2 of 2)	959	DDB0190387	DDB_G0269594
399	DDB0232433	2822387	2822886	exon (DDB0201668, exon 1 of 2)	530	DDB0191910	DDB_G0293364
235	DDB0232429	1691146	1691645	exon (DDB0307152, exon 1 of 1)	1020	DDB0168798	DDB_G0272218
301	DDB0232430	817442	817941	TTS (DDB3965618)	332	DDB0205424	DDB_G0278393
694	DDB0232429	5490897	5491396	Intergenic	-1382	DDB0234883	DDB_G0294959
436	DDB0232430	2709930	2710429	exon (DDB0205871, exon 1 of 1)	1435	DDB0306965	DDB_G0279937
213	DDB0232432	2712762	2713261	exon (DDB0220439, exon 1 of 3)	796	DDB0188390	DDB_G0289367
94	DDB0232432	4010541	4011040	TTS (DDB0188858)	288	DDB0220437	DDB_G0290377
51	DDB0232431	1263980	1264479	exon (DDB0218549, exon 2 of 3)	740	DDB0307782	DDB_G0283985
456	DDB0232432	2852556	2853055	exon (DDB0234181, exon 1 of 2)	947	DDB0234181	DDB_G0289495
568	DDB0232433	2281247	2281746	exon (DDB0305415, exon 1 of 1)	1261	DDB0305415	DDB_G0292926
652	DDB0232430	5730913	5731412	exon (DDB0220020, exon 2 of 2)	-3887	DDB0349213	DDB_G0282415
296	DDB0232432	1570924	1571423	exon (DDB0347467, exon 2 of 3)	2138	DDB0347467	DDB_G0288473
265	DDB0232431	2965956	2966455	TTS (DDB3954182)	1044	DDB0186390	DDB_G0285191
493	DDB0232429	7212675	7213174	exon (DDB0217860, exon 1 of 2)	1063	DDB0217860	DDB_G0276961
171	DDB0232430	3281458	3281957	TTS (DDB0214829)	682	DDB0214938	DDB_G0280051
386	DDB0232433	808688	809187	exon (DDB0184084, exon 3 of 3)	872	DDB0184084	DDB_G0291818
445	DDB0232428	4732501	4733000	TTS (DDB0191014)	235	DDB0191013	DDB_G0270382
200	DDB0232428	4793601	4794100	promoter-TSS (DDB3960390)	-145	DDB3960390	DDB_G3960388
366	DDB0232431	83868	84367	exon (DDB0308997, exon 1 of 1)	894	DDB0185296	DDB_G0282977
329	DDB0232432	1618895	1619394	TTS (DDB0187964)	2715	DDB0187964	DDB_G0288483
525	DDB0232431	1428556	1429055	TTS (DDB0307026)	617	DDB3968934	DDB_G3968932
27	DDB0232432	779549	780048	exon (DDB0187665, exon 1 of 2)	640	DDB0306474	DDB_G0287833
272	DDB0232432	3712966	3713465	exon (DDB0219534, exon 2 of 2)	718	DDB0219534	DDB_G0290153
161	DDB0232429	7641131	7641630	exon (DDB0229878, exon 1 of 1)	237	DDB0217929	DDB_G0277309
582	DDB0232428	4343451	4343950	exon (DDB0216748, exon 4 of 4)	-1393	DDB0231351	DDB_G0270162
534	DDB0232432	2375923	2376422	promoter-TSS (DDB3965988)	-35	DDB3965988	DDB_G3965986
400	DDB0232432	1557460	1557959	TTS (DDB0219342)	1029	DDB0231456	DDB_G0288463
20	DDB0232431	3871091	3871590	exon (DDB0232320, exon 2 of 2)	419	DDB0186762	DDB_G0285939
109	DDB0232429	4785066	4785565	promoter-TSS (DDB0167571)	-826	DDB0167571	DDB_G0274209
633	DDB0232431	1811384	1811883	promoter-TSS (DDB0233634)	-772	DDB0233634	DDB_G0284327
151	DDB0232430	5660887	5661386	TTS (DDB0204192)	210	DDB0204193	DDB_G0282291
557	DDB0232432	4599447	4599946	exon (DDB0220516, exon 1 of 1)	154	DDB0189081	DDB_G0290787
718	DDB0232432	182064	182563	exon (DDB0346919, exon 1 of 2)	766	DDB0346919	DDB_G0287417
468	DDB0232432	1181128	1181627	promoter-TSS (DDB0187817)	390	DDB0187816	DDB_G0288187
700	DDB0232432	4422542	4423041	promoter-TSS (DDB3963180)	356	DDB0189011	DDB_G0290691
287	DDB0232432	3818861	3819360	promoter-TSS (DDB3964180)	667	DDB0188788	DDB_G0290187
475	DDB0232428	3368316	3368815	promoter-TSS (DDB0201822)	429	DDB0190486	DDB_G0269704
441	DDB0232431	287109	287608	promoter-TSS (DDB3960104)	549	DDB0185377	DDB_G0283129
78	DDB0232430	2922168	2922667	exon (DDB0206371, exon 1 of 3)	115	DDB0206371	DDB_G0280053
413	DDB0232429	6279512	6280011	exon (DDB0185113, exon 1 of 6)	-1168	DDB0203521	DDB_G0276157
294	DDB0232431	2968872	2969371	exon (DDB0346955, exon 2 of 2)	-1872	DDB0231234	DDB_G0285191
672	DDB0232429	3790921	3791420	promoter-TSS (DDB3968074)	385	DDB3962158	DDB_G3962156
349	DDB0232431	1863416	1863915	exon (DDB0185959, exon 3 of 3)	1379	DDB0233049	DDB_G0284345
275	DDB0232431	687537	688036	promoter-TSS (DDB0215673)	320	DDB0185514	DDB_G0283427
515	DDB0232430	4114214	4114713	exon (DDB0238572, exon 2 of 2)	655	DDB0204046	DDB_G0281155
197	DDB0232431	2276983	2277482	exon (DDB0191433, exon 2 of 2)	782	DDB0186115	DDB_G0284613
138	DDB0232429	4796597	4797096	TTS (DDB3947310)	716	DDB3947310	DDB_G3947308
606	DDB0232428	3534949	3535448	exon (DDB0201847, exon 3 of 3)	1106	DDB0234001	DDB_G0270636
137	DDB0232430	567375	567874	exon (DDB0205321, exon 1 of 1)	549	DDB0205321	DDB_G0278253
60	DDB0232428	955008	955507	exon (DDB0307378, exon 1 of 2)	867	DDB0189585	DDB_G0267840
724	DDB0232431	454520	455019	exon (DDB0191409, exon 1 of 2)	-1378	DDB0185431	DDB_G0283283
691	DDB0232433	3073312	3073811	promoter-TSS (DDB0347696)	454	DDB0230112	DDB_G0293580
666	DDB0232429	6065207	6065706	promoter-TSS (DDB0307574)	461	DDB3953940	DDB_G3953938
432	DDB0232428	661705	662204	exon (DDB0234109, exon 1 of 2)	286	DDB0234109	DDB_G0267704
519	DDB0232428	882346	882845	exon (DDB0347594, exon 1 of 1)	931	DDB0202152	DDB_G0268350
346	DDB0232429	7180846	7181345	exon (DDB0168339, exon 3 of 3)	1959	DDB0229914	DDB_G0276919
17	DDB0232431	1728846	1729345	TTS (DDB0230044)	398	DDB0218591	DDB_G0284315
427	DDB0232429	143882	144381	promoter-TSS (DDB0307125)	376	DDB0202843	DDB_G0271294
677	DDB0232428	1164858	1165357	promoter-TSS (DDB0302579)	86	DDB0302579	DDB_G0267942
708	DDB0232433	653361	653860	exon (DDB0201665, exon 2 of 2)	3372	DDB0219688	DDB_G0291710
82	DDB0232432	2833189	2833688	exon (DDB0188438, exon 1 of 2)	497	DDB0233095	DDB_G0289473
110	DDB0232429	5462166	5462665	exon (DDB0308257, exon 2 of 3)	2627	DDB0217659	DDB_G0275421
650	DDB0232428	2032984	2033483	TTS (DDB0190002)	1269	DDB0304488	DDB_G0268746
333	DDB0232428	3167677	3168176	exon (DDB0191122, exon 2 of 2)	486	DDB0190411	DDB_G0269112
710	DDB0232432	4381240	4381739	promoter-TSS (DDB3956344)	-541	DDB3956344	DDB_G3956342
590	DDB0232433	1070382	1070881	exon (DDB0184182, exon 1 of 2)	810	DDB0347213	DDB_G0292044
323	DDB0232430	4170022	4170521	TTS (DDB0308048)	1985	DDB0308048	DDB_G0281181
69	DDB0232431	4122827	4123326	promoter-TSS (DDB3959212)	-108	DDB3959212	DDB_G3959210
112	DDB0232428	2259447	2259946	exon (DDB0346743, exon 2 of 2)	940	DDB0346743	DDB_G0269018
664	DDB0232432	3305087	3305586	exon (DDB0188593, exon 2 of 2)	-3768	DDB0229867	DDB_G0289859
545	DDB0232431	2438754	2439253	exon (DDB0186174, exon 2 of 2)	671	DDB0302471	DDB_G0284757
191	DDB0232429	4121443	4121942	exon (DDB0167808, exon 2 of 3)	1095	DDB0307541	DDB_G0274255
224	DDB0232430	2445539	2446038	TTS (DDB0205988)	161	DDB0205987	DDB_G0279687
187	DDB0232428	1724781	1725280	exon (DDB0189879, exon 1 of 2)	892	DDB0189879	DDB_G0268228
588	DDB0232431	2889054	2889553	TTS (DDB3947430)	773	DDB0237661	DDB_G0285149
646	DDB0232429	931161	931660	promoter-TSS (DDB3955424)	-345	DDB3955424	DDB_G3955422
446	DDB0232429	7857814	7858313	exon (DDB0191269, exon 3 of 3)	864	DDB0191269	DDB_G0277275
262	DDB0232432	3624174	3624673	exon (DDB0188714, exon 1 of 2)	807	DDB0188714	DDB_G0290079
617	DDB0232430	3462644	3463143	exon (DDB0218243, exon 3 of 3)	1440	DDB0233706	DDB_G0280529
79	DDB0232429	1160316	1160815	exon (DDB0216956, exon 1 of 1)	334	DDB0216956	DDB_G0272066
212	DDB0232428	1698147	1698646	exon (DDB0189870, exon 1 of 1)	428	DDB0231356	DDB_G0268214
352	DDB0232432	3625168	3625667	exon (DDB0188714, exon 2 of 2)	1801	DDB0188714	DDB_G0290079
126	DDB0232428	957468	957967	exon (DDB0307378, exon 1 of 2)	-1660	DDB0305443	DDB_G0267842
426	DDB0232432	1148534	1149033	exon (DDB0231197, exon 4 of 4)	1423	DDB0231197	DDB_G0288147
251	DDB0232429	4762197	4762696	exon (DDB0307561, exon 1 of 1)	709	DDB0217580	DDB_G0274981
542	DDB0232429	2190706	2191205	exon (DDB0202696, exon 3 of 6)	516	DDB0231200	DDB_G0272845
369	DDB0232430	2233644	2234143	exon (DDB0234242, exon 1 of 1)	1303	DDB0234242	DDB_G0294635
651	DDB0232433	792703	793202	exon (DDB0348422, exon 1 of 1)	1682	DDB0184080	DDB_G0291812
279	DDB0232431	4569157	4569656	exon (DDB3968602, exon 1 of 1)	469	DDB0218824	DDB_G0286499
176	DDB0232432	4336433	4336932	promoter-TSS (DDB3962940)	-217	DDB3962940	DDB_G3962938
629	DDB0232432	2442956	2443455	promoter-TSS (DDB3952158)	58	DDB3952158	DDB_G3952156
498	DDB0232429	1986950	1987449	promoter-TSS (DDB0231751)	350	DDB0168924	DDB_G0272835
483	DDB0232428	2026488	2026987	exon (DDB0202315, exon 2 of 2)	847	DDB0306202	DDB_G0268964
256	DDB0232433	1591289	1591788	TTS (DDB0184374)	350	DDB0219745	DDB_G0292520
372	DDB0232432	1380323	1380822	exon (DDB0229880, exon 1 of 2)	1384	DDB0215964	DDB_G0288307
574	DDB0232432	563278	563777	exon (DDB3947150, exon 1 of 1)	2604	DDB3947150	DDB_G3947148
170	DDB0232433	3199237	3199736	promoter-TSS (DDB3954856)	-747	DDB3954856	DDB_G3954854
33	DDB0232429	4161083	4161582	exon (DDB0167792, exon 2 of 3)	786	DDB0167792	DDB_G0274119
660	DDB0232430	1219116	1219615	promoter-TSS (DDB3964634)	446	DDB0214828	DDB_G0278737
428	DDB0232430	3724789	3725288	exon (DDB0347626, exon 1 of 1)	1029	DDB0347626	DDB_G0280773
7	DDB0232433	3135357	3135856	promoter-TSS (DDB3948630)	322	DDB0192043	DDB_G0293610
26	DDB0232431	1778785	1779284	exon (DDB0308487, exon 1 of 1)	1132	DDB0185928	DDB_G0284255
227	DDB0232429	8019847	8020346	TTS (DDB0233776)	314	DDB0169214	DDB_G0277497
99	DDB0232433	918729	919228	exon (DDB0235331, exon 2 of 2)	1102	DDB0184128	DDB_G0291906
566	DDB0232433	3399132	3399631	TTS (DDB0192167)	809	DDB0347106	DDB_G0293864
526	DDB0232432	3223468	3223967	TTS (DDB0306817)	306	DDB0188564	DDB_G0289757
72	DDB0232430	5449136	5449635	exon (DDB0347268, exon 1 of 1)	2694	DDB0205154	DDB_G0282149
500	DDB0232429	6774984	6775483	exon (DDB0217794, exon 2 of 2)	2749	DDB0217794	DDB_G0276527
264	DDB0232430	6192149	6192648	exon (DDB0204945, exon 5 of 5)	1672	DDB0308402	DDB_G0282715
255	DDB0232432	2843378	2843877	exon (DDB0233685, exon 3 of 4)	2530	DDB0233685	DDB_G0289447
533	DDB0169550	26688	27187	promoter-TSS (DDB0234725)	-148	DDB0234724	DDB_G0294641
359	DDB0232430	5998202	5998701	promoter-TSS (DDB0204865)	-42	DDB0230136	DDB_G0282607
182	DDB0232428	3541793	3542292	exon (DDB0191498, exon 4 of 4)	2483	DDB0191498	DDB_G0269222
108	DDB0232433	1372671	1373170	promoter-TSS (DDB0219729)	429	DDB0184292	DDB_G0292248
604	DDB0232432	477993	478492	exon (DDB0219251, exon 1 of 1)	214	DDB0219251	DDB_G0287663
556	DDB0232432	2574168	2574667	exon (DDB0306667, exon 2 of 2)	904	DDB0306667	DDB_G0289273
717	DDB0232432	1617710	1618209	exon (DDB0187963, exon 2 of 3)	1886	DDB0191346	DDB_G0288485
462	DDB0232431	3279838	3280337	promoter-TSS (DDB0348350)	-754	DDB0186520	DDB_G0285477
414	DDB0232428	1803637	1804136	exon (DDB0229432, exon 3 of 3)	1423	DDB0189912	DDB_G0268642
232	DDB0232432	2631914	2632413	promoter-TSS (DDB3967132)	-656	DDB3967132	DDB_G3967130
477	DDB0232428	4201002	4201501	promoter-TSS (DDB0347204)	-122	DDB0234775	DDB_G0294743
671	DDB0232429	5156709	5157208	exon (DDB0233844, exon 3 of 3)	2269	DDB0233844	DDB_G0275085
225	DDB0232432	434055	434554	exon (DDB0219244, exon 2 of 3)	381	DDB0307660	DDB_G0287581
330	DDB0232432	4488427	4488926	TTS (DDB0232204)	817	DDB0266735	DDB_G0290719
142	DDB0232432	5105369	5105868	exon (DDB0306722, exon 1 of 4)	170	DDB0189298	DDB_G0291181
207	DDB0232432	4228100	4228599	exon (DDB0188936, exon 2 of 2)	260	DDB0346578	DDB_G0290531
632	DDB0232432	2749570	2750069	promoter-TSS (DDB0188403)	471	DDB0188404	DDB_G0289403
263	DDB0232430	5841670	5842169	exon (DDB0204793, exon 2 of 2)	583	DDB0306271	DDB_G0282491
394	DDB0232429	4961600	4962099	exon (DDB0305555, exon 1 of 1)	530	DDB0167500	DDB_G0275145
167	DDB0232431	1905726	1906225	exon (DDB0185977, exon 2 of 2)	611	DDB0347256	DDB_G0284375
48	DDB0232428	3287374	3287873	exon (DDB0346773, exon 1 of 1)	335	DDB0346773	DDB_G0270606
360	DDB0232432	1527448	1527947	promoter-TSS (DDB3965678)	-486	DDB3965678	DDB_G3965676
692	DDB0232430	406373	406872	promoter-TSS (DDB3967600)	-597	DDB3967600	DDB_G3967598
610	DDB0232429	1172848	1173347	exon (DDB0168619, exon 3 of 3)	832	DDB0305585	DDB_G0272014
514	DDB0232431	5134429	5134928	promoter-TSS (DDB0191418)	52	DDB0191418	DDB_G0286961
725	DDB0232428	878550	879049	exon (DDB0307351, exon 1 of 1)	1539	DDB0189556	DDB_G0267798
663	DDB0232431	4395756	4396255	promoter-TSS (DDB3956594)	379	DDB0238335	DDB_G0286387
513	DDB0232428	1569622	1570121	TTS (DDB0231998)	1229	DDB0189819	DDB_G0267426
615	DDB0232428	3991821	3992320	promoter-TSS (DDB0267131)	183	DDB3960988	DDB_G3960986
50	DDB0232432	2343511	2344010	exon (DDB0188255, exon 1 of 1)	579	DDB0188255	DDB_G0289073
476	DDB0232429	6801509	6802008	promoter-TSS (DDB0217797)	81	DDB0185045	DDB_G0276455
510	DDB0232432	2698166	2698665	exon (DDB0219429, exon 1 of 3)	631	DDB0237880	DDB_G0289381
393	DDB0232432	4719201	4719700	promoter-TSS (DDB0250934)	956	DDB0347552	DDB_G0347550
449	DDB0232428	908524	909023	promoter-TSS (DDB0308340)	247	DDB3964192	DDB_G3964190
293	DDB0232429	1478214	1478713	exon (DDB0168719, exon 1 of 1)	1169	DDB0307813	DDB_G0272144
658	DDB0232430	4109233	4109732	exon (DDB0204045, exon 1 of 3)	124	DDB0204045	DDB_G0280967
274	DDB0232428	1580993	1581492	TTS (DDB3966682)	721	DDB0306529	DDB_G0268162
549	DDB0232430	4769096	4769595	promoter-TSS (DDB0347386)	64	DDB0204586	DDB_G0281653
659	DDB0232428	1836807	1837306	exon (DDB0189921, exon 1 of 2)	1075	DDB0189921	DDB_G0268638
645	DDB0232430	1614852	1615351	exon (DDB0232239, exon 2 of 3)	1479	DDB0232239	DDB_G0279123
322	DDB0232428	4537417	4537916	promoter-TSS (DDB0190924)	-18	DDB0307101	DDB_G0270266
469	DDB0232430	3881225	3881724	promoter-TSS (DDB0233338)	-314	DDB0215257	DDB_G0280921
682	DDB0232431	3856607	3857106	exon (DDB0308547, exon 2 of 2)	-1222	DDB0191415	DDB_G0285847
635	DDB0232428	2710158	2710657	promoter-TSS (DDB0190234)	197	DDB0305162	DDB_G0269400
353	DDB0232429	1651447	1651946	exon (DDB0233553, exon 2 of 4)	284	DDB3956946	DDB_G3956944
575	DDB0232431	3648576	3649075	exon (DDB0220599, exon 1 of 1)	-7324	DDB0186681	DDB_G0285793
375	DDB0232429	38278	38777	promoter-TSS (DDB0349439)	-989	DDB0202898	DDB_G0271104
709	DDB0232429	1915084	1915583	promoter-TSS (DDB0217058)	65	DDB0348879	DDB_G0272915
128	DDB0232428	2844809	2845308	TTS (DDB0190290)	517	DDB0234013	DDB_G0269476
28	DDB0232430	222881	223380	exon (DDB0233794, exon 3 of 3)	1518	DDB0233794	DDB_G0278069
310	DDB0232431	4621249	4621748	exon (DDB0234205, exon 2 of 2)	8568	DDB0218841	DDB_G0286545
40	DDB0232432	1511832	1512331	promoter-TSS (DDB0347371)	263	DDB0187934	DDB_G0288419
589	DDB0232430	5840701	5841200	exon (DDB0204793, exon 2 of 2)	1552	DDB0306271	DDB_G0282491
303	DDB0232431	2851610	2852109	promoter-TSS (DDB0233004)	672	DDB0186341	DDB_G0285103
192	DDB0232429	6250636	6251135	exon (DDB0169523, exon 3 of 3)	2044	DDB0169523	DDB_G0276125
250	DDB0232432	1180061	1180560	exon (DDB0266774, exon 4 of 4)	-1277	DDB0266556	DDB_G0288185
614	DDB0232432	2254419	2254918	exon (DDB3962356, exon 1 of 1)	431	DDB3962356	DDB_G3962354
699	DDB0232428	3795668	3796167	promoter-TSS (DDB0252566)	406	DDB3966580	DDB_G3966578
501	DDB0232429	5153183	5153682	promoter-TSS (DDB0167434)	264	DDB3968792	DDB_G3968790
215	DDB0232430	2967162	2967661	exon (DDB0214918, exon 3 of 5)	1101	DDB0214918	DDB_G0280047
687	DDB0232431	3894832	3895331	exon (DDB0218764, exon 1 of 1)	488	DDB0218764	DDB_G0285973
278	DDB0232433	912291	912790	TTS (DDB0184125)	527	DDB0184126	DDB_G0291902
490	DDB0232430	2504486	2504985	TTS (DDB0350653)	251	DDB0350650	DDB_G0350652
150	DDB0232429	1134095	1134594	exon (DDB0168603, exon 1 of 1)	739	DDB0168603	DDB_G0271996
130	DDB0232432	1470637	1471136	exon (DDB0191363, exon 1 of 1)	267	DDB0191363	DDB_G0288373
155	DDB0232430	4171297	4171796	TTS (DDB0230105)	710	DDB0308048	DDB_G0281181
387	DDB0232430	2426857	2427356	TTS (DDB0252851)	960	DDB0205980	DDB_G0279675
53	DDB0232430	504916	505415	exon (DDB0204520, exon 2 of 2)	723	DDB0216181	DDB_G0277829
245	DDB0232429	7903230	7903729	exon (DDB0217965, exon 2 of 2)	659	DDB0217965	DDB_G0277141
626	DDB0232430	3983394	3983893	promoter-TSS (DDB0203979)	540	DDB0203978	DDB_G0281055
543	DDB0232428	1909630	1910129	promoter-TSS (DDB3959594)	227	DDB0232327	DDB_G0268928
267	DDB0232428	4536068	4536567	exon (DDB0190924, exon 2 of 2)	-1233	DDB3952284	DDB_G3952282
354	DDB0232431	2106429	2106928	exon (DDB0218612, exon 3 of 3)	3127	DDB0218612	DDB_G0284471
461	DDB0232433	1696158	1696657	exon (DDB0184420, exon 2 of 3)	-1501	DDB0305643	DDB_G0292476
583	DDB0232433	3554053	3554552	exon (DDB0192215, exon 2 of 2)	997	DDB0306896	DDB_G0293942
257	DDB0232429	4221649	4222148	exon (DDB0167766, exon 1 of 2)	613	DDB0233846	DDB_G0274243
85	DDB0232429	465867	466366	exon (DDB0307126, exon 3 of 3)	973	DDB0307126	DDB_G0271510
332	DDB0232430	977322	977821	exon (DDB0306203, exon 2 of 4)	1391	DDB0205494	DDB_G0278501
9	DDB0232429	76812	77311	exon (DDB0202876, exon 2 of 5)	539	DDB0231393	DDB_G0271340
425	DDB0232431	2038898	2039397	exon (DDB0186031, exon 1 of 2)	667	DDB0216246	DDB_G0284489
591	DDB0232428	2663368	2663867	exon (DDB0191503, exon 3 of 3)	3559	DDB0191503	DDB_G0269250
34	DDB0232430	4494035	4494534	exon (DDB0205579, exon 1 of 1)	265	DDB0214892	DDB_G0281387
539	DDB0232432	618490	618989	promoter-TSS (DDB3962916)	785	DDB3961180	DDB_G3961178
603	DDB0232430	3807408	3807907	promoter-TSS (DDB3952952)	607	DDB0215218	DDB_G0280865
90	DDB0232432	1923579	1924078	promoter-TSS (DDB3961784)	185	DDB0188091	DDB_G0288755
276	DDB0232432	2795243	2795742	exon (DDB0266496, exon 1 of 1)	670	DDB0188420	DDB_G0289423
620	DDB0232428	911826	912325	exon (DDB0346741, exon 1 of 1)	1395	DDB0189566	DDB_G0267814
565	DDB0232429	7979923	7980422	promoter-TSS (DDB0229429)	308	DDB0217972	DDB_G0277533
102	DDB0232432	3376820	3377319	promoter-TSS (DDB0346587)	180	DDB0346516	DDB_G0289899
520	DDB0232433	207268	207767	exon (DDB0231633, exon 1 of 2)	1565	DDB0231633	DDB_G0291378
532	DDB0232430	571536	572035	exon (DDB0305902, exon 2 of 2)	1158	DDB0305902	DDB_G0278257
16	DDB0232432	448317	448816	exon (DDB0304516, exon 2 of 2)	733	DDB0219249	DDB_G0287659
55	DDB0232432	2831707	2832206	exon (DDB0188438, exon 1 of 2)	-1657	DDB0188437	DDB_G0289471
233	DDB0232429	3913052	3913551	exon (DDB0349484, exon 2 of 4)	706	DDB0217482	DDB_G0274801
57	DDB0232432	1456548	1457047	exon (DDB0233496, exon 2 of 4)	858	DDB0233496	DDB_G0288377
259	DDB0237465	42318	42817	Intergenic	-6878	DDB3948792	DDB_G3948790
368	DDB0232430	1499419	1499918	promoter-TSS (DDB0215289)	44	DDB0305837	DDB_G0278997
424	DDB0232431	4199388	4199887	exon (DDB0233434, exon 2 of 2)	1618	DDB0186863	DDB_G0286219
316	DDB0232430	976649	977148	exon (DDB0306203, exon 2 of 4)	718	DDB0205494	DDB_G0278501
163	DDB0232428	1808423	1808922	TTS (DDB0232951)	745	DDB0307278	DDB_G0268644
395	DDB0232430	6247165	6247664	exon (DDB0218408, exon 2 of 2)	391	DDB0218408	DDB_G0282381
89	DDB0232429	2168875	2169374	promoter-TSS (DDB0168976)	-559	DDB0168976	DDB_G0272851
611	DDB0232429	3902324	3902823	exon (DDB0307227, exon 1 of 2)	259	DDB0167886	DDB_G0274341
175	DDB0232431	4241239	4241738	exon (DDB0305126, exon 1 of 1)	-1588	DDB0307864	DDB_G0286245
584	DDB0232431	4057682	4058181	exon (DDB0186816, exon 1 of 3)	1485	DDB0186816	DDB_G0286095
35	DDB0232430	5155086	5155585	exon (DDB0204295, exon 2 of 2)	707	DDB0204295	DDB_G0281929
11	DDB0232433	984133	984632	exon (DDB0184151, exon 1 of 1)	528	DDB0184151	DDB_G0291998
492	DDB0232433	1595375	1595874	TTS (DDB0306755)	794	DDB0184376	DDB_G0292426
208	DDB0232430	3855905	3856404	TTS (DDB0215245)	3030	DDB0215245	DDB_G0280849
347	DDB0232429	5785219	5785718	exon (DDB0167252, exon 2 of 2)	932	DDB0167252	DDB_G0275669
511	DDB0232430	6119408	6119907	exon (DDB0215332, exon 4 of 5)	1316	DDB0204916	DDB_G0282373
665	DDB0232429	8054465	8054964	exon (DDB0307334, exon 3 of 3)	3521	DDB0233808	DDB_G0277421
434	DDB0232430	1108076	1108575	TTS (DDB3956740)	334	DDB3956740	DDB_G3956738
93	DDB0232431	499745	500244	exon (DDB0306186, exon 1 of 1)	441	DDB0185447	DDB_G0283305
292	DDB0232428	3814430	3814929	exon (DDB0235401, exon 2 of 2)	1657	DDB0235401	DDB_G0269896
291	DDB0232429	1246244	1246743	exon (DDB0168645, exon 1 of 1)	791	DDB0233429	DDB_G0272082
374	DDB0232430	2026624	2027123	exon (DDB0205758, exon 2 of 5)	1556	DDB0306915	DDB_G0279425
114	DDB0232428	3681101	3681600	promoter-TSS (DDB0304395)	339	DDB0216231	DDB_G0270836
199	DDB0232431	2066623	2067122	exon (DDB0231837, exon 1 of 1)	556	DDB0231837	DDB_G0284505
442	DDB0232430	2710895	2711394	exon (DDB0205871, exon 1 of 1)	470	DDB0306965	DDB_G0279937
429	DDB0232430	2083316	2083815	promoter-TSS (DDB3957096)	643	DDB0205778	DDB_G0279461
649	DDB0232432	3432262	3432761	exon (DDB0191323, exon 1 of 1)	560	DDB0191323	DDB_G0289879
689	DDB0232429	1120849	1121348	TTS (DDB3965570)	1153	DDB0234180	DDB_G0272038
648	DDB0232428	261154	261653	exon (DDB0189339, exon 1 of 1)	413	DDB0229955	DDB_G0267514
642	DDB0232431	1328126	1328625	exon (DDB0230074, exon 3 of 3)	2222	DDB0230074	DDB_G0283931
73	DDB0232429	1975742	1976241	promoter-TSS (DDB0217067)	-962	DDB0346806	DDB_G0272977
409	DDB0232432	5076265	5076764	exon (DDB0191397, exon 2 of 3)	495	DDB0191397	DDB_G0291123
67	DDB0232431	2237898	2238397	exon (DDB3958840, exon 1 of 1)	249	DDB0347311	DDB_G0284619
241	DDB0232430	2482161	2482660	exon (DDB0216331, exon 2 of 2)	1186	DDB0216331	DDB_G0279719
198	DDB0232428	1650216	1650715	exon (DDB0216590, exon 2 of 3)	968	DDB0216590	DDB_G0268584
489	DDB0232433	21570	22069	promoter-TSS (DDB0183780)	190	DDB0305131	DDB_G0291261
585	DDB0232431	2279926	2280425	exon (DDB0307057, exon 1 of 1)	455	DDB0186116	DDB_G0284643
327	DDB0232431	5207304	5207803	TTS (DDB0305581)	476	DDB0187237	DDB_G0287015
320	DDB0232429	356565	357064	TTS (DDB0348795)	225	DDB0202736	DDB_G0271162
674	DDB0232431	1162330	1162829	TTS (DDB0218537)	125	DDB0218538	DDB_G0283883
280	DDB0232432	1893030	1893529	promoter-TSS (DDB0188082)	363	DDB0231580	DDB_G0288745
273	DDB0232429	3915126	3915625	exon (DDB0232258, exon 2 of 2)	812	DDB0232258	DDB_G0274751
471	DDB0232430	1660110	1660609	promoter-TSS (DDB0205046)	238	DDB3958640	DDB_G3958638
622	DDB0232431	1333909	1334408	exon (DDB0305607, exon 1 of 1)	454	DDB0305607	DDB_G0283935
202	DDB0232430	6314681	6315180	exon (DDB0307736, exon 1 of 1)	571	DDB0307736	DDB_G0282857
249	DDB0232429	5431656	5432155	exon (DDB0230006, exon 1 of 2)	475	DDB0230006	DDB_G0275411
361	DDB0232430	4752952	4753451	exon (DDB0308059, exon 1 of 1)	2019	DDB0308059	DDB_G0281643
465	DDB0232429	3834467	3834966	promoter-TSS (DDB3957084)	-437	DDB3957084	DDB_G3957082
184	DDB0232428	2309491	2309990	promoter-TSS (DDB0190101)	286	DDB0190102	DDB_G0268884
24	DDB0232430	3508541	3509040	promoter-TSS (DDB3954934)	639	DDB0252881	DDB_G0280565
140	DDB0232429	4340038	4340537	exon (DDB0307553, exon 1 of 1)	543	DDB0307553	DDB_G0274675
104	DDB0232431	4435179	4435678	exon (DDB0218812, exon 2 of 5)	949	DDB0308551	DDB_G0286467
131	DDB0232431	1876586	1877085	TTS (DDB0349234)	532	DDB0218598	DDB_G0284449
181	DDB0232429	853520	854019	exon (DDB0308227, exon 1 of 1)	1846	DDB0216921	DDB_G0271828
412	DDB0232432	3413325	3413824	TTS (DDB0347729)	585	DDB0188636	DDB_G0289915
385	DDB0232433	2897681	2898180	exon (DDB0306797, exon 1 of 1)	465	DDB0306797	DDB_G0293440
502	DDB0232428	2312630	2313129	exon (DDB0234203, exon 1 of 1)	1647	DDB0234203	DDB_G0268886
307	DDB0232430	2469073	2469572	TTS (DDB0205997)	440	DDB0306922	DDB_G0279705
314	DDB0232430	1974913	1975412	promoter-TSS (DDB0308719)	79	DDB0205735	DDB_G0279351
154	DDB0232429	5085504	5086003	exon (DDB0307254, exon 4 of 4)	1735	DDB0167455	DDB_G0275169
355	DDB0232428	4580055	4580554	TTS (DDB3969718)	816	DDB0190940	DDB_G0270284
553	DDB0232429	5087311	5087810	exon (DDB0307254, exon 4 of 4)	2073	DDB3952472	DDB_G3952470
159	DDB0232432	1861353	1861852	exon (DDB0188066, exon 2 of 2)	551	DDB0188066	DDB_G0288711
479	DDB0232432	2845334	2845833	exon (DDB0233685, exon 2 of 4)	574	DDB0233685	DDB_G0289447
704	DDB0232428	2277065	2277564	promoter-TSS (DDB0234757)	332	DDB0190091	DDB_G0268864
326	DDB0232431	4940679	4941178	promoter-TSS (DDB0187137)	473	DDB0229898	DDB_G0286765
555	DDB0232433	591118	591617	exon (DDB0306733, exon 2 of 2)	1029	DDB0184005	DDB_G0291598
681	DDB0232431	5169852	5170351	exon (DDB0346932, exon 1 of 1)	620	DDB0346932	DDB_G0286993
47	DDB0232431	540640	541139	exon (DDB0191430, exon 1 of 1)	1069	DDB0191430	DDB_G0283345
619	DDB0232430	6289770	6290269	exon (DDB0306997, exon 3 of 4)	694	DDB0306997	DDB_G0282845
37	DDB0232431	1999651	2000150	exon (DDB0186019, exon 1 of 1)	281	DDB0238424	DDB_G0284441
335	DDB0232430	785109	785608	promoter-TSS (DDB0347308)	-729	DDB0347308	DDB_G0278377
270	DDB0232431	2112408	2112907	promoter-TSS (DDB3948158)	-836	DDB3948158	DDB_G3948156
698	DDB0232431	2685701	2686200	exon (DDB0237633, exon 1 of 2)	-1783	DDB0186276	DDB_G0284953
5	DDB0232429	4411968	4412467	promoter-TSS (DDB0217541)	266	DDB0231658	DDB_G0274661
195	DDB0232429	1024782	1025281	TTS (DDB0349455)	426	DDB0168555	DDB_G0271908
621	DDB0232432	5083670	5084169	promoter-TSS (DDB0347546)	271	DDB0346731	DDB_G0291167
538	DDB0232430	4429225	4429724	promoter-TSS (DDB3961896)	242	DDB0205558	DDB_G0281401
524	DDB0232428	4314217	4314716	promoter-TSS (DDB3949350)	-280	DDB3949350	DDB_G3949348
554	DDB0232428	1637703	1638202	exon (DDB0231842, exon 1 of 2)	577	DDB0189846	DDB_G0268190
680	DDB0232428	4194116	4194615	TTS (DDB0347252)	481	DDB0305329	DDB_G0270086
679	DDB0232432	109400	109899	TTS (DDB0219217)	407	DDB0219218	DDB_G0287429
552	DDB0232432	1375076	1375575	TTS (DDB0219332)	482	DDB0347017	DDB_G0288303
521	DDB0232433	1039599	1040098	promoter-TSS (DDB0238561)	38	DDB0184168	DDB_G0292024
598	DDB0232429	6833413	6833912	TTS (DDB0348928)	1022	DDB0305048	DDB_G0276407
162	DDB0232430	3098096	3098595	exon (DDB0231446, exon 2 of 2)	481	DDB0231446	DDB_G0280199
433	DDB0232429	1335734	1336233	promoter-TSS (DDB3949734)	272	DDB0185150	DDB_G0272110
647	DDB0232428	1667299	1667798	exon (DDB0216591, exon 1 of 5)	259	DDB0216591	DDB_G0268586
74	DDB0232429	2251379	2251878	exon (DDB0307187, exon 1 of 1)	168	DDB0307187	DDB_G0272809
240	DDB0232428	3751806	3752305	exon (DDB0190624, exon 1 of 1)	403	DDB0190624	DDB_G0269254
334	DDB0232429	1399803	1400302	promoter-TSS (DDB0229963)	24	DDB0203691	DDB_G0272254
440	DDB0232431	3196065	3196564	exon (DDB0186481, exon 3 of 4)	1507	DDB0186481	DDB_G0285323
230	DDB0232429	7824723	7825222	exon (DDB0229923, exon 1 of 1)	1349	DDB0169143	DDB_G0277253
115	DDB0232428	4327031	4327530	promoter-TSS (DDB3958058)	37	DDB3958058	DDB_G3958056
299	DDB0232430	2040667	2041166	exon (DDB0306932, exon 2 of 2)	-1064	DDB0346987	DDB_G0279429
377	DDB0232431	808811	809310	TTS (DDB0185559)	434	DDB0238066	DDB_G0283595
103	DDB0232431	3814921	3815420	intron (DDB0186744, intron 1 of 1)	206	DDB0233145	DDB_G0285911
602	DDB0232429	784184	784683	exon (DDB0216908, exon 1 of 1)	601	DDB0216908	DDB_G0271802
201	DDB0232429	7081594	7082093	TTS (DDB0348930)	1236	DDB0202934	DDB_G0276655
423	DDB0232431	3687033	3687532	promoter-TSS (DDB3967490)	-141	DDB3967490	DDB_G3967488
719	DDB0232432	1868664	1869163	exon (DDB0306658, exon 1 of 2)	474	DDB0306658	DDB_G0288717
612	DDB0232433	2413920	2414419	TTS (DDB3962054)	375	DDB0346629	DDB_G0293060
91	DDB0232433	3548626	3549125	exon (DDB0346658, exon 2 of 3)	2588	DDB0346658	DDB_G0293982
266	DDB0232431	4394717	4395216	TTS (DDB0186942)	1418	DDB0238335	DDB_G0286387
701	DDB0232428	690356	690855	exon (DDB0234039, exon 2 of 3)	4405	DDB0234039	DDB_G0268328
467	DDB0232431	133591	134090	TTS (DDB0191389)	1275	DDB0231713	DDB_G0282999
174	DDB0232433	1261185	1261684	exon (DDB0219722, exon 1 of 1)	997	DDB0234213	DDB_G0292190
474	DDB0232432	3882041	3882540	promoter-TSS (DDB3949332)	-145	DDB3949332	DDB_G3949330
481	DDB0232430	4220068	4220567	exon (DDB0204085, exon 2 of 2)	299	DDB0215354	DDB_G0280961
214	DDB0232429	2233806	2234305	exon (DDB0168240, exon 2 of 2)	755	DDB0168240	DDB_G0272811
422	DDB0232433	1371351	1371850	TTS (DDB0184292)	613	DDB0184291	DDB_G0292246
564	DDB0232433	1861146	1861645	exon (DDB0304685, exon 2 of 2)	1489	DDB0304685	DDB_G0304683
563	DDB0232433	1262057	1262556	exon (DDB0219722, exon 1 of 1)	125	DDB0234213	DDB_G0292190
97	DDB0232430	672815	673314	promoter-TSS (DDB0205366)	453	DDB0218085	DDB_G0278655
41	DDB0232431	1871281	1871780	promoter-TSS (DDB3966778)	662	DDB0237802	DDB_G0284353
668	DDB0232430	6216852	6217351	exon (DDB0204952, exon 2 of 2)	1376	DDB0232278	DDB_G0282729
52	DDB0232431	2093337	2093836	promoter-TSS (DDB3955478)	637	DDB0191385	DDB_G0284465
688	DDB0232429	4179805	4180304	exon (DDB0217510, exon 3 of 3)	2486	DDB0217510	DDB_G0274847
657	DDB0232428	3347531	3348030	exon (DDB0229968, exon 2 of 2)	2380	DDB0190478	DDB_G0269696
302	DDB0232432	5121404	5121903	exon (DDB0189303, exon 1 of 2)	878	DDB0349002	DDB_G0291205
229	DDB0232430	3247051	3247550	promoter-TSS (DDB3968146)	483	DDB3956162	DDB_G3956160
693	DDB0232433	1810194	1810693	exon (DDB0184461, exon 2 of 4)	4502	DDB0184461	DDB_G0292564
673	DDB0232431	2910851	2911350	TTS (DDB0186366)	795	DDB0237798	DDB_G0285141
503	DDB0232431	1820465	1820964	TTS (DDB0305608)	291	DDB0307790	DDB_G0284275
593	DDB0232432	3635471	3635970	promoter-TSS (DDB0306689)	-894	DDB0188719	DDB_G0290085
68	DDB0232428	1282419	1282918	exon (DDB0191163, exon 3 of 3)	723	DDB0191163	DDB_G0267400
188	DDB0232428	4490523	4491022	promoter-TSS (DDB3967954)	313	DDB0190909	DDB_G0269206
315	DDB0232428	956275	956774	exon (DDB0307378, exon 1 of 2)	2134	DDB0189585	DDB_G0267840
402	DDB0232429	137938	138437	exon (DDB0348828, exon 1 of 1)	737	DDB0348828	DDB_G0271302
641	DDB0232430	4820490	4820989	exon (DDB0206583, exon 3 of 4)	1065	DDB0204609	DDB_G0281555
338	DDB0232433	253015	253514	exon (DDB0183867, exon 3 of 3)	1107	DDB0238316	DDB_G0291396
576	DDB0232428	4406734	4407233	exon (DDB0190877, exon 3 of 3)	2559	DDB0190877	DDB_G0270206
616	DDB0232429	499363	499862	exon (DDB0235300, exon 1 of 2)	431	DDB0168380	DDB_G0271520
222	DDB0232430	5737451	5737950	TTS (DDB3957264)	890	DDB0231179	DDB_G0282417
640	DDB0232430	1561427	1561926	exon (DDB0215321, exon 1 of 1)	1871	DDB0347896	DDB_G0279051
25	DDB0232430	3067677	3068176	TTS (DDB0218224)	351	DDB0233500	DDB_G0280181
83	DDB0232429	1804313	1804812	exon (DDB0237808, exon 2 of 3)	856	DDB0168846	DDB_G0272498
484	DDB0232429	555726	556225	promoter-TSS (DDB3966060)	-381	DDB3966060	DDB_G3966058
305	DDB0232431	5212064	5212563	TTS (DDB0218883)	727	DDB0218882	DDB_G0287027
623	DDB0232431	5092933	5093432	exon (DDB0187197, exon 3 of 3)	1667	DDB0187197	DDB_G0286931
544	DDB0232429	7978365	7978864	exon (DDB0217972, exon 2 of 2)	1866	DDB0217972	DDB_G0277533
217	DDB0232428	3071035	3071534	promoter-TSS (DDB3960256)	574	DDB0201771	DDB_G0270566
328	DDB0232429	8157965	8158464	exon (DDB0169274, exon 1 of 3)	145	DDB0169274	DDB_G0277571
239	DDB0232432	3380450	3380949	exon (DDB0302663, exon 2 of 2)	1104	DDB0302663	DDB_G0289901
122	DDB0232429	169985	170484	exon (DDB0216801, exon 2 of 2)	2000	DDB0216801	DDB_G0271384
143	DDB0232429	731004	731503	TTS (DDB0229422)	423	DDB0168449	DDB_G0271700
628	DDB0232433	961296	961795	promoter-TSS (DDB0349305)	446	DDB3963208	DDB_G3963206
158	DDB0232430	4222622	4223121	exon (DDB0204085, exon 2 of 2)	2853	DDB0215354	DDB_G0280961
269	DDB0232432	1510972	1511471	promoter-TSS (DDB0187934)	207	DDB0187933	DDB_G0288417
281	DDB0232432	4172482	4172981	exon (DDB0266490, exon 2 of 2)	1826	DDB0219571	DDB_G0290647
464	DDB0232428	4880068	4880567	promoter-TSS (DDB0191062)	280	DDB0347530	DDB_G0270816
363	DDB0232432	1572783	1573282	exon (DDB0347467, exon 2 of 3)	-2854	DDB0252587	DDB_G0288475
46	DDB0232428	1608656	1609155	exon (DDB0189837, exon 2 of 2)	648	DDB0189837	DDB_G0267398
6	DDB0232429	7615821	7616320	promoter-TSS (DDB3950606)	-659	DDB3950606	DDB_G3950604
562	DDB0232431	3532517	3533016	TTS (DDB3962296)	476	DDB0186635	DDB_G0285645
630	DDB0232430	4992033	4992532	exon (DDB0204234, exon 1 of 1)	1305	DDB0204234	DDB_G0281829
36	DDB0232429	4785937	4786436	exon (DDB0185016, exon 2 of 4)	388	DDB0185016	DDB_G0274391
518	DDB0232432	2811292	2811791	promoter-TSS (DDB0308121)	339	DDB0201651	DDB_G0289449
183	DDB0232429	1685828	1686327	promoter-TSS (DDB3948032)	-787	DDB3948032	DDB_G3948030
497	DDB0232430	5323313	5323812	Intergenic	1899	DDB0234935	DDB_G0295063
472	DDB0232430	5605074	5605573	exon (DDB0214833, exon 1 of 1)	726	DDB0214833	DDB_G0282293
362	DDB0232429	1667660	1668159	exon (DDB0216269, exon 1 of 2)	160	DDB0216269	DDB_G0272114
439	DDB0232433	3490543	3491042	promoter-TSS (DDB3946908)	326	DDB0192199	DDB_G0293924
317	DDB0232430	3773373	3773872	exon (DDB0218256, exon 1 of 2)	1196	DDB0238118	DDB_G0280813
608	DDB0232430	4343736	4344235	exon (DDB0214809, exon 2 of 5)	588	DDB0204131	DDB_G0280973
711	DDB0232433	1237097	1237596	exon (DDB0184244, exon 2 of 2)	2192	DDB0347286	DDB_G0292128
132	DDB0232430	2107771	2108270	TTS (DDB0205786)	707	DDB0238150	DDB_G0279473
169	DDB0232431	4388805	4389304	exon (DDB0347693, exon 1 of 1)	554	DDB0186940	DDB_G0286381
411	DDB0232432	2026607	2027106	exon (DDB0188127, exon 1 of 2)	223	DDB0237799	DDB_G0288817
705	DDB0232431	4053143	4053642	exon (DDB0252852, exon 2 of 3)	-1032	DDB0218789	DDB_G0286115
478	DDB0232432	2922794	2923293	exon (DDB0219446, exon 1 of 1)	2573	DDB0229453	DDB_G0289543
384	DDB0232433	2943334	2943833	exon (DDB0191963, exon 1 of 1)	915	DDB0304467	DDB_G0293478
398	DDB0232429	2191578	2192077	exon (DDB0202696, exon 4 of 6)	1388	DDB0231200	DDB_G0272845
546	DDB0232428	495535	496034	exon (DDB0189432, exon 2 of 3)	674	DDB0231217	DDB_G0267650
537	DDB0232428	1678487	1678986	exon (DDB0304671, exon 3 of 3)	1419	DDB0233887	DDB_G0268592
407	DDB0232428	2047272	2047771	promoter-TSS (DDB0307402)	280	DDB0202317	DDB_G0268968
18	DDB0232429	1974404	1974903	promoter-TSS (DDB3957770)	-55	DDB3957770	DDB_G3957768
376	DDB0232428	2905517	2906016	exon (DDB0190314, exon 3 of 3)	594	DDB0190314	DDB_G0269510
522	DDB0232433	2181851	2182350	promoter-TSS (DDB0220026)	545	DDB0201660	DDB_G0292816
125	DDB0232431	4086593	4087092	exon (DDB0191192, exon 1 of 1)	1785	DDB0186825	DDB_G0286121
599	DDB0232429	60137	60636	exon (DDB0202884, exon 2 of 2)	504	DDB0215351	DDB_G0271134
44	DDB0232428	322391	322890	promoter-TSS (DDB0189365)	528	DDB0202078	DDB_G0268278
609	DDB0232431	1948339	1948838	exon (DDB0185992, exon 2 of 2)	1497	DDB0185992	DDB_G0284333
587	DDB0232433	2425407	2425906	TTS (DDB0237515)	134	DDB0191759	DDB_G0293068
667	DDB0232432	1082846	1083345	promoter-TSS (DDB0187778)	169	DDB0187777	DDB_G0288087
190	DDB0232433	919941	920440	exon (DDB0235331, exon 2 of 2)	2314	DDB0184128	DDB_G0291906
95	DDB0232433	3545443	3545942	exon (DDB0346658, exon 2 of 3)	5771	DDB0346658	DDB_G0293982
298	DDB0232430	3879770	3880269	TTS (DDB0305757)	272	DDB0215256	DDB_G0280919
714	DDB0232432	100149	100648	promoter-TSS (DDB0307926)	-621	DDB0219216	DDB_G0287425
601	DDB0232431	82564	83063	exon (DDB0308997, exon 1 of 1)	2106	DDB0185295	DDB_G0282975
313	DDB0232428	4411407	4411906	promoter-TSS (DDB3947856)	350	DDB0190878	DDB_G0269144
243	DDB0232433	2989243	2989742	TTS (DDB0191986)	837	DDB0215364	DDB_G0293530
231	DDB0232430	3188440	3188939	exon (DDB0214831, exon 1 of 1)	435	DDB0214831	DDB_G0280059
551	DDB0232431	3131252	3131751	promoter-TSS (DDB3958430)	152	DDB0191483	DDB_G0285321
529	DDB0232429	8377205	8377704	exon (DDB0169356, exon 1 of 1)	341	DDB0169356	DDB_G0277723
148	DDB0232428	3202332	3202831	TTS (DDB0190420)	872	DDB0252832	DDB_G0269636
343	DDB0232431	4001716	4002215	promoter-TSS (DDB0267056)	485	DDB3955874	DDB_G3955872
504	DDB0232429	1678859	1679358	promoter-TSS (DDB3960798)	-705	DDB3960798	DDB_G3960796
697	DDB0232430	1173534	1174033	promoter-TSS (DDB0206189)	-953	DDB0216343	DDB_G0278783
726	DDB0232433	2023417	2023916	promoter-TSS (DDB3958328)	708	DDB0184566	DDB_G0292782
397	DDB0232429	5737270	5737769	exon (DDB0167276, exon 2 of 2)	930	DDB0167276	DDB_G0275543
707	DDB0232430	4818105	4818604	exon (DDB0233462, exon 2 of 2)	399	DDB0233462	DDB_G0281691
106	DDB0232430	5447419	5447918	exon (DDB0347268, exon 1 of 1)	977	DDB0205154	DDB_G0282149
157	DDB0232431	4985797	4986296	promoter-TSS (DDB0187157)	377	DDB0187158	DDB_G0286825
65	DDB0232430	5819575	5820074	exon (DDB0233357, exon 1 of 2)	776	DDB0204781	DDB_G0282475
203	DDB0232432	1060123	1060622	TTS (DDB3960118)	969	DDB3960118	DDB_G3960116
261	DDB0232428	2494735	2495234	exon (DDB0267109, exon 2 of 2)	1717	DDB0267109	DDB_G0270472
81	DDB0232432	1149827	1150326	exon (DDB0231197, exon 4 of 4)	2278	DDB0237382	DDB_G0295605
321	DDB0232431	5098228	5098727	exon (DDB0187197, exon 3 of 3)	6962	DDB0187197	DDB_G0286931
459	DDB0232430	3799752	3800251	exon (DDB0215214, exon 2 of 2)	405	DDB0347074	DDB_G0280857
624	DDB0232429	5213617	5214116	exon (DDB0217624, exon 2 of 3)	2093	DDB0217624	DDB_G0275011
86	DDB0232433	677517	678016	TTS (DDB0184040)	312	DDB3950702	DDB_G3950700
284	DDB0232429	5162463	5162962	promoter-TSS (DDB0307250)	-540	DDB0307250	DDB_G0275087
247	DDB0232428	2311674	2312173	exon (DDB0234203, exon 1 of 1)	691	DDB0234203	DDB_G0268886
656	DDB0232430	1581554	1582053	exon (DDB3964984, exon 2 of 3)	665	DDB3964984	DDB_G3964982
371	DDB0232431	5240963	5241462	exon (DDB0304549, exon 3 of 4)	-4361	DDB0233378	DDB_G0287053
204	DDB0232433	469389	469888	exon (DDB0183947, exon 2 of 3)	299	DDB0231196	DDB_G0291516
165	DDB0232429	4385043	4385542	promoter-TSS (DDB0235284)	-795	DDB0235284	DDB_G0274499
289	DDB0232431	5241665	5242164	exon (DDB0304549, exon 3 of 4)	-5063	DDB0233378	DDB_G0287053
2	DDB0232428	2444503	2445002	promoter-TSS (DDB0306563)	519	DDB0190147	DDB_G0269280
435	DDB0232430	3945191	3945690	exon (DDB0203961, exon 1 of 1)	1148	DDB0203961	DDB_G0281025
401	DDB0232430	1604712	1605211	exon (DDB0205028, exon 3 of 3)	1391	DDB0306929	DDB_G0279089
186	DDB0232431	2039655	2040154	exon (DDB0186031, exon 2 of 2)	1424	DDB0216246	DDB_G0284489
147	DDB0232430	453209	453708	exon (DDB0204496, exon 2 of 6)	1077	DDB0204496	DDB_G0278197
339	DDB0232430	6097025	6097524	exon (DDB0237868, exon 3 of 3)	911	DDB0237868	DDB_G0282667
228	DDB0232428	3503141	3503640	exon (DDB0191159, exon 1 of 1)	377	DDB0191159	DDB_G0269124
531	DDB0232428	4209050	4209549	TTS (DDB3954580)	1054	DDB0190801	DDB_G0270098
268	DDB0232429	5742373	5742872	exon (DDB0167277, exon 3 of 5)	1505	DDB0191325	DDB_G0275703
345	DDB0232428	941013	941512	TTS (DDB0307376)	288	DDB0189578	DDB_G0267836
596	DDB0232428	1740496	1740995	exon (DDB0191294, exon 2 of 2)	1854	DDB0191294	DDB_G0267376
172	DDB0232430	3634633	3635132	intron (DDB0266979, intron 1 of 2)	952	DDB0266979	DDB_G0280689
319	DDB0232432	2275584	2276083	promoter-TSS (DDB3947802)	279	DDB0219404	DDB_G0289051
223	DDB0232429	17699	18198	exon (DDB0307472, exon 3 of 3)	-1496	DDB0304830	DDB_G0271110
404	DDB0232433	376988	377487	TTS (DDB3965198)	725	DDB0183911	DDB_G0291466
721	DDB0232432	14724	15223	exon (DDB0349134, exon 3 of 3)	960	DDB0187369	DDB_G0287221
613	DDB0232431	2727	3226	TTS (DDB0185264)	655	DDB0185264	DDB_G0282917
516	DDB0232430	5602620	5603119	promoter-TSS (DDB0205312)	-328	DDB3955922	DDB_G3955920
669	DDB0232429	4893760	4894259	exon (DDB0203140, exon 5 of 5)	-1680	DDB0308132	DDB_G0275003
282	DDB0232429	7537200	7537699	exon (DDB0169031, exon 2 of 3)	437	DDB0169031	DDB_G0276869
420	DDB0232429	5485972	5486471	exon (DDB0217664, exon 1 of 2)	1909	DDB0217664	DDB_G0275431
121	DDB0232430	2569412	2569911	exon (DDB0214998, exon 3 of 5)	963	DDB0214998	DDB_G0279799
702	DDB0232429	1556738	1557237	exon (DDB0168754, exon 1 of 1)	352	DDB0168754	DDB_G0272162
639	DDB0232429	768527	769026	promoter-TSS (DDB0348851)	324	DDB3955490	DDB_G3955488
344	DDB0232428	1743723	1744222	exon (DDB0191294, exon 2 of 2)	-2860	DDB0216600	DDB_G0268604
487	DDB0232428	4373023	4373522	exon (DDB0190861, exon 2 of 2)	2116	DDB0237327	DDB_G0295503
494	DDB0232430	2038986	2039485	exon (DDB0346987, exon 2 of 2)	617	DDB0205761	DDB_G0279429
238	DDB0232429	4159862	4160361	exon (DDB0167792, exon 2 of 3)	2007	DDB0167792	DDB_G0274119
636	DDB0232431	1232995	1233494	promoter-TSS (DDB3948376)	-852	DDB3948376	DDB_G3948374
577	DDB0232432	1811879	1812378	TTS (DDB3966826)	1085	DDB3966826	DDB_G3966824
253	DDB0232430	4600724	4601223	exon (DDB0205619, exon 1 of 2)	1932	DDB0347603	DDB_G0281485
561	DDB0232432	2658253	2658752	exon (DDB0347205, exon 1 of 1)	1977	DDB0347205	DDB_G0289337
448	DDB0232433	721670	722169	exon (DDB0184029, exon 3 of 3)	900	DDB0306737	DDB_G0291720
209	DDB0232433	559021	559520	exon (DDB0183987, exon 2 of 2)	393	DDB0183987	DDB_G0291568
216	DDB0232431	4214962	4215461	exon (DDB3951562, exon 1 of 1)	594	DDB0306022	DDB_G0286227
357	DDB0232431	3643056	3643555	exon (DDB0220599, exon 1 of 1)	2296	DDB0220599	DDB_G0285797
117	DDB0232431	4061758	4062257	promoter-TSS (DDB3962212)	-828	DDB3962212	DDB_G3962210
643	DDB0232431	1051252	1051751	promoter-TSS (DDB3948944)	-177	DDB3948944	DDB_G3948942
63	DDB0232429	8164318	8164817	exon (DDB0307916, exon 1 of 1)	412	DDB0307916	DDB_G0277567
455	DDB0232432	394399	394898	exon (DDB0219241, exon 2 of 3)	689	DDB0346934	DDB_G0287575
600	DDB0232429	7741644	7742143	exon (DDB0185037, exon 2 of 2)	290	DDB0169111	DDB_G0277223
80	DDB0232432	2941876	2942375	promoter-TSS (DDB3958118)	275	DDB0219452	DDB_G0289555
336	DDB0232429	965660	966159	TTS (DDB3953646)	404	DDB0168536	DDB_G0271852
457	DDB0232431	3238280	3238779	exon (DDB0186499, exon 1 of 1)	-1067	DDB0186498	DDB_G0285447
179	DDB0232431	1515084	1515583	exon (DDB0185821, exon 1 of 1)	4826	DDB0185821	DDB_G0284045
696	DDB0232430	4095027	4095526	promoter-TSS (DDB0306982)	-670	DDB0204037	DDB_G0281139
383	DDB0232431	4554084	4554583	TTS (DDB3958256)	905	DDB0186997	DDB_G0286487
297	DDB0232431	2470907	2471406	exon (DDB0231835, exon 1 of 1)	-1423	DDB0234076	DDB_G0284777
713	DDB0232432	2747236	2747735	TTS (DDB0237391)	541	DDB0237391	DDB_G0295623
676	DDB0232430	4674673	4675172	promoter-TSS (DDB0238114)	80	DDB0204543	DDB_G0281587
277	DDB0232430	2183362	2183861	exon (DDB0205813, exon 1 of 1)	1634	DDB0205813	DDB_G0279511
92	DDB0232430	4341819	4342318	exon (DDB0214809, exon 4 of 5)	-2488	DDB0204130	DDB_G0281285
10	DDB0232433	726421	726920	TTS (DDB0308207)	-1763	DDB3966262	DDB_G3966260
550	DDB0232429	5522489	5522988	promoter-TSS (DDB3967704)	507	DDB0233661	DDB_G0275571
505	DDB0232433	2982150	2982649	exon (DDB0233928, exon 2 of 3)	594	DDB0233928	DDB_G0293520
670	DDB0232428	867013	867512	promoter-TSS (DDB0347834)	626	DDB0235270	DDB_G0268346
419	DDB0232433	1695269	1695768	exon (DDB0184420, exon 2 of 3)	717	DDB0184420	DDB_G0292390
133	DDB0232433	3265951	3266450	exon (DDB0192096, exon 1 of 1)	510	DDB0229346	DDB_G0293746
290	DDB0232432	2694576	2695075	exon (DDB0219945, exon 1 of 2)	435	DDB0219428	DDB_G0289329
625	DDB0232432	4171046	4171545	promoter-TSS (DDB3951234)	390	DDB0219571	DDB_G0290647
592	DDB0232433	980214	980713	promoter-TSS (DDB3948448)	291	DDB0184150	DDB_G0291972
149	DDB0232430	4599408	4599907	exon (DDB0205619, exon 1 of 2)	616	DDB0347603	DDB_G0281485
123	DDB0232433	2533772	2534271	exon (DDB0219826, exon 2 of 3)	334	DDB0304867	DDB_G0293182
304	DDB0232430	161919	162418	TTS (DDB0233218)	159	DDB3959484	DDB_G3959482
712	DDB0232429	3821194	3821693	promoter-TSS (DDB0167918)	98	DDB0307229	DDB_G0274353
631	DDB0232428	4073289	4073788	promoter-TSS (DDB3955230)	791	DDB0190757	DDB_G0269142
547	DDB0232429	6388679	6389178	TTS (DDB3947746)	644	DDB0238134	DDB_G0276193
210	DDB0232429	8475034	8475533	promoter-TSS (DDB0169402)	-726	DDB0169402	DDB_G0277765
406	DDB0232428	1163438	1163937	exon (DDB0302579, exon 3 of 5)	1506	DDB0302579	DDB_G0267942
258	DDB0232430	1138448	1138947	promoter-TSS (DDB0237747)	298	DDB0206177	DDB_G0278765
396	DDB0232429	1143438	1143937	promoter-TSS (DDB3950588)	334	DDB0168607	DDB_G0271990
482	DDB0232433	2159168	2159667	exon (DDB0215383, exon 3 of 4)	-1109	DDB0215530	DDB_G0292940
173	DDB0232429	6556423	6556922	exon (DDB0169430, exon 1 of 1)	379	DDB0306866	DDB_G0276297
530	DDB0232428	1545937	1546436	TTS (DDB0232143)	211	DDB0347758	DDB_G0268154
56	DDB0232431	4096320	4096819	TTS (DDB0218791)	1443	DDB0267110	DDB_G0286171
499	DDB0232428	200231	200730	promoter-TSS (DDB3953554)	22	DDB3953554	DDB_G3953552
66	DDB0232431	4092901	4093400	exon (DDB0191217, exon 1 of 1)	1687	DDB0191217	DDB_G0286119
19	DDB0232431	3511373	3511872	exon (DDB0186630, exon 2 of 2)	868	DDB0266381	DDB_G0285637
54	DDB0232431	1253366	1253865	TTS (DDB3956832)	392	DDB0185734	DDB_G0283851
365	DDB0232433	2810431	2810930	exon (DDB0191908, exon 2 of 2)	-5148	DDB0230111	DDB_G0293374
306	DDB0232431	1461950	1462449	promoter-TSS (DDB3952886)	738	DDB0347090	DDB_G0284029
70	DDB0232431	3964351	3964850	exon (DDB0186775, exon 1 of 1)	276	DDB0186775	DDB_G0286025
470	DDB0232430	852725	853224	exon (DDB0218102, exon 5 of 5)	-1080	DDB0205438	DDB_G0278413
166	DDB0232430	3003915	3004414	TTS (DDB0206402)	1391	DDB0206401	DDB_G0280141
88	DDB0232433	615015	615514	exon (DDB0184015, exon 1 of 1)	1240	DDB0184015	DDB_G0291694
141	DDB0232429	4806553	4807052	exon (DDB0217582, exon 1 of 1)	1119	DDB0185038	DDB_G0274191
30	DDB0232428	4356749	4357248	exon (DDB0201976, exon 1 of 2)	319	DDB0201976	DDB_G0270750
654	DDB0232431	1630125	1630624	exon (DDB0185872, exon 3 of 3)	804	DDB0306114	DDB_G0284133
570	DDB0232429	7981031	7981530	promoter-TSS (DDB0217972)	124	DDB0169201	DDB_G0277485
403	DDB0232431	1110217	1110716	exon (DDB0307760, exon 1 of 1)	322	DDB0307760	DDB_G0283791
252	DDB0232432	98757	99256	exon (DDB0307926, exon 2 of 2)	771	DDB0307926	DDB_G0287425
466	DDB0232432	626524	627023	exon (DDB0219267, exon 2 of 2)	2295	DDB0306423	DDB_G0287873
156	DDB0232430	3225009	3225508	exon (DDB0206503, exon 3 of 3)	-1906	DDB0206501	DDB_G0280305
134	DDB0232432	4044257	4044756	exon (DDB0231988, exon 3 of 3)	840	DDB0231988	DDB_G0290405
75	DDB0232433	3281941	3282440	promoter-TSS (DDB0304482)	-467	DDB0304482	DDB_G0293754
283	DDB0232428	3999508	4000007	TTS (DDB3950202)	573	DDB0190727	DDB_G0270000
618	DDB0232432	1233365	1233864	exon (DDB0187827, exon 2 of 3)	551	DDB0187827	DDB_G0288203
655	DDB0232433	1277474	1277973	promoter-TSS (DDB0347389)	100	DDB0219723	DDB_G0292192
59	DDB0232430	5225093	5225592	TTS (DDB0205077)	490	DDB0308307	DDB_G0281993
421	DDB0232433	3375095	3375594	TTS (DDB0229821)	466	DDB0229820	DDB_G0293840
450	DDB0232429	4223042	4223541	exon (DDB0167766, exon 2 of 2)	2006	DDB0233846	DDB_G0274243
271	DDB0232428	251825	252324	exon (DDB0202070, exon 1 of 1)	800	DDB0202070	DDB_G0268268
703	DDB0232429	746074	746573	exon (DDB0203610, exon 1 of 4)	520	DDB0306333	DDB_G0271754
491	DDB0232428	2828989	2829488	exon (DDB0238758, exon 2 of 3)	3307	DDB0238758	DDB_G0269462
219	DDB0232429	2236770	2237269	exon (DDB0217090, exon 1 of 1)	450	DDB0230179	DDB_G0273017
318	DDB0232429	3941916	3942415	TTS (DDB0233418)	819	DDB0203296	DDB_G0274739
13	DDB0232433	479539	480038	promoter-TSS (DDB3960680)	-634	DDB3960680	DDB_G3960678
105	DDB0232430	4960528	4961027	exon (DDB0218330, exon 3 of 4)	2175	DDB0214814	DDB_G0281545
473	DDB0232431	1249557	1250056	exon (DDB0218546, exon 2 of 2)	1231	DDB0218546	DDB_G0283899
185	DDB0232430	4616266	4616765	promoter-TSS (DDB3968158)	630	DDB0205626	DDB_G0281497
3	DDB0232429	4910248	4910747	exon (DDB0167523, exon 2 of 2)	841	DDB0304646	DDB_G0274153
597	DDB0232428	3245699	3246198	exon (DDB0191496, exon 3 of 3)	700	DDB0191496	DDB_G0269108
248	DDB0232430	6245915	6246414	exon (DDB0218408, exon 2 of 2)	1641	DDB0218408	DDB_G0282381
390	DDB0232432	4342722	4343221	TTS (DDB0305857)	429	DDB3955260	DDB_G3955258
146	DDB0232429	6194403	6194902	TTS (DDB0308651)	-1039	DDB0237862	DDB_G0276013
111	DDB0232430	5879084	5879583	promoter-TSS (DDB0204810)	356	DDB0204809	DDB_G0282369
38	DDB0232432	2944552	2945051	exon (DDB0229363, exon 1 of 1)	-1554	DDB3947254	DDB_G3947252
356	DDB0232432	999412	999911	exon (DDB0232248, exon 1 of 2)	3004	DDB0232248	DDB_G0288031
408	DDB0232430	686951	687450	promoter-TSS (DDB3953542)	272	DDB0220618	DDB_G0278317
4	DDB0232433	1621678	1622177	exon (DDB0234260, exon 2 of 3)	1194	DDB0184391	DDB_G0292436
528	DDB0232433	162735	163234	TTS (DDB0220623)	618	DDB0183836	DDB_G0291350
164	DDB0232431	2746321	2746820	exon (DDB0186295, exon 1 of 2)	912	DDB0346957	DDB_G0284981
196	DDB0232430	3854981	3855480	exon (DDB0233923, exon 5 of 5)	2756	DDB0218269	DDB_G0280943
242	DDB0232432	215532	216031	exon (DDB0215899, exon 1 of 2)	402	DDB0215899	DDB_G0287295

## Sheet: H3K4me1 Unicellular
PeakID	Chr	Start	End	Annotation	Distance to TSS	Nearest PromoterID	Gene ID
4	DDB0232432	905510	906009	promoter-TSS (DDB3961952)	-556	DDB3961952	DDB_G3961950
1	DDB0232432	1320583	1321082	TTS (DDB0191118)	1738	DDB0231248	DDB_G0288267
3	DDB0232429	2001321	2001820	exon (DDB0230082, exon 2 of 2)	-1655	DDB0304647	DDB_G0272680
2	DDB0232429	7632618	7633117	promoter-TSS (DDB0169070)	228	DDB0217927	DDB_G0277305

## Sheet: H3K4me1 Multicellular
PeakID	Chr	Start	End	Annotation	Distance to TSS	Nearest PromoterID	Gene ID
127	DDB0232432	82691	83190	TTS (DDB0187392)	287	DDB0237671	DDB_G0287277
32	DDB0232433	2877651	2878150	promoter-TSS (DDB0229809)	472	DDB0191937	DDB_G0293434
90	DDB0232431	661612	662111	promoter-TSS (DDB0218490)	323	DDB0218491	DDB_G0283393
118	DDB0232433	2848024	2848523	exon (DDB0219853, exon 1 of 2)	450	DDB0306020	DDB_G0293414
71	DDB0232432	3968705	3969204	TTS (DDB3968870)	510	DDB0238259	DDB_G0290329
102	DDB0232431	1896467	1896966	promoter-TSS (DDB3953430)	404	DDB0232326	DDB_G0284367
18	DDB0232429	4791842	4792341	exon (DDB0167567, exon 2 of 2)	750	DDB0308109	DDB_G0274195
125	DDB0232431	2473098	2473597	TTS (DDB0218639)	768	DDB0186187	DDB_G0284777
16	DDB0232430	3899190	3899689	TTS (DDB0218272)	1337	DDB0218272	DDB_G0280949
44	DDB0232432	2204600	2205099	exon (DDB0188198, exon 1 of 2)	523	DDB0188198	DDB_G0288983
55	DDB0232432	1637192	1637691	exon (DDB0231476, exon 2 of 3)	651	DDB0187974	DDB_G0288521
84	DDB0232432	1102296	1102795	exon (DDB0234117, exon 1 of 3)	303	DDB0234117	DDB_G0288127
27	DDB0232430	1551435	1551934	TTS (DDB0218144)	359	DDB0215318	DDB_G0279045
190	DDB0232429	6344485	6344984	TTS (DDB0306648)	1923	DDB0306215	DDB_G0276215
161	DDB0232431	1021705	1022204	exon (DDB0185646, exon 2 of 2)	902	DDB0185646	DDB_G0283615
95	DDB0232433	239787	240286	exon (DDB0183864, exon 2 of 4)	378	DDB0183864	DDB_G0291390
57	DDB0232429	7833819	7834318	TTS (DDB3962610)	778	DDB0307333	DDB_G0277257
20	DDB0232431	970108	970607	exon (DDB0191181, exon 1 of 2)	-2098	DDB0185624	DDB_G0283679
163	DDB0232432	553749	554248	TTS (DDB0219263)	155	DDB0302462	DDB_G0287647
109	DDB0232429	1898692	1899191	TTS (DDB0168885)	403	DDB3957366	DDB_G3957364
151	DDB0232430	330631	331130	TTS (DDB3964604)	467	DDB3964604	DDB_G3964602
89	DDB0232432	2524445	2524944	promoter-TSS (DDB0188326)	534	DDB0346571	DDB_G0289235
175	DDB0232429	5712382	5712881	exon (DDB0167265, exon 1 of 5)	1615	DDB0167265	DDB_G0275679
148	DDB0232430	3351910	3352409	TTS (DDB0205198)	470	DDB0205197	DDB_G0280435
31	DDB0232429	2065647	2066146	exon (DDB0231324, exon 1 of 2)	585	DDB0231324	DDB_G0272867
35	DDB0232433	2208863	2209362	TTS (DDB0219804)	461	DDB3964682	DDB_G3964680
11	DDB0232428	3389378	3389877	exon (DDB0190493, exon 1 of 1)	394	DDB0190493	DDB_G0269712
78	DDB0232429	6856704	6857203	TTS (DDB0238339)	620	DDB0234038	DDB_G0276493
93	DDB0232428	3982046	3982545	promoter-TSS (DDB0233562)	-989	DDB0233562	DDB_G0294597
106	DDB0232429	4935719	4936218	TTS (DDB3962030)	479	DDB0203130	DDB_G0275227
157	DDB0232432	5088111	5088610	promoter-TSS (DDB0219654)	503	DDB0219655	DDB_G0291193
65	DDB0232431	2520205	2520704	TTS (DDB0186213)	252	DDB0307070	DDB_G0284817
29	DDB0232430	2004974	2005473	exon (DDB0233488, exon 1 of 2)	347	DDB0233488	DDB_G0279373
138	DDB0232429	8134951	8135450	promoter-TSS (DDB0231380)	-476	DDB0169258	DDB_G0277455
114	DDB0232429	7756636	7757135	exon (DDB0215191, exon 2 of 3)	958	DDB0215191	DDB_G0277295
58	DDB0232432	4029826	4030325	promoter-TSS (DDB0305864)	609	DDB3967294	DDB_G3967292
153	DDB0232431	3428554	3429053	TTS (DDB0186595)	621	DDB0231067	DDB_G0285597
15	DDB0232428	1453585	1454084	exon (DDB0231334, exon 1 of 1)	584	DDB0231334	DDB_G0268100
137	DDB0232428	834782	835281	promoter-TSS (DDB0234743)	429	DDB0191272	DDB_G0267414
81	DDB0232431	4473784	4474283	TTS (DDB0233615)	458	DDB0231470	DDB_G0286427
60	DDB0232433	1838873	1839372	promoter-TSS (DDB3951544)	-339	DDB3951544	DDB_G3951542
101	DDB0232432	1943247	1943746	TTS (DDB3957012)	1036	DDB3957012	DDB_G3957010
73	DDB0232430	2764927	2765426	promoter-TSS (DDB3953272)	474	DDB0218209	DDB_G0280015
86	DDB0232430	1442992	1443491	TTS (DDB3950142)	185	DDB3956820	DDB_G3956818
76	DDB0232433	1804208	1804707	TTS (DDB0184461)	862	DDB0184460	DDB_G0292586
62	DDB0232429	8430803	8431302	promoter-TSS (DDB0218032)	354	DDB0267062	DDB_G0277801
67	DDB0232430	1246253	1246752	exon (DDB0206220, exon 2 of 3)	704	DDB0206220	DDB_G0278735
165	DDB0232429	1985261	1985760	TTS (DDB0168922)	559	DDB0237752	DDB_G0272684
139	DDB0232430	3103970	3104469	exon (DDB0215016, exon 2 of 2)	1114	DDB0206441	DDB_G0280037
129	DDB0232429	1761406	1761905	exon (DDB0237559, exon 1 of 2)	554	DDB0237559	DDB_G0272484
2	DDB0232429	7540692	7541191	exon (DDB3949016, exon 1 of 1)	545	DDB0169032	DDB_G0276871
17	DDB0232431	456629	457128	TTS (DDB3962736)	731	DDB0266798	DDB_G0283283
186	DDB0232430	4156649	4157148	TTS (DDB0246060)	1076	DDB0218288	DDB_G0281317
110	DDB0232432	1916807	1917306	exon (DDB0188090, exon 1 of 1)	721	DDB0188090	DDB_G0288749
82	DDB0232431	2673781	2674280	exon (DDB0238604, exon 2 of 2)	1150	DDB0186272	DDB_G0284945
147	DDB0232428	3184806	3185305	exon (DDB0229344, exon 2 of 2)	760	DDB0229344	DDB_G0269628
168	DDB0232432	2942947	2943446	exon (DDB0229363, exon 1 of 1)	1346	DDB0219452	DDB_G0289555
184	DDB0232430	4639208	4639707	exon (DDB0347414, exon 1 of 2)	1943	DDB0205633	DDB_G0281503
135	DDB0232429	6956406	6956905	promoter-TSS (DDB3953886)	-800	DDB3953886	DDB_G3953884
14	DDB0232433	137289	137788	exon (DDB0183829, exon 1 of 2)	372	DDB0183829	DDB_G0291340
112	DDB0232431	4029344	4029843	promoter-TSS (DDB3964664)	-503	DDB3964664	DDB_G3964662
69	DDB0232429	7243282	7243781	exon (DDB0185225, exon 1 of 3)	605	DDB0185225	DDB_G0276767
172	DDB0232428	4274160	4274659	TTS (DDB0201959)	928	DDB0190821	DDB_G0270120
145	DDB0232433	983400	983899	exon (DDB0184151, exon 1 of 1)	1261	DDB0184151	DDB_G0291998
49	DDB0232429	1739324	1739823	exon (DDB0232246, exon 2 of 2)	2960	DDB0232246	DDB_G0272472
178	DDB0232429	7091296	7091795	promoter-TSS (DDB0348932)	374	DDB0231225	DDB_G0276711
24	DDB0232433	1822170	1822669	promoter-TSS (DDB3949770)	-784	DDB3949770	DDB_G3949768
187	DDB0232431	3255731	3256230	promoter-TSS (DDB0238564)	339	DDB3947820	DDB_G3947818
140	DDB0232429	5849182	5849681	exon (DDB0231759, exon 2 of 2)	1264	DDB0231759	DDB_G0275651
124	DDB0232429	4481995	4482494	promoter-TSS (DDB3959776)	373	DDB3961318	DDB_G3961316
104	DDB0232432	5027806	5028305	promoter-TSS (DDB3955820)	576	DDB0189251	DDB_G0291131
131	DDB0232428	3376199	3376698	exon (DDB0233539, exon 1 of 1)	2030	DDB0216685	DDB_G0270920
181	DDB0232432	2090661	2091160	TTS (DDB0188159)	483	DDB0231414	DDB_G0288893
121	DDB0232430	174477	174976	exon (DDB0204373, exon 1 of 2)	273	DDB0204373	DDB_G0278025
79	DDB0232433	185766	186265	promoter-TSS (DDB0349772)	598	DDB0183847	DDB_G0291368
154	DDB0232429	3955243	3955742	TTS (DDB0167866)	814	DDB0167867	DDB_G0274321
23	DDB0232431	1985231	1985730	TTS (DDB3955970)	438	DDB0347938	DDB_G0284433
96	DDB0232429	1635650	1636149	TTS (DDB0217014)	2326	DDB0308524	DDB_G0272294
126	DDB0232432	1363947	1364446	promoter-TSS (DDB0187881)	382	DDB3966190	DDB_G3966188
159	DDB0232431	2664645	2665144	promoter-TSS (DDB0238656)	-466	DDB0238656	DDB_G0284937
160	DDB0232428	4030717	4031216	promoter-TSS (DDB0307293)	-588	DDB0307293	DDB_G0270016
176	DDB0232432	2334721	2335220	exon (DDB0305750, exon 1 of 2)	699	DDB0305750	DDB_G0289081
47	DDB0232431	2359628	2360127	promoter-TSS (DDB0305796)	-855	DDB0305796	DDB_G0284693
8	DDB0232432	1135910	1136409	promoter-TSS (DDB0187796)	389	DDB3962260	DDB_G3962258
98	DDB0232431	4555795	4556294	promoter-TSS (DDB0238224)	484	DDB0238062	DDB_G0286495
37	DDB0232432	942538	943037	exon (DDB0304721, exon 2 of 3)	387	DDB0187726	DDB_G0287995
117	DDB0232430	974858	975357	exon (DDB0205493, exon 1 of 3)	598	DDB0205493	DDB_G0278499
43	DDB0232432	4869765	4870264	exon (DDB0189202, exon 2 of 4)	806	DDB0237967	DDB_G0290997
5	DDB0232428	1263367	1263866	TTS (DDB0220133)	597	DDB0216572	DDB_G0267436
170	DDB0232432	1602663	1603162	promoter-TSS (DDB0305027)	440	DDB3951210	DDB_G3951208
33	DDB0232430	5989811	5990310	TTS (DDB0349289)	517	DDB0204860	DDB_G0282599
21	DDB0232432	3942678	3943177	exon (DDB0188832, exon 2 of 3)	1044	DDB0346730	DDB_G0290311
63	DDB0232433	3410808	3411307	TTS (DDB0201655)	890	DDB0229992	DDB_G0293874
7	DDB0232428	730541	731040	TTS (DDB0202134)	549	DDB0233903	DDB_G0267734
26	DDB0232429	8464206	8464705	exon (DDB0218040, exon 2 of 2)	549	DDB0219983	DDB_G0277721
80	DDB0232428	2725902	2726401	TTS (DDB0267068)	405	DDB0267002	DDB_G0269414
119	DDB0232430	927257	927756	TTS (DDB0205474)	955	DDB0205475	DDB_G0278471
180	DDB0232432	3360925	3361424	promoter-TSS (DDB3966736)	-569	DDB3966736	DDB_G3966734
99	DDB0232432	134347	134846	TTS (DDB0191340)	1583	DDB0232093	DDB_G0287323
179	DDB0232430	5408805	5409304	promoter-TSS (DDB0205144)	190	DDB0205143	DDB_G0282117
162	DDB0232433	2556079	2556578	promoter-TSS (DDB0305661)	393	DDB3949078	DDB_G3949076
72	DDB0232430	2002718	2003217	exon (DDB0205748, exon 2 of 3)	1204	DDB0205748	DDB_G0279371
74	DDB0232433	128371	128870	promoter-TSS (DDB0346640)	531	DDB0183823	DDB_G0291328
182	DDB0232429	6550371	6550870	exon (DDB0304725, exon 2 of 2)	353	DDB0304725	DDB_G0276033
61	DDB0232428	290338	290837	exon (DDB0189353, exon 2 of 2)	705	DDB0189353	DDB_G0267536
108	DDB0232432	1312530	1313029	promoter-TSS (DDB0187856)	-619	DDB0346534	DDB_G0288263
115	DDB0232429	4214038	4214537	TTS (DDB0217515)	288	DDB3954484	DDB_G3954482
92	DDB0232430	6325824	6326323	promoter-TSS (DDB0238252)	-730	DDB0205003	DDB_G0282869
103	DDB0232432	2391831	2392330	promoter-TSS (DDB0188273)	607	DDB0266725	DDB_G0289135
10	DDB0232433	2684724	2685223	exon (DDB0233477, exon 2 of 3)	694	DDB0233477	DDB_G0293220
113	DDB0232432	2857483	2857982	exon (DDB0201644, exon 1 of 3)	585	DDB0201644	DDB_G0289481
152	DDB0232431	541795	542294	exon (DDB0191430, exon 1 of 1)	2224	DDB0191430	DDB_G0283345
189	DDB0232433	989768	990267	exon (DDB0184152, exon 3 of 3)	1577	DDB0216228	DDB_G0291978
142	DDB0232429	83358	83857	promoter-TSS (DDB0230994)	224	DDB0215340	DDB_G0271136
91	DDB0232432	2332518	2333017	exon (DDB0305750, exon 2 of 2)	2428	DDB0250012	DDB_G0289079
167	DDB0232429	457706	458205	exon (DDB0168367, exon 2 of 3)	806	DDB0168367	DDB_G0271506
48	DDB0232429	5679279	5679778	TTS (DDB0217687)	365	DDB3951024	DDB_G3951022
107	DDB0232430	1261378	1261877	promoter-TSS (DDB0206224)	401	DDB0306889	DDB_G0278831
87	DDB0232431	469257	469756	promoter-TSS (DDB0307745)	587	DDB0233499	DDB_G0283333
174	DDB0232429	4157859	4158358	exon (DDB0167792, exon 2 of 3)	2176	DDB0203252	DDB_G0274705
77	DDB0232432	406819	407318	exon (DDB0347216, exon 1 of 1)	410	DDB0347216	DDB_G0287551
133	DDB0232429	4596661	4597160	TTS (DDB0266823)	802	DDB0167637	DDB_G0274439
149	DDB0232431	3152004	3152503	TTS (DDB0186463)	376	DDB3953364	DDB_G3953362
123	DDB0232430	5166671	5167170	exon (DDB0233052, exon 1 of 4)	344	DDB0218341	DDB_G0281955
50	DDB0232433	2104532	2105031	exon (DDB0252869, exon 1 of 1)	922	DDB0252869	DDB_G0292824
39	DDB0232432	1760367	1760866	TTS (DDB0219364)	1506	DDB0308079	DDB_G0288641
64	DDB0232430	5967406	5967905	TTS (DDB3967648)	745	DDB3967648	DDB_G3967646
97	DDB0232430	4149370	4149869	exon (DDB0204056, exon 1 of 2)	630	DDB0266685	DDB_G0281171
12	DDB0232429	3866690	3867189	TTS (DDB0232100)	427	DDB0237712	DDB_G0274587
41	DDB0232430	1208603	1209102	promoter-TSS (DDB0306887)	600	DDB0206202	DDB_G0278803
52	DDB0232432	495123	495622	TTS (DDB0238733)	1020	DDB0187559	DDB_G0287595
173	DDB0232428	3560005	3560504	promoter-TSS (DDB3955730)	369	DDB0216700	DDB_G0270946
56	DDB0232430	517826	518325	TTS (DDB0349016)	1049	DDB0232236	DDB_G0294557
45	DDB0232429	4699930	4700429	TTS (DDB0307223)	685	DDB0167594	DDB_G0274233
66	DDB0232430	2838029	2838528	exon (DDB0229960, exon 4 of 5)	723	DDB0229960	DDB_G0279997
19	DDB0232433	113044	113543	promoter-TSS (DDB0183813)	530	DDB0308172	DDB_G0291310
54	DDB0232428	4685016	4685515	exon (DDB0202018, exon 1 of 1)	590	DDB0202018	DDB_G0270784
70	DDB0232430	3037296	3037795	TTS (DDB3961602)	829	DDB0306944	DDB_G0280163
188	DDB0232433	2379566	2380065	TTS (DDB0349317)	624	DDB0191740	DDB_G0293042
68	DDB0232430	1893011	1893510	TTS (DDB0205701)	943	DDB0205700	DDB_G0279287
166	DDB0232433	1154368	1154867	TTS (DDB0266452)	1107	DDB0184205	DDB_G0292072
1	DDB0232430	3010976	3011475	promoter-TSS (DDB0305725)	594	DDB0206404	DDB_G0280041
136	DDB0232430	2916114	2916613	promoter-TSS (DDB3952086)	-441	DDB3952086	DDB_G3952084
88	DDB0232428	3531182	3531681	promoter-TSS (DDB3959128)	-703	DDB3959128	DDB_G3959126
116	DDB0232429	7323691	7324190	exon (DDB0305974, exon 1 of 3)	1051	DDB0217877	DDB_G0277043
144	DDB0232429	6891331	6891830	exon (DDB0231058, exon 2 of 3)	439	DDB0167056	DDB_G0276415
141	DDB0232431	791951	792450	promoter-TSS (DDB3962326)	-246	DDB3962326	DDB_G3962324
30	DDB0232431	5063506	5064005	exon (DDB0252861, exon 1 of 2)	243	DDB0252861	DDB_G0286969
100	DDB0232433	2844123	2844622	promoter-TSS (DDB0305737)	257	DDB0219852	DDB_G0293412
25	DDB0232431	3050092	3050591	TTS (DDB0309048)	536	DDB0229959	DDB_G0285277
128	DDB0232431	1134438	1134937	promoter-TSS (DDB3947576)	679	DDB0238070	DDB_G0283877
28	DDB0232430	3142257	3142756	promoter-TSS (DDB0347668)	280	DDB3957276	DDB_G3957274
120	DDB0232431	5235868	5236367	promoter-TSS (DDB0266682)	-638	DDB0266682	DDB_G0287109
156	DDB0232432	3562736	3563235	promoter-TSS (DDB3947588)	-401	DDB3947588	DDB_G3947586
134	DDB0232429	5325303	5325802	promoter-TSS (DDB0167375)	456	DDB3961832	DDB_G3961830
40	DDB0232428	4527207	4527706	TTS (DDB3969556)	209	DDB0190920	DDB_G0270260
75	DDB0232432	2787569	2788068	exon (DDB0216102, exon 1 of 3)	534	DDB0216102	DDB_G0289429
83	DDB0232431	2937690	2938189	exon (DDB0186376, exon 2 of 4)	633	DDB0234044	DDB_G0285175
59	DDB0232429	7058437	7058936	TTS (DDB0202974)	786	DDB0307596	DDB_G0276627
177	DDB0232428	4849946	4850445	exon (DDB0231153, exon 3 of 3)	510	DDB0231153	DDB_G0270424
150	DDB0232433	2678664	2679163	promoter-TSS (DDB0231037)	-875	DDB0191833	DDB_G0293228
155	DDB0232429	4799594	4800093	TTS (DDB0167562)	197	DDB0167563	DDB_G0274203
130	DDB0232428	3414421	3414920	exon (DDB0190502, exon 2 of 2)	440	DDB0190502	DDB_G0269722
53	DDB0232428	3980000	3980499	TTS (DDB0346783)	1057	DDB0233562	DDB_G0294597
122	DDB0232430	3173407	3173906	exon (DDB0347797, exon 1 of 2)	273	DDB0206472	DDB_G0280257
143	DDB0232430	3887403	3887902	exon (DDB0266322, exon 1 of 1)	334	DDB0218271	DDB_G0280947
158	DDB0232431	2676605	2677104	TTS (DDB0186274)	856	DDB0238608	DDB_G0284947
42	DDB0232429	7606556	7607055	exon (DDB0169060, exon 1 of 3)	836	DDB0169060	DDB_G0277131
22	DDB0232431	4409548	4410047	promoter-TSS (DDB0306387)	481	DDB0266366	DDB_G0286399
46	DDB0232433	1826438	1826937	TTS (DDB0184469)	592	DDB0230188	DDB_G0292600
13	DDB0232431	4072297	4072796	exon (DDB0186821, exon 2 of 2)	648	DDB0191166	DDB_G0286117
105	DDB0232432	2353993	2354492	TTS (DDB3950130)	314	DDB0219410	DDB_G0289111
6	DDB0232433	411635	412134	TTS (DDB0347475)	512	DDB0230991	DDB_G0291482
85	DDB0232428	1889754	1890253	TTS (DDB0347444)	571	DDB0189935	DDB_G0268664
185	DDB0232433	2968061	2968560	TTS (DDB0191978)	402	DDB0191977	DDB_G0293502
36	DDB0232428	1287346	1287845	TTS (DDB3960692)	834	DDB3960692	DDB_G3960690
3	DDB0232433	183304	183803	promoter-TSS (DDB3961694)	270	DDB0183845	DDB_G0291364
183	DDB0232430	3865895	3866394	TTS (DDB0349142)	623	DDB0215249	DDB_G0280909
94	DDB0232428	4769455	4769954	exon (DDB0216768, exon 4 of 6)	1023	DDB0191291	DDB_G0269148
146	DDB0232432	2303800	2304299	promoter-TSS (DDB0219405)	-280	DDB3951144	DDB_G3951142
51	DDB0232430	1182813	1183312	TTS (DDB0306903)	835	DDB0206193	DDB_G0278789
9	DDB0232433	1561122	1561621	TTS (DDB3947808)	473	DDB3947808	DDB_G3947806
111	DDB0232431	3328076	3328575	exon (DDB0186537, exon 1 of 3)	617	DDB0186537	DDB_G0285507
38	DDB0232432	1659069	1659568	promoter-TSS (DDB0237589)	-701	DDB0187980	DDB_G0288533
4	DDB0232433	1891521	1892020	TTS (DDB0308289)	458	DDB0216217	DDB_G0292566
34	DDB0232432	2395281	2395780	exon (DDB0188277, exon 1 of 3)	435	DDB0188277	DDB_G0289141
169	DDB0232428	1318012	1318511	TTS (DDB0189723)	1126	DDB0306515	DDB_G0268022
164	DDB0232428	4601368	4601867	promoter-TSS (DDB0216213)	649	DDB3954982	DDB_G3954980
132	DDB0232433	1556141	1556640	promoter-TSS (DDB0305141)	-916	DDB0184361	DDB_G0292402
171	DDB0232429	1374077	1374576	promoter-TSS (DDB0305400)	670	DDB3966000	DDB_G3965998

## Sheet: H3K27ac Unicellular
PeakID	Chr	Start	End	Annotation	Distance to TSS	Nearest PromoterID	Gene ID
127	DDB0232429	854719	855218	exon (DDB0308227, exon 1 of 1)	647	DDB0216921	DDB_G0271828
32	DDB0232428	489372	489871	exon (DDB0308326, exon 1 of 2)	491	DDB0189429	DDB_G0267644
90	DDB0232431	5336993	5337492	exon (DDB0230080, exon 2 of 2)	-1096	DDB0306264	DDB_G0287097
206	DDB0232428	4172014	4172513	promoter-TSS (DDB0190782)	-12	DDB3967012	DDB_G3967010
118	DDB0232432	1006789	1007288	promoter-TSS (DDB3965508)	428	DDB0187748	DDB_G0288035
71	DDB0232430	2285348	2285847	exon (DDB0205856, exon 2 of 4)	604	DDB0205856	DDB_G0279573
102	DDB0232429	4659250	4659749	promoter-TSS (DDB3955898)	149	DDB0349415	DDB_G0274957
200	DDB0232431	467981	468480	TTS (DDB0185434)	387	DDB0307745	DDB_G0283291
18	DDB0232433	832229	832728	promoter-TSS (DDB0184091)	586	DDB0184090	DDB_G0291828
125	DDB0232428	1512783	1513282	exon (DDB0306525, exon 2 of 3)	623	DDB0306525	DDB_G0268130
16	DDB0232431	1574864	1575363	promoter-TSS (DDB3962230)	250	DDB0185847	DDB_G0284103
44	DDB0232433	2142671	2143170	TTS (DDB0219798)	305	DDB0347779	DDB_G0292964
55	DDB0232431	2429936	2430435	exon (DDB0186170, exon 2 of 3)	544	DDB0186170	DDB_G0284749
84	DDB0232431	4499132	4499631	promoter-TSS (DDB0186981)	564	DDB3951888	DDB_G3951886
27	DDB0232431	1238266	1238765	TTS (DDB0191458)	592	DDB0216255	DDB_G0283763
233	DDB0232428	3939042	3939541	promoter-TSS (DDB3961584)	427	DDB0190702	DDB_G0269964
190	DDB0232429	6919643	6920142	promoter-TSS (DDB0185082)	789	DDB0167067	DDB_G0276435
161	DDB0232433	2151987	2152486	exon (DDB0230166, exon 2 of 2)	1232	DDB0230166	DDB_G0292968
194	DDB0232428	1488521	1489020	promoter-TSS (DDB0202225)	-174	DDB0202225	DDB_G0268124
95	DDB0232429	6828802	6829301	TTS (DDB0217804)	2055	DDB0348553	DDB_G0276545
57	DDB0232431	2109338	2109837	exon (DDB0218612, exon 1 of 3)	218	DDB0218612	DDB_G0284471
220	DDB0232432	2852520	2853019	exon (DDB0234181, exon 1 of 2)	911	DDB0234181	DDB_G0289495
20	DDB0232431	4129950	4130449	promoter-TSS (DDB0186835)	90	DDB0304569	DDB_G0286145
243	DDB0232428	772429	772928	promoter-TSS (DDB0216549)	46	DDB3968008	DDB_G3968006
231	DDB0232428	792366	792865	promoter-TSS (DDB0305054)	316	DDB0231329	DDB_G0267760
163	DDB0232428	3059241	3059740	exon (DDB0191293, exon 4 of 4)	1574	DDB3957884	DDB_G3957882
109	DDB0232431	999434	999933	promoter-TSS (DDB3953516)	132	DDB0185635	DDB_G0283699
151	DDB0232432	3252387	3252886	promoter-TSS (DDB0347661)	728	DDB0347660	DDB_G0347657
89	DDB0232429	5190468	5190967	TTS (DDB0167421)	404	DDB0266732	DDB_G0275013
175	DDB0232429	69049	69548	TTS (DDB0216786)	1098	DDB0202881	DDB_G0271344
148	DDB0232428	299900	300399	TTS (DDB0189357)	-1525	DDB3967006	DDB_G3967004
31	DDB0232432	1993248	1993747	TTS (DDB0188119)	3243	DDB0188118	DDB_G0288805
35	DDB0232431	3815309	3815808	exon (DDB0233145, exon 2 of 2)	594	DDB0233145	DDB_G0285911
11	DDB0232429	7726693	7727192	TTS (DDB0306280)	325	DDB0307317	DDB_G0277327
208	DDB0232429	7227077	7227576	exon (DDB0233358, exon 4 of 4)	-1359	DDB0217863	DDB_G0277015
78	DDB0232431	1202444	1202943	TTS (DDB3950696)	207	DDB0231451	DDB_G0283841
93	DDB0232432	573671	574170	promoter-TSS (DDB3959842)	-719	DDB3959842	DDB_G3959840
106	DDB0232431	2429261	2429760	exon (DDB0186170, exon 3 of 3)	1219	DDB0186170	DDB_G0284749
157	DDB0232429	1804309	1804808	exon (DDB0237808, exon 2 of 3)	860	DDB0168846	DDB_G0272498
65	DDB0232430	468333	468832	exon (DDB0204501, exon 1 of 1)	673	DDB0204501	DDB_G0277873
29	DDB0232430	689259	689758	TTS (DDB0220618)	284	DDB0231090	DDB_G0278321
197	DDB0232430	4032959	4033458	promoter-TSS (DDB3960848)	779	DDB0220616	DDB_G0281085
203	DDB0232428	279884	280383	exon (DDB0306308, exon 3 of 3)	-1344	DDB0189348	DDB_G0267408
138	DDB0232430	4728612	4729111	promoter-TSS (DDB0348297)	-585	DDB0348297	DDB_G0281631
199	DDB0232430	2985854	2986353	TTS (DDB0206395)	1208	DDB0308746	DDB_G0280129
114	DDB0232429	6314808	6315307	exon (DDB0169502, exon 2 of 3)	1834	DDB0169502	DDB_G0276027
226	DDB0232433	3092098	3092597	exon (DDB0215370, exon 4 of 5)	1334	DDB0215370	DDB_G0293538
58	DDB0232430	484550	485049	exon (DDB0306253, exon 2 of 3)	652	DDB0204511	DDB_G0278215
211	DDB0232430	1176726	1177225	TTS (DDB0206191)	596	DDB0307970	DDB_G0278785
153	DDB0232432	917728	918227	exon (DDB0308584, exon 1 of 1)	249	DDB0308584	DDB_G0287973
15	DDB0232430	5841668	5842167	exon (DDB0204793, exon 2 of 2)	585	DDB0306271	DDB_G0282491
137	DDB0232431	5036495	5036994	exon (DDB0187178, exon 1 of 1)	119	DDB0187178	DDB_G0286893
81	DDB0232428	4059533	4060032	promoter-TSS (DDB0306607)	359	DDB3969160	DDB_G3969158
60	DDB0232428	4314266	4314765	promoter-TSS (DDB3949350)	-231	DDB3949350	DDB_G3949348
101	DDB0232428	375799	376298	TTS (DDB0189390)	700	DDB0189389	DDB_G0267586
73	DDB0232432	779522	780021	exon (DDB0187665, exon 1 of 2)	613	DDB0306474	DDB_G0287833
86	DDB0232431	656507	657006	TTS (DDB3960056)	644	DDB0185496	DDB_G0283419
76	DDB0232429	6875608	6876107	exon (DDB0217808, exon 1 of 2)	324	DDB0217808	DDB_G0276553
62	DDB0232430	5737434	5737933	TTS (DDB3957264)	873	DDB0231179	DDB_G0282417
247	DDB0232429	7317242	7317741	exon (DDB0238380, exon 1 of 2)	669	DDB0238380	DDB_G0276795
67	DDB0232428	4129386	4129885	promoter-TSS (DDB3969670)	372	DDB0201938	DDB_G0270722
204	DDB0232431	2040479	2040978	TTS (DDB0186032)	2248	DDB0216246	DDB_G0284489
241	DDB0232432	4060388	4060887	TTS (DDB0266404)	1667	DDB0266404	DDB_G0290417
165	DDB0232429	942421	942920	TTS (DDB3950654)	148	DDB0305002	DDB_G0271882
198	DDB0232429	7923178	7923677	promoter-TSS (DDB0217967)	-663	DDB0252680	DDB_G0277377
139	DDB0232430	5820042	5820541	exon (DDB0233357, exon 1 of 2)	1243	DDB0204781	DDB_G0282475
129	DDB0232429	7267813	7268312	exon (DDB0233235, exon 2 of 3)	528	DDB0233235	DDB_G0276897
2	DDB0232431	3514572	3515071	promoter-TSS (DDB3960898)	632	DDB0218743	DDB_G0285421
17	DDB0232431	571851	572350	promoter-TSS (DDB0347884)	163	DDB0185466	DDB_G0283359
186	DDB0232428	2668409	2668908	exon (DDB0190223, exon 2 of 2)	-1482	DDB0201704	DDB_G0269250
110	DDB0232430	166704	167203	TTS (DDB0204369)	109	DDB0304444	DDB_G0278015
82	DDB0232429	7823822	7824321	promoter-TSS (DDB0169142)	-713	DDB0169142	DDB_G0277251
147	DDB0232430	3034039	3034538	TTS (DDB0206413)	548	DDB0206412	DDB_G0280159
228	DDB0232431	1235079	1235578	promoter-TSS (DDB0191458)	-588	DDB0191458	DDB_G0283761
236	DDB0232428	899607	900106	exon (DDB0189561, exon 1 of 2)	703	DDB0308339	DDB_G0267804
249	DDB0232428	3531189	3531688	promoter-TSS (DDB3959128)	-710	DDB3959128	DDB_G3959126
218	DDB0232431	4738714	4739213	exon (DDB0234133, exon 2 of 2)	2763	DDB0218852	DDB_G0286803
202	DDB0232432	3942605	3943104	exon (DDB0188832, exon 2 of 3)	1117	DDB0346730	DDB_G0290311
168	DDB0232433	1211920	1212419	promoter-TSS (DDB0184235)	-858	DDB0184235	DDB_G0291986
184	DDB0232431	4092620	4093119	exon (DDB0191217, exon 1 of 1)	1406	DDB0191217	DDB_G0286119
135	DDB0232428	2839165	2839664	TTS (DDB3953146)	296	DDB0232958	DDB_G0269472
14	DDB0232430	4820493	4820992	exon (DDB0206583, exon 3 of 4)	1068	DDB0204609	DDB_G0281555
112	DDB0232433	76476	76975	exon (DDB0183802, exon 3 of 5)	-2064	DDB0183803	DDB_G0291235
69	DDB0232429	6001255	6001754	exon (DDB0185035, exon 1 of 2)	145	DDB0167168	DDB_G0275493
191	DDB0232429	574102	574601	exon (DDB0216875, exon 3 of 3)	-1135	DDB0216876	DDB_G0271630
172	DDB0232433	490386	490885	exon (DDB0232111, exon 1 of 1)	2783	DDB0306731	DDB_G0291534
145	DDB0232429	5665748	5666247	exon (DDB0217684, exon 1 of 3)	157	DDB0229297	DDB_G0275845
49	DDB0232432	5122843	5123342	TTS (DDB0306104)	1880	DDB0188670	DDB_G0291199
178	DDB0232428	1200694	1201193	exon (DDB0191296, exon 2 of 2)	982	DDB0189680	DDB_G0267474
24	DDB0232433	3501875	3502374	exon (DDB0233315, exon 1 of 3)	1329	DDB0219912	DDB_G0293978
224	DDB0232429	1889625	1890124	promoter-TSS (DDB0217052)	-945	DDB0238289	DDB_G0272947
187	DDB0232428	2942348	2942847	promoter-TSS (DDB0190331)	155	DDB3961012	DDB_G3961010
140	DDB0232431	1963146	1963645	promoter-TSS (DDB0185999)	-847	DDB0185999	DDB_G0284409
223	DDB0232432	4381926	4382425	exon (DDB3956344, exon 1 of 1)	142	DDB0306088	DDB_G0290619
124	DDB0232431	1928148	1928647	promoter-TSS (DDB0307794)	-603	DDB0307794	DDB_G0284387
104	DDB0232432	1775856	1776355	TTS (DDB0348175)	-1188	DDB0238467	DDB_G0288635
131	DDB0232430	4801793	4802292	promoter-TSS (DDB0204600)	279	DDB3952958	DDB_G3952956
181	DDB0232430	595164	595663	exon (DDB0238314, exon 2 of 3)	234	DDB0218080	DDB_G0278645
234	DDB0232428	4282008	4282507	TTS (DDB3961312)	280	DDB0229433	DDB_G0270124
121	DDB0232430	4968604	4969103	promoter-TSS (DDB0308284)	656	DDB3952868	DDB_G3952866
79	DDB0232429	6563466	6563965	exon (DDB0217777, exon 4 of 4)	-1177	DDB0169426	DDB_G0276291
212	DDB0232429	5436329	5436828	exon (DDB0217655, exon 2 of 3)	-1498	DDB0305461	DDB_G0275367
154	DDB0232432	4689461	4689960	exon (DDB0216387, exon 2 of 2)	1045	DDB0216387	DDB_G0290859
23	DDB0232432	4238372	4238871	promoter-TSS (DDB0306822)	-838	DDB0306822	DDB_G0290539
96	DDB0232431	4281022	4281521	promoter-TSS (DDB3954598)	-621	DDB3954598	DDB_G3954596
126	DDB0232428	3547525	3548024	promoter-TSS (DDB3948484)	-292	DDB3948484	DDB_G3948482
238	DDB0232432	2694576	2695075	exon (DDB0219945, exon 1 of 2)	435	DDB0219428	DDB_G0289329
159	DDB0232428	4545385	4545884	exon (DDB0220497, exon 3 of 4)	865	DDB0190927	DDB_G0270272
251	DDB0232429	623097	623596	exon (DDB0349373, exon 4 of 4)	-1633	DDB0168413	DDB_G0271546
160	DDB0232432	3432253	3432752	exon (DDB0191323, exon 1 of 1)	551	DDB0191323	DDB_G0289879
176	DDB0232432	1307402	1307901	exon (DDB0187853, exon 1 of 2)	206	DDB0187853	DDB_G0288247
47	DDB0232429	969747	970246	TTS (DDB0168539)	375	DDB0307489	DDB_G0271854
8	DDB0232429	7461793	7462292	promoter-TSS (DDB0168996)	-912	DDB0307309	DDB_G0276839
209	DDB0232428	1163443	1163942	exon (DDB0302579, exon 3 of 5)	1501	DDB0302579	DDB_G0267942
98	DDB0232431	3914849	3915348	TTS (DDB0218773)	1275	DDB0218773	DDB_G0285991
216	DDB0232428	1308397	1308896	exon (DDB0189718, exon 1 of 1)	350	DDB0231031	DDB_G0268014
37	DDB0232431	2345229	2345728	TTS (DDB3947442)	1342	DDB3947442	DDB_G3947440
117	DDB0232429	4477349	4477848	exon (DDB0167680, exon 2 of 2)	1198	DDB0167680	DDB_G0274473
43	DDB0232432	2124818	2125317	promoter-TSS (DDB0188173)	82	DDB0188173	DDB_G0288921
195	DDB0232428	2051105	2051604	TTS (DDB0305306)	587	DDB0202318	DDB_G0268970
5	DDB0232430	4822004	4822503	exon (DDB0206583, exon 3 of 4)	2579	DDB0204609	DDB_G0281555
170	DDB0232431	4571465	4571964	TTS (DDB0218826)	942	DDB0218825	DDB_G0286505
33	DDB0232431	203027	203526	exon (DDB0185347, exon 1 of 3)	247	DDB0234238	DDB_G0283087
21	DDB0232430	663323	663822	exon (DDB0218084, exon 3 of 4)	787	DDB0231614	DDB_G0278653
63	DDB0232431	1223469	1223968	promoter-TSS (DDB0218543)	416	DDB0185723	DDB_G0283843
7	DDB0232430	2026630	2027129	exon (DDB0205758, exon 2 of 5)	1562	DDB0306915	DDB_G0279425
227	DDB0232431	1441221	1441720	exon (DDB0218564, exon 1 of 1)	878	DDB0218564	DDB_G0284025
26	DDB0232429	5687462	5687961	exon (DDB0233282, exon 2 of 2)	671	DDB0233282	DDB_G0275671
80	DDB0232431	2698424	2698923	promoter-TSS (DDB0218655)	196	DDB0237974	DDB_G0284959
193	DDB0232433	2248312	2248811	exon (DDB0215379, exon 2 of 2)	-1491	DDB0191685	DDB_G0292904
119	DDB0232431	3161002	3161501	promoter-TSS (DDB3950250)	281	DDB0233345	DDB_G0285403
180	DDB0232430	2230569	2231068	promoter-TSS (DDB3955356)	-124	DDB3955356	DDB_G3955354
99	DDB0232432	353357	353856	TTS (DDB0219237)	1089	DDB0187501	DDB_G0287515
244	DDB0232433	522846	523345	TTS (DDB0348316)	851	DDB0183968	DDB_G0291542
179	DDB0232428	284834	285333	exon (DDB0189350, exon 1 of 1)	1588	DDB0306490	DDB_G0267532
162	DDB0232432	886199	886698	promoter-TSS (DDB0237981)	680	DDB0306475	DDB_G0287955
72	DDB0232429	8005499	8005998	exon (DDB0169210, exon 1 of 1)	698	DDB0304668	DDB_G0277495
246	DDB0232430	5690764	5691263	promoter-TSS (DDB0349114)	-735	DDB0349114	DDB_G0282389
240	DDB0232432	2461755	2462254	exon (DDB0238061, exon 4 of 4)	-1091	DDB0188303	DDB_G0289199
74	DDB0232430	1546670	1547169	exon (DDB0266471, exon 1 of 1)	1305	DDB0215315	DDB_G0279041
182	DDB0232432	3425104	3425603	promoter-TSS (DDB0306680)	294	DDB0188639	DDB_G0289919
61	DDB0232430	1106820	1107319	Intergenic	1590	DDB3956740	DDB_G3956738
230	DDB0232432	2411443	2411942	exon (DDB0191351, exon 3 of 3)	1444	DDB0188280	DDB_G0289117
108	DDB0232430	4797747	4798246	exon (DDB0204598, exon 1 of 1)	559	DDB0348303	DDB_G0281671
115	DDB0232428	2160685	2161184	TTS (DDB0190057)	932	DDB0306552	DDB_G0268816
92	DDB0232428	3290493	3290992	promoter-TSS (DDB0216678)	608	DDB0190459	DDB_G0269676
103	DDB0232430	1224001	1224500	promoter-TSS (DDB0218123)	-100	DDB0218123	DDB_G0278939
201	DDB0232429	1276149	1276648	promoter-TSS (DDB3956338)	386	DDB0216963	DDB_G0272354
232	DDB0232432	745243	745742	exon (DDB0307664, exon 2 of 2)	940	DDB0187649	DDB_G0287807
10	DDB0232429	4871230	4871729	exon (DDB0167538, exon 1 of 1)	1108	DDB0167538	DDB_G0274165
113	DDB0232430	817435	817934	TTS (DDB3965618)	325	DDB0205424	DDB_G0278393
152	DDB0232428	3528498	3528997	TTS (DDB0304492)	1017	DDB0307432	DDB_G0269776
189	DDB0232431	2309466	2309965	exon (DDB0218630, exon 2 of 2)	-1036	DDB3951072	DDB_G3951070
225	DDB0232432	1802455	1802954	promoter-TSS (DDB0346555)	-910	DDB0346555	DDB_G0288673
207	DDB0232428	3063993	3064492	promoter-TSS (DDB3956000)	193	DDB0306575	DDB_G0269580
142	DDB0232433	1281021	1281520	TTS (DDB0219724)	765	DDB3960178	DDB_G3960176
91	DDB0232431	455318	455817	promoter-TSS (DDB0185431)	-580	DDB0185431	DDB_G0283283
167	DDB0232432	2845344	2845843	exon (DDB0233685, exon 2 of 4)	564	DDB0233685	DDB_G0289447
48	DDB0232431	252623	253122	promoter-TSS (DDB0191474)	93	DDB0218444	DDB_G0283081
107	DDB0232429	7797905	7798404	promoter-TSS (DDB3965490)	601	DDB0308689	DDB_G0277347
87	DDB0232432	3772710	3773209	TTS (DDB0231655)	506	DDB0252876	DDB_G0295739
174	DDB0232429	5951913	5952412	promoter-TSS (DDB0185177)	-621	DDB0185177	DDB_G0275451
77	DDB0232429	7179349	7179848	promoter-TSS (DDB3959490)	462	DDB0229914	DDB_G0276919
214	DDB0232432	3532768	3533267	promoter-TSS (DDB0219508)	-434	DDB0219508	DDB_G0290005
133	DDB0232433	3293608	3294107	exon (DDB0231767, exon 2 of 7)	695	DDB0192108	DDB_G0293762
149	DDB0232433	1951754	1952253	promoter-TSS (DDB0184525)	-593	DDB0184525	DDB_G0292688
123	DDB0232431	39839	40338	exon (DDB0307012, exon 3 of 3)	1984	DDB0185278	DDB_G0282947
221	DDB0232429	6005538	6006037	exon (DDB0167169, exon 1 of 2)	471	DDB0233956	DDB_G0275495
50	DDB0232432	2714713	2715212	promoter-TSS (DDB0309120)	61	DDB0309120	DDB_G0289385
39	DDB0232431	1470742	1471241	promoter-TSS (DDB0185804)	-991	DDB0185804	DDB_G0284051
210	DDB0232432	1355421	1355920	promoter-TSS (DDB0305602)	268	DDB3965096	DDB_G3965094
64	DDB0232431	454587	455086	exon (DDB0191409, exon 1 of 2)	-1311	DDB0185431	DDB_G0283283
97	DDB0232432	3824323	3824822	promoter-TSS (DDB0346601)	-626	DDB0219539	DDB_G0290249
12	DDB0232431	2665374	2665873	TTS (DDB0307096)	263	DDB0186267	DDB_G0284937
41	DDB0232428	453392	453891	promoter-TSS (DDB3950220)	461	DDB0189421	DDB_G0267636
52	DDB0232429	4776235	4776734	exon (DDB0308621, exon 2 of 2)	1051	DDB0308621	DDB_G0274393
173	DDB0232433	1406133	1406632	exon (DDB0233012, exon 1 of 3)	205	DDB0233012	DDB_G0292358
56	DDB0232431	2743428	2743927	promoter-TSS (DDB0304556)	245	DDB3964738	DDB_G3964736
229	DDB0232430	4162330	4162829	exon (DDB0348076, exon 1 of 5)	429	DDB0348076	DDB_G0281319
45	DDB0232428	4356680	4357179	exon (DDB0201976, exon 1 of 2)	250	DDB0201976	DDB_G0270750
66	DDB0232430	3983267	3983766	TTS (DDB0203977)	413	DDB0203978	DDB_G0281055
19	DDB0232431	1837421	1837920	promoter-TSS (DDB3955102)	160	DDB0185950	DDB_G0284289
54	DDB0232432	326107	326606	promoter-TSS (DDB3947844)	-541	DDB3947844	DDB_G3947842
237	DDB0232432	2915262	2915761	exon (DDB0349402, exon 2 of 3)	769	DDB0349402	DDB_G0289539
70	DDB0232430	719736	720235	promoter-TSS (DDB3968110)	325	DDB0307649	DDB_G0278339
188	DDB0232430	142206	142705	exon (DDB0214911, exon 1 of 3)	288	DDB0214911	DDB_G0277879
68	DDB0232433	2718254	2718753	TTS (DDB0191817)	248	DDB0237648	DDB_G0293204
166	DDB0232431	4982791	4983290	TTS (DDB3958112)	1219	DDB3958112	DDB_G3958110
1	DDB0232432	1924885	1925384	exon (DDB0188091, exon 1 of 1)	1491	DDB0188091	DDB_G0288755
136	DDB0232430	3782435	3782934	TTS (DDB0220597)	271	DDB0218258	DDB_G0280817
88	DDB0232433	32309	32808	exon (DDB0183783, exon 3 of 4)	1909	DDB0183783	DDB_G0291251
116	DDB0232429	4190439	4190938	promoter-TSS (DDB3959170)	-287	DDB3959170	DDB_G3959168
144	DDB0232430	6247162	6247661	exon (DDB0218408, exon 2 of 2)	394	DDB0218408	DDB_G0282381
141	DDB0232432	482804	483303	promoter-TSS (DDB0306415)	316	DDB3952712	DDB_G3952710
30	DDB0232429	8287152	8287651	promoter-TSS (DDB3962766)	584	DDB0238773	DDB_G0277667
100	DDB0232429	5092069	5092568	promoter-TSS (DDB0305554)	392	DDB0167453	DDB_G0275059
222	DDB0232432	413423	413922	TTS (DDB0187528)	1530	DDB0187528	DDB_G0287555
25	DDB0232432	1228848	1229347	promoter-TSS (DDB3960596)	456	DDB0191512	DDB_G0288183
128	DDB0232431	5326877	5327376	TTS (DDB0308976)	104	DDB0230081	DDB_G0287119
252	DDB0232432	2165665	2166164	exon (DDB0233866, exon 2 of 2)	-1620	DDB0220449	DDB_G0288879
28	DDB0232428	1311659	1312158	promoter-TSS (DDB3954640)	-971	DDB3954640	DDB_G3954638
120	DDB0232431	4969195	4969694	TTS (DDB3948194)	672	DDB0216328	DDB_G0286843
156	DDB0232431	2862508	2863007	promoter-TSS (DDB3962380)	457	DDB0309042	DDB_G0285109
134	DDB0232430	3400745	3401244	exon (DDB0302351, exon 2 of 3)	1085	DDB0205219	DDB_G0280469
40	DDB0232429	7865632	7866131	exon (DDB0169159, exon 2 of 2)	1458	DDB0185106	DDB_G0277269
75	DDB0232433	1903001	1903500	TTS (DDB0233744)	337	DDB0348099	DDB_G0292650
83	DDB0232431	5413203	5413702	promoter-TSS (DDB0187312)	642	DDB3948738	DDB_G3948736
250	DDB0232432	1644017	1644516	TTS (DDB0306652)	504	DDB0306812	DDB_G0288523
192	DDB0232429	7901920	7902419	TTS (DDB0217965)	846	DDB0217964	DDB_G0277373
59	DDB0232431	800243	800742	TTS (DDB0218509)	356	DDB0229978	DDB_G0283547
215	DDB0232430	4602444	4602943	exon (DDB0205619, exon 1 of 2)	-1124	DDB0205620	DDB_G0281487
177	DDB0232432	1928302	1928801	exon (DDB0252864, exon 1 of 3)	306	DDB0252864	DDB_G0295735
150	DDB0232429	4936899	4937398	promoter-TSS (DDB0203130)	173	DDB0203129	DDB_G0275225
155	DDB0232433	1740121	1740620	promoter-TSS (DDB0185176)	-897	DDB0184433	DDB_G0292386
130	DDB0232431	1778972	1779471	exon (DDB0308487, exon 1 of 1)	1319	DDB0185928	DDB_G0284255
217	DDB0232428	923378	923877	promoter-TSS (DDB0346748)	99	DDB0189571	DDB_G0267824
53	DDB0232431	1148965	1149464	promoter-TSS (DDB0304910)	359	DDB0185700	DDB_G0283815
245	DDB0232428	4640910	4641409	promoter-TSS (DDB0190969)	194	DDB0190968	DDB_G0270320
239	DDB0232433	825856	826355	exon (DDB0184087, exon 1 of 3)	169	DDB0267167	DDB_G0291822
122	DDB0232431	1375978	1376477	TTS (DDB0191482)	580	DDB0307021	DDB_G0283961
143	DDB0232429	6415849	6416348	promoter-TSS (DDB3951610)	562	DDB0169477	DDB_G0276083
205	DDB0232430	3803089	3803588	promoter-TSS (DDB3951138)	202	DDB0215216	DDB_G0280861
158	DDB0232428	316209	316708	promoter-TSS (DDB0216533)	299	DDB0233911	DDB_G0267548
42	DDB0232428	2311687	2312186	exon (DDB0234203, exon 1 of 1)	704	DDB0234203	DDB_G0268886
22	DDB0232431	1249201	1249700	exon (DDB0218546, exon 2 of 2)	875	DDB0218546	DDB_G0283899
219	DDB0232430	6229173	6229672	promoter-TSS (DDB3963688)	-669	DDB3963688	DDB_G3963686
46	DDB0232431	1250919	1251418	TTS (DDB3967288)	437	DDB3967288	DDB_G3967286
13	DDB0232432	1170368	1170867	TTS (DDB0215945)	252	DDB0187810	DDB_G0288163
235	DDB0232429	1076290	1076789	exon (DDB0203653, exon 2 of 2)	-1259	DDB0168578	DDB_G0271958
105	DDB0232429	4161076	4161575	exon (DDB0167792, exon 2 of 3)	793	DDB0167792	DDB_G0274119
6	DDB0232432	1991815	1992314	exon (DDB0346941, exon 2 of 3)	1810	DDB0188118	DDB_G0288805
85	DDB0232429	4121620	4122119	exon (DDB0167808, exon 2 of 3)	1272	DDB0307541	DDB_G0274255
185	DDB0232431	4940683	4941182	promoter-TSS (DDB0187137)	477	DDB0229898	DDB_G0286765
36	DDB0232431	1428563	1429062	TTS (DDB0307026)	610	DDB3968934	DDB_G3968932
3	DDB0232431	1780044	1780543	exon (DDB0308487, exon 1 of 1)	2391	DDB0185928	DDB_G0284255
248	DDB0232432	4273456	4273955	exon (DDB0346993, exon 2 of 2)	1296	DDB0188954	DDB_G0290559
213	DDB0232430	281963	282462	promoter-TSS (DDB0204425)	501	DDB0233648	DDB_G0278105
183	DDB0232431	5420659	5421158	promoter-TSS (DDB0187316)	371	DDB0187317	DDB_G0287165
94	DDB0232431	5279552	5280051	exon (DDB0187261, exon 2 of 4)	1103	DDB0233290	DDB_G0287061
146	DDB0232429	3793828	3794327	promoter-TSS (DDB0348710)	400	DDB0267142	DDB_G0274367
51	DDB0232430	5859834	5860333	promoter-TSS (DDB0218384)	-697	DDB0306351	DDB_G0282767
9	DDB0232430	6243285	6243784	exon (DDB0218408, exon 2 of 2)	-1244	DDB0218407	DDB_G0282749
111	DDB0232428	1314998	1315497	exon (DDB0189721, exon 1 of 2)	439	DDB0306221	DDB_G0268018
38	DDB0232430	2045747	2046246	promoter-TSS (DDB0205763)	-987	DDB0205763	DDB_G0279433
4	DDB0232432	1148520	1149019	exon (DDB0231197, exon 4 of 4)	1409	DDB0231197	DDB_G0288147
34	DDB0232430	2186584	2187083	exon (DDB0205814, exon 1 of 1)	452	DDB0306918	DDB_G0279513
169	DDB0232432	843415	843914	TTS (DDB0219286)	580	DDB3955290	DDB_G3955288
164	DDB0232428	3466629	3467128	exon (DDB0233125, exon 1 of 4)	294	DDB0190518	DDB_G0269742
132	DDB0232429	7864705	7865204	promoter-TSS (DDB3948726)	531	DDB0185106	DDB_G0277269
196	DDB0232428	1291407	1291906	exon (DDB0189713, exon 1 of 1)	238	DDB0189713	DDB_G0268008
171	DDB0232428	2593406	2593905	exon (DDB0304594, exon 3 of 3)	-1097	DDB0347426	DDB_G0270488
242	DDB0232432	2342706	2343205	promoter-TSS (DDB0188254)	-497	DDB0347292	DDB_G0289091

## Sheet: H3K27ac Multicellular
PeakID	Chr	Start	End	Annotation	Distance to TSS	Nearest PromoterID	Gene ID
559	DDB0232429	1338981	1339480	promoter-TSS (DDB3952502)	60	DDB3952502	DDB_G3952500
127	DDB0232432	2373401	2373900	exon (DDB0219411, exon 5 of 5)	-2304	DDB0188267	DDB_G0289115
32	DDB0232430	3933487	3933986	promoter-TSS (DDB3955910)	261	DDB0252784	DDB_G0281007
443	DDB0232430	2210142	2210641	exon (DDB3963214, exon 1 of 1)	870	DDB3963214	DDB_G3963212
206	DDB0232429	4259844	4260343	exon (DDB0305236, exon 2 of 3)	1864	DDB0305236	DDB_G0274537
118	DDB0232429	4388609	4389108	exon (DDB0167708, exon 2 of 3)	-1237	DDB3969616	DDB_G3969614
71	DDB0232428	3182809	3183308	TTS (DDB0229344)	1465	DDB0201787	DDB_G0270586
882	DDB0232431	2767584	2768083	promoter-TSS (DDB3957006)	142	DDB0237375	DDB_G0294413
358	DDB0232429	1576434	1576933	exon (DDB0220701, exon 4 of 4)	3757	DDB0203728	DDB_G0272282
331	DDB0232431	544069	544568	TTS (DDB0191430)	1140	DDB0185460	DDB_G0283347
737	DDB0232430	2002718	2003217	exon (DDB0205748, exon 2 of 3)	1204	DDB0205748	DDB_G0279371
560	DDB0232430	1120277	1120776	promoter-TSS (DDB0206171)	-588	DDB0206171	DDB_G0278753
767	DDB0232429	1157295	1157794	exon (DDB0307143, exon 2 of 2)	3355	DDB0216956	DDB_G0272066
580	DDB0232430	3121148	3121647	TTS (DDB0349003)	128	DDB0232157	DDB_G0280215
898	DDB0232433	2229528	2230027	TTS (DDB0306182)	861	DDB0252810	DDB_G0292896
798	DDB0232431	1950951	1951450	exon (DDB0220510, exon 2 of 3)	647	DDB0185993	DDB_G0284399
805	DDB0232433	931729	932228	exon (DDB0184133, exon 3 of 4)	856	DDB0266717	DDB_G0291912
84	DDB0232430	5789671	5790170	exon (DDB0204772, exon 1 of 2)	442	DDB0231971	DDB_G0282461
512	DDB0232431	3227754	3228253	promoter-TSS (DDB0186494)	84	DDB0186494	DDB_G0285441
437	DDB0232431	1295368	1295867	exon (DDB0218554, exon 7 of 8)	-1671	DDB0233997	DDB_G0283921
463	DDB0232428	3045487	3045986	exon (DDB0233335, exon 3 of 3)	1581	DDB0233335	DDB_G0270560
194	DDB0232430	2236299	2236798	TTS (DDB0348397)	175	DDB0205836	DDB_G0279543
517	DDB0232430	3445225	3445724	promoter-TSS (DDB0231700)	95	DDB0205235	DDB_G0280491
458	DDB0232428	3424240	3424739	promoter-TSS (DDB0190504)	95	DDB0190504	DDB_G0269724
451	DDB0232429	1209221	1209720	TTS (DDB0308443)	3259	DDB0307146	DDB_G0272098
220	DDB0232428	2793120	2793619	exon (DDB0307418, exon 2 of 2)	1750	DDB0307418	DDB_G0269448
454	DDB0232431	4649466	4649965	TTS (DDB0187016)	764	DDB0347315	DDB_G0286577
846	DDB0232432	2025728	2026227	TTS (DDB0238692)	1102	DDB0237799	DDB_G0288817
722	DDB0232432	3295650	3296149	exon (DDB0188593, exon 2 of 2)	1302	DDB0308127	DDB_G0289829
634	DDB0232430	5292652	5293151	promoter-TSS (DDB0205101)	-145	DDB0205101	DDB_G0282029
31	DDB0232428	3184850	3185349	exon (DDB0229344, exon 2 of 2)	716	DDB0229344	DDB_G0269628
578	DDB0232430	5923637	5924136	exon (DDB0218392, exon 2 of 2)	2739	DDB0266591	DDB_G0282783
934	DDB0232430	4941428	4941927	exon (DDB0214908, exon 2 of 3)	503	DDB0204659	DDB_G0281569
695	DDB0232430	194729	195228	promoter-TSS (DDB3957528)	-560	DDB3957528	DDB_G3957526
728	DDB0232433	2908480	2908979	intron (DDB0191949, intron 2 of 2)	981	DDB0191949	DDB_G0293456
948	DDB0232431	2797060	2797559	promoter-TSS (DDB3952490)	10	DDB3952490	DDB_G3952488
742	DDB0232431	2265941	2266440	exon (DDB0348360, exon 2 of 2)	1342	DDB0308496	DDB_G0284635
378	DDB0232432	2297311	2297810	TTS (DDB0188232)	751	DDB0308088	DDB_G0289045
325	DDB0232431	2991173	2991672	promoter-TSS (DDB3958846)	516	DDB0218685	DDB_G0285237
29	DDB0232430	1952725	1953224	TTS (DDB0205725)	721	DDB0205726	DDB_G0279335
889	DDB0232429	7223928	7224427	promoter-TSS (DDB3953796)	401	DDB0231627	DDB_G0276937
572	DDB0232432	2279455	2279954	exon (DDB0232247, exon 1 of 1)	2390	DDB0188227	DDB_G0289033
350	DDB0232433	3446283	3446782	exon (DDB0230077, exon 7 of 7)	2103	DDB0235097	DDB_G0295387
675	DDB0232432	7137	7636	exon (DDB0307910, exon 1 of 1)	2104	DDB0307910	DDB_G0287217
540	DDB0232432	4938614	4939113	exon (DDB0347496, exon 5 of 10)	2602	DDB0347496	DDB_G0291065
226	DDB0232432	2735497	2735996	exon (DDB0191273, exon 1 of 1)	636	DDB0188397	DDB_G0289389
58	DDB0232428	3198576	3199075	exon (DDB0231222, exon 2 of 2)	-2763	DDB0347915	DDB_G0269634
684	DDB0232429	7848464	7848963	exon (DDB0307622, exon 1 of 2)	111	DDB0307622	DDB_G0277265
211	DDB0232433	2452129	2452628	exon (DDB0233622, exon 3 of 3)	-1025	DDB0308295	DDB_G0293082
153	DDB0232430	1336135	1336634	promoter-TSS (DDB0231602)	93	DDB0231602	DDB_G0278953
15	DDB0232430	5928414	5928913	exon (DDB0218392, exon 2 of 2)	3359	DDB0204835	DDB_G0282555
527	DDB0232428	2551429	2551928	exon (DDB0307411, exon 3 of 3)	-1308	DDB0346745	DDB_G0269330
431	DDB0232430	4312896	4313395	TTS (DDB0204120)	416	DDB0204119	DDB_G0281265
861	DDB0232429	4707961	4708460	exon (DDB0167592, exon 4 of 4)	2287	DDB0167592	DDB_G0274229
382	DDB0232432	1858079	1858578	exon (DDB0188065, exon 2 of 2)	447	DDB0188065	DDB_G0288709
337	DDB0232431	478014	478513	promoter-TSS (DDB0185440)	-174	DDB0304794	DDB_G0283299
101	DDB0232429	6166515	6167014	exon (DDB0346888, exon 1 of 2)	-1361	DDB0304939	DDB_G0275975
340	DDB0232429	1831455	1831954	TTS (DDB0306071)	2801	DDB0217039	DDB_G0272550
76	DDB0232432	346316	346815	exon (DDB0305489, exon 1 of 1)	451	DDB0305489	DDB_G0287511
311	DDB0232432	3081574	3082073	exon (DDB0220478, exon 1 of 1)	261	DDB0220478	DDB_G0289677
62	DDB0232429	5967822	5968321	exon (DDB0306145, exon 1 of 2)	-1982	DDB0237333	DDB_G0295515
833	DDB0232431	3006842	3007341	TTS (DDB0218691)	268	DDB0218690	DDB_G0285245
571	DDB0232432	434051	434550	exon (DDB0219244, exon 2 of 3)	377	DDB0307660	DDB_G0287581
139	DDB0232430	2569396	2569895	exon (DDB0214998, exon 3 of 5)	979	DDB0214998	DDB_G0279799
825	DDB0232432	4819699	4820198	exon (DDB0306223, exon 2 of 3)	2296	DDB0306223	DDB_G0290973
389	DDB0232429	6046673	6047172	exon (DDB0217724, exon 1 of 2)	1216	DDB0217724	DDB_G0275635
129	DDB0232429	7789187	7789686	promoter-TSS (DDB0238821)	-716	DDB0238821	DDB_G0277291
917	DDB0232429	1271311	1271810	TTS (DDB0231555)	789	DDB0206551	DDB_G0272316
926	DDB0232430	3316698	3317197	promoter-TSS (DDB0205185)	244	DDB3960704	DDB_G3960702
548	DDB0232429	6880076	6880575	promoter-TSS (DDB0348739)	-717	DDB0167052	DDB_G0276421
495	DDB0232432	2361097	2361596	promoter-TSS (DDB0216059)	169	DDB0346940	DDB_G0289101
859	DDB0232432	4353652	4354151	exon (DDB0188987, exon 1 of 1)	691	DDB0188987	DDB_G0290603
739	DDB0232431	3303643	3304142	exon (DDB0305478, exon 2 of 2)	744	DDB0186526	DDB_G0285485
876	DDB0232428	2047271	2047770	promoter-TSS (DDB0307402)	279	DDB0202317	DDB_G0268968
662	DDB0232433	1098146	1098645	Intergenic	-1091	DDB0235134	DDB_G0295461
418	DDB0232432	4887245	4887744	exon (DDB0306830, exon 2 of 2)	1728	DDB0306830	DDB_G0291011
933	DDB0232433	508332	508831	promoter-TSS (DDB0348364)	-611	DDB0348364	DDB_G0291678
783	DDB0232432	4842160	4842659	promoter-TSS (DDB0237439)	-907	DDB0237439	DDB_G0290981
758	DDB0232431	1229751	1230250	exon (DDB0238256, exon 4 of 4)	1314	DDB0185725	DDB_G0283847
236	DDB0232432	3361769	3362268	promoter-TSS (DDB0252871)	43	DDB0252871	DDB_G0295737
706	DDB0232429	8108480	8108979	exon (DDB0217985, exon 4 of 4)	-2228	DDB0229403	DDB_G0277441
218	DDB0232432	2806780	2807279	promoter-TSS (DDB3957720)	67	DDB3957720	DDB_G3957718
168	DDB0232432	1447552	1448051	promoter-TSS (DDB3951078)	235	DDB0232931	DDB_G0294533
135	DDB0232432	5080032	5080531	exon (DDB0189286, exon 2 of 2)	2290	DDB0189286	DDB_G0291163
14	DDB0232429	8019829	8020328	TTS (DDB0233776)	296	DDB0169214	DDB_G0277497
348	DDB0232429	4621613	4622112	exon (DDB0304660, exon 1 of 1)	1161	DDB0304660	DDB_G0274425
145	DDB0232429	1210581	1211080	exon (DDB0307146, exon 2 of 2)	1899	DDB0307146	DDB_G0272098
789	DDB0232433	948295	948794	TTS (DDB0349066)	-1441	DDB3953608	DDB_G3953606
49	DDB0232428	502904	503403	exon (DDB3949938, exon 1 of 1)	304	DDB3949938	DDB_G3949936
834	DDB0232429	5295151	5295650	exon (DDB0167384, exon 2 of 2)	-1884	DDB0238750	DDB_G0275183
178	DDB0232432	1127485	1127984	promoter-TSS (DDB0219314)	-951	DDB0219314	DDB_G0288067
285	DDB0232433	1794850	1795349	promoter-TSS (DDB0215517)	419	DDB0219763	DDB_G0292718
772	DDB0232429	6272790	6273289	TTS (DDB0306649)	919	DDB0306217	DDB_G0276109
124	DDB0232432	3406265	3406764	exon (DDB0266954, exon 6 of 7)	2213	DDB0188633	DDB_G0289911
627	DDB0232429	5598029	5598528	exon (DDB0231765, exon 2 of 2)	587	DDB0231765	DDB_G0275795
234	DDB0232432	1366314	1366813	exon (DDB0187881, exon 3 of 3)	-1320	DDB3948056	DDB_G3948054
594	DDB0232433	221004	221503	exon (DDB0183856, exon 5 of 5)	2830	DDB0183856	DDB_G0291380
715	DDB0232429	7929673	7930172	promoter-TSS (DDB3948732)	-417	DDB3948732	DDB_G3948730
23	DDB0232428	4044741	4045240	exon (DDB0233875, exon 2 of 2)	675	DDB0233875	DDB_G0270024
388	DDB0232429	2234053	2234552	promoter-TSS (DDB3962200)	508	DDB0168240	DDB_G0272811
364	DDB0232428	4892437	4892936	exon (DDB0230126, exon 2 of 2)	2334	DDB0191067	DDB_G0270444
96	DDB0232430	1452475	1452974	exon (DDB0215273, exon 4 of 6)	-2239	DDB0215272	DDB_G0278973
653	DDB0232429	4201181	4201680	TTS (DDB0203248)	198	DDB0305229	DDB_G0274699
950	DDB0232428	1434604	1435103	exon (DDB0231499, exon 2 of 2)	2392	DDB0347354	DDB_G0268086
486	DDB0232429	7003190	7003689	promoter-TSS (DDB0234843)	137	DDB0305270	DDB_G0276579
509	DDB0232431	2639200	2639699	exon (DDB0186255, exon 2 of 2)	833	DDB0186255	DDB_G0284913
160	DDB0232429	836171	836670	promoter-TSS (DDB0238818)	268	DDB0233633	DDB_G0271714
569	DDB0232432	1375061	1375560	TTS (DDB0219332)	497	DDB0347017	DDB_G0288303
367	DDB0232432	443752	444251	TTS (DDB0219248)	848	DDB0219247	DDB_G0287655
8	DDB0232429	6292666	6293165	exon (DDB0169506, exon 1 of 1)	590	DDB0231973	DDB_G0276105
716	DDB0232433	698309	698808	exon (DDB0184052, exon 3 of 3)	1118	DDB0184052	DDB_G0291758
98	DDB0232430	6309392	6309891	exon (DDB0204995, exon 1 of 2)	237	DDB0204995	DDB_G0282817
940	DDB0232431	1411469	1411968	promoter-TSS (DDB3964994)	197	DDB0309023	DDB_G0283977
43	DDB0232433	904598	905097	exon (DDB0305783, exon 2 of 3)	497	DDB0184122	DDB_G0291896
686	DDB0232433	2741652	2742151	exon (DDB0191866, exon 2 of 2)	573	DDB0191866	DDB_G0293306
485	DDB0232432	405150	405649	promoter-TSS (DDB0187524)	135	DDB0187525	DDB_G0287549
391	DDB0232429	565352	565851	exon (DDB0233511, exon 1 of 1)	2537	DDB0216874	DDB_G0271626
778	DDB0232430	1753620	1754119	exon (DDB0218159, exon 4 of 5)	-1654	DDB0229962	DDB_G0279387
743	DDB0232432	5030778	5031277	exon (DDB0189252, exon 1 of 2)	673	DDB0189252	DDB_G0291133
685	DDB0232428	3986571	3987070	promoter-TSS (DDB3963894)	686	DDB0266639	DDB_G0269990
21	DDB0232428	4844884	4845383	promoter-TSS (DDB3964592)	365	DDB0231141	DDB_G0271092
523	DDB0232433	2797684	2798183	promoter-TSS (DDB0348001)	117	DDB0191904	DDB_G0293370
720	DDB0232429	6585250	6585749	exon (DDB0191330, exon 4 of 4)	-3223	DDB0169421	DDB_G0276299
943	DDB0232430	3390444	3390943	TTS (DDB0205215)	2294	DDB0205215	DDB_G0280461
288	DDB0232432	1773905	1774404	TTS (DDB0266768)	346	DDB3952134	DDB_G3952132
193	DDB0232432	4734508	4735007	TTS (DDB0266561)	244	DDB0219620	DDB_G0290945
460	DDB0232430	5116718	5117217	exon (DDB0204286, exon 4 of 4)	2418	DDB0204286	DDB_G0281825
119	DDB0232429	4787048	4787547	promoter-TSS (DDB0185016)	-723	DDB0167570	DDB_G0274391
723	DDB0232428	1479133	1479632	promoter-TSS (DDB0237320)	146	DDB3964586	DDB_G3964584
586	DDB0232432	701235	701734	TTS (DDB0237408)	324	DDB3954224	DDB_G3954222
453	DDB0232431	2281562	2282061	promoter-TSS (DDB3968912)	195	DDB3962476	DDB_G3962474
324	DDB0232429	19387	19886	TTS (DDB0214819)	192	DDB0202907	DDB_G0271110
180	DDB0232431	1031999	1032498	promoter-TSS (DDB0238164)	-880	DDB0185649	DDB_G0283723
244	DDB0232429	8240141	8240640	exon (DDB0305536, exon 1 of 1)	960	DDB0305536	DDB_G0305538
637	DDB0232429	5465072	5465571	promoter-TSS (DDB0217660)	-477	DDB0348545	DDB_G0275423
351	DDB0232433	3352880	3353379	promoter-TSS (DDB0237481)	121	DDB0192135	DDB_G0293808
410	DDB0232430	3893163	3893662	promoter-TSS (DDB3963942)	240	DDB0215263	DDB_G0280931
595	DDB0232432	1691224	1691723	promoter-TSS (DDB0349243)	-789	DDB0349243	DDB_G0288563
246	DDB0232431	1921101	1921600	exon (DDB0307054, exon 2 of 3)	650	DDB0307054	DDB_G0284383
690	DDB0232428	2888008	2888507	promoter-TSS (DDB3948400)	-401	DDB0235237	DDB_G0269502
488	DDB0232431	2154456	2154955	exon (DDB0307799, exon 2 of 2)	1073	DDB0307799	DDB_G0284539
61	DDB0232429	6116625	6117124	promoter-TSS (DDB0167132)	130	DDB0167133	DDB_G0275463
752	DDB0232433	1487052	1487551	exon (DDB0267057, exon 1 of 2)	711	DDB0267057	DDB_G0292362
835	DDB0232432	2811216	2811715	promoter-TSS (DDB0308121)	263	DDB0201651	DDB_G0289449
430	DDB0232432	2798364	2798863	TTS (DDB0266496)	224	DDB3951534	DDB_G3951532
447	DDB0232428	2295653	2296152	promoter-TSS (DDB0190097)	748	DDB0202360	DDB_G0269022
536	DDB0232432	2425749	2426248	exon (DDB0188286, exon 1 of 1)	2559	DDB0233332	DDB_G0289151
379	DDB0232432	3684480	3684979	exon (DDB0188738, exon 2 of 2)	1513	DDB0230084	DDB_G0290121
415	DDB0232430	2146391	2146890	promoter-TSS (DDB3953670)	675	DDB0205798	DDB_G0279489
901	DDB0232431	2614644	2615143	exon (DDB0307093, exon 3 of 3)	972	DDB0186245	DDB_G0284899
113	DDB0232430	5416587	5417086	exon (DDB0205144, exon 3 of 4)	-2438	DDB0205145	DDB_G0282121
152	DDB0232432	2945719	2946218	promoter-TSS (DDB3947254)	-387	DDB3947254	DDB_G3947252
189	DDB0232428	3189464	3189963	TTS (DDB0237678)	235	DDB0237324	DDB_G0295497
452	DDB0232430	5628575	5629074	promoter-TSS (DDB0252799)	162	DDB3962350	DDB_G3962348
342	DDB0232430	860457	860956	exon (DDB0233495, exon 2 of 2)	1578	DDB0205443	DDB_G0278417
862	DDB0232430	3501104	3501603	TTS (DDB0206041)	1634	DDB0229337	DDB_G0280559
579	DDB0232429	6544294	6544793	exon (DDB0238786, exon 4 of 6)	1356	DDB0238786	DDB_G0276035
295	DDB0232429	40035	40534	promoter-TSS (DDB0231377)	-540	DDB0231377	DDB_G0271126
480	DDB0232433	677559	678058	TTS (DDB0184040)	270	DDB3950702	DDB_G3950700
341	DDB0232432	1290811	1291310	exon (DDB0219322, exon 2 of 5)	1193	DDB0231312	DDB_G0288269
438	DDB0232432	2209739	2210238	TTS (DDB0305169)	448	DDB0188201	DDB_G0288989
107	DDB0232430	4843635	4844134	exon (DDB0218326, exon 1 of 1)	1084	DDB0233080	DDB_G0281809
535	DDB0232431	75114	75613	exon (DDB0306353, exon 2 of 2)	1076	DDB0306353	DDB_G0282971
87	DDB0232432	807824	808323	promoter-TSS (DDB3961204)	-106	DDB3961204	DDB_G3961202
77	DDB0232431	2722168	2722667	promoter-TSS (DDB3953316)	-943	DDB3953316	DDB_G3953314
683	DDB0232429	8445263	8445762	promoter-TSS (DDB0233557)	-408	DDB0218037	DDB_G0277813
444	DDB0232429	1267623	1268122	exon (DDB0206550, exon 1 of 2)	1785	DDB0206550	DDB_G0272314
541	DDB0232429	4131882	4132381	TTS (DDB3966428)	316	DDB0167804	DDB_G0274263
508	DDB0232433	153639	154138	promoter-TSS (DDB0183833)	-659	DDB0183834	DDB_G0291346
221	DDB0232429	3947155	3947654	exon (DDB0308130, exon 2 of 2)	1407	DDB0308130	DDB_G0274807
39	DDB0232428	4327024	4327523	promoter-TSS (DDB3958058)	44	DDB3958058	DDB_G3958056
64	DDB0232430	3960362	3960861	TTS (DDB0203967)	335	DDB0203968	DDB_G0281039
558	DDB0232432	4942104	4942603	exon (DDB0347496, exon 10 of 10)	4436	DDB0219638	DDB_G0291067
417	DDB0232432	2458598	2459097	TTS (DDB0188302)	957	DDB0232115	DDB_G0289197
12	DDB0232428	1385048	1385547	exon (DDB0191271, exon 1 of 2)	261	DDB0189751	DDB_G0267378
881	DDB0232430	2719599	2720098	exon (DDB0308249, exon 3 of 3)	1316	DDB0205874	DDB_G0279941
765	DDB0232428	3167722	3168221	exon (DDB0191122, exon 2 of 2)	441	DDB0190411	DDB_G0269112
897	DDB0232432	1796207	1796706	TTS (DDB0188042)	227	DDB0347041	DDB_G0288667
784	DDB0232429	4634792	4635291	promoter-TSS (DDB0167623)	-345	DDB0217563	DDB_G0274949
312	DDB0232429	5855264	5855763	exon (DDB0306631, exon 2 of 2)	-1191	DDB3959818	DDB_G3959816
45	DDB0232430	1814791	1815290	TTS (DDB0205670)	1535	DDB0233428	DDB_G0279239
507	DDB0232428	4347017	4347516	TTS (DDB0231351)	2173	DDB0190852	DDB_G0270162
405	DDB0232429	1390683	1391182	promoter-TSS (DDB3955138)	286	DDB3950642	DDB_G3950640
260	DDB0232430	3222311	3222810	promoter-TSS (DDB0206499)	-170	DDB0206499	DDB_G0280303
573	DDB0232431	731142	731641	promoter-TSS (DDB0347274)	-467	DDB0347274	DDB_G0283461
237	DDB0232428	3365730	3366229	TTS (DDB0306131)	306	DDB0190485	DDB_G0269702
370	DDB0232431	2669619	2670118	promoter-TSS (DDB3959872)	-368	DDB3959872	DDB_G3959870
309	DDB0232432	2392917	2393416	promoter-TSS (DDB0306664)	57	DDB0188275	DDB_G0289137
762	DDB0232429	5789603	5790102	TTS (DDB0349411)	583	DDB0302426	DDB_G0275665
638	DDB0232431	26068	26567	TTS (DDB3968398)	830	DDB3968398	DDB_G3968396
734	DDB0232430	2796359	2796858	promoter-TSS (DDB3963318)	336	DDB0305724	DDB_G0280019
875	DDB0232431	1306506	1307005	promoter-TSS (DDB0307766)	410	DDB3953066	DDB_G3953064
567	DDB0232432	4395934	4396433	exon (DDB0189005, exon 4 of 4)	1733	DDB0189005	DDB_G0290629
1	DDB0232432	2607463	2607962	promoter-TSS (DDB0216089)	73	DDB0188351	DDB_G0289295
506	DDB0232429	8129423	8129922	exon (DDB0203389, exon 2 of 2)	1194	DDB0266359	DDB_G0277527
136	DDB0232428	4716666	4717165	TTS (DDB0202026)	498	DDB0348403	DDB_G0270796
116	DDB0232429	6654224	6654723	exon (DDB0217787, exon 1 of 1)	2515	DDB0217787	DDB_G0276389
416	DDB0232428	1409640	1410139	exon (DDB0189760, exon 2 of 2)	1512	DDB0189760	DDB_G0268074
144	DDB0232432	2495915	2496414	exon (DDB0347767, exon 3 of 4)	1545	DDB0188316	DDB_G0289221
914	DDB0232428	665615	666114	promoter-TSS (DDB3960656)	-497	DDB3960656	DDB_G3960654
380	DDB0232432	1602657	1603156	promoter-TSS (DDB0305027)	434	DDB3951210	DDB_G3951208
100	DDB0232430	3937687	3938186	promoter-TSS (DDB0252773)	252	DDB3955916	DDB_G3955914
300	DDB0232431	1743977	1744476	exon (DDB0218593, exon 7 of 7)	-2728	DDB3954958	DDB_G3954956
824	DDB0232431	2611899	2612398	exon (DDB0186244, exon 2 of 2)	1121	DDB0186244	DDB_G0284897
661	DDB0232433	2232353	2232852	exon (DDB3962170, exon 1 of 1)	280	DDB3962170	DDB_G3962168
286	DDB0232429	8320630	8321129	exon (DDB0307634, exon 1 of 1)	-1205	DDB0218011	DDB_G0277689
120	DDB0232429	292214	292713	promoter-TSS (DDB3947606)	3	DDB3947606	DDB_G3947604
800	DDB0232430	6330552	6331051	TTS (DDB3967822)	185	DDB3961650	DDB_G3961648
381	DDB0232431	2262104	2262603	promoter-TSS (DDB0186108)	-479	DDB0186108	DDB_G0284629
581	DDB0232433	2787434	2787933	promoter-TSS (DDB0231105)	261	DDB0191896	DDB_G0293358
308	DDB0232431	1929593	1930092	exon (DDB0307794, exon 2 of 2)	842	DDB0185985	DDB_G0284387
906	DDB0232428	3355460	3355959	TTS (DDB0190480)	3230	DDB0191524	DDB_G0269172
392	DDB0232431	175774	176273	TTS (DDB0218433)	439	DDB0185334	DDB_G0283029
254	DDB0232433	333118	333617	promoter-TSS (DDB0346655)	-972	DDB0183900	DDB_G0291452
177	DDB0232428	3583428	3583927	exon (DDB0306069, exon 2 of 4)	1291	DDB0201856	DDB_G0270640
678	DDB0232431	1287993	1288492	exon (DDB0218552, exon 1 of 1)	589	DDB0218552	DDB_G0283991
496	DDB0232428	3193011	3193510	exon (DDB0231221, exon 2 of 2)	2419	DDB0190418	DDB_G0269632
605	DDB0232428	4292189	4292688	exon (DDB0190828, exon 4 of 5)	-1425	DDB0306617	DDB_G0270130
373	DDB0232429	2082039	2082538	exon (DDB0307518, exon 3 of 3)	-1046	DDB0235176	DDB_G0272859
607	DDB0232432	2223583	2224082	exon (DDB0188206, exon 1 of 2)	238	DDB0346564	DDB_G0289007
773	DDB0232428	4319260	4319759	TTS (DDB0190842)	1726	DDB0191205	DDB_G0269168
813	DDB0232432	4113477	4113976	promoter-TSS (DDB0305803)	374	DDB0305802	DDB_G0290427
205	DDB0232430	722796	723295	exon (DDB0235361, exon 2 of 2)	990	DDB0235361	DDB_G0278341
42	DDB0232431	4831004	4831503	exon (DDB0220025, exon 4 of 4)	2453	DDB0220025	DDB_G0286559
22	DDB0232432	632785	633284	exon (DDB0232240, exon 2 of 2)	2172	DDB0232240	DDB_G0287875
759	DDB0232433	2295060	2295559	promoter-TSS (DDB0349316)	129	DDB0237397	DDB_G0295633
644	DDB0232431	2530334	2530833	exon (DDB0233729, exon 2 of 4)	703	DDB0186216	DDB_G0284825
851	DDB0232433	2199388	2199887	promoter-TSS (DDB0238566)	-662	DDB0238566	DDB_G0292880
927	DDB0232432	1940111	1940610	intron (DDB0188097, intron 2 of 2)	-1243	DDB0347217	DDB_G0288775
399	DDB0232429	4854076	4854575	exon (DDB0230011, exon 3 of 3)	874	DDB0167544	DDB_G0274171
235	DDB0232430	6338549	6339048	promoter-TSS (DDB0205012)	-668	DDB0205012	DDB_G0282885
301	DDB0232428	3199364	3199863	exon (DDB0231222, exon 2 of 2)	-1975	DDB0347915	DDB_G0269634
694	DDB0232433	2753102	2753601	promoter-TSS (DDB0349143)	304	DDB0219843	DDB_G0293336
436	DDB0232432	5057346	5057845	promoter-TSS (DDB3965594)	-178	DDB3965594	DDB_G3965592
213	DDB0232429	8134927	8135426	promoter-TSS (DDB0231380)	-452	DDB0169258	DDB_G0277455
94	DDB0232428	4402053	4402552	exon (DDB0190876, exon 2 of 3)	599	DDB0232252	DDB_G0270204
816	DDB0232433	3000877	3001376	promoter-TSS (DDB0191991)	621	DDB3947698	DDB_G3947696
51	DDB0232430	3418362	3418861	exon (DDB0349759, exon 1 of 3)	2233	DDB0218242	DDB_G0280527
456	DDB0232429	6972641	6973140	exon (DDB0217819, exon 2 of 2)	2529	DDB0307592	DDB_G0276451
568	DDB0232428	3500847	3501346	TTS (DDB0308378)	2671	DDB0191159	DDB_G0269124
874	DDB0232430	91530	92029	TTS (DDB0204339)	506	DDB0232117	DDB_G0277979
652	DDB0232429	646525	647024	promoter-TSS (DDB0203592)	-48	DDB0168420	DDB_G0271556
296	DDB0232431	3137496	3137995	exon (DDB0186456, exon 2 of 2)	4393	DDB0186456	DDB_G0285349
265	DDB0232430	1497028	1497527	exon (DDB0215287, exon 2 of 2)	1862	DDB3963478	DDB_G3963476
791	DDB0232432	3769938	3770437	exon (DDB0231655, exon 3 of 13)	490	DDB0219537	DDB_G0290245
493	DDB0232431	2805145	2805644	promoter-TSS (DDB3949890)	-83	DDB3949890	DDB_G3949888
171	DDB0232428	1408890	1409389	exon (DDB0189760, exon 2 of 2)	2262	DDB0189760	DDB_G0268074
916	DDB0232430	277686	278185	promoter-TSS (DDB3961444)	-604	DDB3961444	DDB_G3961442
386	DDB0232430	5629528	5630027	promoter-TSS (DDB3962350)	163	DDB0252799	DDB_G0282319
796	DDB0232431	2260692	2261191	exon (DDB0186107, exon 2 of 2)	714	DDB0305476	DDB_G0284627
445	DDB0232429	1525428	1525927	exon (DDB0307501, exon 2 of 3)	1393	DDB0168743	DDB_G0272174
200	DDB0232428	4752689	4753188	promoter-TSS (DDB0307711)	284	DDB0234206	DDB_G0270396
366	DDB0232430	3196957	3197456	promoter-TSS (DDB3951616)	55	DDB0218231	DDB_G0280389
844	DDB0232429	5980786	5981285	promoter-TSS (DDB3969250)	-404	DDB3969250	DDB_G3969248
329	DDB0232429	5908208	5908707	promoter-TSS (DDB0234881)	-74	DDB0167209	DDB_G0275531
525	DDB0232429	1881035	1881534	promoter-TSS (DDB3954862)	-55	DDB3954862	DDB_G3954860
787	DDB0232429	60121	60620	exon (DDB0202884, exon 2 of 2)	520	DDB0215351	DDB_G0271134
27	DDB0232429	1918820	1919319	TTS (DDB0203796)	273	DDB0216185	DDB_G0272929
272	DDB0232433	2268568	2269067	promoter-TSS (DDB0191694)	-248	DDB0191694	DDB_G0292914
161	DDB0232433	338956	339455	exon (DDB0219670, exon 1 of 2)	251	DDB0219670	DDB_G0291664
775	DDB0232430	264466	264965	promoter-TSS (DDB0204417)	460	DDB0307898	DDB_G0278097
582	DDB0232433	1219645	1220144	promoter-TSS (DDB0231366)	468	DDB0184238	DDB_G0292116
919	DDB0232430	1082679	1083178	exon (DDB0205540, exon 1 of 1)	843	DDB0205540	DDB_G0277851
746	DDB0232431	4108377	4108876	exon (DDB0306447, exon 2 of 2)	1213	DDB0306447	DDB_G0286137
534	DDB0232431	2287875	2288374	promoter-TSS (DDB0186118)	-764	DDB0186118	DDB_G0284647
400	DDB0232433	2905096	2905595	promoter-TSS (DDB0191945)	-168	DDB0191945	DDB_G0293452
744	DDB0232428	563661	564160	TTS (DDB0189459)	2394	DDB0189458	DDB_G0267684
20	DDB0232433	3135349	3135848	promoter-TSS (DDB3948630)	314	DDB0192043	DDB_G0293610
109	DDB0232428	3706286	3706785	exon (DDB0190606, exon 2 of 3)	887	DDB0190606	DDB_G0269842
888	DDB0232432	675874	676373	TTS (DDB0187623)	587	DDB0187623	DDB_G0287767
633	DDB0232430	5910029	5910528	TTS (DDB0218390)	1916	DDB0218389	DDB_G0282777
151	DDB0232431	2189250	2189749	TTS (DDB0307810)	463	DDB3951396	DDB_G3951394
557	DDB0232433	2668368	2668867	exon (DDB0231520, exon 7 of 18)	1390	DDB0231520	DDB_G0293288
718	DDB0232433	1088101	1088600	exon (DDB0232988, exon 2 of 3)	567	DDB0232988	DDB_G0292168
468	DDB0232429	7590357	7590856	exon (DDB0169056, exon 5 of 5)	-1543	DDB3949696	DDB_G3949694
700	DDB0232431	2779516	2780015	exon (DDB0186307, exon 1 of 1)	1429	DDB0349027	DDB_G0284991
287	DDB0232429	651619	652118	exon (DDB0216885, exon 2 of 2)	522	DDB0304761	DDB_G0271646
475	DDB0232429	1204976	1205475	exon (DDB0308443, exon 1 of 2)	1335	DDB0308443	DDB_G0272096
441	DDB0232429	1675640	1676139	exon (DDB0348871, exon 1 of 1)	593	DDB0348871	DDB_G0272212
78	DDB0232430	5922128	5922627	exon (DDB0218392, exon 2 of 2)	1230	DDB0266591	DDB_G0282783
868	DDB0232430	1067011	1067510	TTS (DDB0205530)	208	DDB0205531	DDB_G0278553
413	DDB0232429	5504806	5505305	TTS (DDB0167286)	808	DDB0167286	DDB_G0275691
294	DDB0232433	3473818	3474317	exon (DDB0347418, exon 7 of 8)	2320	DDB0192194	DDB_G0293916
932	DDB0232431	3788986	3789485	TTS (DDB0220633)	818	DDB0238498	DDB_G0285893
764	DDB0232430	4479239	4479738	TTS (DDB0218307)	2317	DDB0205577	DDB_G0281431
672	DDB0232433	167220	167719	exon (DDB0231427, exon 1 of 4)	484	DDB0183838	DDB_G0291352
349	DDB0232428	3717826	3718325	exon (DDB0201878, exon 4 of 7)	614	DDB0220631	DDB_G0270666
769	DDB0232429	864020	864519	exon (DDB0203625, exon 1 of 4)	887	DDB0203625	DDB_G0271766
275	DDB0232430	861919	862418	exon (DDB0233495, exon 2 of 2)	-1541	DDB0205444	DDB_G0278419
803	DDB0232433	1516184	1516683	TTS (DDB0219739)	425	DDB0346621	DDB_G0292368
515	DDB0232429	7569890	7570389	exon (DDB0305498, exon 1 of 1)	279	DDB0169043	DDB_G0276881
197	DDB0232431	4886043	4886542	promoter-TSS (DDB0187112)	381	DDB0232289	DDB_G0286719
853	DDB0232428	4621937	4622436	exon (DDB0346779, exon 5 of 5)	1915	DDB0305344	DDB_G0270314
138	DDB0232429	4085655	4086154	promoter-TSS (DDB0237330)	305	DDB0167817	DDB_G0274299
751	DDB0232432	105708	106207	exon (DDB0233584, exon 1 of 1)	886	DDB0233584	DDB_G0287303
606	DDB0232428	3272213	3272712	promoter-TSS (DDB0201805)	299	DDB0252585	DDB_G0270604
137	DDB0232431	671280	671779	promoter-TSS (DDB3960778)	200	DDB0229996	DDB_G0283515
60	DDB0232432	2856106	2856605	promoter-TSS (DDB0201644)	209	DDB0266817	DDB_G0289497
724	DDB0232431	3269743	3270242	promoter-TSS (DDB0186515)	-793	DDB0186515	DDB_G0285469
691	DDB0232433	1867405	1867904	promoter-TSS (DDB0346622)	-773	DDB0184485	DDB_G0292628
666	DDB0232432	4987283	4987782	exon (DDB0189238, exon 2 of 9)	758	DDB0189238	DDB_G0291095
432	DDB0232431	2307860	2308359	exon (DDB0304751, exon 2 of 2)	485	DDB0304751	DDB_G0284659
519	DDB0232428	1274077	1274576	promoter-TSS (DDB3959674)	317	DDB0266347	DDB_G0267998
860	DDB0232431	2656631	2657130	promoter-TSS (DDB0186263)	114	DDB0237895	DDB_G0285043
346	DDB0232430	2447083	2447582	exon (DDB0205988, exon 2 of 2)	1705	DDB0205987	DDB_G0279687
911	DDB0232428	2917631	2918130	promoter-TSS (DDB0190321)	-351	DDB0190321	DDB_G0270544
17	DDB0232432	3393967	3394466	exon (DDB0238332, exon 2 of 3)	656	DDB0238332	DDB_G0289907
427	DDB0232431	3370729	3371228	promoter-TSS (DDB0347111)	159	DDB3957240	DDB_G3957238
677	DDB0232432	490855	491354	TTS (DDB3953072)	1890	DDB0346918	DDB_G0287625
907	DDB0232433	1714282	1714781	TTS (DDB3950868)	1771	DDB3950868	DDB_G3950866
708	DDB0232430	2446107	2446606	TTS (DDB0305669)	729	DDB0205987	DDB_G0279687
82	DDB0232431	2520148	2520647	TTS (DDB0186213)	309	DDB0307070	DDB_G0284817
110	DDB0232430	3175209	3175708	TTS (DDB0306946)	222	DDB0206473	DDB_G0280045
650	DDB0232430	68847	69346	promoter-TSS (DDB0204326)	-814	DDB0204326	DDB_G0277961
333	DDB0232428	3634930	3635429	exon (DDB0347340, exon 1 of 1)	1295	DDB0347340	DDB_G0270646
710	DDB0232433	1749249	1749748	exon (DDB0184439, exon 1 of 2)	1102	DDB0184439	DDB_G0292504
590	DDB0232429	7215837	7216336	promoter-TSS (DDB0217861)	71	DDB0217861	DDB_G0276967
895	DDB0232431	3617813	3618312	exon (DDB0232321, exon 6 of 8)	-1425	DDB0186669	DDB_G0285707
323	DDB0232429	5122027	5122526	exon (DDB0217613, exon 1 of 2)	2083	DDB0217613	DDB_G0275267
856	DDB0232433	402240	402739	TTS (DDB0183920)	2380	DDB0183920	DDB_G0291227
69	DDB0232433	1214489	1214988	exon (DDB0233670, exon 4 of 5)	1711	DDB0233670	DDB_G0291986
112	DDB0232430	2469077	2469576	TTS (DDB0205997)	436	DDB0306922	DDB_G0279705
664	DDB0232432	4315988	4316487	promoter-TSS (DDB0308161)	181	DDB3958924	DDB_G3958922
545	DDB0232430	4072381	4072880	exon (DDB0347460, exon 1 of 2)	749	DDB0347460	DDB_G0281111
191	DDB0232433	3451508	3452007	exon (DDB0349764, exon 7 of 7)	2534	DDB0192189	DDB_G0293910
224	DDB0232428	2973562	2974061	TTS (DDB0190347)	1614	DDB0190347	DDB_G0269548
187	DDB0232430	1566297	1566796	exon (DDB0215322, exon 7 of 7)	2780	DDB0230202	DDB_G0279053
588	DDB0232429	5033433	5033932	TTS (DDB0308630)	812	DDB0229928	DDB_G0275255
646	DDB0232430	2178219	2178718	exon (DDB0348013, exon 1 of 2)	1591	DDB0205812	DDB_G0279509
756	DDB0232429	4227411	4227910	TTS (DDB0307299)	2231	DDB0217518	DDB_G0274863
446	DDB0232430	5564242	5564741	TTS (DDB0205288)	268	DDB0205289	DDB_G0282243
262	DDB0232431	4829219	4829718	exon (DDB0220025, exon 4 of 4)	-2255	DDB3953176	DDB_G3953174
617	DDB0232432	3177785	3178284	promoter-TSS (DDB0267132)	648	DDB0188548	DDB_G0289733
79	DDB0232428	3283251	3283750	promoter-TSS (DDB3969550)	115	DDB0190457	DDB_G0269674
212	DDB0232428	727914	728413	exon (DDB0306498, exon 1 of 2)	1355	DDB0189500	DDB_G0267732
352	DDB0232431	2723146	2723645	promoter-TSS (DDB3953316)	35	DDB3953316	DDB_G3953314
126	DDB0232428	826302	826801	exon (DDB0189537, exon 2 of 2)	927	DDB0189537	DDB_G0267774
426	DDB0232430	5981650	5982149	promoter-TSS (DDB0204856)	121	DDB0234945	DDB_G0295083
251	DDB0232433	701859	702358	TTS (DDB0219690)	117	DDB0306739	DDB_G0291760
542	DDB0232429	4687229	4687728	intron (DDB0307231, intron 1 of 2)	422	DDB0167599	DDB_G0274397
369	DDB0232433	1326321	1326820	promoter-TSS (DDB0231136)	96	DDB0231135	DDB_G0292222
651	DDB0232430	5149550	5150049	exon (DDB0229338, exon 4 of 4)	-2753	DDB0347295	DDB_G0281927
279	DDB0232428	2470810	2471309	TTS (DDB0306567)	992	DDB0267067	DDB_G0269292
176	DDB0232432	4188357	4188856	exon (DDB0347030, exon 2 of 4)	8246	DDB0216167	DDB_G0290641
629	DDB0232429	2048191	2048690	promoter-TSS (DDB3958460)	212	DDB0168940	DDB_G0272672
498	DDB0232433	2789176	2789675	TTS (DDB3960086)	207	DDB0191897	DDB_G0293360
483	DDB0232430	4451651	4452150	TTS (DDB0205569)	135	DDB0305604	DDB_G0281417
947	DDB0232428	1076436	1076935	TTS (DDB0189629)	187	DDB0202176	DDB_G0268382
256	DDB0232431	115113	115612	promoter-TSS (DDB3963372)	-462	DDB3963372	DDB_G3963370
810	DDB0232431	3136275	3136774	exon (DDB0186456, exon 2 of 2)	5175	DDB0191483	DDB_G0285321
372	DDB0232429	7654949	7655448	exon (DDB0307620, exon 1 of 1)	-1659	DDB0169077	DDB_G0277215
574	DDB0232430	2076068	2076567	promoter-TSS (DDB3955392)	60	DDB0205775	DDB_G0279457
170	DDB0232431	3790953	3791452	exon (DDB0220633, exon 3 of 3)	2652	DDB0220633	DDB_G0285895
33	DDB0232430	3879775	3880274	TTS (DDB0305757)	267	DDB0215256	DDB_G0280919
920	DDB0232429	7494424	7494923	promoter-TSS (DDB0169013)	606	DDB0217903	DDB_G0277091
660	DDB0232428	2068952	2069451	promoter-TSS (DDB0190022)	33	DDB0202327	DDB_G0268984
428	DDB0232429	356545	357044	TTS (DDB0348795)	245	DDB0202736	DDB_G0271162
7	DDB0232430	4135769	4136268	exon (DDB0229336, exon 2 of 4)	3211	DDB0229336	DDB_G0281167
887	DDB0232433	116536	117035	exon (DDB0231601, exon 2 of 2)	698	DDB0183816	DDB_G0291314
26	DDB0232430	4291200	4291699	exon (DDB0233044, exon 3 of 4)	-4376	DDB0204112	DDB_G0281253
227	DDB0232430	4818112	4818611	exon (DDB0233462, exon 2 of 2)	406	DDB0233462	DDB_G0281691
99	DDB0232428	3184037	3184536	TTS (DDB0201787)	1529	DDB0229344	DDB_G0269628
566	DDB0232431	679546	680045	exon (DDB0218502, exon 2 of 3)	2396	DDB0218502	DDB_G0283521
526	DDB0232429	7722909	7723408	promoter-TSS (DDB0231132)	100	DDB0231132	DDB_G0277191
72	DDB0232431	4765866	4766365	exon (DDB0231509, exon 1 of 1)	-1165	DDB0187062	DDB_G0286635
869	DDB0232429	637309	637808	exon (DDB0168417, exon 2 of 2)	395	DDB0307127	DDB_G0271552
806	DDB0232431	1637194	1637693	TTS (DDB0185874)	2122	DDB0309027	DDB_G0284137
500	DDB0232431	1322933	1323432	promoter-TSS (DDB3960816)	-522	DDB3960816	DDB_G3960814
264	DDB0232429	680406	680905	exon (DDB0185107, exon 2 of 2)	-1081	DDB0233111	DDB_G0271562
255	DDB0232429	6206611	6207110	exon (DDB0349779, exon 2 of 2)	2412	DDB0229405	DDB_G0275955
790	DDB0232429	5604389	5604888	promoter-TSS (DDB0349379)	267	DDB0167338	DDB_G0349377
533	DDB0232433	1773305	1773804	exon (DDB0238576, exon 1 of 1)	-1644	DDB0252621	DDB_G0295803
359	DDB0232431	1828537	1829036	exon (DDB0185945, exon 1 of 2)	1425	DDB0346962	DDB_G0284281
918	DDB0232430	6354487	6354986	promoter-TSS (DDB3954322)	-752	DDB3954322	DDB_G3954320
182	DDB0232432	3175933	3176432	exon (DDB0267132, exon 3 of 3)	1141	DDB0188547	DDB_G0289731
108	DDB0232431	1418972	1419471	exon (DDB0232417, exon 1 of 1)	1407	DDB3966134	DDB_G3966132
604	DDB0232429	8369466	8369965	TTS (DDB0218022)	276	DDB0169339	DDB_G0277703
556	DDB0232429	6112651	6113150	promoter-TSS (DDB0231494)	426	DDB0307573	DDB_G0275457
717	DDB0232430	265556	266055	exon (DDB0204418, exon 1 of 2)	1550	DDB0307898	DDB_G0278097
462	DDB0232428	677929	678428	promoter-TSS (DDB0189486)	-826	DDB0233172	DDB_G0267714
414	DDB0232429	1193138	1193637	TTS (DDB0203675)	1254	DDB0307142	DDB_G0272048
232	DDB0232431	5097989	5098488	exon (DDB0187197, exon 3 of 3)	6723	DDB0187197	DDB_G0286931
477	DDB0232430	4098967	4099466	promoter-TSS (DDB0204038)	283	DDB0204039	DDB_G0281143
843	DDB0232432	4269374	4269873	TTS (DDB0188952)	171	DDB0188953	DDB_G0290557
815	DDB0232432	3106747	3107246	exon (DDB0216125, exon 1 of 1)	452	DDB0216125	DDB_G0289787
671	DDB0232433	3121546	3122045	exon (DDB0219883, exon 4 of 4)	1709	DDB0219883	DDB_G0293722
225	DDB0232430	1092914	1093413	promoter-TSS (DDB3953000)	158	DDB0205545	DDB_G0278571
330	DDB0232428	2371614	2372113	TTS (DDB0234759)	845	DDB0234759	DDB_G0294711
142	DDB0232430	3901464	3901963	promoter-TSS (DDB0218272)	267	DDB0218273	DDB_G0280951
207	DDB0232430	5145819	5146318	exon (DDB0229338, exon 3 of 4)	4139	DDB0218340	DDB_G0281947
632	DDB0232430	3898979	3899478	exon (DDB0215265, exon 1 of 1)	1169	DDB0306358	DDB_G0280935
263	DDB0232428	2190129	2190628	TTS (DDB3958652)	413	DDB3958652	DDB_G3958650
394	DDB0232431	664397	664896	promoter-TSS (DDB3960892)	127	DDB3952110	DDB_G3952108
167	DDB0232432	370728	371227	exon (DDB0187511, exon 1 of 3)	209	DDB0306413	DDB_G0287529
48	DDB0232432	96613	97112	TTS (DDB0307921)	824	DDB0219215	DDB_G0287423
360	DDB0232429	6739895	6740394	exon (DDB0306232, exon 4 of 4)	-2314	DDB3966808	DDB_G3966806
692	DDB0232429	6500968	6501467	exon (DDB0233373, exon 1 of 1)	879	DDB0217768	DDB_G0276251
610	DDB0232429	1600891	1601390	exon (DDB0231983, exon 2 of 4)	412	DDB0168770	DDB_G0272150
514	DDB0232430	330462	330961	promoter-TSS (DDB0204443)	461	DDB0204444	DDB_G0277877
931	DDB0232433	3405758	3406257	promoter-TSS (DDB0192170)	184	DDB3952826	DDB_G3952824
725	DDB0232433	1215757	1216256	exon (DDB0233670, exon 5 of 5)	2327	DDB0184237	DDB_G0292114
663	DDB0232429	4531628	4532127	exon (DDB0203193, exon 1 of 2)	294	DDB0349511	DDB_G0274643
513	DDB0232430	4008429	4008928	TTS (DDB0347461)	921	DDB0230052	DDB_G0281071
615	DDB0232431	1283218	1283717	promoter-TSS (DDB0218551)	-814	DDB0218551	DDB_G0283989
50	DDB0232430	3936667	3937166	promoter-TSS (DDB0203955)	291	DDB0203954	DDB_G0281013
476	DDB0232430	6258756	6259255	exon (DDB0204970, exon 1 of 1)	379	DDB0214941	DDB_G0282815
854	DDB0232430	345275	345774	exon (DDB0204454, exon 2 of 2)	1091	DDB0204454	DDB_G0278141
797	DDB0232433	2238045	2238544	TTS (DDB0305980)	1569	DDB0305295	DDB_G0292902
766	DDB0232429	1473149	1473648	exon (DDB0168717, exon 1 of 1)	1346	DDB0307823	DDB_G0272148
510	DDB0232429	608402	608901	exon (DDB0168410, exon 1 of 1)	-1256	DDB0231621	DDB_G0271544
393	DDB0232430	5242727	5243226	promoter-TSS (DDB0205087)	-966	DDB0205087	DDB_G0282013
449	DDB0232431	899611	900110	exon (DDB0185596, exon 2 of 4)	303	DDB0191383	DDB_G0283611
293	DDB0232433	2659677	2660176	exon (DDB0346978, exon 1 of 3)	1463	DDB0346978	DDB_G0293290
658	DDB0232431	1273300	1273799	exon (DDB0185741, exon 3 of 3)	1439	DDB0185741	DDB_G0283917
274	DDB0232429	840773	841272	promoter-TSS (DDB0216918)	260	DDB0216919	DDB_G0271824
549	DDB0232430	1022546	1023045	exon (DDB0205514, exon 2 of 2)	689	DDB0306881	DDB_G0278527
877	DDB0232429	192324	192823	TTS (DDB0202818)	146	DDB0202818	DDB_G0271260
659	DDB0232430	5630599	5631098	promoter-TSS (DDB0252801)	151	DDB0252800	DDB_G0282321
645	DDB0232430	6157846	6158345	TTS (DDB0204936)	950	DDB0204936	DDB_G0282705
322	DDB0232433	1649929	1650428	exon (DDB0215511, exon 1 of 1)	580	DDB0191099	DDB_G0292378
469	DDB0232428	2019081	2019580	promoter-TSS (DDB0189998)	-78	DDB0189998	DDB_G0268738
682	DDB0232433	884542	885041	exon (DDB0238763, exon 3 of 3)	1031	DDB0238763	DDB_G0295691
635	DDB0232431	1689632	1690131	TTS (DDB0238025)	938	DDB0185893	DDB_G0284207
353	DDB0232428	1194676	1195175	exon (DDB0189678, exon 4 of 4)	3125	DDB0229382	DDB_G0267962
575	DDB0232430	4141229	4141728	exon (DDB0229336, exon 4 of 4)	-5329	DDB0204054	DDB_G0281169
375	DDB0232429	5548934	5549433	exon (DDB0348767, exon 2 of 2)	1115	DDB0348767	DDB_G0275823
946	DDB0232431	3394104	3394603	promoter-TSS (DDB0186578)	265	DDB0218727	DDB_G0285755
788	DDB0232428	3041048	3041547	exon (DDB0190371, exon 1 of 1)	618	DDB0232053	DDB_G0269574
709	DDB0232433	2743689	2744188	exon (DDB0191867, exon 2 of 3)	715	DDB0306796	DDB_G0293308
128	DDB0232433	1811900	1812399	exon (DDB0184461, exon 2 of 4)	2796	DDB0184461	DDB_G0292564
28	DDB0232428	1436228	1436727	exon (DDB0231499, exon 2 of 2)	3152	DDB0189768	DDB_G0268088
310	DDB0232431	1077935	1078434	promoter-TSS (DDB3967388)	-155	DDB3967388	DDB_G3967386
40	DDB0232433	1372649	1373148	TTS (DDB0346620)	451	DDB0184292	DDB_G0292248
589	DDB0232431	4794628	4795127	promoter-TSS (DDB3947642)	472	DDB0308344	DDB_G0286653
303	DDB0232430	2531757	2532256	exon (DDB0206021, exon 3 of 4)	1355	DDB0206021	DDB_G0279765
192	DDB0232429	7119454	7119953	promoter-TSS (DDB0202950)	-821	DDB0307600	DDB_G0276683
250	DDB0232431	1674667	1675166	TTS (DDB0237372)	793	DDB0237372	DDB_G0295587
614	DDB0232431	898088	898587	exon (DDB0185595, exon 2 of 4)	289	DDB0185595	DDB_G0283645
699	DDB0232430	498669	499168	TTS (DDB0229994)	627	DDB0216256	DDB_G0277831
501	DDB0232432	1651267	1651766	TTS (DDB0237589)	1757	DDB0349198	DDB_G0288531
215	DDB0232432	5066669	5067168	exon (DDB0189282, exon 4 of 4)	1782	DDB0306833	DDB_G0291161
687	DDB0232430	4285919	4286418	promoter-TSS (DDB0233044)	-547	DDB0233044	DDB_G0280971
278	DDB0232431	2420902	2421401	exon (DDB0233962, exon 5 of 5)	1684	DDB0218637	DDB_G0284833
818	DDB0232432	3774982	3775481	promoter-TSS (DDB3963948)	-587	DDB3963948	DDB_G3963946
490	DDB0232430	332489	332988	exon (DDB0215006, exon 3 of 3)	731	DDB0204445	DDB_G0277915
150	DDB0232431	4884840	4885339	promoter-TSS (DDB0232286)	403	DDB0187112	DDB_G0286717
130	DDB0232431	2881003	2881502	promoter-TSS (DDB0186354)	239	DDB3949740	DDB_G3949738
155	DDB0232428	803510	804009	exon (DDB0266638, exon 1 of 3)	1670	DDB0216551	DDB_G0268516
387	DDB0232433	990581	991080	exon (DDB0184152, exon 3 of 3)	2390	DDB0216228	DDB_G0291978
53	DDB0232432	4752592	4753091	exon (DDB0347186, exon 3 of 5)	1565	DDB0347186	DDB_G0290947
245	DDB0232432	4119434	4119933	exon (DDB0233865, exon 3 of 3)	3254	DDB0348023	DDB_G0290431
626	DDB0232430	1081344	1081843	exon (DDB0205540, exon 1 of 1)	-1079	DDB0305038	DDB_G0278707
543	DDB0232431	4864036	4864535	promoter-TSS (DDB3949992)	-625	DDB3949992	DDB_G3949990
267	DDB0232429	4985155	4985654	exon (DDB0217600, exon 2 of 2)	1875	DDB0217600	DDB_G0275241
941	DDB0232432	789477	789976	promoter-TSS (DDB3952610)	489	DDB0187669	DDB_G0287839
826	DDB0232433	2545450	2545949	exon (DDB0306790, exon 2 of 3)	380	DDB0219828	DDB_G0293186
354	DDB0232429	7400761	7401260	exon (DDB0217887, exon 3 of 3)	1019	DDB0217887	DDB_G0277059
461	DDB0232430	1453622	1454121	exon (DDB0215273, exon 2 of 6)	1813	DDB0304438	DDB_G0278975
583	DDB0232429	150249	150748	TTS (DDB0252682)	194	DDB0307476	DDB_G0271290
257	DDB0232433	638820	639319	exon (DDB0235368, exon 2 of 3)	-2310	DDB0235362	DDB_G0291708
951	DDB0232432	2748926	2749425	promoter-TSS (DDB0188403)	-97	DDB0188403	DDB_G0289401
782	DDB0232433	276704	277203	exon (DDB0183876, exon 5 of 5)	1215	DDB0183876	DDB_G0291412
757	DDB0232429	6454630	6455129	exon (DDB0234171, exon 2 of 2)	1225	DDB0234171	DDB_G0276245
85	DDB0232433	1090492	1090991	exon (DDB0184186, exon 4 of 6)	2096	DDB0201653	DDB_G0291980
809	DDB0232430	5963658	5964157	exon (DDB0349358, exon 2 of 2)	1128	DDB0204849	DDB_G0282577
332	DDB0232428	1093912	1094411	TTS (DDB3960044)	258	DDB0189637	DDB_G0267412
9	DDB0232431	2582219	2582718	exon (DDB0191225, exon 2 of 2)	2195	DDB0186232	DDB_G0284867
425	DDB0232428	2819661	2820160	exon (DDB0306573, exon 3 of 3)	2362	DDB0234767	DDB_G0294727
591	DDB0232433	992213	992712	TTS (DDB0184153)	2609	DDB0308218	DDB_G0292000
745	DDB0232430	3243436	3243935	exon (DDB0206508, exon 1 of 2)	-1394	DDB3952844	DDB_G3952842
34	DDB0232429	4785943	4786442	exon (DDB0185016, exon 2 of 4)	382	DDB0185016	DDB_G0274391
832	DDB0232428	2924305	2924804	exon (DDB0191328, exon 2 of 2)	717	DDB0190324	DDB_G0269126
736	DDB0232429	4267178	4267677	promoter-TSS (DDB0167750)	107	DDB3951252	DDB_G3951250
539	DDB0232431	3874490	3874989	exon (DDB0307856, exon 2 of 2)	449	DDB0307856	DDB_G0285941
781	DDB0232429	5727310	5727809	exon (DDB0167272, exon 2 of 2)	-1480	DDB3950886	DDB_G3950884
603	DDB0232429	8436750	8437249	promoter-TSS (DDB0169382)	-771	DDB0169382	DDB_G0277749
828	DDB0232431	2186050	2186549	promoter-TSS (DDB0307810)	-852	DDB0307810	DDB_G0284587
90	DDB0232430	3929781	3930280	promoter-TSS (DDB3959394)	231	DDB0203948	DDB_G0281001
276	DDB0232429	1674516	1675015	exon (DDB0348871, exon 1 of 1)	1717	DDB0348871	DDB_G0272212
620	DDB0232429	1260518	1261017	promoter-TSS (DDB0216962)	-97	DDB0216962	DDB_G0272310
565	DDB0232432	1636928	1637427	promoter-TSS (DDB0231477)	387	DDB0187974	DDB_G0288521
102	DDB0232429	107001	107500	promoter-TSS (DDB0202862)	-185	DDB0202863	DDB_G0271322
520	DDB0232431	901934	902433	exon (DDB0185597, exon 2 of 4)	343	DDB0185597	DDB_G0283609
850	DDB0232428	4775869	4776368	TTS (DDB0191030)	197	DDB0202035	DDB_G0270804
937	DDB0232433	1112140	1112639	promoter-TSS (DDB0219712)	-870	DDB0219712	DDB_G0292170
891	DDB0232428	1389042	1389541	intron (DDB0216580, intron 2 of 2)	-1554	DDB0348180	DDB_G0348179
532	DDB0232431	1983049	1983548	exon (DDB0230169, exon 1 of 1)	425	DDB3952338	DDB_G3952336
730	DDB0232433	1687561	1688060	exon (DDB0184417, exon 4 of 5)	1511	DDB0235159	DDB_G0292470
16	DDB0232430	616758	617257	exon (DDB3962670, exon 1 of 1)	1013	DDB3962670	DDB_G3962668
921	DDB0232430	3747957	3748456	exon (DDB0349768, exon 1 of 1)	-1318	DDB0220673	DDB_G0280787
55	DDB0232432	1654904	1655403	exon (DDB0237589, exon 2 of 3)	3464	DDB0237589	DDB_G0288533
233	DDB0232429	5544900	5545399	promoter-TSS (DDB0217672)	234	DDB0252807	DDB_G0275807
57	DDB0232429	305237	305736	promoter-TSS (DDB0202768)	-601	DDB0348522	DDB_G0271196
259	DDB0232429	7162702	7163201	promoter-TSS (DDB3947898)	193	DDB0202921	DDB_G0276735
368	DDB0232432	101234	101733	exon (DDB0187403, exon 8 of 9)	792	DDB0346926	DDB_G0346924
424	DDB0232430	5879121	5879620	promoter-TSS (DDB0204810)	319	DDB0204809	DDB_G0282369
872	DDB0232432	4893701	4894200	promoter-TSS (DDB0349403)	63	DDB0189213	DDB_G0291017
316	DDB0232429	101278	101777	promoter-TSS (DDB0202866)	-472	DDB0348670	DDB_G0271328
163	DDB0232428	2742106	2742605	promoter-TSS (DDB0305840)	-945	DDB0305840	DDB_G0269428
395	DDB0232432	3309366	3309865	exon (DDB0219489, exon 1 of 2)	511	DDB0219489	DDB_G0289859
89	DDB0232430	5618234	5618733	TTS (DDB3951978)	236	DDB0302642	DDB_G0282307
611	DDB0232430	6317349	6317848	exon (DDB0307737, exon 1 of 1)	1080	DDB0204997	DDB_G0282859
175	DDB0232433	2237182	2237681	TTS (DDB0191683)	1045	DDB0219806	DDB_G0292978
584	DDB0232431	3994438	3994937	promoter-TSS (DDB0186789)	-469	DDB0186789	DDB_G0286047
849	DDB0232430	4142579	4143078	exon (DDB0229336, exon 4 of 4)	-3979	DDB0204054	DDB_G0281169
35	DDB0232432	4753472	4753971	exon (DDB0347186, exon 1 of 5)	685	DDB0347186	DDB_G0290947
11	DDB0232428	4033418	4033917	promoter-TSS (DDB0347820)	-750	DDB0347820	DDB_G0270704
492	DDB0232429	1265733	1266232	exon (DDB0206550, exon 2 of 2)	-1714	DDB0206549	DDB_G0272310
208	DDB0232432	3392563	3393062	exon (DDB0238332, exon 3 of 3)	2060	DDB0238332	DDB_G0289907
347	DDB0232428	694263	694762	exon (DDB0234039, exon 1 of 3)	498	DDB0234039	DDB_G0268328
842	DDB0232431	5095853	5096352	exon (DDB0187197, exon 3 of 3)	4587	DDB0187197	DDB_G0286931
511	DDB0232428	1768571	1769070	promoter-TSS (DDB0189894)	-802	DDB0306538	DDB_G0268248
665	DDB0232428	4042800	4043299	TTS (DDB0237824)	1734	DDB0190746	DDB_G0270022
434	DDB0232430	1098576	1099075	promoter-TSS (DDB3969214)	-914	DDB3969214	DDB_G3969212
93	DDB0232432	1047669	1048168	TTS (DDB0187763)	-2601	DDB3969658	DDB_G3969656
899	DDB0232429	6289576	6290075	exon (DDB0348914, exon 2 of 2)	875	DDB0169507	DDB_G0276107
865	DDB0232429	1340019	1340518	promoter-TSS (DDB3952502)	208	DDB3958984	DDB_G3958982
292	DDB0232433	2103285	2103784	promoter-TSS (DDB0252869)	-325	DDB0184572	DDB_G0292824
291	DDB0232429	6452679	6453178	promoter-TSS (DDB0169464)	152	DDB3960498	DDB_G3960496
904	DDB0232428	3321189	3321688	exon (DDB0190469, exon 3 of 3)	1458	DDB0190469	DDB_G0269686
374	DDB0232431	2670442	2670941	exon (DDB0309037, exon 2 of 3)	1174	DDB0186271	DDB_G0284943
930	DDB0232432	2136845	2137344	promoter-TSS (DDB0188179)	154	DDB3956648	DDB_G3956646
114	DDB0232431	670392	670891	promoter-TSS (DDB0218499)	200	DDB0305778	DDB_G0283513
199	DDB0232432	717719	718218	exon (DDB0187644, exon 2 of 2)	2213	DDB0238509	DDB_G0287799
442	DDB0232429	634797	635296	promoter-TSS (DDB3957498)	-169	DDB3957498	DDB_G3957496
429	DDB0232428	3176942	3177441	exon (DDB0190413, exon 1 of 1)	752	DDB0190413	DDB_G0269626
649	DDB0232429	5256693	5257192	promoter-TSS (DDB3963000)	70	DDB3963000	DDB_G3962998
689	DDB0232433	3399116	3399615	TTS (DDB0192167)	793	DDB0347106	DDB_G0293864
886	DDB0232431	5041978	5042477	exon (DDB0187180, exon 4 of 6)	2911	DDB0187180	DDB_G0286897
648	DDB0232428	4667651	4668150	promoter-TSS (DDB0202016)	716	DDB0237652	DDB_G0270338
642	DDB0232430	799866	800365	TTS (DDB0205417)	-1206	DDB3966066	DDB_G3966064
73	DDB0232432	287855	288354	promoter-TSS (DDB3956540)	824	DDB0187480	DDB_G0287461
409	DDB0232428	3013780	3014279	promoter-TSS (DDB3965982)	273	DDB0190363	DDB_G0269564
67	DDB0232431	2889040	2889539	TTS (DDB3947430)	787	DDB0237661	DDB_G0285149
812	DDB0232429	1822284	1822783	promoter-TSS (DDB0168852)	146	DDB3951690	DDB_G3951688
795	DDB0232429	7617359	7617858	TTS (DDB0348054)	902	DDB0348054	DDB_G0277207
241	DDB0232431	4063116	4063615	TTS (DDB0305095)	530	DDB3962212	DDB_G3962210
198	DDB0232432	1516302	1516801	TTS (DDB0237384)	915	DDB0237384	DDB_G0295609
489	DDB0232430	3388687	3389186	exon (DDB0216384, exon 2 of 2)	1405	DDB0218241	DDB_G0280459
794	DDB0232430	4379404	4379903	promoter-TSS (DDB0204147)	424	DDB0346999	DDB_G0281345
585	DDB0232431	3500005	3500504	exon (DDB0347645, exon 2 of 2)	1130	DDB0186624	DDB_G0285635
727	DDB0232430	4207717	4208216	promoter-TSS (DDB3966886)	-283	DDB3966886	DDB_G3966884
327	DDB0232432	1608194	1608693	exon (DDB0233432, exon 1 of 4)	499	DDB0219351	DDB_G0288501
944	DDB0232428	4061005	4061504	exon (DDB0306607, exon 2 of 2)	1015	DDB0190753	DDB_G0270032
939	DDB0232430	3742197	3742696	exon (DDB0204730, exon 1 of 1)	1235	DDB0204730	DDB_G0280785
320	DDB0232431	1996695	1997194	TTS (DDB0186019)	2288	DDB0347381	DDB_G0284439
732	DDB0232429	1035127	1035626	promoter-TSS (DDB0307490)	543	DDB0231434	DDB_G0271892
674	DDB0232429	7099182	7099681	promoter-TSS (DDB0348518)	10	DDB0348518	DDB_G0276665
913	DDB0232428	3978750	3979249	TTS (DDB0216728)	1525	DDB0190716	DDB_G0269986
811	DDB0232430	4159868	4160367	TTS (DDB0348076)	298	DDB0204060	DDB_G0281173
280	DDB0232430	5797070	5797569	exon (DDB0349271, exon 1 of 1)	1380	DDB0349271	DDB_G0295771
273	DDB0232432	167791	168290	exon (DDB0235265, exon 2 of 2)	1467	DDB0235265	DDB_G0287351
471	DDB0232433	2752186	2752685	promoter-TSS (DDB0266566)	292	DDB0191875	DDB_G0293322
622	DDB0232428	265228	265727	exon (DDB0235268, exon 2 of 2)	2183	DDB0235268	DDB_G0267516
202	DDB0232431	265216	265715	exon (DDB0229859, exon 3 of 4)	1175	DDB0229859	DDB_G0283115
249	DDB0232430	3230979	3231478	TTS (DDB3960698)	657	DDB3960698	DDB_G3960696
361	DDB0232433	3155672	3156171	exon (DDB0219887, exon 2 of 2)	1216	DDB0219887	DDB_G0293730
465	DDB0232429	4133672	4134171	promoter-TSS (DDB3966428)	-932	DDB3966428	DDB_G3966426
184	DDB0232430	3864244	3864743	exon (DDB0237580, exon 1 of 2)	2274	DDB0215249	DDB_G0280909
819	DDB0232429	4886275	4886774	exon (DDB0167529, exon 2 of 2)	1638	DDB0167529	DDB_G0274149
776	DDB0232433	2375791	2376290	promoter-TSS (DDB0349317)	115	DDB0191738	DDB_G0293038
894	DDB0232431	3806361	3806860	exon (DDB0233070, exon 2 of 3)	1006	DDB0233070	DDB_G0285901
24	DDB0232429	6410782	6411281	TTS (DDB3963238)	1302	DDB3963238	DDB_G3963236
858	DDB0232433	2883577	2884076	exon (DDB0219856, exon 5 of 5)	-2509	DDB0219857	DDB_G0293446
140	DDB0232433	2336954	2337453	promoter-TSS (DDB0191719)	153	DDB3967180	DDB_G3967178
104	DDB0232428	1597511	1598010	promoter-TSS (DDB0252795)	158	DDB0252794	DDB_G0268174
131	DDB0232430	1897873	1898372	promoter-TSS (DDB0205703)	79	DDB0218165	DDB_G0279399
181	DDB0232430	291501	292000	promoter-TSS (DDB0304454)	-251	DDB0304454	DDB_G0278109
412	DDB0232431	1721928	1722427	promoter-TSS (DDB0185909)	-503	DDB0185909	DDB_G0284229
385	DDB0232429	5547414	5547913	exon (DDB0348767, exon 2 of 2)	-1159	DDB3967270	DDB_G3967268
502	DDB0232433	1955553	1956052	TTS (DDB0184529)	171	DDB0184528	DDB_G0292692
307	DDB0232430	4290059	4290558	exon (DDB0233044, exon 3 of 4)	3428	DDB0204111	DDB_G0280971
314	DDB0232433	2615348	2615847	TTS (DDB0191854)	831	DDB0191854	DDB_G0293256
801	DDB0232430	354981	355480	promoter-TSS (DDB3961054)	-81	DDB3961054	DDB_G3961052
830	DDB0232432	1129307	1129806	exon (DDB0233045, exon 3 of 3)	871	DDB0219314	DDB_G0288067
154	DDB0232433	2298159	2298658	promoter-TSS (DDB0191705)	136	DDB0237399	DDB_G0295637
754	DDB0232432	1814180	1814679	exon (DDB0188050, exon 3 of 7)	814	DDB0188050	DDB_G0288685
355	DDB0232430	4943826	4944325	exon (DDB0204660, exon 1 of 1)	369	DDB0305851	DDB_G0281771
847	DDB0232432	879364	879863	exon (DDB0238210, exon 1 of 2)	1228	DDB0187704	DDB_G0287951
747	DDB0232430	6064944	6065443	TTS (DDB0204897)	1037	DDB0218397	DDB_G0282793
553	DDB0232432	390406	390905	exon (DDB0237494, exon 2 of 2)	953	DDB0237494	DDB_G0287537
159	DDB0232431	2024487	2024986	exon (DDB0235310, exon 1 of 1)	395	DDB3950928	DDB_G3950926
479	DDB0232430	4465426	4465925	exon (DDB0304883, exon 2 of 3)	2008	DDB0304883	DDB_G0281519
704	DDB0232432	3661625	3662124	exon (DDB0219522, exon 1 of 2)	842	DDB0306315	DDB_G0290107
326	DDB0232429	8157985	8158484	exon (DDB0169274, exon 1 of 3)	165	DDB0169274	DDB_G0277571
555	DDB0232432	1861372	1861871	exon (DDB0188066, exon 2 of 2)	532	DDB0188066	DDB_G0288711
681	DDB0232430	1138481	1138980	promoter-TSS (DDB0237747)	265	DDB0206177	DDB_G0278765
47	DDB0232431	3958528	3959027	exon (DDB0191144, exon 2 of 3)	933	DDB0191144	DDB_G0286013
619	DDB0232432	4939264	4939763	exon (DDB0347496, exon 6 of 10)	3252	DDB0347496	DDB_G0291065
37	DDB0232433	3006066	3006565	promoter-TSS (DDB0219870)	195	DDB0304831	DDB_G0293696
335	DDB0232432	2553135	2553634	exon (DDB0188336, exon 3 of 3)	1805	DDB0188336	DDB_G0289257
855	DDB0232430	1932901	1933400	TTS (DDB0348423)	603	DDB0308718	DDB_G0279321
270	DDB0232431	1845216	1845715	TTS (DDB0191426)	1190	DDB0185953	DDB_G0284295
698	DDB0232429	8136917	8137416	promoter-TSS (DDB3962224)	-153	DDB3962224	DDB_G3962222
5	DDB0232431	3040111	3040610	exon (DDB0215823, exon 3 of 3)	1325	DDB0346954	DDB_G0285297
195	DDB0232429	1044395	1044894	exon (DDB0307491, exon 1 of 1)	-1111	DDB0168567	DDB_G0271898
621	DDB0232430	4139116	4139615	exon (DDB0229336, exon 4 of 4)	6558	DDB0229336	DDB_G0281167
538	DDB0232432	2145198	2145697	promoter-TSS (DDB0219392)	156	DDB0230205	DDB_G0288933
524	DDB0232429	5058766	5059265	promoter-TSS (DDB0167469)	467	DDB0167468	DDB_G0275095
554	DDB0232431	1332626	1333125	promoter-TSS (DDB0305607)	-829	DDB0185760	DDB_G0283935
680	DDB0232429	4305561	4306060	promoter-TSS (DDB0167734)	-623	DDB0167734	DDB_G0274515
679	DDB0232431	785439	785938	exon (DDB0347192, exon 2 of 8)	425	DDB0347192	DDB_G0283585
831	DDB0232428	1360891	1361390	exon (DDB0306517, exon 1 of 1)	-1588	DDB0305294	DDB_G0268560
552	DDB0232431	5112175	5112674	exon (DDB0349083, exon 7 of 7)	-1621	DDB0349167	DDB_G0286935
521	DDB0232431	1386168	1386667	exon (DDB0185780, exon 1 of 3)	131	DDB0191457	DDB_G0283903
598	DDB0232429	3954739	3955238	TTS (DDB0308618)	310	DDB0167867	DDB_G0274321
162	DDB0232430	18564	19063	exon (DDB0220617, exon 2 of 2)	-1049	DDB3956228	DDB_G3956226
880	DDB0232433	637199	637698	exon (DDB0235368, exon 2 of 3)	890	DDB0184025	DDB_G0291708
780	DDB0232428	4396148	4396647	TTS (DDB0190874)	452	DDB0190873	DDB_G0270198
433	DDB0232430	1079130	1079629	promoter-TSS (DDB0205538)	-550	DDB0205538	DDB_G0278565
647	DDB0232430	3233550	3234049	exon (DDB0220024, exon 3 of 3)	1279	DDB0220024	DDB_G0280055
74	DDB0232432	1632457	1632956	promoter-TSS (DDB0348959)	-385	DDB0348959	DDB_G0288515
240	DDB0232428	537503	538002	TTS (DDB0189446)	736	DDB0189446	DDB_G0267668
334	DDB0232430	4612260	4612759	TTS (DDB0234962)	273	DDB0232182	DDB_G0281493
890	DDB0232428	2454765	2455264	exon (DDB0306565, exon 2 of 3)	899	DDB0306565	DDB_G0269286
786	DDB0232429	7024925	7025424	TTS (DDB0167104)	125	DDB0233225	DDB_G0276477
440	DDB0232429	5192675	5193174	TTS (DDB0217622)	234	DDB0217621	DDB_G0275283
740	DDB0232429	7708526	7709025	TTS (DDB0348671)	119	DDB0217937	DDB_G0277325
230	DDB0232429	6048023	6048522	exon (DDB0217724, exon 2 of 2)	2566	DDB0217724	DDB_G0275635
115	DDB0232430	1000108	1000607	promoter-TSS (DDB3962090)	214	DDB0308239	DDB_G0278697
299	DDB0232433	2603769	2604268	exon (DDB0191859, exon 3 of 3)	1882	DDB0233471	DDB_G0293266
377	DDB0232429	188499	188998	TTS (DDB0348641)	146	DDB0202820	DDB_G0348640
103	DDB0232428	3556766	3557265	TTS (DDB0190551)	337	DDB0304990	DDB_G0269786
922	DDB0232432	557807	558306	exon (DDB0219263, exon 1 of 4)	1917	DDB0219263	DDB_G0287681
602	DDB0232430	2735490	2735989	exon (DDB0214940, exon 3 of 4)	-1056	DDB3950762	DDB_G3950760
201	DDB0232431	5060354	5060853	promoter-TSS (DDB0187183)	-193	DDB0187183	DDB_G0286909
871	DDB0232433	1301214	1301713	intron (DDB0252562, intron 1 of 1)	442	DDB0191624	DDB_G0292250
841	DDB0232430	5310117	5310616	TTS (DDB0218355)	4242	DDB0205109	DDB_G0281949
423	DDB0232433	365530	366029	TTS (DDB0183909)	1141	DDB0219673	DDB_G0291670
719	DDB0232430	1950349	1950848	TTS (DDB0205723)	642	DDB0205724	DDB_G0279331
612	DDB0232432	67431	67930	promoter-TSS (DDB0346927)	-574	DDB0219210	DDB_G0287265
902	DDB0232431	195062	195561	exon (DDB0218437, exon 2 of 2)	714	DDB0218437	DDB_G0283077
936	DDB0232433	111107	111606	exon (DDB0183813, exon 2 of 8)	1151	DDB0183813	DDB_G0291308
827	DDB0232433	167959	168458	exon (DDB0231427, exon 3 of 4)	1223	DDB0183838	DDB_G0291352
91	DDB0232433	2798723	2799222	TTS (DDB0191904)	1156	DDB0191904	DDB_G0293370
266	DDB0232431	407108	407607	exon (DDB0185411, exon 1 of 1)	177	DDB0220659	DDB_G0283197
701	DDB0232433	2435509	2436008	exon (DDB0191761, exon 1 of 2)	891	DDB0191761	DDB_G0293072
467	DDB0232428	2858062	2858561	promoter-TSS (DDB0308370)	-536	DDB3947460	DDB_G3947458
820	DDB0232430	1959721	1960220	promoter-TSS (DDB3952802)	-454	DDB3952802	DDB_G3952800
174	DDB0232433	1660128	1660627	promoter-TSS (DDB0184406)	299	DDB0184405	DDB_G0292448
474	DDB0232432	4320929	4321428	TTS (DDB0306108)	266	DDB0215998	DDB_G0290637
481	DDB0232430	5780908	5781407	TTS (DDB0347638)	149	DDB0347638	DDB_G0282455
867	DDB0232433	3007742	3008241	TTS (DDB0235104)	690	DDB0235104	DDB_G0295401
214	DDB0232428	2459844	2460343	exon (DDB0190152, exon 2 of 2)	-4180	DDB0190151	DDB_G0269286
422	DDB0232431	4700284	4700783	exon (DDB0187039, exon 3 of 4)	1300	DDB0187039	DDB_G0286609
564	DDB0232433	839557	840056	promoter-TSS (DDB3966676)	-492	DDB3966676	DDB_G3966674
905	DDB0232432	940591	941090	promoter-TSS (DDB0307948)	425	DDB0187725	DDB_G0287993
817	DDB0232428	3519078	3519577	promoter-TSS (DDB0216698)	100	DDB0305320	DDB_G0270942
563	DDB0232430	1889360	1889859	exon (DDB0218164, exon 3 of 4)	1746	DDB0307991	DDB_G0279397
97	DDB0232428	393472	393971	exon (DDB0189395, exon 1 of 1)	1863	DDB0307348	DDB_G0267596
731	DDB0232430	5491911	5492410	promoter-TSS (DDB3955054)	281	DDB3967276	DDB_G3967274
41	DDB0232431	2903453	2903952	promoter-TSS (DDB0186363)	200	DDB0186364	DDB_G0285135
668	DDB0232431	5052366	5052865	TTS (DDB0218867)	531	DDB0218866	DDB_G0286901
52	DDB0232430	4024047	4024546	exon (DDB0347671, exon 3 of 3)	-1408	DDB0347670	DDB_G0281077
750	DDB0232430	5697820	5698319	promoter-TSS (DDB3965708)	44	DDB3965708	DDB_G3965706
688	DDB0232431	3204378	3204877	TTS (DDB0218715)	304	DDB0186485	DDB_G0285377
657	DDB0232430	3732775	3733274	exon (DDB0204725, exon 3 of 5)	3375	DDB0220698	DDB_G0280777
302	DDB0232428	4109109	4109608	exon (DDB0307446, exon 1 of 1)	1746	DDB0307446	DDB_G0270052
774	DDB0232432	698869	699368	TTS (DDB0187635)	362	DDB0187635	DDB_G0287785
229	DDB0232429	1160320	1160819	exon (DDB0216956, exon 1 of 1)	330	DDB0216956	DDB_G0272066
866	DDB0232433	1940762	1941261	exon (DDB0306769, exon 2 of 2)	1308	DDB0184520	DDB_G0292680
768	DDB0232428	2952843	2953342	exon (DDB0201756, exon 1 of 1)	-1188	DDB0190337	DDB_G0269530
910	DDB0232430	3892006	3892505	promoter-TSS (DDB3948322)	127	DDB0215262	DDB_G0280929
693	DDB0232428	2877572	2878071	promoter-TSS (DDB3968906)	68	DDB0234769	DDB_G0294731
673	DDB0232431	831800	832299	promoter-TSS (DDB0185566)	451	DDB0185567	DDB_G0283561
503	DDB0232430	1567478	1567977	TTS (DDB0215322)	3961	DDB0230202	DDB_G0279053
770	DDB0232429	2146839	2147338	exon (DDB0307184, exon 2 of 2)	1323	DDB0307184	DDB_G0272769
593	DDB0232432	84526	85025	promoter-TSS (DDB0187394)	754	DDB0220637	DDB_G0287281
68	DDB0232430	3421723	3422222	exon (DDB0349759, exon 3 of 3)	4904	DDB0234217	DDB_G0280477
188	DDB0232430	4114401	4114900	exon (DDB0238572, exon 2 of 2)	842	DDB0204046	DDB_G0281155
315	DDB0232432	767154	767653	exon (DDB0307665, exon 5 of 5)	-1025	DDB0231129	DDB_G0287821
402	DDB0232429	5994061	5994560	promoter-TSS (DDB3951162)	134	DDB0167164	DDB_G0275489
641	DDB0232432	4733746	4734245	promoter-TSS (DDB0219620)	-518	DDB0266562	DDB_G0290945
893	DDB0232428	4373544	4374043	exon (DDB0190861, exon 2 of 2)	1595	DDB0237327	DDB_G0295503
338	DDB0232429	927909	928408	Intergenic	-1316	DDB0307802	DDB_G0271872
838	DDB0232430	2721727	2722226	promoter-TSS (DDB0308249)	-812	DDB0308249	DDB_G0279941
761	DDB0232433	589024	589523	exon (DDB0233972, exon 1 of 1)	-1065	DDB0306733	DDB_G0291598
576	DDB0232430	1589756	1590255	exon (DDB0237561, exon 4 of 4)	4317	DDB3955448	DDB_G3955446
616	DDB0232432	634067	634566	TTS (DDB0187602)	-1542	DDB3947796	DDB_G3947794
222	DDB0232432	1367787	1368286	exon (DDB0187881, exon 3 of 3)	-2020	DDB0219332	DDB_G0288317
640	DDB0232428	2292857	2293356	exon (DDB0190095, exon 3 of 3)	-2048	DDB0347398	DDB_G0269022
25	DDB0232429	7584391	7584890	promoter-TSS (DDB0169052)	50	DDB0237340	DDB_G0295529
738	DDB0232432	3558823	3559322	TTS (DDB0266824)	1254	DDB0266824	DDB_G0290027
870	DDB0232432	3566812	3567311	promoter-TSS (DDB0347976)	450	DDB0219511	DDB_G0290053
804	DDB0232428	4714846	4715345	promoter-TSS (DDB3959982)	321	DDB0191001	DDB_G0270364
83	DDB0232431	4520915	4521414	exon (DDB0304464, exon 1 of 1)	837	DDB0304464	DDB_G0286447
484	DDB0232432	1599482	1599981	TTS (DDB0305027)	308	DDB0187955	DDB_G0288489
305	DDB0232428	1752368	1752867	exon (DDB0189888, exon 1 of 2)	558	DDB0191151	DDB_G0267462
896	DDB0232431	3480805	3481304	exon (DDB0347051, exon 1 of 1)	156	DDB0347051	DDB_G0285623
928	DDB0232429	8428250	8428749	exon (DDB0218030, exon 2 of 2)	1467	DDB0218030	DDB_G0277799
623	DDB0232430	5627313	5627812	promoter-TSS (DDB0232103)	236	DDB0252798	DDB_G0282315
544	DDB0232433	2412107	2412606	exon (DDB0347438, exon 3 of 3)	-1438	DDB0191754	DDB_G0293060
217	DDB0232428	2121106	2121605	exon (DDB0190042, exon 2 of 2)	1102	DDB0220472	DDB_G0268792
328	DDB0232432	4356830	4357329	exon (DDB0188988, exon 1 of 1)	641	DDB0306702	DDB_G0290605
755	DDB0232431	4697565	4698064	promoter-TSS (DDB0187036)	-975	DDB0231607	DDB_G0286605
239	DDB0232432	2482472	2482971	exon (DDB0191302, exon 3 of 3)	2393	DDB0188310	DDB_G0289175
777	DDB0232433	961163	961662	promoter-TSS (DDB0349305)	377	DDB0184145	DDB_G0291928
122	DDB0232429	6734801	6735300	promoter-TSS (DDB0306232)	-875	DDB0306232	DDB_G0276383
143	DDB0232428	1437308	1437807	exon (DDB0231499, exon 2 of 2)	2072	DDB0189768	DDB_G0268088
878	DDB0232431	1942476	1942975	exon (DDB0185990, exon 2 of 3)	1107	DDB0185990	DDB_G0284395
628	DDB0232429	669099	669598	exon (DDB0185107, exon 1 of 2)	462	DDB0185107	DDB_G0271504
158	DDB0232433	926048	926547	exon (DDB0201652, exon 1 of 6)	211	DDB0184132	DDB_G0291856
269	DDB0232432	4857943	4858442	exon (DDB0189196, exon 2 of 3)	985	DDB0189196	DDB_G0290987
281	DDB0232431	3736118	3736617	TTS (DDB0186716)	285	DDB0186716	DDB_G0285863
464	DDB0232431	920516	921015	promoter-TSS (DDB0185605)	87	DDB0185605	DDB_G0283651
363	DDB0232432	3223474	3223973	TTS (DDB0306817)	312	DDB0188564	DDB_G0289757
46	DDB0232430	5089366	5089865	exon (DDB0204277, exon 2 of 5)	1264	DDB0204277	DDB_G0281899
733	DDB0232428	2931939	2932438	TTS (DDB0220632)	263	DDB0307113	DDB_G0270878
6	DDB0232429	8317738	8318237	exon (DDB0307634, exon 1 of 1)	1878	DDB0218010	DDB_G0277687
562	DDB0232430	2820013	2820512	promoter-TSS (DDB0205914)	-661	DDB0308016	DDB_G0279987
630	DDB0232430	2666049	2666548	promoter-TSS (DDB0206338)	300	DDB3959994	DDB_G3959992
36	DDB0232428	3702812	3703311	exon (DDB0190606, exon 3 of 3)	3538	DDB0201877	DDB_G0270664
518	DDB0232430	5230371	5230870	promoter-TSS (DDB0348159)	443	DDB0205079	DDB_G0281999
183	DDB0232432	1893049	1893548	promoter-TSS (DDB0188082)	382	DDB0231580	DDB_G0288745
497	DDB0232431	5171217	5171716	promoter-TSS (DDB0346932)	-745	DDB0218876	DDB_G0286993
748	DDB0232429	4992166	4992665	exon (DDB0167494, exon 2 of 3)	795	DDB0231381	DDB_G0275125
472	DDB0232428	1598386	1598885	promoter-TSS (DDB0252794)	251	DDB3958568	DDB_G3958566
362	DDB0232429	5094838	5095337	TTS (DDB0305554)	253	DDB0229936	DDB_G0275063
439	DDB0232430	4311881	4312380	TTS (DDB0233503)	1260	DDB0204118	DDB_G0281263
317	DDB0232431	1374519	1375018	promoter-TSS (DDB0185774)	627	DDB0185773	DDB_G0283959
608	DDB0232431	4176027	4176526	promoter-TSS (DDB0305104)	-450	DDB0305104	DDB_G0286207
711	DDB0232430	1362936	1363435	exon (DDB0231212, exon 4 of 4)	2990	DDB0231212	DDB_G0278901
132	DDB0232432	4267331	4267830	promoter-TSS (DDB0188951)	470	DDB0188952	DDB_G0290555
169	DDB0232431	266345	266844	promoter-TSS (DDB0229859)	46	DDB0229859	DDB_G0283115
411	DDB0232432	539018	539517	exon (DDB0306416, exon 2 of 2)	862	DDB0306416	DDB_G0287639
705	DDB0232433	2251015	2251514	exon (DDB0215379, exon 2 of 2)	621	DDB0215379	DDB_G0292806
478	DDB0232433	2850542	2851041	exon (DDB0219853, exon 1 of 2)	2968	DDB0306020	DDB_G0293414
892	DDB0232431	994603	995102	TTS (DDB0229845)	2597	DDB0185634	DDB_G0283697
384	DDB0232432	4799404	4799903	TTS (DDB3954820)	608	DDB0219625	DDB_G0290955
398	DDB0232430	3275332	3275831	TTS (DDB0206525)	366	DDB0347117	DDB_G0280333
836	DDB0232433	101542	102041	TTS (DDB0234066)	781	DDB0183811	DDB_G0294555
942	DDB0232430	5037301	5037800	promoter-TSS (DDB0204253)	335	DDB0218334	DDB_G0281937
546	DDB0232430	3795740	3796239	promoter-TSS (DDB3951324)	-108	DDB3951324	DDB_G3951322
537	DDB0232429	8435966	8436465	exon (DDB0169381, exon 1 of 1)	-1555	DDB0169382	DDB_G0277749
407	DDB0232431	1360540	1361039	exon (DDB0185770, exon 3 of 4)	1814	DDB0185770	DDB_G0283953
18	DDB0232432	806799	807298	exon (DDB0187674, exon 2 of 2)	-1131	DDB3961204	DDB_G3961202
912	DDB0232433	2530897	2531396	TTS (DDB0231730)	705	DDB0219825	DDB_G0292996
376	DDB0232429	4389338	4389837	exon (DDB0167708, exon 1 of 3)	886	DDB0167708	DDB_G0274495
785	DDB0232433	2425444	2425943	TTS (DDB0237515)	171	DDB0191759	DDB_G0293068
522	DDB0232430	3027773	3028272	TTS (DDB3961222)	1196	DDB3961222	DDB_G3961220
125	DDB0232432	3892878	3893377	promoter-TSS (DDB3966952)	-302	DDB3966952	DDB_G3966950
599	DDB0232431	55240	55739	exon (DDB0185285, exon 2 of 2)	3254	DDB0237682	DDB_G0282959
44	DDB0232432	2570269	2570768	promoter-TSS (DDB0266353)	527	DDB3952216	DDB_G3952214
609	DDB0232430	2616289	2616788	exon (DDB0306980, exon 9 of 10)	-2008	DDB0218194	DDB_G0279859
587	DDB0232429	6473464	6473963	TTS (DDB0234839)	704	DDB0234839	DDB_G0294871
667	DDB0232429	662213	662712	TTS (DDB0216889)	852	DDB0216889	DDB_G0271654
741	DDB0232433	1943923	1944422	exon (DDB0347542, exon 5 of 5)	1737	DDB0184521	DDB_G0292682
190	DDB0232428	2059925	2060424	exon (DDB0190016, exon 1 of 1)	3475	DDB0307674	DDB_G0268764
95	DDB0232430	3422463	3422962	exon (DDB0349759, exon 3 of 3)	4164	DDB0234217	DDB_G0280477
298	DDB0232431	4656858	4657357	promoter-TSS (DDB0348206)	-9	DDB0348206	DDB_G0286585
923	DDB0232430	1628913	1629412	exon (DDB0205035, exon 2 of 2)	3458	DDB0205034	DDB_G0279097
714	DDB0232431	1035675	1036174	TTS (DDB0238164)	279	DDB0185650	DDB_G0283725
822	DDB0232428	211848	212347	TTS (DDB0189321)	1741	DDB0346734	DDB_G0267488
601	DDB0232430	2766369	2766868	TTS (DDB0308014)	1132	DDB0205893	DDB_G0279963
313	DDB0232429	7149740	7150239	promoter-TSS (DDB3958658)	115	DDB0202965	DDB_G0276705
243	DDB0232429	5981739	5982238	promoter-TSS (DDB0217716)	147	DDB0217715	DDB_G0275903
231	DDB0232429	4851918	4852417	promoter-TSS (DDB0217589)	359	DDB0167545	DDB_G0274173
779	DDB0232433	2751549	2752048	promoter-TSS (DDB0191873)	255	DDB0191874	DDB_G0293320
551	DDB0232429	4686364	4686863	exon (DDB0167599, exon 3 of 3)	1287	DDB0167599	DDB_G0274397
529	DDB0232430	1073321	1073820	exon (DDB0305037, exon 1 of 2)	116	DDB0305037	DDB_G0278559
148	DDB0232429	1266698	1267197	exon (DDB0206550, exon 1 of 2)	-2679	DDB0206549	DDB_G0272310
753	DDB0232433	1626820	1627319	exon (DDB0306076, exon 3 of 4)	1521	DDB0219750	DDB_G0292530
343	DDB0232428	4206452	4206951	exon (DDB0306613, exon 3 of 3)	1263	DDB0190800	DDB_G0270096
504	DDB0232432	4924857	4925356	exon (DDB0216053, exon 5 of 5)	-2412	DDB0189220	DDB_G0291027
697	DDB0232430	3710177	3710676	exon (DDB0231416, exon 1 of 1)	205	DDB0231416	DDB_G0280763
726	DDB0232432	1544706	1545205	exon (DDB0235218, exon 2 of 2)	1088	DDB0235218	DDB_G0288457
397	DDB0232431	1640030	1640529	promoter-TSS (DDB0185874)	-714	DDB0185874	DDB_G0284137
857	DDB0232430	4890090	4890589	promoter-TSS (DDB0204637)	-24	DDB0204637	DDB_G0281733
707	DDB0232429	6051125	6051624	TTS (DDB0217724)	161	DDB0230142	DDB_G0275515
106	DDB0232430	5019437	5019936	exon (DDB0232390, exon 5 of 5)	2643	DDB0232390	DDB_G0281853
157	DDB0232430	4477710	4478209	exon (DDB0307005, exon 1 of 2)	788	DDB0205577	DDB_G0281431
65	DDB0232428	2375429	2375928	exon (DDB0306560, exon 1 of 1)	4660	DDB0234759	DDB_G0294711
935	DDB0232429	488574	489073	TTS (DDB0232271)	4792	DDB0346862	DDB_G0271610
203	DDB0232428	2458589	2459088	exon (DDB0190152, exon 2 of 2)	-2925	DDB0190151	DDB_G0269286
261	DDB0232429	8096541	8097040	exon (DDB0185023, exon 1 of 2)	219	DDB0233889	DDB_G0277501
908	DDB0232429	4324774	4325273	promoter-TSS (DDB3959454)	-68	DDB3959454	DDB_G3959452
81	DDB0232432	100160	100659	promoter-TSS (DDB0307926)	-632	DDB0219216	DDB_G0287425
321	DDB0232431	3015873	3016372	TTS (DDB0186410)	1314	DDB0347099	DDB_G0285249
459	DDB0232431	4800873	4801372	promoter-TSS (DDB0305397)	106	DDB0187078	DDB_G0286659
792	DDB0232428	4713626	4714125	promoter-TSS (DDB0266553)	283	DDB0304992	DDB_G0270362
624	DDB0232429	1143435	1143934	promoter-TSS (DDB3950588)	331	DDB0168607	DDB_G0271990
86	DDB0232431	290383	290882	TTS (DDB0348386)	281	DDB0185378	DDB_G0283131
284	DDB0232432	2749559	2750058	promoter-TSS (DDB0188403)	482	DDB0188404	DDB_G0289403
823	DDB0232433	769747	770246	promoter-TSS (DDB0237828)	265	DDB3966328	DDB_G3966326
903	DDB0232432	3359270	3359769	promoter-TSS (DDB0347811)	644	DDB3958268	DDB_G3958266
247	DDB0232433	1079517	1080016	exon (DDB0184183, exon 4 of 4)	-2492	DDB0347775	DDB_G0292048
656	DDB0232430	2012501	2013000	exon (DDB0302531, exon 1 of 1)	933	DDB0302531	DDB_G0302530
371	DDB0232429	4513947	4514446	exon (DDB0217549, exon 1 of 5)	307	DDB0217549	DDB_G0274923
204	DDB0232430	1029035	1029534	exon (DDB0205517, exon 4 of 4)	2335	DDB0205517	DDB_G0278531
165	DDB0232429	1168656	1169155	exon (DDB0231724, exon 1 of 1)	671	DDB0168617	DDB_G0272006
289	DDB0232433	1628136	1628635	TTS (DDB0302369)	2116	DDB0302369	DDB_G0292532
729	DDB0232429	7479504	7480003	exon (DDB0307327, exon 2 of 2)	305	DDB3962628	DDB_G3962626
771	DDB0232432	2016978	2017477	exon (DDB0188125, exon 3 of 7)	935	DDB0238695	DDB_G0288815
2	DDB0232431	1811384	1811883	promoter-TSS (DDB0233634)	-772	DDB0233634	DDB_G0284327
435	DDB0232430	1834205	1834704	exon (DDB0205678, exon 2 of 2)	2314	DDB0308243	DDB_G0279249
814	DDB0232431	2190503	2191002	exon (DDB0307067, exon 2 of 2)	1716	DDB3951396	DDB_G3951394
808	DDB0232431	1593560	1594059	exon (DDB0191462, exon 3 of 3)	769	DDB0191462	DDB_G0284037
401	DDB0232430	3173419	3173918	exon (DDB0347797, exon 1 of 2)	285	DDB0206472	DDB_G0280257
845	DDB0232429	5744158	5744657	TTS (DDB0234042)	3290	DDB0191325	DDB_G0275703
924	DDB0232432	4800806	4801305	promoter-TSS (DDB0219625)	-794	DDB0219625	DDB_G0290955
186	DDB0232430	6166488	6166987	promoter-TSS (DDB0204938)	-306	DDB0204938	DDB_G0282809
885	DDB0232429	1915892	1916391	TTS (DDB0203795)	873	DDB0348879	DDB_G0272915
884	DDB0232429	7609769	7610268	TTS (DDB0169060)	320	DDB0307313	DDB_G0277129
147	DDB0232432	4616309	4616808	TTS (DDB0347191)	249	DDB0267138	DDB_G0290799
339	DDB0232429	5990443	5990942	promoter-TSS (DDB0167162)	173	DDB0347937	DDB_G0275483
760	DDB0232429	835392	835891	promoter-TSS (DDB0238820)	251	DDB0168489	DDB_G0271712
228	DDB0232430	4048387	4048886	exon (DDB0204011, exon 1 of 1)	1491	DDB0220667	DDB_G0281095
863	DDB0232430	5965585	5966084	promoter-TSS (DDB0231505)	-799	DDB0349358	DDB_G0282577
749	DDB0232432	1332896	1333395	TTS (DDB0219328)	842	DDB0187866	DDB_G0288279
531	DDB0232429	1828994	1829493	exon (DDB0349433, exon 2 of 3)	1370	DDB0349433	DDB_G0272532
268	DDB0232428	4655636	4656135	exon (DDB0190974, exon 5 of 5)	1152	DDB0231733	DDB_G0270330
829	DDB0232430	2627845	2628344	TTS (DDB0206324)	724	DDB0206323	DDB_G0279843
345	DDB0232428	2339793	2340292	promoter-TSS (DDB0304677)	169	DDB0347025	DDB_G0268894
915	DDB0232431	3498852	3499351	exon (DDB0347645, exon 2 of 2)	2194	DDB0348293	DDB_G0285633
596	DDB0232429	7350365	7350864	exon (DDB0217880, exon 3 of 4)	2064	DDB0217880	DDB_G0277047
172	DDB0232433	2551779	2552278	exon (DDB0191797, exon 2 of 2)	1612	DDB0233083	DDB_G0293120
319	DDB0232429	850240	850739	promoter-TSS (DDB0203623)	-310	DDB0203623	DDB_G0271762
735	DDB0232431	565908	566407	exon (DDB0185465, exon 2 of 2)	1251	DDB0302625	DDB_G0283357
223	DDB0232429	5377793	5378292	exon (DDB0307571, exon 3 of 3)	2973	DDB0217648	DDB_G0275399
404	DDB0232430	1777507	1778006	promoter-TSS (DDB3953474)	-56	DDB3953474	DDB_G3953472
721	DDB0232431	1975288	1975787	TTS (DDB0218604)	1134	DDB0266854	DDB_G0284421
613	DDB0232428	3476797	3477296	TTS (DDB3963520)	1612	DDB3963520	DDB_G3963518
516	DDB0232428	3110190	3110689	TTS (DDB0348252)	1328	DDB0305315	DDB_G0269602
669	DDB0232430	6102967	6103466	TTS (DDB0302694)	2270	DDB0204910	DDB_G0282673
282	DDB0232433	559000	559499	exon (DDB0183987, exon 2 of 2)	372	DDB0183987	DDB_G0291568
420	DDB0232433	2567746	2568245	exon (DDB0306811, exon 3 of 4)	808	DDB0306811	DDB_G0293128
121	DDB0232433	2337961	2338460	promoter-TSS (DDB3967180)	517	DDB0349401	DDB_G0293020
702	DDB0232429	4228037	4228536	exon (DDB0167764, exon 5 of 5)	2630	DDB0167764	DDB_G0274241
952	DDB0232429	7108967	7109466	exon (DDB0308199, exon 1 of 1)	1412	DDB0308199	DDB_G0276677
639	DDB0232432	3594633	3595132	TTS (DDB0219516)	225	DDB0219515	DDB_G0290061
344	DDB0232431	4811137	4811636	promoter-TSS (DDB0218858)	35	DDB0187082	DDB_G0286665
487	DDB0232431	2824098	2824597	promoter-TSS (DDB0348020)	-826	DDB0186327	DDB_G0285015
494	DDB0232432	4937856	4938355	exon (DDB0347496, exon 4 of 10)	1844	DDB0347496	DDB_G0291065
238	DDB0232429	6653376	6653875	exon (DDB0217787, exon 1 of 1)	1667	DDB0217787	DDB_G0276389
873	DDB0232429	5969949	5970448	exon (DDB0306145, exon 1 of 2)	169	DDB0306145	DDB_G0275899
636	DDB0232430	3195873	3196372	promoter-TSS (DDB3950022)	10	DDB0206485	DDB_G0294473
577	DDB0232431	1333909	1334408	exon (DDB0305607, exon 1 of 1)	454	DDB0305607	DDB_G0283935
253	DDB0232428	1150213	1150712	promoter-TSS (DDB0229295)	227	DDB0252804	DDB_G0268398
561	DDB0232431	957298	957797	promoter-TSS (DDB3959968)	5	DDB3959968	DDB_G3959966
448	DDB0232432	3477621	3478120	promoter-TSS (DDB0306681)	-546	DDB0306681	DDB_G0289941
209	DDB0232433	3007061	3007560	TTS (DDB0304831)	189	DDB0304832	DDB_G0293698
216	DDB0232433	2308499	2308998	exon (DDB0214895, exon 5 of 7)	1809	DDB0191711	DDB_G0292986
357	DDB0232429	6724822	6725321	promoter-TSS (DDB0234870)	167	DDB0217790	DDB_G0276393
117	DDB0232429	721837	722336	intron (DDB0233763, intron 4 of 4)	1198	DDB0203607	DDB_G0271750
852	DDB0232432	3808586	3809085	TTS (DDB0188784)	2836	DDB0188784	DDB_G0290217
643	DDB0232431	61210	62089	exon (DDB0185287, exon 1 of 2)	1204	DDB0229844	DDB_G0282963
63	DDB0232432	98619	99254	exon (DDB0307926, exon 2 of 2)	841	DDB0307926	DDB_G0287425
455	DDB0232429	861879	862378	exon (DDB0203625, exon 3 of 4)	-2295	DDB3948146	DDB_G3948144
600	DDB0232428	1967933	1968432	exon (DDB0189968, exon 2 of 2)	1788	DDB0349312	DDB_G0268710
80	DDB0232433	1359786	1360285	TTS (DDB0184289)	1057	DDB0184288	DDB_G0292240
336	DDB0232429	7996196	7996695	TTS (DDB0232123)	1143	DDB0169207	DDB_G0277491
457	DDB0232429	7624769	7625268	exon (DDB0231327, exon 4 of 5)	1447	DDB0217926	DDB_G0277303
821	DDB0232430	4945285	4945784	promoter-TSS (DDB3948412)	-657	DDB3948412	DDB_G3948410
179	DDB0232428	4481537	4482036	promoter-TSS (DDB0201993)	229	DDB0348370	DDB_G0270240
696	DDB0232429	1314010	1314509	exon (DDB0206568, exon 7 of 7)	2398	DDB0349514	DDB_G0272336
383	DDB0232430	2406389	2406888	exon (DDB0306936, exon 1 of 1)	1427	DDB0306936	DDB_G0279665
297	DDB0232433	1327354	1327853	promoter-TSS (DDB0184274)	120	DDB0231136	DDB_G0292220
713	DDB0232430	326247	326746	promoter-TSS (DDB0204441)	265	DDB0347555	DDB_G0278123
676	DDB0232431	565187	565686	promoter-TSS (DDB3968584)	530	DDB0302625	DDB_G0283357
277	DDB0232432	1610307	1610806	TTS (DDB0346988)	2612	DDB0219351	DDB_G0288501
92	DDB0232428	1616738	1617237	exon (DDB0308353, exon 2 of 3)	844	DDB0308353	DDB_G0268180
938	DDB0232430	1496271	1496770	exon (DDB0215287, exon 2 of 2)	1913	DDB0215287	DDB_G0278995
879	DDB0232430	1899395	1899894	promoter-TSS (DDB0205707)	259	DDB0205706	DDB_G0279297
10	DDB0232432	2802357	2802856	exon (DDB3950892, exon 1 of 1)	178	DDB0231106	DDB_G0289443
550	DDB0232429	1912140	1912639	TTS (DDB0217058)	243	DDB0168894	DDB_G0272706
505	DDB0232429	6394403	6394902	exon (DDB0185184, exon 3 of 3)	1442	DDB0185184	DDB_G0276025
670	DDB0232433	3418148	3418647	TTS (DDB0347197)	911	DDB0192176	DDB_G0293880
929	DDB0232429	4246446	4246945	promoter-TSS (DDB0203239)	187	DDB0307240	DDB_G0274687
419	DDB0232429	7172663	7173162	exon (DDB0348720, exon 2 of 2)	218	DDB0202916	DDB_G0276731
837	DDB0232428	4022291	4022790	promoter-TSS (DDB0190737)	267	DDB0307704	DDB_G0270008
133	DDB0232431	2185190	2185689	exon (DDB0186083, exon 3 of 4)	1151	DDB0232047	DDB_G0284585
290	DDB0232428	3388973	3389472	exon (DDB0190493, exon 1 of 1)	799	DDB0190493	DDB_G0269712
625	DDB0232433	60093	60592	exon (DDB0346638, exon 1 of 1)	730	DDB0183796	DDB_G0291289
592	DDB0232433	1357481	1357980	exon (DDB0201569, exon 2 of 2)	534	DDB0184287	DDB_G0292206
149	DDB0232432	1907630	1908129	exon (DDB0219375, exon 2 of 2)	3910	DDB0219375	DDB_G0288751
123	DDB0232431	1480779	1481278	exon (DDB0185809, exon 2 of 2)	2210	DDB0238659	DDB_G0284059
304	DDB0232428	1859902	1860401	exon (DDB0306561, exon 1 of 1)	177	DDB0306561	DDB_G0269048
712	DDB0232428	4244449	4244948	exon (DDB0233404, exon 2 of 2)	663	DDB0233404	DDB_G0270110
631	DDB0232433	3098536	3099035	exon (DDB0220630, exon 1 of 1)	1311	DDB0220630	DDB_G0293590
547	DDB0232429	1848531	1849030	promoter-TSS (DDB3956392)	287	DDB0168861	DDB_G0272512
210	DDB0232428	4126874	4127373	TTS (DDB0201938)	1323	DDB0201937	DDB_G0270720
406	DDB0232430	2979488	2979987	exon (DDB0206393, exon 1 of 2)	356	DDB0308022	DDB_G0280125
258	DDB0232431	3964336	3964835	exon (DDB0186775, exon 1 of 1)	261	DDB0186775	DDB_G0286025
396	DDB0232429	1252426	1252925	exon (DDB0203684, exon 6 of 6)	2720	DDB0203684	DDB_G0272092
482	DDB0232430	1737598	1738097	promoter-TSS (DDB0205641)	-283	DDB0205641	DDB_G0279197
949	DDB0232432	402589	403088	TTS (DDB0187524)	1075	DDB0187523	DDB_G0287545
173	DDB0232428	4345333	4345832	exon (DDB0231351, exon 3 of 3)	489	DDB0190852	DDB_G0270162
530	DDB0232429	3800459	3800958	exon (DDB0217465, exon 2 of 2)	989	DDB0231856	DDB_G0274773
56	DDB0232430	3932262	3932761	promoter-TSS (DDB0203951)	244	DDB3955910	DDB_G3955908
499	DDB0232433	1328348	1328847	promoter-TSS (DDB3950828)	193	DDB0229932	DDB_G0292218
66	DDB0232432	693217	693716	promoter-TSS (DDB0215923)	-723	DDB0238507	DDB_G0287859
19	DDB0232428	3704282	3704781	exon (DDB0190606, exon 3 of 3)	2891	DDB0190606	DDB_G0269842
54	DDB0232428	2057808	2058307	exon (DDB0190016, exon 1 of 1)	1358	DDB0307674	DDB_G0268764
365	DDB0232432	2084245	2084744	promoter-TSS (DDB0188153)	498	DDB0188154	DDB_G0288885
763	DDB0232430	4893963	4894462	exon (DDB0204638, exon 1 of 2)	491	DDB0231722	DDB_G0281735
306	DDB0232430	998016	998515	promoter-TSS (DDB0305701)	287	DDB0205506	DDB_G0278519
70	DDB0232433	1472840	1473339	TTS (DDB0229981)	1475	DDB0229981	DDB_G0292318
470	DDB0232429	4986320	4986819	exon (DDB0217600, exon 2 of 2)	710	DDB0217600	DDB_G0275241
839	DDB0232432	1894173	1894672	promoter-TSS (DDB3947016)	251	DDB0348059	DDB_G0288733
793	DDB0232431	77185	77684	promoter-TSS (DDB0347880)	267	DDB0237359	DDB_G0295563
166	DDB0232432	120770	121269	exon (DDB0306469, exon 1 of 2)	549	DDB0187414	DDB_G0287315
88	DDB0232433	3192057	3192556	promoter-TSS (DDB0233601)	481	DDB0192064	DDB_G0293638
141	DDB0232430	1619646	1620145	exon (DDB0232244, exon 1 of 1)	-1187	DDB3953724	DDB_G3953722
30	DDB0232428	4411360	4411859	promoter-TSS (DDB3947856)	397	DDB0190878	DDB_G0269144
909	DDB0232432	3382348	3382847	TTS (DDB0219946)	2464	DDB0219498	DDB_G0289967
654	DDB0232431	3498325	3498824	TTS (DDB0348293)	1667	DDB0348293	DDB_G0285633
570	DDB0232433	2107692	2108191	exon (DDB0184573, exon 1 of 1)	-1124	DDB0252838	DDB_G0292828
403	DDB0232429	5548244	5548743	exon (DDB0348767, exon 2 of 2)	1805	DDB0348767	DDB_G0275823
252	DDB0232430	1075244	1075743	exon (DDB0205536, exon 1 of 2)	231	DDB0205536	DDB_G0278561
466	DDB0232432	2933700	2934199	exon (DDB0219450, exon 1 of 2)	-1224	DDB3960038	DDB_G3960036
883	DDB0232433	421308	421807	TTS (DDB3950480)	541	DDB3950480	DDB_G3950478
156	DDB0232432	2982383	2982882	exon (DDB0306109, exon 2 of 2)	-1527	DDB3952062	DDB_G3952060
134	DDB0232429	852088	852587	TTS (DDB0308227)	1144	DDB0203624	DDB_G0271764
75	DDB0232431	2657446	2657945	promoter-TSS (DDB0186263)	57	DDB0186263	DDB_G0284929
283	DDB0232428	2970908	2971407	exon (DDB0190346, exon 4 of 4)	2140	DDB0237513	DDB_G0269546
618	DDB0232433	3221953	3222452	promoter-TSS (DDB0216370)	-918	DDB0192075	DDB_G0293656
848	DDB0232432	32813	33312	promoter-TSS (DDB0230182)	-334	DDB0187377	DDB_G0287233
655	DDB0232430	2781897	2782396	TTS (DDB0266862)	1320	DDB0205898	DDB_G0279967
59	DDB0232430	1956564	1957063	promoter-TSS (DDB0205729)	267	DDB0347348	DDB_G0279339
421	DDB0232430	3428023	3428522	exon (DDB0205227, exon 2 of 2)	337	DDB3955862	DDB_G3955860
450	DDB0232430	5631675	5632174	promoter-TSS (DDB3948038)	234	DDB0252801	DDB_G0282323
271	DDB0232430	3424101	3424600	exon (DDB0349759, exon 3 of 3)	2526	DDB0234217	DDB_G0280477
703	DDB0232433	2109922	2110421	intron (DDB0184574, intron 1 of 1)	1106	DDB0184574	DDB_G0292828
491	DDB0232432	4617075	4617574	promoter-TSS (DDB0306705)	-761	DDB0189093	DDB_G0290801
864	DDB0232428	3449041	3449540	exon (DDB0201835, exon 4 of 7)	-1172	DDB0190512	DDB_G0269734
900	DDB0232432	2053573	2054072	promoter-TSS (DDB0188141)	-234	DDB0347654	DDB_G0288843
219	DDB0232431	5233037	5233536	TTS (DDB0187251)	1668	DDB0218885	DDB_G0287109
318	DDB0232432	4342742	4343241	TTS (DDB0305857)	409	DDB3955260	DDB_G3955258
13	DDB0232431	4666582	4667081	exon (DDB0218844, exon 4 of 5)	1137	DDB3958046	DDB_G3958044
799	DDB0232431	5099880	5100379	exon (DDB0187197, exon 3 of 3)	-7620	DDB0187198	DDB_G0286933
105	DDB0232429	4385050	4385549	promoter-TSS (DDB0235284)	-788	DDB0235284	DDB_G0274499
473	DDB0232429	6668687	6669186	promoter-TSS (DDB0230130)	-589	DDB3962452	DDB_G3962450
925	DDB0232430	3145735	3146234	promoter-TSS (DDB3950768)	-492	DDB3950768	DDB_G3950766
840	DDB0232428	1960053	1960552	promoter-TSS (DDB0202295)	-800	DDB0202295	DDB_G0268938
185	DDB0232429	834159	834658	promoter-TSS (DDB0168489)	277	DDB0238820	DDB_G0271710
3	DDB0232432	1480308	1480807	promoter-TSS (DDB3948708)	413	DDB0230067	DDB_G0288387
597	DDB0232429	5293154	5293653	TTS (DDB0167384)	113	DDB0203080	DDB_G0275183
248	DDB0232429	1136180	1136679	exon (DDB0168604, exon 1 of 1)	1241	DDB0168604	DDB_G0271998
390	DDB0232432	4919372	4919871	exon (DDB0346980, exon 5 of 5)	3073	DDB0346980	DDB_G0291027
146	DDB0232432	521172	521671	exon (DDB0219976, exon 2 of 2)	-1607	DDB0219258	DDB_G0287591
111	DDB0232433	2293622	2294121	exon (DDB0349316, exon 1 of 1)	1084	DDB0215540	DDB_G0292952
802	DDB0232429	2084109	2084608	exon (DDB0307518, exon 3 of 3)	1031	DDB0307518	DDB_G0272997
38	DDB0232429	4461536	4462035	exon (DDB0234199, exon 3 of 4)	-4868	DDB3959074	DDB_G3959072
356	DDB0232431	1930729	1931228	exon (DDB0307794, exon 2 of 2)	1978	DDB0185985	DDB_G0284387
408	DDB0232431	3186021	3186520	exon (DDB0218712, exon 2 of 3)	2328	DDB0218712	DDB_G0285409
4	DDB0232429	7564527	7565026	exon (DDB0232113, exon 2 of 2)	718	DDB0202615	DDB_G0276973
528	DDB0232432	3106025	3106524	TTS (DDB0188520)	1174	DDB0216125	DDB_G0289787
164	DDB0232432	449121	449620	promoter-TSS (DDB0304520)	-554	DDB0304520	DDB_G0287597
807	DDB0232431	149714	150213	exon (DDB0232350, exon 2 of 2)	1612	DDB0185320	DDB_G0283009
196	DDB0232430	1254269	1254768	exon (DDB0306904, exon 2 of 2)	3297	DDB0347037	DDB_G0278945
945	DDB0232430	5413982	5414481	exon (DDB0205144, exon 2 of 4)	1053	DDB0349207	DDB_G0349205
242	DDB0232433	1542517	1543016	exon (DDB0184357, exon 2 of 3)	2231	DDB0347559	DDB_G0292396

## Sheet: H3K36me3 Multicellular
PeakID	Chr	Start	End	Annotation	Distance to TSS	Nearest PromoterID	Gene ID
33	DDB0232430	4792278	4792777	exon (DDB0306342, exon 2 of 2)	928	DDB0306342
32	DDB0232428	1558521	1559020	exon (DDB0216585, exon 1 of 2)	517	DDB0216585
21	DDB0232431	3611230	3611729	exon (DDB0186667, exon 2 of 3)	490	DDB0232318
7	DDB0232429	7179308	7179807	promoter-TSS (DDB3959490)	421	DDB0229914
26	DDB0232433	493627	494126	exon (DDB0232111, exon 1 of 1)	1366	DDB0232111
17	DDB0232430	2807648	2808147	exon (DDB0205907, exon 1 of 2)	643	DDB0235261
2	DDB0232432	215320	215819	exon (DDB0215899, exon 1 of 2)	614	DDB0215899
1	DDB0232432	1923622	1924121	promoter-TSS (DDB3961784)	228	DDB0188091
18	DDB0232428	2444495	2444994	promoter-TSS (DDB0306563)	527	DDB0190147
30	DDB0232432	4705652	4706151	exon (DDB0189129, exon 2 of 2)	1240	DDB0189129
16	DDB0232428	4536043	4536542	exon (DDB0190924, exon 2 of 2)	-1258	DDB3952284
44	DDB0232431	3511415	3511914	exon (DDB0186630, exon 2 of 2)	826	DDB0266381
55	DDB0232433	918684	919183	exon (DDB0235331, exon 2 of 2)	1057	DDB0184128
27	DDB0232430	2988227	2988726	exon (DDB0206396, exon 2 of 3)	1033	DDB0206396
25	DDB0232430	3115508	3116007	promoter-TSS (DDB0233339)	379	DDB0206445
28	DDB0232429	1974403	1974902	promoter-TSS (DDB3957770)	-54	DDB3957770
40	DDB0232429	4950538	4951037	exon (DDB0217599, exon 2 of 2)	-2854	DDB0307566
20	DDB0232433	3554033	3554532	exon (DDB0192215, exon 2 of 2)	977	DDB0306896
14	DDB0232433	130608	131107	exon (DDB0231824, exon 1 of 1)	732	DDB0183824
49	DDB0232430	3226012	3226511	exon (DDB0206503, exon 3 of 3)	1209	DDB0215392
24	DDB0232431	5276551	5277050	exon (DDB0348965, exon 1 of 1)	865	DDB0348965
10	DDB0232432	1414244	1414743	exon (DDB0187898, exon 2 of 2)	578	DDB0187898
31	DDB0232429	7190690	7191189	TTS (DDB0234207)	1531	DDB0217855
35	DDB0232431	3842452	3842951	promoter-TSS (DDB3948986)	459	DDB0218756
11	DDB0232431	1249209	1249708	exon (DDB0218546, exon 2 of 2)	883	DDB0218546
53	DDB0232433	2816602	2817101	exon (DDB0191908, exon 2 of 2)	983	DDB0191908
48	DDB0232429	1858986	1859485	exon (DDB0168867, exon 2 of 2)	862	DDB0307176
42	DDB0232430	4820493	4820992	exon (DDB0206583, exon 3 of 4)	1068	DDB0204609
22	DDB0232430	2482143	2482642	exon (DDB0216331, exon 2 of 2)	1204	DDB0216331
46	DDB0232429	5049014	5049513	TTS (DDB3961456)	725	DDB0307252
13	DDB0232432	1148494	1148993	exon (DDB0231197, exon 4 of 4)	1383	DDB0231197
23	DDB0232428	1608688	1609187	exon (DDB0189837, exon 2 of 2)	616	DDB0189837
29	DDB0232429	4121521	4122020	exon (DDB0167808, exon 2 of 3)	1173	DDB0307541
6	DDB0232432	3836098	3836597	exon (DDB0188795, exon 3 of 4)	1524	DDB0233877
50	DDB0232429	7615875	7616374	promoter-TSS (DDB3950606)	-713	DDB3950606
39	DDB0232430	406347	406846	promoter-TSS (DDB3967600)	-571	DDB3967600
36	DDB0232432	1572776	1573275	exon (DDB0347467, exon 2 of 3)	-2861	DDB0252587
3	DDB0232430	6245937	6246436	exon (DDB0218408, exon 2 of 2)	1619	DDB0218408
51	DDB0232431	1778757	1779256	exon (DDB0308487, exon 1 of 1)	1104	DDB0185928
9	DDB0232430	4958762	4959261	exon (DDB0218330, exon 1 of 4)	409	DDB0214814
41	DDB0232430	2223393	2223892	promoter-TSS (DDB3955350)	13	DDB3955350
12	DDB0232428	3835094	3835593	exon (DDB0216722, exon 1 of 1)	583	DDB0234155
47	DDB0232429	5957003	5957502	exon (DDB0167148, exon 1 of 1)	307	DDB0304655
15	DDB0232429	7567996	7568495	TTS (DDB0346868)	688	DDB0217917
52	DDB0232431	1441650	1442149	promoter-TSS (DDB3954742)	449	DDB0218564
38	DDB0232431	3197660	3198159	TTS (DDB0186481)	843	DDB0235215
8	DDB0232433	33148	33647	exon (DDB0183783, exon 3 of 4)	1070	DDB0183783
4	DDB0232433	1621689	1622188	exon (DDB0234260, exon 2 of 3)	1183	DDB0184391
34	DDB0232428	3202418	3202917	TTS (DDB0190420)	786	DDB0252832
56	DDB0232432	779656	780155	exon (DDB0187665, exon 1 of 2)	747	DDB0306474
45	DDB0232430	4013352	4013851	exon (DDB0203994, exon 2 of 2)	818	DDB0346903
37	DDB0232430	2380165	2380664	exon (DDB0233920, exon 2 of 2)	-2508	DDB0237533
43	DDB0232431	3514581	3515080	promoter-TSS (DDB3960898)	641	DDB0218743
19	DDB0232429	7824791	7825290	exon (DDB0229923, exon 1 of 1)	1281	DDB0169143
54	DDB0232431	5029396	5029895	exon (DDB0231841, exon 1 of 2)	426	DDB0187176
5	DDB0232432	1149739	1150238	exon (DDB0231197, exon 4 of 4)	2366	DDB0237382
