# Supplementary material for: Role of epigenetics in unicellular to multicellular transition in Dictyostelium
Source: Genome Biol. 2021 May 4;22:134. doi: 10.1186/s13059-021-02360-9 (PMC8094536; doi:10.1186/s13059-021-02360-9)
Supplement: Supplementary file 5 — Additional file 5: Table S4. RNA-seq differentially expressed genes. [file 13059_2021_2360_MOESM5_ESM.xlsx]

## Sheet: Streaming vs Vegetative
transcript_id	logFC	logCPM	PValue	FDR	Vegetative A	Vegetative B	Streaming A	Streaming B	gene_id
EAL60289	-2.36453	2.18346	0.0129858	0.0432025	5.47174	2.67448	1.71561	3.11044	DDB_G0294392
EAL60294	1.686	4.62538	0.000157374	0.000820285	6.13366	3.94815	50.3933	55.721	DDB_G0294380
EAL60295	3.64518	6.33224	8.13584e-18	1.85884e-16	6.07079	4.7246	181.757	262.462	DDB_G0294376
EAL60303	-3.20078	3.55545	1.40278e-10	1.65408e-09	21.0061	10.6527	5.92399	4.90966	DDB_G0294364
EAL60307	-2.2501	5.12904	1.40521e-11	1.84373e-10	42.6999	35.6911	32.1564	21.0492	DDB_G0294358
EAL60364	7.98289	4.34099	2.79016e-11	3.56629e-10	0	0	39.4548	56.9528	DDB_G0294240
EAL60400	-1.01611	7.8545	0.000113462	0.000613041	228.124	132.518	285.869	283.857	DDB_G0294144
EAL60402	-1.15833	11.4462	5.42306e-05	0.000311921	2941.57	1481.19	3389.46	2859.05	DDB_G0294148
EAL60413	1.46093	4.71609	0.000825189	0.00373449	6.27309	6.10788	52.2111	59.2138	DDB_G0294094
EAL60414	1.83741	4.51508	0.000130808	0.000689807	4.37515	4.02828	51.2919	47.1591	DDB_G0294096
EAL60451	-2.77649	2.31384	0.000522484	0.00245206	5.62418	4.60473	2.95887	1.56014	DDB_G0293904
EAL60461	2.51531	4.38619	4.25278e-06	2.90759e-05	2.842	2.06863	40.9768	51.9853	DDB_G0293924
EAL60470	3.1845	3.56108	0.000119187	0.000637014	0.951025	0.598268	20.7242	28.0863	DDB_G0293942
EAL60471	-1.96992	2.50245	0.00757756	0.0269949	7.71431	2.34142	3.52328	4.52288	DDB_G0293944
EAL60472	-3.10283	3.89475	1.16209e-12	1.69565e-11	27.288	12.6548	7.16567	7.54931	DDB_G0293946
EAL60477	-3.68609	6.68221	1.03146e-31	6.41776e-30	129.361	119.966	33.1527	29.8905	DDB_G0293956
EAL60488	4.18435	3.63588	7.63355e-06	5.02788e-05	0.49445	0.292833	24.7199	28.3052	DDB_G0293978
EAL60496	-6.09588	7.40372	3.3209e-63	2.05335e-60	227.802	196.056	9.76276	10.0939	DDB_G0293850
EAL60502	1.57068	4.18404	0.00322745	0.0127208	4.09505	3.53771	34.582	39.7624	DDB_G0293862
EAL60507	-3.53928	5.07415	1.26621e-21	3.77309e-20	43.4978	47.872	14.2294	11.2015	DDB_G0293872
EAL60508	-2.46684	6.70359	4.75101e-16	9.40035e-15	105.516	115.217	68.8352	62.551	DDB_G0293874
EAL60517	-4.86487	2.45193	1.9355e-06	1.38853e-05	10.2839	4.91189	0.0642365	1.25917	DDB_G0293892
EAL60525	-0.850363	4.89053	0.0116356	0.0397613	24.2013	20.3982	39.356	40.8658	DDB_G0293844
EAL60528	6.18041	3.81715	6.30351e-08	5.45587e-07	0.0908721	0.0594299	22.7633	39.9654	DDB_G0293832
EAL60534	6.93822	5.49566	1.86629e-19	4.74632e-18	0.277184	0.209569	105.419	135.236	DDB_G0293802
EAL60541	9.61739	6.47931	4.53143e-32	2.94931e-30	0.0415262	0.0453367	223.659	298.922	DDB_G0293816
EAL60548	-3.80655	10.4457	5.85571e-30	3.1656e-28	1284.97	1585.47	382.641	300.832	DDB_G0293742
EAL60554	5.96313	3.06356	0.000122569	0.000650232	0.0468666	0	9.1996	23.7554	DDB_G0293754
EAL60556	-2.2786	5.53411	1.41131e-12	2.04423e-11	53.4951	48.8635	31.1131	37.5076	DDB_G0293758
EAL60560	-2.34404	2.53448	0.00259542	0.0104164	6.91866	4.54536	3.78538	3.23616	DDB_G0293766
EAL60561	2.43821	5.23624	3.39445e-08	3.05007e-07	5.88336	4.243	86.0001	93.8042	DDB_G0293768
EAL60569	0.854732	5.96926	0.00913141	0.0318987	21.9639	22.6823	118.102	146.418	DDB_G0293784
EAL60573	-1.58734	6.52689	4.3597e-08	3.8682e-07	98.3269	71.1789	72.7651	110.087	DDB_G0293522
EAL60575	0.773167	7.00392	0.00457437	0.0172792	54.0257	45.3845	262.018	291.64	DDB_G0293526
EAL60578	1.02964	4.8698	0.0113863	0.0389908	9.75958	8.16798	54.6237	64.7097	DDB_G0293532
EAL60581	2.50697	6.47344	8.49305e-13	1.25593e-11	11.7166	13.2985	245.256	220.178	DDB_G0293538
EAL60583	4.70299	4.0647	7.36484e-08	6.30826e-07	0.275695	0.509516	33.0947	42.8619	DDB_G0293542
EAL60590	-4.28794	3.88996	1.26589e-19	3.26982e-18	23.8122	21.4719	3.71421	3.44782	DDB_G0293556
EAL60591	-2.49852	9.03823	1.35313e-21	4.00795e-20	526.491	493.896	308.216	283.71	DDB_G0293558
EAL60595	-2.83781	5.20916	1.27083e-16	2.60837e-15	48.3834	43.1086	24.1991	17.1403	DDB_G0293566
EAL60596	2.81604	7.97367	2.7092e-20	7.26345e-19	40.8459	23.8453	629.275	843.14	DDB_G0293708
EAL60598	1.19035	4.24916	0.0104345	0.0360184	7.20002	2.92677	35.2328	40.242	DDB_G0293572
EAL60600	-2.84767	2.23471	0.000982513	0.00433348	5.51668	4.0672	2.36302	1.62918	DDB_G0293576
EAL60602	1.85727	6.05405	1.94399e-07	1.60132e-06	18.1179	9.31163	134.87	187.314	DDB_G0293580
EAL60617	7.90924	4.78727	6.17221e-15	1.10419e-13	0.0342042	0.0247498	69.4173	68.0377	DDB_G0293610
EAL60620	2.27039	3.11196	0.0147264	0.048305	1.55225	0.406165	9.77503	22.3546	DDB_G0293616
EAL60625	2.7149	4.31727	1.95675e-06	1.40073e-05	2.53472	1.53201	41.6334	47.1563	DDB_G0293626
EAL60635	-1.18067	7.73344	6.03265e-05	0.000344518	156.787	178.741	275.148	214.068	DDB_G0293646
EAL60649	-4.00561	3.35956	2.4374e-13	3.76769e-12	17.4627	12.7027	2.22314	3.51391	DDB_G0293674
EAL60653	-2.83422	1.94916	0.011752	0.0397613	4.46681	2.53034	1.41837	1.43748	DDB_G0293682
EAL60657	3.17264	3.31472	0.000923333	0.00411651	1.1696	0.0794407	15.726	23.8938	DDB_G0293690
EAL60659	0.852542	5.91681	0.00917417	0.0320254	26.5427	16.9465	130.983	122.953	DDB_G0293694
EAL60662	-3.30588	13.0588	9.71237e-21	2.66162e-19	7380.97	9391.77	3384.2	2271.3	DDB_G0293700
EAL60664	2.72266	3.84464	6.75863e-05	0.000377782	1.46216	1.2715	27.5412	33.1686	DDB_G0293704
EAL60668	3.36447	3.90389	5.74449e-06	3.86863e-05	1.12317	0.717718	28.6609	36.4332	DDB_G0293712
EAL60669	-0.822594	5.22277	0.0146773	0.0482562	29.5965	26.0789	59.7311	42.3748	DDB_G0293714
EAL60671	-1.0329	4.31515	0.00495235	0.0185793	15.6235	15.9373	25.7915	24.1151	DDB_G0293718
EAL60674	-3.16642	4.79789	3.5218e-18	8.21727e-17	39.3663	34.2916	17.7761	8.54812	DDB_G0293724
EAL60675	-0.637401	10.9606	0.00897235	0.031443	1385.78	1291.94	2575.16	3087.54	DDB_G0293726
EAL60676	-2.21856	3.36134	1.46968e-05	9.29042e-05	14.4114	7.99867	8.84065	6.48591	DDB_G0293728
EAL60684	1.06489	5.54848	0.0032162	0.0126916	14.6502	14.579	88.8249	111.191	DDB_G0293498
EAL60686	-3.49431	11.8871	4.44214e-38	4.93776e-36	3869.03	3813.49	1120.72	1125.59	DDB_G0293502
EAL60688	1.2055	6.6228	0.00145322	0.00620489	44.4021	17.4354	157.528	297.25	DDB_G0293506
EAL60702	-1.48388	7.28951	1.1085e-08	1.06573e-07	145.06	126.577	161.432	155.218	DDB_G0293480
EAL60709	3.55157	4.77028	6.83053e-10	7.54178e-09	1.72209	1.60325	71.2458	59.282	DDB_G0293450
EAL60714	-5.67297	4.23336	2.37623e-24	8.45612e-23	30.312	30.7953	2.17682	1.34442	DDB_G0293460
EAL60719	1.07416	8.10586	2.06886e-05	0.000127601	100.882	87.9947	641.852	656.104	DDB_G0293434
EAL60739	-1.20573	6.57115	7.11484e-05	0.000396547	68.7908	86.333	106.124	117.006	DDB_G0293410
EAL60752	-3.82956	3.03058	2.42496e-10	2.81244e-09	11.5568	11.313	2.19132	2.67473	DDB_G0293370
EAL60753	-2.73725	2.55809	0.000223612	0.0011304	6.69123	6.12699	3.70424	2.21038	DDB_G0293372
EAL60754	-1.0385	5.38923	0.00179754	0.00753518	35.6599	31.6916	62.2157	44.1909	DDB_G0293374
EAL60758	-1.20573	6.57115	7.10963e-05	0.00039648	68.7908	86.333	106.124	117.006	DDB_G0293382
EAL60773	-3.24623	5.45662	2.62463e-20	7.05584e-19	56.4755	56.079	21.4075	17.0797	DDB_G0293298
EAL60775	5.38341	2.36519	0.011752	0.0397613	0	0.00926313	7.00887	9.81907	DDB_G0293302
EAL60780	-1.63702	6.49634	2.69275e-09	2.78364e-08	99.1397	69.1211	84.9938	89.6017	DDB_G0293312
EAL60796	1.4733	4.10478	0.00581618	0.021438	3.96526	3.62711	40.2164	28.8754	DDB_G0293194
EAL60812	-1.13089	4.25511	0.00240294	0.00975873	16.1981	15.1305	24.4927	21.7417	DDB_G0293226
EAL60814	-1.21545	5.57143	0.00029587	0.00146572	55.6195	26.4265	49.7752	63.0083	DDB_G0293230
EAL60815	5.68043	2.49426	0.00637007	0.02322	0	0	9.51549	9.70462	DDB_G0293232
EAL60821	-2.36074	1.99793	0.011752	0.0397613	3.59383	3.03281	2.25302	1.62665	DDB_G0293244
EAL60822	-2.05179	3.42813	2.60262e-05	0.000158391	12.44	10.1258	9.80782	7.5672	DDB_G0293246
EAL60823	1.14077	4.70735	0.0071333	0.0257742	8.5035	6.3681	43.4283	63.6103	DDB_G0293248
EAL60824	1.73974	7.34787	3.37364e-10	3.82745e-09	45.4856	31.543	400.181	433.296	DDB_G0293250
EAL60826	-1.35207	5.05939	3.33128e-05	0.000199615	31.7221	27.7269	42.1648	33.2951	DDB_G0293254
EAL60849	-1.30967	5.68779	2.02505e-05	0.000125055	46.6176	43.0667	58.8767	58.9825	DDB_G0292994
EAL60850	5.50802	6.03895	9.48221e-23	3.0656e-21	1.64156	0.717718	154.938	211.065	DDB_G0292996
EAL60851	1.08951	7.0485	0.000118161	0.000633586	48.9191	38.7762	268.663	339.163	DDB_G0292998
EAL60852	-2.17798	12.215	1.62125e-12	2.33126e-11	3817.14	4644.75	3481.49	2747.1	DDB_G0293000
EAL60857	9.48883	7.50389	1.87088e-49	5.14128e-47	0.139372	0.234914	521.172	627.942	DDB_G0293010
EAL60865	7.15027	6.5327	2.75423e-31	1.66144e-29	0.640949	0.416519	230.858	311.916	DDB_G0293026
EAL60869	-3.63625	5.57559	3.4049e-24	1.19874e-22	64.4897	61.656	19.6509	13.1578	DDB_G0293034
EAL60877	1.29231	5.17532	0.000881945	0.00396414	10.2902	9.15815	75.7649	79.6079	DDB_G0293050
EAL60878	-1.33739	4.45119	0.000149255	0.000779607	22.9909	15.8592	22.1887	27.4628	DDB_G0293052
EAL60883	-1.44706	6.40863	4.49683e-07	3.57039e-06	80.1506	70.3315	100.224	79.2559	DDB_G0293062
EAL60887	-1.71586	2.73293	0.010689	0.0367048	5.99952	5.46249	6.41229	4.64724	DDB_G0293070
EAL60896	1.92271	8.02372	1.21405e-12	1.76626e-11	56.9846	55.5156	684.313	713.387	DDB_G0293088
EAL60897	-2.62939	3.87053	8.31135e-10	9.05552e-09	20.0534	15.9029	9.8173	8.72323	DDB_G0293090
EAL60904	4.52026	4.87553	4.30095e-12	5.95094e-11	1.25394	0.578861	81.5307	63.0118	DDB_G0293104
EAL60910	1.19538	5.51453	0.0036232	0.0140897	13.4263	13.0777	126.058	71.3803	DDB_G0293116
EAL60913	-1.82247	4.51116	1.09721e-07	9.28544e-07	28.781	18.1105	20.2729	22.4245	DDB_G0293122
EAL60914	1.65171	4.29349	0.000645178	0.00297981	4.54331	3.379	38.6161	42.9994	DDB_G0293124
EAL60915	-1.57557	4.46403	7.3663e-06	4.86156e-05	24.322	17.8874	23.401	22.2941	DDB_G0293126
EAL60927	1.35386	6.35788	6.043e-05	0.000344518	34.8876	11.8655	192.082	188.21	DDB_G0293150
EAL60929	3.78846	6.37897	9.81059e-20	2.54741e-18	6.05851	4.134	253.236	207.238	DDB_G0293154
EAL60933	4.9043	4.37433	1.13878e-09	1.21926e-08	0.534124	0.357017	41.0033	56.7502	DDB_G0293162
EAL60935	2.95148	5.13671	1.70262e-09	1.79382e-08	4.02541	2.67498	69.5789	101.531	DDB_G0293166
EAL60943	8.7511	5.54782	1.37257e-21	4.0534e-20	0.0360275	0.0260791	120.905	130.323	DDB_G0293182
EAL60946	2.01536	3.60052	0.00259858	0.0104164	2.78908	0.780691	19.2891	28.7161	DDB_G0293188
EAL60948	-2.84747	3.83376	3.8146e-11	4.78906e-10	19.0148	17.442	8.39114	7.72125	DDB_G0292986
EAL60949	2.33401	3.12635	0.0147264	0.048305	0.985252	0.910452	15.6258	16.9429	DDB_G0292988
EAL60951	1.34469	7.66122	1.74177e-06	1.25776e-05	56.8375	61.446	511.584	476.157	DDB_G0292804
EAL60952	-2.7999	3.0132	4.75881e-06	3.22017e-05	11.174	8.12394	5.15513	3.51173	DDB_G0292806
EAL60953	-1.47153	10.889	3.63726e-07	2.92073e-06	1942.24	1223.58	2170.62	1469.98	DDB_G0292808
EAL60956	-1.61947	3.25017	0.00190404	0.00792124	8.4476	8.77062	10.2728	7.65841	DDB_G0292814
EAL60957	5.58896	2.73441	0.000982513	0.00433348	0.0400605	0	11.4966	12.7779	DDB_G0292816
EAL60964	4.53286	5.01743	2.15861e-13	3.37363e-12	1.02777	1.01472	85.5302	76.2702	DDB_G0292830
EAL60967	2.82959	6.08251	1.32607e-13	2.12279e-12	8.7617	6.44115	172.398	180.551	DDB_G0292836
EAL60968	0.959536	5.61353	0.00531074	0.0197664	19.3251	13.3957	91.6473	115.16	DDB_G0292838
EAL60979	-2.05485	2.77461	0.0015586	0.00658377	7.55048	5.63625	5.59634	4.41431	DDB_G0292860
EAL60980	-2.0361	4.66899	1.61938e-09	1.7116e-08	30.4642	24.5527	25.2499	17.9939	DDB_G0292862
EAL60985	-1.93548	4.52054	1.45623e-07	1.21986e-06	21.957	26.25	23.5211	17.3364	DDB_G0292872
EAL60990	-1.85763	3.8321	9.06653e-06	5.87395e-05	17.171	11.8931	14.1642	11.5876	DDB_G0292882
EAL60994	8.09751	6.07277	1.13607e-23	3.90248e-22	0.195802	0.112956	144.228	236.191	DDB_G0292890
EAL60995	-3.09745	7.74012	2.44555e-28	1.15208e-26	283.926	185.897	78.1418	98.3448	DDB_G0292892
EAL60999	-3.51792	1.93961	0.000980716	0.00433348	4.31935	3.47557	0.723244	1.13654	DDB_G0292900
EAL61008	-0.985604	4.6406	0.00486082	0.0182428	22.0845	17.1906	39.5724	24.526	DDB_G0292918
EAL61011	-1.71096	3.10716	0.00336332	0.0131985	7.75107	8.02325	9.26721	6.10698	DDB_G0292924
EAL61019	-2.12813	4.91948	4.16632e-09	4.18876e-08	45.502	21.7256	19.4675	29.6021	DDB_G0292940
EAL61033	5.43467	4.20119	2.91328e-09	2.99907e-08	0.217791	0.275075	39.262	46.0816	DDB_G0292968
EAL61036	1.35776	5.34481	0.00044611	0.00213412	11.8153	9.50368	79.1683	99.1028	DDB_G0292974
EAL61051	1.21726	10.3394	2.40599e-05	0.000147019	400.44	440.15	2659.65	3845.52	DDB_G0292754
EAL61053	1.65414	6.37052	3.39292e-07	2.73563e-06	21.8984	17.0536	174.553	225.044	DDB_G0292758
EAL61056	-1.35389	4.92909	0.000109139	0.000590973	25.1408	28.9416	41.5863	27.3644	DDB_G0292764
EAL61073	-1.13535	4.98596	0.000600185	0.00278631	29.7371	23.1022	34.7773	43.1498	DDB_G0292798
EAL61076	-2.24674	2.70488	0.000863552	0.00389208	7.91365	5.14932	4.97141	3.66007	DDB_G0292730
EAL61079	-1.29359	7.71062	6.73337e-07	5.15583e-06	174.256	168.183	235.367	222.763	DDB_G0292552
EAL61083	2.8447	5.43647	2.57869e-10	2.97331e-09	5.863	3.25512	93.3528	121.553	DDB_G0292560
EAL61086	-2.00552	3.23959	0.000318301	0.0015682	9.54564	9.63326	9.77407	5.44239	DDB_G0292566
EAL61090	-1.86162	2.65776	0.00724241	0.0260732	6.38264	4.83805	5.09204	4.65228	DDB_G0292574
EAL61097	1.48049	5.4433	9.34777e-05	0.000511774	12.1625	9.2475	96.4622	98.053	DDB_G0292588
EAL61100	-1.84641	6.08846	2.6028e-08	2.37761e-07	57.2634	75.0511	64.9567	56.8905	DDB_G0292594
EAL61103	-2.04619	7.44671	4.24376e-11	5.2876e-10	144.389	185.908	128.894	137.881	DDB_G0292600
EAL61104	-2.69786	3.02794	4.75881e-06	3.22017e-05	8.34672	10.7502	4.85247	4.3781	DDB_G0292602
EAL61105	-2.72081	5.06031	5.93756e-16	1.1678e-14	42.9474	38.7006	22.2492	17.7557	DDB_G0292604
EAL61117	8.27521	4.59476	4.84663e-14	8.09928e-13	0	0	52.1087	66.0135	DDB_G0292628
EAL61118	-1.93859	2.77588	0.00665917	0.0241581	8.31213	4.46304	6.08533	4.44858	DDB_G0292630
EAL61121	0.819471	7.91947	0.00428321	0.0163479	113.144	76.2848	627.157	446.726	DDB_G0292636
EAL61124	2.00328	4.28604	0.000135454	0.000712413	3.81772	2.49837	38.5843	44.7561	DDB_G0292642
EAL61125	0.968978	5.52631	0.00654773	0.0238062	16.9969	13.4366	99.9376	93.6933	DDB_G0292644
EAL61128	1.53057	5.50208	6.96462e-05	0.000388612	11.5115	10.1751	87.4929	117.37	DDB_G0292650
EAL61129	-1.70909	3.84668	7.5891e-05	0.00042061	16.4173	11.7178	13.9853	13.6788	DDB_G0292652
EAL61133	1.45673	4.85916	0.000365029	0.00178302	8.56027	5.34091	58.1649	66.2622	DDB_G0292660
EAL61143	-2.37648	2.95116	0.000105434	0.000572482	8.8944	7.79939	5.22896	4.89724	DDB_G0292680
EAL61151	4.75933	3.21722	0.000158628	0.000824217	0.173884	0.138045	15.9349	21.4557	DDB_G0292696
EAL61156	1.56581	6.16828	2.73057e-06	1.91721e-05	24.5246	11.0903	155.82	184.013	DDB_G0292706
EAL61166	6.45702	3.19059	3.6416e-05	0.000215598	1.08e-08	0.0127993	18.463	18.3847	DDB_G0292726
EAL61168	-1.28172	5.79959	4.45944e-05	0.000259513	45.2421	50.1039	56.2451	72.7044	DDB_G0292378
EAL61169	-1.63268	6.14436	1.30016e-08	1.24155e-07	70.7178	61.7217	71.4129	67.5225	DDB_G0292380
EAL61173	-3.62682	12.1392	4.44107e-34	3.54318e-32	4267.67	4855.66	1243.92	1211.22	DDB_G0292388
EAL61179	0.875053	6.58997	0.00308163	0.01218	35.6386	34.0608	199.13	218.908	DDB_G0292400
EAL61181	-2.04283	5.46885	1.86363e-10	2.17673e-09	48.1609	45.2777	34.0914	39.7501	DDB_G0292404
EAL61182	-1.55397	3.75775	0.000420255	0.00201629	13.5558	11.4959	15.5699	11.8706	DDB_G0292406
EAL61184	-1.04643	4.61059	0.00181648	0.00760815	19.1562	20.0394	30.3386	31.2207	DDB_G0292410
EAL61189	-2.89759	7.33886	1.23727e-23	4.23542e-22	225.086	132.583	73.0698	80.2521	DDB_G0292420
EAL61191	-5.14517	2.0543	0.00012293	0.000651044	6.49132	3.84387	0.364555	0.211924	DDB_G0292424
EAL61195	-1.6403	2.87854	0.00942431	0.0327714	6.86056	5.85034	8.48448	4.49038	DDB_G0292432
EAL61197	6.13886	3.66371	1.11913e-06	8.3245e-06	0.0476661	0.0773331	25.2909	29.8514	DDB_G0292436
EAL61209	-3.13442	10.2268	2.90774e-30	1.61609e-28	1268.22	1151.09	495.339	405.387	DDB_G0292460
EAL61233	-1.82666	6.24744	2.52366e-10	2.92006e-09	83.9724	64.6935	74.1138	61.4136	DDB_G0292508
EAL61237	6.45702	3.19059	3.6416e-05	0.000215598	1.08e-08	0.0127993	18.463	18.3847	DDB_G0292516
EAL61239	6.47373	3.91002	1.79035e-08	1.6741e-07	0.0564158	0.0618817	28.6568	39.0598	DDB_G0292520
EAL61250	-3.54464	1.6516	0.0078294	0.0277323	1.90321	3.50543	1.15497	0	DDB_G0292542
EAL61252	6.38895	3.85311	1.20482e-06	8.93496e-06	0.120367	0	17.0301	47.7389	DDB_G0292546
EAL61255	1.97483	3.83485	0.00167216	0.00703644	2.63486	1.82266	24.1927	33.7995	DDB_G0292262
EAL61268	3.08745	5.72611	6.34357e-10	7.01979e-09	4.16944	5.51355	175.314	94.7172	DDB_G0292288
EAL61273	-1.33486	3.21897	0.0136477	0.0452015	9.24752	6.00242	10.8482	8.54258	DDB_G0292298
EAL61274	1.21599	6.22806	0.000140541	0.0007376	24.9353	19.881	150.556	188.663	DDB_G0292300
EAL61277	-1.02788	6.02393	0.000501434	0.00237127	51.9792	51.0674	81.4175	83.8171	DDB_G0292306
EAL61279	1.48167	3.83054	0.0114952	0.0393366	3.89618	2.16272	29.3108	26.293	DDB_G0292310
EAL61286	-2.33493	3.05374	3.46305e-05	0.000206509	11.3294	6.69905	4.80494	6.48618	DDB_G0292324
EAL61288	-3.89181	2.21597	3.08014e-05	0.000185239	6.44431	4.6249	0.928417	1.13543	DDB_G0292328
EAL61295	1.81079	5.06089	1.27807e-05	8.14164e-05	9.28549	3.86706	71.9368	78.2853	DDB_G0292342
EAL61304	-5.03707	8.28832	2.48658e-59	1.11817e-56	436.897	299.007	35.17	36.7031	DDB_G0292360
EAL61314	-0.835618	9.08593	0.000365555	0.00178325	451.991	335.09	711.705	715.672	DDB_G0292208
EAL61318	-1.86201	3.22447	0.000516773	0.00243449	10.2206	7.9787	9.7959	6.17658	DDB_G0292216
EAL61322	2.51316	5.15527	3.57841e-08	3.20663e-07	4.40554	4.6312	90.1647	79.1347	DDB_G0292224
EAL61323	1.52113	3.71712	0.0138727	0.0458392	3.15408	2.22843	28.1946	22.661	DDB_G0292226
EAL61326	-1.41078	6.57717	6.23948e-07	4.81612e-06	104.522	64.3159	106.928	96.6989	DDB_G0292232
EAL61328	-2.60243	2.11157	0.00343269	0.0133805	4.79077	3.19283	2.02672	1.92074	DDB_G0292236
EAL61330	-3.46973	3.98028	7.82965e-16	1.52178e-14	27.0028	17.5371	5.48516	7.21497	DDB_G0292240
EAL61334	9.95902	8.69009	1.21451e-65	9.24242e-63	0.430613	0.313368	1180.61	1610.97	DDB_G0292248
EAL61335	-3.39665	5.47824	2.99373e-22	9.31352e-21	59.2601	56.8416	15.9657	19.7846	DDB_G0292250
EAL61338	-0.936368	8.97476	0.000476507	0.00227294	498.01	264.576	605.872	660.222	DDB_G0292256
EAL61341	-0.592849	9.61231	0.0121521	0.0409612	552.237	493.222	1102.26	1167.61	DDB_G0291970
EAL61347	6.92411	5.24206	3.52885e-16	7.08131e-15	0.204506	0.177444	76.3181	120.956	DDB_G0291982
EAL61350	-1.87141	10.0973	1.33888e-14	2.33607e-13	1032.32	898.347	799.588	927.557	DDB_G0291988
EAL61355	7.41009	5.22487	4.20884e-18	9.70583e-17	0.109273	0.125657	96.579	97.7037	DDB_G0291998
EAL61357	1.35253	4.98721	0.000881033	0.00396184	8.34271	7.91751	72.8938	62.5175	DDB_G0292002
EAL61363	11.472	8.05622	1.32499e-60	7.28228e-58	0.0302346	0.0409221	817.69	925.293	DDB_G0292014
EAL61373	-1.75869	3.47302	0.000277528	0.00137969	11.4254	10.0498	11.6055	8.7238	DDB_G0292034
EAL61385	2.82875	5.55715	1.18769e-10	1.41054e-09	5.22736	4.86465	126.08	108.899	DDB_G0292058
EAL61391	1.87786	3.59739	0.00516108	0.0192674	2.13242	1.75308	23.7484	23.6244	DDB_G0292070
EAL61392	-2.00347	4.6671	1.63435e-08	1.53714e-07	26.7925	27.5042	28.6002	15.2114	DDB_G0292072
EAL61396	-3.78199	2.74931	3.05583e-08	2.76843e-07	7.92345	10.0438	2.41785	1.46743	DDB_G0292080
EAL61402	1.42516	4.19164	0.00508875	0.0190477	5.45325	2.95546	27.1628	46.8129	DDB_G0292092
EAL61408	-3.75227	2.54382	9.69242e-07	7.26417e-06	8.10561	6.83598	1.37962	1.8654	DDB_G0292104
EAL61413	-3.08507	2.23883	0.000522484	0.00245206	4.7474	5.31591	1.62648	1.88554	DDB_G0292114
EAL61414	1.75821	5.05583	2.36536e-05	0.000144895	6.21586	7.21208	71.1013	77.6606	DDB_G0292116
EAL61415	2.1478	4.7791	4.24423e-06	2.90374e-05	4.58164	3.92868	64.3218	59.363	DDB_G0292118
EAL61417	0.727603	6.71584	0.0138422	0.0457997	41.6475	40.4784	193.885	252.147	DDB_G0292122
EAL61424	1.38881	6.1023	2.52902e-05	0.000154061	18.5803	18.3226	156.385	159.309	DDB_G0292136
EAL61425	-3.01774	2.39043	0.000146315	0.000765061	6.38174	5.18297	2.92198	1.37764	DDB_G0292138
EAL61430	-1.37548	4.90616	0.000180318	0.000931209	38.5298	16.1211	29.3002	37.9297	DDB_G0292148
EAL61435	-4.65486	4.15377	4.76916e-21	1.34038e-19	38.0757	17.8339	4.09864	2.68023	DDB_G0292158
EAL61450	1.44633	4.11435	0.00545666	0.0202562	3.61269	4.17185	34.3632	35.1531	DDB_G0292188
EAL61461	-2.65242	11.0235	7.24259e-21	2.00703e-19	1983.95	1992.68	1165.59	915.153	DDB_G0291862
EAL61462	-3.29926	12.2928	1.42074e-29	7.32052e-28	4759.17	5214.28	1777.85	1578.81	DDB_G0291864
EAL61463	-1.91941	9.61512	1.11991e-15	2.14714e-14	773.17	632.247	579.727	630.684	DDB_G0291866
EAL61465	-3.61879	11.2891	7.21575e-40	9.64668e-38	2581.82	2546.65	682.489	693.085	DDB_G0291870
EAL61481	5.53691	3.51427	2.62134e-06	1.84707e-05	0.206742	0	21.3718	27.1469	DDB_G0291902
EAL61491	-4.45198	4.04375	1.02516e-21	3.06403e-20	29.8254	21.1992	3.97703	3.22465	DDB_G0291922
EAL61498	-1.46574	5.24681	0.000196901	0.00100565	54.2714	17.2884	35.4697	45.9802	DDB_G0291936
EAL61499	4.91701	4.36861	7.68271e-10	8.43563e-09	0.472244	0.405526	42.2715	55.0153	DDB_G0291938
EAL61515	-1.34122	3.61442	0.00460419	0.0173521	12.0722	8.85016	14.248	12.3227	DDB_G0291788
EAL61519	1.41574	4.57293	0.00184217	0.00768645	6.43272	4.96469	44.1411	55.2441	DDB_G0291796
EAL61530	7.32275	4.09825	4.33092e-10	4.86884e-09	0.016924	0.0183355	31.5107	47.6522	DDB_G0291818
EAL61534	-1.17112	10.6589	0.00132681	0.005712	1923.38	698.381	1448.06	2179.89	DDB_G0291826
EAL61535	-2.46385	2.66141	0.000493517	0.00233606	8.16115	5.10341	4.11794	3.37278	DDB_G0291828
EAL61538	-2.89672	11.5171	1.27908e-31	7.9087e-30	3291.26	2513.85	1174.62	1356.17	DDB_G0291834
EAL61553	5.55604	2.9749	0.000406241	0.00195284	0.0477817	0.0354354	14.7591	15.5492	DDB_G0291714
EAL61554	4.66592	2.79345	0.0023643	0.00962158	0.127318	0.0689343	11.9826	13.5083	DDB_G0291716
EAL61556	4.04942	4.60587	2.86876e-10	3.27721e-09	1.20848	0.840247	57.3845	58.6488	DDB_G0291720
EAL61558	1.99968	3.94018	0.000957089	0.00425254	2.25548	2.52894	24.9254	38.3266	DDB_G0291724
EAL61564	-2.95538	5.35741	3.60874e-18	8.4003e-17	59.4234	43.3056	18.1148	24.4968	DDB_G0291736
EAL61565	4.16677	4.73848	5.50228e-11	6.80425e-10	1.04157	1.06268	58.9824	70.2786	DDB_G0291738
EAL61566	-2.15467	4.55957	3.84869e-10	4.34151e-09	32.7654	19.9431	19.403	18.6332	DDB_G0291740
EAL61573	1.3209	4.25342	0.00735226	0.0264398	4.43613	4.93402	42.5024	34.0502	DDB_G0291754
EAL61579	3.38594	3.94748	3.43569e-06	2.38856e-05	1.12093	0.760414	32.0924	35.3553	DDB_G0291766
EAL61581	-2.94872	4.09859	1.51988e-13	2.41351e-12	27.1157	17.7264	8.7308	9.78662	DDB_G0291770
EAL61585	-1.00276	3.99343	0.0137034	0.0453557	14.9516	9.73337	17.7967	21.9945	DDB_G0291778
EAL61588	1.38805	4.00737	0.00921599	0.0321261	4.67626	2.73794	28.7289	34.8719	DDB_G0291704
EAL61596	-2.39002	4.58134	2.05826e-11	2.65134e-10	26.1004	29.7455	19.2043	15.2663	DDB_G0291225
EAL61598	-1.64058	3.48216	0.000958143	0.00425254	11.6807	9.18854	10.3613	11.104	DDB_G0291229
EAL61599	1.55837	4.38104	0.00111763	0.00489017	4.57909	4.40532	43.4192	43.2229	DDB_G0291231
EAL61600	1.67166	4.83403	0.000137611	0.000722986	6.81528	5.14443	62.3734	62.0843	DDB_G0291233
EAL61601	-1.55215	10.4476	8.5701e-10	9.31693e-09	1493.06	886.905	1245.6	1347.07	DDB_G0291235
EAL61602	1.92577	8.95635	3.19072e-12	4.48378e-11	118.534	102.451	1137.07	1613.75	DDB_G0291237
EAL61603	1.6076	4.43767	0.000758107	0.00344984	4.60817	4.50944	42.9105	48.098	DDB_G0291239
EAL61604	1.90368	5.96947	1.08932e-07	9.22656e-07	12.4841	12.2599	157.257	145.02	DDB_G0291241
EAL61609	2.52483	5.34816	1.17275e-08	1.12423e-07	5.61392	4.82293	85.2582	112.022	DDB_G0291251
EAL61610	6.80749	10.0447	3.89248e-81	6.41806e-78	10.7912	9.28095	3840.22	3499.13	DDB_G0291253
EAL61611	-2.51041	10.0563	9.82162e-17	2.03835e-15	895.693	1103.65	610.491	560.322	DDB_G0291255
EAL61614	2.59672	3.69589	0.000439579	0.0021039	1.40689	1.21802	23.2888	30.179	DDB_G0291261
EAL61618	1.49127	7.0608	3.04316e-06	2.12914e-05	28.7777	41.0964	308.555	343.735	DDB_G0291269
EAL61620	-2.38048	2.25559	0.00741746	0.0265584	5.08193	3.72644	2.35307	2.82859	DDB_G0291273
EAL61624	-1.43847	5.79031	1.53417e-06	1.11599e-05	57.6101	42.6141	55.0285	64.6723	DDB_G0291281
EAL61627	2.16704	3.48504	0.00297126	0.0117673	1.83217	1.08948	21.21	22.712	DDB_G0291287
EAL61634	-2.57702	3.85434	1.46718e-09	1.56241e-08	17.7798	17.3327	10.7966	7.98574	DDB_G0291301
EAL61635	1.86576	3.48244	0.00912981	0.0318987	2.00261	1.54999	20.0185	23.0178	DDB_G0291303
EAL61640	-3.1523	3.30418	1.56783e-09	1.66066e-08	14.8471	11.0805	4.18378	4.94228	DDB_G0291312
EAL61641	-5.77141	4.4017	3.46953e-27	1.47313e-25	36.1194	32.32	1.22063	2.47594	DDB_G0291314
EAL61647	-3.62122	6.3751	4.54713e-27	1.90613e-25	128.315	79.8404	33.4492	20.4043	DDB_G0291326
EAL61648	-1.90982	2.73481	0.00262122	0.0104817	6.43984	5.75741	5.90564	4.34959	DDB_G0291328
EAL61654	-1.23532	4.60686	0.00143828	0.00615438	20.469	21.2024	38.951	18.4158	DDB_G0291340
EAL61663	-2.10614	3.50365	1.58704e-05	9.956e-05	12.4309	11.8261	9.3945	8.59967	DDB_G0291358
EAL61665	-1.69074	3.98237	1.94058e-05	0.000120819	13.8379	16.9819	17.1908	13.5419	DDB_G0291362
EAL61666	-1.10567	7.90119	0.000586197	0.00272393	158.911	207.105	327.847	238.622	DDB_G0291364
EAL61667	-2.10093	5.16299	7.84686e-10	8.58728e-09	52.4844	26.0476	30.292	28.0378	DDB_G0291366
EAL61672	-2.00883	4.43358	7.63142e-09	7.50474e-08	26.82	19.7176	20.9984	16.2275	DDB_G0291376
EAL61678	1.51297	3.71763	0.0138727	0.0458392	3.00213	2.40896	28.5004	22.3313	DDB_G0291388
EAL61681	-1.76944	4.12393	2.76871e-06	1.94261e-05	18.9138	16.106	19.1076	13.9631	DDB_G0291394
EAL61685	0.901666	6.90002	0.00159055	0.00670731	43.2211	42.7918	252.558	273.862	DDB_G0291402
EAL61688	-1.32767	3.73703	0.00265108	0.0105925	11.742	11.1248	13.2479	16.0936	DDB_G0291408
EAL61691	-2.23901	6.38821	1.59379e-13	2.52682e-12	114.948	63.4173	62.2259	58.1923	DDB_G0291414
EAL61694	2.30185	3.49972	0.00297126	0.0117673	0.995533	1.71017	17.6887	27.119	DDB_G0291420
EAL61698	2.43514	5.82888	1.46514e-09	1.56192e-08	8.35249	7.68247	162.364	120.504	DDB_G0291428
EAL61701	3.52144	8.72325	3.16883e-31	1.89996e-29	31.8154	38.1902	1281.45	1370.01	DDB_G0291434
EAL61723	3.0497	3.70821	0.000114902	0.00061907	1.06906	0.869194	27.7896	27.0854	DDB_G0291478
EAL61725	-1.56106	5.52424	9.27379e-07	6.97155e-06	42.8164	43.2475	46.1586	49.1033	DDB_G0291482
EAL61730	2.64163	3.00677	0.0109248	0.0374494	0.81533	0.548065	22.0023	7.6085	DDB_G0291492
EAL61738	9.18077	5.39019	5.82819e-16	1.14857e-14	0	0	69.8882	153.075	DDB_G0291508
EAL61741	5.32934	2.86637	0.00132165	0.00569225	0.0676822	0.0277438	10.623	16.8163	DDB_G0291514
EAL61746	6.29831	5.06456	4.65422e-16	9.2273e-15	0.331088	0.220607	82.4935	88.1496	DDB_G0291524
EAL61747	-2.60699	12.1878	1.00049e-17	2.25462e-16	3960.26	4761.32	2583.58	2184.81	DDB_G0291526
EAL61750	2.37471	4.80481	1.68537e-06	1.2206e-05	4.82333	2.70086	52.0327	76.3265	DDB_G0291532
EAL61753	-1.67	3.61011	0.000354328	0.00173533	13.4911	9.75917	12.9282	10.524	DDB_G0291538
EAL61756	4.68009	4.72108	1.34656e-11	1.77148e-10	0.818355	0.611402	52.3356	76.2785	DDB_G0291544
EAL61767	-2.558	2.64997	0.000493517	0.00233606	6.87116	6.52846	4.65954	2.4086	DDB_G0291566
EAL61768	-3.88061	6.39371	3.79704e-32	2.51219e-30	111.287	100.749	18.7932	27.9988	DDB_G0291568
EAL61770	3.04549	3.62879	0.00024615	0.00123628	1.11053	0.702733	34.8752	16.378	DDB_G0291572
EAL61771	-2.52751	5.24174	2.33813e-13	3.63126e-12	47.5869	41.2635	31.9796	17.7837	DDB_G0291574
EAL61788	1.77743	4.0367	0.00152977	0.00649401	3.18447	2.78102	26.8873	40.4213	DDB_G0291608
EAL61800	5.22436	3.01327	0.000223612	0.0011304	0.0568762	0.0864242	16.8781	14.4169	DDB_G0291632
EAL61807	0.796246	7.54065	0.00375923	0.0145558	93.8574	53.1697	435.508	381.197	DDB_G0291646
EAL61808	-1.49527	4.89169	2.36823e-05	0.000144981	24.3935	30.5625	33.7324	29.9577	DDB_G0291648
EAL61809	-1.59539	3.84351	0.000241577	0.00121873	15.0126	12.0604	16.9103	11.9134	DDB_G0291650
EAL61812	0.86132	5.65932	0.013132	0.0436418	16.5821	18.7702	103.422	106.855	DDB_G0291656
EAL61817	5.5256	3.49133	4.75881e-06	3.22017e-05	0.112606	0.090674	17.8805	29.74	DDB_G0291666
EAL61818	6.22039	3.98825	1.44458e-08	1.37152e-07	0.105106	0.0768888	28.4225	43.7441	DDB_G0291668
EAL61822	-2.80743	2.20992	0.000982513	0.00433348	4.0485	5.20747	1.70234	2.26177	DDB_G0291676
EAL61832	1.04784	5.90527	0.00460649	0.0173541	29.4405	10.0143	102.026	158.679	DDB_G0291211
EAL61844	-4.74891	6.28743	1.02501e-41	1.53643e-39	118.69	90.3782	12.1188	12.7351	DDB_G0291121
EAL61845	6.48338	4.47137	5.66256e-12	7.67394e-11	0.13996	0.110597	46.6691	59.98	DDB_G0291123
EAL61847	-1.70703	6.51061	2.15056e-08	1.97911e-07	83.3273	86.7095	97.6597	73.018	DDB_G0291127
EAL61848	-1.48069	5.9771	3.69099e-06	2.54637e-05	77.5425	38.6069	71.0588	61.2982	DDB_G0291129
EAL61852	-2.48378	2.53195	0.000406241	0.00195284	5.53963	6.28498	2.19558	4.35219	DDB_G0291137
EAL61856	-1.23964	5.02154	0.000141605	0.00074279	32.626	23.4842	39.9371	36.8269	DDB_G0291145
EAL61861	1.61978	6.29006	9.72883e-07	7.28595e-06	21.2614	16.1625	160.89	213.932	DDB_G0291155
EAL61862	1.3843	4.2179	0.00415002	0.0159256	4.8041	3.97168	41.1104	33.8512	DDB_G0291157
EAL61866	-2.24744	3.44424	9.25185e-06	5.99009e-05	16.0568	8.02281	10.2211	5.9347	DDB_G0291165
EAL61869	6.49256	5.76183	3.58019e-22	1.10234e-20	0.404217	0.490864	138.246	157.703	DDB_G0291171
EAL61870	-1.00091	5.12714	0.00204679	0.00846171	28.3977	27.0443	44.5194	45.5982	DDB_G0291173
EAL61871	-2.59061	2.45672	0.000734618	0.00335037	6.79435	4.50681	2.94565	2.82499	DDB_G0291175
EAL61873	-1.61337	9.19249	6.27007e-07	4.83098e-06	470.24	514.805	656.052	405.465	DDB_G0291179
EAL61874	4.00206	4.58348	6.24853e-10	6.92237e-09	0.968069	1.1111	54.4756	59.4312	DDB_G0291181
EAL61879	-1.99165	9.13472	2.71189e-09	2.79767e-08	499.214	513.592	531.542	304.308	DDB_G0291191
EAL61880	-2.63385	2.50915	0.000406241	0.00195284	6.72156	5.26305	3.37248	2.574	DDB_G0291193
EAL61881	-1.99655	2.461	0.00757756	0.0269949	5.01591	4.69711	5.13093	2.48304	DDB_G0291195
EAL61885	1.14742	4.67531	0.00715581	0.0258461	7.95625	6.48929	46.7648	57.6477	DDB_G0291075
EAL61886	0.637781	9.04034	0.013404	0.0445136	220.037	225.016	1054.04	1232.21	DDB_G0291077
EAL61888	-1.36534	5.18427	4.52121e-05	0.000262798	31.5928	33.1552	33.7865	48.3635	DDB_G0291081
EAL61891	-2.07009	2.61473	0.00724241	0.0260732	5.44638	6.01268	5.02225	3.54415	DDB_G0291087
EAL61909	7.50798	8.239	4.39323e-60	2.17311e-57	1.64778	1.59664	942.617	1045.84	DDB_G0290957
EAL61910	3.0066	5.77911	3.7853e-12	5.28427e-11	5.39555	5.2854	158.536	122.552	DDB_G0290959
EAL61911	6.06335	3.82817	5.90424e-08	5.14631e-07	0.105755	0.0694353	27.2952	35.9106	DDB_G0290961
EAL61913	5.70373	2.67106	0.000982513	0.00433348	0.0197183	0	9.63943	13.2357	DDB_G0290965
EAL61915	-3.30125	3.11741	3.80735e-08	3.39334e-07	16.1847	6.78151	3.22112	3.99629	DDB_G0290969
EAL61918	-4.6423	6.61224	4.05496e-44	7.16352e-42	143.226	110.065	15.1685	17.3877	DDB_G0290975
EAL61927	-4.65621	3.3158	2.4374e-13	3.76769e-12	13.3104	17.3571	1.52147	2.05968	DDB_G0290993
EAL61929	-1.56215	5.11914	2.08125e-06	1.48341e-05	32.6201	33.0485	37.5609	34.8045	DDB_G0290997
EAL61948	2.74978	3.44388	0.000543143	0.00252981	1.62484	0.271542	20.7076	22.8806	DDB_G0291035
EAL61949	-1.80733	6.52238	8.02147e-11	9.68943e-10	105.311	72.4556	84.1702	79.4729	DDB_G0291037
EAL61951	3.8462	3.51369	6.75119e-05	0.000377782	0.734338	0.176034	21.6426	25.969	DDB_G0291041
EAL61955	-1.19611	7.08647	4.05851e-06	2.78439e-05	127.035	95.6205	160.228	154.375	DDB_G0291049
EAL61961	-1.55109	6.75959	1.00767e-08	9.77338e-08	117.133	79.2558	100.444	115.726	DDB_G0291061
EAL61969	4.22583	8.20099	5.61388e-40	7.60797e-38	17.6779	12.8375	880.108	979.165	DDB_G0290907
EAL61971	-1.40414	8.16693	2.05603e-05	0.000126889	348.39	148.127	331.366	255.356	DDB_G0290911
EAL61972	-1.36471	3.45501	0.00650689	0.0236751	8.73792	9.8607	12.4696	10.739	DDB_G0290913
EAL61980	0.842019	5.74542	0.0133332	0.0442934	19.5148	18.6797	115.392	107.876	DDB_G0290929
EAL61981	5.91432	3.65599	1.11913e-06	8.3245e-06	0.0903796	0.0735677	23.2188	31.5454	DDB_G0290931
EAL61985	6.69262	3.25878	1.97507e-05	0.000122121	0	0	17.5216	21.6341	DDB_G0290939
EAL61986	6.02506	2.74182	0.000522484	0.00245206	0	0	9.59306	14.9168	DDB_G0290941
EAL61992	-1.53147	4.89049	5.90031e-06	3.96009e-05	27.6489	28.0928	32.6508	29.9904	DDB_G0290953
EAL61994	1.67173	4.2582	0.0012426	0.00540352	4.37436	3.23315	38.0229	41.4809	DDB_G0290859
EAL62004	7.58863	5.87837	9.99138e-25	3.60747e-23	0.191061	0.212268	164.058	160.969	DDB_G0290879
EAL62007	1.62297	7.78578	4.08254e-09	4.11289e-08	67.2997	46.1941	614.537	513.063	DDB_G0290885
EAL62017	5.92563	4.58775	1.75573e-12	2.51731e-11	0.190614	0.284877	52.4314	64.3065	DDB_G0290845
EAL62019	2.342	3.83236	0.00054746	0.00254872	1.89167	1.59953	31.6213	27.3845	DDB_G0290849
EAL62034	-1.36048	3.57032	0.00371431	0.0144157	11.8148	8.54587	13.0754	12.4279	DDB_G0290801
EAL62035	4.62934	4.30383	3.69523e-09	3.73793e-08	0.538166	0.49452	38.5052	53.5905	DDB_G0290803
EAL62061	3.28856	3.75364	4.93111e-05	0.000285284	1.21161	0.491131	37.5082	19.7502	DDB_G0290753
EAL62063	-1.38012	4.69123	8.15677e-05	0.000450558	30.358	16.452	31.2711	26.5555	DDB_G0290757
EAL62067	1.21542	4.36343	0.00822815	0.0289272	6.10161	4.80084	36.2383	46.4657	DDB_G0290723
EAL62068	-2.38285	9.23504	2.29584e-18	5.4207e-17	757.632	424.815	346.1	375.802	DDB_G0290725
EAL62082	2.72033	3.60296	0.00076555	0.00347731	1.20728	1.01727	24.348	25.3724	DDB_G0290719
EAL62094	1.09033	5.12547	0.00477631	0.0179529	10.9181	10.0896	67.3627	78.6131	DDB_G0290687
EAL62100	-3.42848	3.49618	1.7201e-11	2.23907e-10	16.5143	14.6843	5.95893	3.09994	DDB_G0290479
EAL62101	-1.29929	3.65525	0.00560105	0.0207067	10.1696	11.0689	15.4628	12.3218	DDB_G0290481
EAL62102	-1.3964	5.60493	1.45199e-05	9.19037e-05	44.7617	42.1638	61.5084	45.9218	DDB_G0290483
EAL62106	1.32236	7.6629	5.66699e-06	3.81904e-05	75.9452	46.7038	405.175	584.979	DDB_G0290491
EAL62108	-1.37545	3.83456	0.00152977	0.00649401	15.2354	9.82668	15.4248	15.6919	DDB_G0290495
EAL62118	-1.17415	4.33263	0.00153553	0.00651015	22.3473	11.4758	22.6726	25.6712	DDB_G0290515
EAL62122	1.85462	4.69744	5.94524e-05	0.000339782	4.9434	4.65279	55.0928	58.6202	DDB_G0290523
EAL62124	5.46468	2.67296	0.00420272	0.0160531	0.0214027	0.023173	9.85181	13.0349	DDB_G0290527
EAL62126	1.95759	6.15635	7.95252e-09	7.78183e-08	17.1808	10.6365	166.484	184.298	DDB_G0290531
EAL62128	-3.78023	4.1702	6.5635e-20	1.73154e-18	26.4635	25.8836	6.50796	5.50756	DDB_G0290535
EAL62134	0.661212	8.77017	0.00568963	0.0210185	214.758	156.333	905.644	994.528	DDB_G0290547
EAL62148	3.09342	7.59359	1.64897e-22	5.21191e-21	21.5136	18.9345	491.94	637.404	DDB_G0290575
EAL62150	4.33292	3.2491	8.92911e-05	0.000490525	0.473752	0	12.5936	25.7173	DDB_G0290579
EAL62155	6.74596	3.30193	1.06802e-05	6.86547e-05	0	0	18.8717	21.773	DDB_G0290589
EAL62158	3.56644	3.02685	0.00437509	0.0166408	0.350143	0.349951	12.5226	18.5441	DDB_G0290595
EAL62159	-1.56231	4.476	8.14123e-06	5.33739e-05	22.9579	19.38	24.366	21.9285	DDB_G0290597
EAL62163	-1.79972	2.61645	0.0118808	0.0400876	6.02627	4.56897	5.70431	3.90082	DDB_G0290605
EAL62173	5.9173	2.75367	0.000522484	0.00245206	0.0104627	0	10.2304	14.5401	DDB_G0290625
EAL62176	-2.55327	2.0567	0.00637007	0.02322	4.70429	2.72836	1.96034	1.8325	DDB_G0290631
EAL62179	3.76332	5.8884	2.46899e-16	5.01555e-15	2.83913	4.17938	164.48	150.315	DDB_G0290637
EAL62188	-2.88026	4.69855	7.08626e-15	1.26314e-13	43.8405	22.9227	16.9377	11.9059	DDB_G0290655
EAL62190	-2.72669	5.41615	1.98549e-15	3.70613e-14	50.0623	52.1616	27.1977	23.1082	DDB_G0290659
EAL62198	5.75728	2.97916	0.000406241	0.00195284	0.0277344	0.0304123	10.2136	20.2883	DDB_G0290675
EAL62204	2.26415	3.97987	0.000203616	0.00103567	2.28272	1.87802	28.5584	37.7701	DDB_G0290377
EAL62209	-2.50462	4.6406	1.94299e-13	3.04627e-12	32.0668	27.6217	20.8538	12.9916	DDB_G0290387
EAL62212	-1.54492	6.40341	2.87081e-08	2.61519e-07	81.9217	71.7483	85.5999	85.9274	DDB_G0290393
EAL62213	-1.75979	4.07701	6.80505e-06	4.50317e-05	18.6843	15.0967	17.2501	14.8575	DDB_G0290395
EAL62216	-1.65093	3.26551	0.00190404	0.00792124	11.1792	6.4749	8.50958	9.47556	DDB_G0290401
EAL62217	-2.47539	4.89055	3.66418e-13	5.58547e-12	40.9195	29.3645	22.3633	18.2565	DDB_G0290403
EAL62218	2.92893	2.88684	0.0118808	0.0400876	0.551556	0.434508	12.7585	14.1434	DDB_G0290405
EAL62220	-1.79184	2.94093	0.00375503	0.0145452	6.90893	7.16472	7.73994	5.18096	DDB_G0290409
EAL62221	-3.66982	2.10868	0.00012293	0.000651044	3.99545	5.61123	1.04557	1.05233	DDB_G0290411
EAL62228	-1.38277	3.86491	0.00104053	0.00457916	15.0507	10.6284	18.1357	13.5896	DDB_G0290425
EAL62232	-1.69481	4.45179	1.2633e-06	9.34071e-06	23.6637	19.6205	22.4701	20.6737	DDB_G0290433
EAL62234	-2.60332	5.62949	1.18393e-15	2.26112e-14	64.7734	50.8132	35.5412	25.8069	DDB_G0290437
EAL62240	-2.13949	2.91549	0.000923333	0.00411651	9.14365	6.11085	6.15528	4.78618	DDB_G0290449
EAL62248	-4.7547	2.02662	0.00012293	0.000651044	5.07798	4.69807	0.480053	0.327248	DDB_G0290465
EAL62255	1.27595	5.12175	0.00129891	0.00562616	9.62256	9.21117	84.0425	64.547	DDB_G0290257
EAL62256	3.24114	4.37517	5.6333e-07	4.38475e-06	1.65338	1.3297	60.6558	33.7887	DDB_G0290259
EAL62258	1.01946	6.70876	0.000534867	0.00250542	38.0884	32.6988	208.519	259.911	DDB_G0290263
EAL62266	3.02818	4.9139	5.25219e-09	5.23789e-08	2.57713	2.74798	77.6412	66.0349	DDB_G0290279
EAL62267	-2.15535	2.23604	0.0129858	0.0432025	5.18776	2.94683	2.85413	2.77611	DDB_G0290281
EAL62276	-1.83534	5.4678	7.429e-09	7.32753e-08	49.9173	39.5155	41.2681	39.8298	DDB_G0290299
EAL62282	-2.7609	2.70773	3.6416e-05	0.000215598	7.60507	7.14351	3.23242	3.50431	DDB_G0290311
EAL62283	6.01692	3.06935	0.000122569	0.000650232	0.0414138	0	14.8453	18.2287	DDB_G0290313
EAL62284	-3.53021	13.2945	2.56523e-27	1.09861e-25	9090.91	10980.7	3251.23	2532.58	DDB_G0290315
EAL62286	-1.15734	4.70553	0.000627617	0.00290441	26.6017	17.226	32.1587	31.2809	DDB_G0290319
EAL62293	-2.49306	7.92787	1.91437e-14	3.29371e-13	225.579	258.827	170.174	114.144	DDB_G0290333
EAL62296	2.03573	3.23159	0.0126341	0.0424556	1.84126	0.711896	15.457	19.7065	DDB_G0290339
EAL62304	-1.95763	10.3871	4.05206e-06	2.78189e-05	2011.33	533.789	952.659	1050.41	DDB_G0290355
EAL62308	1.05112	6.67352	0.000376513	0.00183039	42.2979	26.2291	205.738	253.356	DDB_G0290363
EAL62309	2.29487	4.5043	1.00037e-05	6.45574e-05	3.84714	2.39022	44.9955	55.8617	DDB_G0290365
EAL62312	5.52502	6.88597	1.84808e-32	1.25226e-30	2.44981	2.14907	377.611	325.873	DDB_G0290371
EAL62314	-2.37939	4.36702	3.95782e-11	4.96257e-10	26.0926	22.3068	12.4886	17.4088	DDB_G0290375
EAL62315	-2.21883	5.56143	4.33719e-12	5.99271e-11	54.2725	48.7269	38.0433	33.7914	DDB_G0290187
EAL62317	4.22659	3.92185	1.11585e-06	8.31881e-06	0.531617	0.462355	31.6395	35.5321	DDB_G0290191
EAL62324	-2.18909	4.04559	2.31715e-08	2.12649e-07	18.3953	18.5465	14.5528	11.4446	DDB_G0290205
EAL62331	1.84988	4.05963	0.00104053	0.00457916	2.80346	2.99796	29.5765	39.2985	DDB_G0290219
EAL62333	0.787506	6.4188	0.00829716	0.0291594	34.0232	30.4358	173.748	189.26	DDB_G0290223
EAL62335	1.4237	4.65495	0.000950763	0.00423308	6.82867	5.25998	49.4108	56.5227	DDB_G0290227
EAL62338	1.64156	4.56383	0.000510186	0.0024115	5.47832	4.38883	45.5901	55.1913	DDB_G0290233
EAL62339	-2.13228	4.03679	6.46556e-08	5.59124e-07	23.5955	12.7677	12.9084	13.7145	DDB_G0290235
EAL62352	4.4859	4.12157	2.43474e-08	2.23026e-07	0.360939	0.616413	38.6594	40.6047	DDB_G0290161
EAL62353	1.4825	4.55729	0.00109396	0.00479721	6.1382	4.67903	38.7691	60.1741	DDB_G0290163
EAL62355	12.1054	8.01114	4.25387e-60	2.17311e-57	0	0	781.441	904.294	DDB_G0290167
EAL62360	4.47901	8.47799	1.15914e-30	6.74548e-29	13.0673	18.0526	1375.86	906.94	DDB_G0290177
EAL62364	3.41284	4.31396	1.31843e-07	1.1063e-06	1.39184	1.12273	48.2142	42.3747	DDB_G0290185
EAL62365	-3.25128	13.1119	4.47591e-36	4.02547e-34	9207.53	8488.2	2957.65	3144.39	DDB_G0290141
EAL62368	-2.71509	5.36406	9.75997e-16	1.87851e-14	57.2318	42.2874	27.929	20.7998	DDB_G0290147
EAL62376	-2.46221	2.84649	8.92911e-05	0.000490525	6.88734	8.67943	5.27372	3.58283	DDB_G0290139
EAL62377	-2.57113	3.02118	8.61321e-06	5.59975e-05	9.60278	8.90439	5.04202	4.74839	DDB_G0290121
EAL62378	-1.04876	5.40139	0.00125033	0.00543474	33.6978	34.2383	50.0788	57.2145	DDB_G0290123
EAL62399	1.40215	7.9991	8.35525e-08	7.11959e-07	82.5797	65.7987	575.505	701.74	DDB_G0290077
EAL62406	-3.20363	10.2864	3.21942e-34	2.58941e-32	1333.28	1200.24	413.371	488.703	DDB_G0290091
EAL62410	-1.29716	4.06437	0.0016042	0.00676198	18.1751	10.7869	19.1951	18.8276	DDB_G0290009
EAL62420	-1.68407	2.7339	0.010689	0.0367048	6.07308	5.28201	6.54005	4.6663	DDB_G0290029
EAL62421	-2.03568	4.40519	2.08262e-08	1.92016e-07	25.2692	20.5981	23.624	12.3846	DDB_G0290031
EAL62432	1.47299	4.49314	0.00161586	0.00680824	4.96714	5.36128	47.9893	45.7858	DDB_G0290053
EAL62433	2.01553	3.52957	0.00605433	0.0222494	1.60147	1.75178	22.2314	22.9385	DDB_G0290055
EAL62441	-2.57313	2.38676	0.00132165	0.00569225	6.1404	4.37669	3.38403	2.034	DDB_G0289991
EAL62444	8.50433	5.79174	2.876e-24	1.0198e-22	0	0.140621	149.7	154.491	DDB_G0289997
EAL62445	-4.51472	1.87975	0.000490774	0.00233088	4.47779	3.62953	0.4005	0.385118	DDB_G0289999
EAL62448	3.88192	3.88111	2.08986e-06	1.48848e-05	0.79306	0.449171	23.8696	40.8358	DDB_G0290005
EAL62451	-3.31244	12.5815	2.75313e-33	2.0027e-31	6138.53	6116.74	2127.2	1936.44	DDB_G0289877
EAL62462	5.87081	5.45706	3.79013e-18	8.76069e-17	0.557488	0.548132	117.17	114.728	DDB_G0289899
EAL62473	-2.4016	2.82254	0.000158628	0.000824217	9.1605	5.90507	4.53461	4.40953	DDB_G0289921
EAL62475	5.61368	2.70959	0.00420272	0.0160531	0.0106884	0.0231917	10.451	13.2675	DDB_G0289925
EAL62483	-2.41878	2.2616	0.00741746	0.0265584	5.59041	3.35787	3.20725	1.91344	DDB_G0289941
EAL62485	3.01259	4.89657	5.43259e-09	5.40147e-08	3.28126	2.03473	58.6363	83.4996	DDB_G0289945
EAL62490	-1.97936	5.11981	8.39545e-10	9.1371e-09	39.7393	33.6821	29.5367	30.7487	DDB_G0289955
EAL62491	0.718715	9.888	0.00498775	0.0186908	437.443	351.013	1763.27	2472.08	DDB_G0289957
EAL62492	1.16924	8.17645	0.000168641	0.000873492	136.182	59.5373	592.385	801.801	DDB_G0289959
EAL62493	1.5452	4.14684	0.0027307	0.0108887	4.58157	2.94986	32.2201	39.8549	DDB_G0289961
EAL62497	-4.11636	4.43125	6.30398e-25	2.29284e-23	33.8481	30.3555	6.55138	5.11679	DDB_G0289969
EAL62511	1.94026	4.6982	4.80948e-05	0.000278572	3.76636	5.31362	45.1481	69.5653	DDB_G0289821
EAL62512	-2.59043	2.77122	0.000158628	0.000824217	8.66938	6.37254	4.97877	2.80857	DDB_G0289823
EAL62518	2.68777	4.59947	2.30132e-07	1.88468e-06	2.92432	2.27532	52.6968	58.1425	DDB_G0289835
EAL62522	-2.76168	1.91187	0.011752	0.0397613	3.21985	3.36692	1.2209	1.60565	DDB_G0289843
EAL62543	1.5368	8.62094	1.04332e-07	8.85209e-07	95.4355	115.991	1059.42	975.594	DDB_G0289663
EAL62551	-1.68745	10.2031	1.51747e-12	2.1852e-11	1136.64	890.531	938.815	1108.36	DDB_G0289679
EAL62558	3.45606	6.94368	1.43026e-20	3.87658e-19	9.54396	9.98345	294.684	409.832	DDB_G0289693
EAL62559	1.01744	4.69718	0.013558	0.0449495	8.82477	7.00282	50.3734	54.0335	DDB_G0289695
EAL62561	-2.91454	7.1649	1.4114e-21	4.15566e-20	191.441	127.554	81.3883	54.0703	DDB_G0289699
EAL62574	5.70978	3.09757	0.000122569	0.000650232	0.0727782	0.0112776	12.011	21.8921	DDB_G0289725
EAL62578	2.684	4.53615	6.01523e-07	4.66004e-06	2.44041	2.51058	51.9219	53.4438	DDB_G0289733
EAL62593	1.77077	4.37099	0.000458279	0.00218916	4.35294	3.47187	39.8905	47.7172	DDB_G0289763
EAL62595	5.76328	5.32773	1.05949e-16	2.19279e-15	0	1.06979	102.937	106.377	DDB_G0289767
EAL62605	3.91974	4.37218	1.12549e-08	1.08101e-07	1.25885	0.588738	44.0652	52.1043	DDB_G0289787
EAL62617	-0.949842	8.49137	0.000731235	0.00335037	250.031	278.342	496.123	408.304	DDB_G0289599
EAL62622	0.682995	8.09472	0.00822283	0.0289187	123.784	102.639	517.294	669.59	DDB_G0289609
EAL62628	1.10923	6.78856	9.38646e-05	0.000513607	39.5406	32.1873	243.187	260.387	DDB_G0289621
EAL62629	0.929814	6.04553	0.00384825	0.0148772	24.3579	21.2301	130.382	152.889	DDB_G0289623
EAL62630	5.62602	4.78353	2.08784e-13	3.2682e-12	0.41648	0.317033	67.5824	68.4661	DDB_G0289625
EAL62643	3.217	4.03302	2.12892e-06	1.51412e-05	1.40845	0.870552	34.5427	37.4107	DDB_G0289651
EAL62646	2.14398	3.80034	0.0012835	0.00556429	1.96757	1.9084	27.2147	29.6957	DDB_G0289585
EAL62650	-1.72768	5.57805	6.34797e-07	4.8796e-06	41.0643	51.4174	53.8199	38.033	DDB_G0289593
EAL62655	4.66271	2.52002	0.0129858	0.0432025	0.0679242	0.0572033	9.30424	10.2819	DDB_G0289577
EAL62662	1.0423	8.13877	4.09925e-05	0.000239905	104.239	92.0819	616.175	705.973	DDB_G0289563
EAL62663	6.37127	3.34856	2.79387e-05	0.000168947	0.0178577	0.0231459	18.6911	23.5874	DDB_G0289555
EAL62666	6.38196	7.42306	2.66987e-43	4.47678e-41	1.67984	2.15132	493.456	578.059	DDB_G0289553
EAL62670	2.51176	6.97719	1.87048e-13	2.93725e-12	21.6882	15.181	273.794	411.481	DDB_G0289549
EAL62673	2.20712	7.37639	7.3027e-13	1.08804e-11	26.0143	32.7904	423.089	473.093	DDB_G0289483
EAL62677	3.40388	4.86426	1.10424e-09	1.18484e-08	1.5015	2.46451	74.2984	65.67	DDB_G0289491
EAL62681	-1.11289	5.59846	0.000355404	0.00173974	44.4933	35.3448	64.0631	55.5038	DDB_G0289499
EAL62690	7.08206	3.73096	6.93927e-08	5.96959e-07	0.00775259	0.00839012	24.509	33.9991	DDB_G0289517
EAL62695	4.03532	2.59628	0.0129858	0.0432025	0.283256	0	9.87025	11.0893	DDB_G0289527
EAL62700	-2.4748	2.42569	0.00132165	0.00569225	6.73038	3.95146	2.71189	3.21136	DDB_G0289537
EAL62702	1.80484	6.50657	5.45602e-08	4.78515e-07	17.4763	21.6018	200.336	249.293	DDB_G0289541
EAL62704	1.08435	5.9676	0.00118605	0.00517813	18.3555	21.02	139.368	134.126	DDB_G0289449
EAL62711	-1.89226	2.71419	0.00437509	0.0166408	6.49794	5.41375	6.22822	3.90751	DDB_G0289463
EAL62713	1.01774	5.04913	0.00752595	0.0268982	11.3858	9.29879	66.3127	70.0879	DDB_G0289467
EAL62714	-1.97786	3.09404	0.000543143	0.00252981	9.04666	7.87701	7.48295	6.17683	DDB_G0289469
EAL62716	3.99306	3.49801	6.75119e-05	0.000377782	0.389709	0.410619	23.6258	23.4413	DDB_G0289473
EAL62717	-1.57044	2.865	0.0147264	0.048305	7.67753	4.62068	4.84494	8.34142	DDB_G0289475
EAL62720	5.07559	3.53374	1.1187e-05	7.18191e-05	0	0.334758	22.4988	26.6487	DDB_G0289443
EAL62723	-1.46412	11.965	7.83792e-10	8.58699e-09	3515.67	3001.56	3601.65	4122.68	DDB_G0289391
EAL62735	-2.0806	3.1852	0.000198704	0.00101172	10.1137	8.64189	8.59344	5.50676	DDB_G0289415
EAL62745	0.726839	7.41457	0.00880771	0.0308988	90.9319	48.2265	342.393	394.644	DDB_G0289435
EAL62747	-0.829192	8.01474	0.000897129	0.0040269	231.566	148.757	329.427	358.817	DDB_G0289439
EAL62748	-3.46733	1.70969	0.0078294	0.0277323	2.92439	2.87276	1.35355	0	DDB_G0289441
EAL62749	-1.70623	6.32871	3.25237e-08	2.9325e-07	69.5332	80.9127	80.9661	70.9942	DDB_G0289325
EAL62751	3.45195	3.24937	0.00153013	0.00649401	0.340982	0.612818	16.414	21.2648	DDB_G0289329
EAL62753	-1.40963	4.80649	3.5394e-05	0.000210935	30.3595	20.7046	27.9641	34.0966	DDB_G0289333
EAL62766	-5.69761	1.59861	0.00391712	0.0150962	2.72393	3.26993	0	0	DDB_G0289359
EAL62782	1.27493	4.5953	0.00448637	0.0169727	7.10169	5.50762	43.9668	55.6736	DDB_G0289319
EAL62804	-2.44778	3.15674	6.32283e-06	4.21508e-05	10.831	9.27729	5.97465	5.67621	DDB_G0289265
EAL62805	7.02277	7.13399	1.44414e-39	1.87985e-37	1.93013	0	372.059	491.327	DDB_G0289267
EAL62819	1.86296	3.68768	0.00438415	0.0166689	2.63202	1.6067	20.8715	30.1818	DDB_G0289263
EAL62820	0.685207	9.49541	0.00784294	0.0277631	290.561	307.712	1556.81	1623.54	DDB_G0289173
EAL62823	-1.72438	10.4174	1.00067e-11	1.34141e-10	1456.91	934.332	1236.67	1080.45	DDB_G0289179
EAL62828	1.55262	4.37772	0.00184649	0.00770124	4.25165	4.7401	41.0418	45.353	DDB_G0289189
EAL62834	1.51738	5.42101	8.92991e-05	0.000490525	10.2392	10.2826	105.914	85.7478	DDB_G0289201
EAL62835	-2.37483	2.71831	0.000493517	0.00233606	8.85191	4.81822	3.42109	4.8244	DDB_G0289203
EAL62836	4.15838	3.19674	0.000539982	0.00252102	0.313567	0.202969	23.8338	12.5449	DDB_G0289205
EAL62848	5.23942	2.49923	0.00637007	0.02322	0.0258756	0.0167858	6.93755	12.3509	DDB_G0289229
EAL62853	5.44513	4.05332	7.91765e-09	7.75538e-08	0.420903	0	29.1654	46.6565	DDB_G0289239
EAL62857	-4.12848	6.47011	5.77088e-35	4.96446e-33	115.124	109.954	23.071	18.7274	DDB_G0289157
EAL62858	0.968467	5.44186	0.00737905	0.0265169	17.7644	10.9291	85.4733	96.6063	DDB_G0289159
EAL62860	-3.02012	3.32398	2.03283e-08	1.87776e-07	16.8655	8.92704	5.17565	4.80778	DDB_G0289163
EAL62866	2.58173	4.55162	1.50964e-06	1.09896e-05	2.54801	2.81607	48.7582	57.4543	DDB_G0289117
EAL62868	6.76328	4.22045	1.02836e-10	1.23316e-09	0.0922727	0.0384033	38.546	48.6816	DDB_G0289121
EAL62871	-3.10686	4.58358	1.91264e-18	4.53759e-17	33.5582	29.9742	14.0604	9.56849	DDB_G0289127
EAL62878	-2.6505	2.18579	0.00184051	0.00768275	4.73085	4.00074	2.39094	1.80136	DDB_G0289141
EAL62880	8.33356	5.50716	6.03479e-21	1.68175e-19	0.0843127	0.0305544	122.578	120.473	DDB_G0289145
EAL62883	2.05898	4.64212	2.11963e-05	0.000130651	4.56696	3.52269	46.9431	63.7915	DDB_G0289151
EAL62884	5.53862	2.39612	0.011752	0.0397613	0	0	8.14216	9.24292	DDB_G0289153
EAL62886	8.52759	7.01983	1.05101e-41	1.55189e-39	0.336622	0.207016	393.13	398.354	DDB_G0289073
EAL62890	-2.51229	3.08452	1.97211e-05	0.000122121	11.0033	8.24535	6.67755	3.95762	DDB_G0289081
EAL62892	-1.82369	4.73558	3.36005e-07	2.71134e-06	26.3525	27.9678	30.9212	18.8346	DDB_G0289085
EAL62904	0.957307	5.02963	0.0124752	0.0419787	11.113	9.94588	56.7541	76.7208	DDB_G0289109
EAL62905	-2.44179	2.0109	0.011752	0.0397613	3.80926	3.05695	2.12244	1.66752	DDB_G0289111
EAL62909	1.74893	5.44925	6.74075e-06	4.46959e-05	10.437	7.89914	96.5058	104.44	DDB_G0289061
EAL62913	8.79856	5.37837	1.16941e-18	2.8217e-17	0.0344857	0	89.6718	130.595	DDB_G0289069
EAL62917	1.02402	5.2855	0.00571409	0.0210931	12.649	11.9338	76.8323	86.3338	DDB_G0289003
EAL62921	-1.91173	4.78761	6.21692e-08	5.38564e-07	38.7874	19.5321	21.5275	28.0955	DDB_G0289011
EAL62922	1.92236	4.75331	4.68782e-05	0.000271844	5.14617	4.46542	66.3806	52.8226	DDB_G0289013
EAL62923	-2.00462	2.67453	0.00437509	0.0166408	6.08684	5.79118	5.89866	3.4219	DDB_G0289015
EAL62928	-3.3963	12.5022	6.5041e-36	5.74509e-34	5833.62	5827.99	1793.44	1860.89	DDB_G0289025
EAL62929	1.60314	8.06451	8.11056e-08	6.92302e-07	84.2998	56.4021	539.125	846.248	DDB_G0289027
EAL62935	3.46455	2.98484	0.00437509	0.0166408	0.362274	0.363534	12.7406	17.1027	DDB_G0289039
EAL62938	-2.06039	3.12944	0.000329472	0.00162001	11.3359	6.52435	6.46521	7.14175	DDB_G0289045
EAL62939	-2.92019	3.36612	1.09726e-08	1.05596e-07	14.3399	11.7868	5.46145	5.40994	DDB_G0289047
EAL62946	-2.12991	4.07833	2.31715e-08	2.12649e-07	21.4109	15.9487	13.9318	13.4772	DDB_G0288983
EAL62947	-1.70778	4.49874	9.15287e-07	6.88588e-06	24.4256	20.4852	19.8773	24.5128	DDB_G0288985
EAL62949	-3.04605	3.30373	2.03283e-08	1.87776e-07	14.865	10.6008	5.44539	4.22573	DDB_G0288989
EAL62950	-0.801031	7.9422	0.0009492	0.00422802	204.372	152.111	321.838	340.917	DDB_G0288991
EAL62961	-1.27702	4.58583	0.000246182	0.00123628	19.7297	21.9277	29.3103	26.4488	DDB_G0288875
EAL62962	5.6735	3.10299	0.000122569	0.000650232	0.0506794	0.0391811	16.5116	17.5006	DDB_G0288877
EAL62963	-0.95422	10.0576	0.00025493	0.00127762	747.396	799.757	1235.1	1412.17	DDB_G0288879
EAL62967	-2.97723	8.34479	3.25711e-19	8.17833e-18	393.908	291.055	179.605	99.9757	DDB_G0288887
EAL62975	-1.78886	5.42248	1.88217e-08	1.75829e-07	50.2189	35.8256	38.5633	41.8085	DDB_G0288903
EAL62977	-2.29222	6.13029	8.2118e-11	9.89517e-10	70.0408	79.0383	64.1336	35.7109	DDB_G0288907
EAL62978	-2.32402	3.15246	3.93994e-05	0.000231597	12.2987	7.18387	6.76528	5.55679	DDB_G0288909
EAL62983	7.70639	4.94013	1.74073e-15	3.27396e-14	0.0536469	0.0580921	73.3567	81.9071	DDB_G0288919
EAL62986	-0.777475	6.54338	0.00540823	0.0201141	85.0928	52.3608	121.774	136.168	DDB_G0288925
EAL62990	1.84923	6.99449	6.97099e-10	7.67974e-09	27.4145	27.6492	301.763	348.409	DDB_G0288933
EAL62994	-1.45223	5.65287	2.18949e-06	1.55608e-05	54.5826	37.3922	47.9335	60.6297	DDB_G0288941
EAL62995	-2.66712	2.54362	0.000406241	0.00195284	6.01701	6.43877	3.51956	2.52365	DDB_G0288943
EAL62997	-1.8804	2.92404	0.00153013	0.00649401	7.89126	6.37236	7.13617	5.15976	DDB_G0288947
EAL62999	1.68647	4.37338	0.00061676	0.00285789	5.11774	3.15184	35.7127	51.5652	DDB_G0288951
EAL63006	1.62844	6.69969	8.79829e-08	7.49066e-07	24.8379	25.3717	247.094	261.09	DDB_G0288769
EAL63015	-1.32851	7.08324	3.51968e-07	2.83322e-06	132.667	97.3663	136.206	160.47	DDB_G0288787
EAL63017	5.25203	2.85219	0.00132165	0.00569225	0.0327464	0.0713062	11.9512	15.1032	DDB_G0288791
EAL63021	-3.12009	6.11876	4.96568e-23	1.64299e-21	100.195	68.7956	35.1961	27.1428	DDB_G0288799
EAL63024	2.93677	2.88847	0.0118808	0.0400876	0.5293	0.453254	11.1006	15.8631	DDB_G0288805
EAL63025	-2.53114	2.92598	2.79387e-05	0.000168947	9.06952	7.87313	5.51285	3.68476	DDB_G0288807
EAL63037	-3.66068	8.52265	2.37995e-37	2.35448e-35	453.78	353.336	117.397	88.9445	DDB_G0288831
EAL63038	3.2394	7.39465	1.55134e-23	5.29219e-22	16.5594	15.162	511.272	465.985	DDB_G0288833
EAL63045	0.844167	6.59526	0.00416903	0.0159861	35.611	35.373	197.219	220.092	DDB_G0288847
EAL63053	1.42841	4.37565	0.00269439	0.0107525	5.77326	3.91352	45.9362	39.2856	DDB_G0288863
EAL63057	4.71534	5.59038	4.15051e-17	8.90695e-16	0.519388	2.3433	119.493	135.262	DDB_G0288871
EAL63064	4.42579	5.18218	4.06615e-13	6.17917e-12	1.55039	0.976407	73.9726	110.574	DDB_G0288755
EAL63070	2.07531	5.34012	5.61849e-07	4.37667e-06	7.39926	6.38604	89.9111	100.153	DDB_G0288677
EAL63073	2.10842	3.89688	0.000733215	0.00335037	2.83139	1.46993	28.3279	33.1398	DDB_G0288683
EAL63080	1.3737	4.63155	0.00139289	0.00597307	6.51546	5.70162	55.5405	47.7944	DDB_G0288697
EAL63081	1.17668	4.31569	0.0135187	0.0448342	5.74896	4.98306	40.9945	38.2282	DDB_G0288699
EAL63085	-2.90407	2.55131	0.000223612	0.0011304	7.75753	5.42864	2.92782	2.45858	DDB_G0288707
EAL63087	6.37242	5.60452	1.73711e-19	4.42918e-18	0.387253	0.46708	109.146	152.634	DDB_G0288711
EAL63088	7.63798	5.71617	6.3191e-23	2.07691e-21	0.114623	0.210901	131.727	154.836	DDB_G0288713
EAL63089	-1.20072	4.2149	0.00133352	0.00573589	16.732	14.4686	23.8923	19.9502	DDB_G0288715
EAL63090	1.75884	5.85441	2.12051e-06	1.50922e-05	10.8355	13.7764	148.355	124.536	DDB_G0288717
EAL63105	-3.21471	6.84	1.33145e-27	5.9602e-26	152.633	113.962	50.8	41.7779	DDB_G0288657
EAL63108	1.26211	4.02478	0.0146601	0.0482157	4.5669	3.54225	29.277	34.3861	DDB_G0288663
EAL63112	-1.08382	4.01897	0.00728538	0.0262184	14.4868	11.4395	16.4697	23.0293	DDB_G0288671
EAL63115	6.52572	3.12505	6.69267e-05	0.000376197	0	0	13.0639	21.773	DDB_G0288623
EAL63121	0.774934	7.50994	0.0145485	0.0478803	61.6683	78.5148	452.708	341.934	DDB_G0288635
EAL63123	-1.02085	4.79714	0.00344826	0.0134359	25.2748	19.2282	32.7355	38.2699	DDB_G0288639
EAL63124	1.94789	4.15373	0.000406075	0.00195284	3.29899	2.58014	36.206	38.5073	DDB_G0288641
EAL63128	-3.09785	3.59467	7.48491e-11	9.07454e-10	18.0099	13.9753	7.48822	4.30001	DDB_G0288649
EAL63129	1.64321	4.75479	0.000199402	0.00101476	6.3773	5.0615	57.4926	59.2947	DDB_G0288651
EAL63131	-2.67408	5.3097	8.48167e-15	1.50106e-13	46.1744	48.5739	23.0297	25.3585	DDB_G0288613
EAL63134	1.31631	5.07586	0.00104228	0.00458485	9.07118	8.69575	63.1306	81.512	DDB_G0288619
EAL63138	1.7501	4.54889	0.000173338	0.000896881	4.73844	4.3784	45.8376	54.672	DDB_G0288557
EAL63141	-1.77259	7.05354	2.04265e-08	1.88507e-07	119.547	125.795	142.707	92.933	DDB_G0288563
EAL63145	6.49236	3.61762	4.31053e-07	3.43004e-06	0.065063	0	30.2761	22.7659	DDB_G0288571
EAL63148	-2.94489	5.57032	1.01681e-17	2.28621e-16	72.4747	45.2465	29.7474	19.0378	DDB_G0288577
EAL63149	-5.61449	8.6974	4.2405e-70	5.2439e-67	526.043	435.65	29.9093	33.7222	DDB_G0288579
EAL63155	-4.43403	2.98703	2.42496e-10	2.81244e-09	11.5033	11.868	1.73178	1.41319	DDB_G0288591
EAL63160	-6.62789	2.10718	6.15315e-05	0.000349846	8.23106	3.2989	0	0	DDB_G0288601
EAL63161	-1.27547	4.4128	0.00533644	0.0198546	30.3084	7.39263	18.4032	30.6701	DDB_G0288603
EAL63163	-2.18154	2.23452	0.0129858	0.0432025	4.5074	3.66688	3.12657	2.42406	DDB_G0288607
EAL63181	-2.57263	4.83228	2.23576e-13	3.4887e-12	43.995	25.1373	20.843	16.2817	DDB_G0288519
EAL63182	-3.06425	2.60092	1.11298e-05	7.14981e-05	7.18055	7.01976	2.79807	2.37591	DDB_G0288521
EAL63184	2.31223	3.87687	0.000354328	0.00173533	2.25826	1.44431	25.5058	35.6969	DDB_G0288525
EAL63186	1.87527	4.49927	0.000127981	0.000675981	4.3939	3.71725	45.2044	52.4377	DDB_G0288529
EAL63189	-2.66358	6.59217	1.1375e-18	2.75815e-17	103.498	108.374	51.8684	58.0041	DDB_G0288481
EAL63192	4.9783	5.17065	3.28576e-13	5.0397e-12	1.48466	0.200217	63.2343	121.308	DDB_G0288487
EAL63195	-4.32908	3.08587	3.05507e-11	3.86989e-10	11.2381	13.8285	1.42655	2.25857	DDB_G0288493
EAL63199	-2.98668	3.23628	6.93927e-08	5.96959e-07	13.2446	10.6637	4.1266	5.32946	DDB_G0288501
EAL63202	-2.63162	4.10499	1.52353e-11	1.99633e-10	20.9885	21.385	14.6228	7.2561	DDB_G0288461
EAL63203	4.30881	2.78302	0.0023643	0.00962158	0.174649	0.104328	12.3953	12.7436	DDB_G0288463
EAL63212	-2.89745	8.86757	6.48585e-26	2.51626e-24	480.514	466.291	222.648	194.451	DDB_G0288373
EAL63214	4.83154	3.37657	6.05596e-05	0.000344518	0.225888	0.125292	16.9171	26.0403	DDB_G0288377
EAL63216	3.02031	4.78211	1.88779e-08	1.76188e-07	2.95271	1.87207	71.2909	58.2576	DDB_G0288381
EAL63219	-4.1104	3.46488	1.54435e-14	2.67102e-13	17.4299	15.4896	2.95383	2.87237	DDB_G0288387
EAL63222	-2.23609	2.85865	0.000539982	0.00252102	9.71959	5.19938	4.99175	4.98491	DDB_G0288393
EAL63223	-2.70491	4.0974	2.56205e-12	3.62091e-11	26.926	16.021	10.6675	10.3855	DDB_G0288395
EAL63234	2.94716	8.33601	2.236e-23	7.47322e-22	35.2205	40.8241	922.531	1010.62	DDB_G0288417
EAL63235	7.81536	5.16039	1.82326e-17	4.01726e-16	0.0963166	0.0392143	84.7989	100.154	DDB_G0288419
EAL63236	4.89064	7.39977	1.61882e-36	1.48287e-34	5.148	5.4584	532.418	501.129	DDB_G0288421
EAL63240	1.93678	4.62918	3.67855e-05	0.000217655	4.61575	4.02757	52.6607	55.8551	DDB_G0288429
EAL63242	6.00451	3.9334	4.62639e-08	4.10116e-07	0.13748	0.0772117	29.8301	39.066	DDB_G0288433
EAL63247	-3.2187	2.79245	8.22017e-07	6.22681e-06	8.62454	8.63622	2.83419	2.84283	DDB_G0288443
EAL63256	-0.854671	8.77355	0.00163119	0.0068699	298.844	326.261	611.079	531.568	DDB_G0288319
EAL63257	1.03203	5.27301	0.00509358	0.0190585	14.8471	9.53093	80.4946	81.2894	DDB_G0288321
EAL63259	-0.787448	8.29702	0.00117607	0.00513908	269.093	185.185	426.066	422.281	DDB_G0288325
EAL63263	-2.86307	3.64248	2.59085e-10	2.98385e-09	15.0435	16.7367	6.70403	7.14542	DDB_G0288333
EAL63268	1.22143	5.11622	0.0015359	0.00651015	12.2495	7.20429	71.9853	75.4038	DDB_G0288343
EAL63269	2.71704	3.19423	0.00251783	0.0101503	0.927846	0.619495	14.5894	20.5646	DDB_G0288345
EAL63270	-3.11567	9.12309	3.17387e-20	8.48623e-19	582.127	561.599	273.291	158.058	DDB_G0288347
EAL63271	-3.00211	11.6129	3.23402e-30	1.77745e-28	3124.28	3035.44	1211.02	1322.29	DDB_G0288349
EAL63283	0.845656	9.80685	0.000528727	0.00248018	399.055	306.465	2210.14	1895.07	DDB_G0288281
EAL63287	-3.03523	2.81284	5.75949e-06	3.87346e-05	8.34139	8.68266	3.53818	2.86684	DDB_G0288289
EAL63290	-3.4563	12.5742	1.68749e-29	8.56119e-28	5688.6	6506.21	2002.01	1686.99	DDB_G0288295
EAL63292	-2.98287	8.28173	1.73287e-27	7.68759e-26	334.216	315.205	140.483	128.613	DDB_G0288299
EAL63295	-1.96059	5.27206	1.48933e-09	1.58429e-08	47.3893	33.7565	34.1272	33.0783	DDB_G0288305
EAL63300	1.04203	4.6417	0.0139758	0.0461557	7.72609	7.2151	50.5149	49.7927	DDB_G0288315
EAL63304	7.45924	6.43271	3.80904e-32	2.51219e-30	0.42098	0.339881	246.681	254.733	DDB_G0288245
EAL63314	-1.91103	6.3951	5.94818e-11	7.30998e-10	102.79	64.8966	77.9454	65.0077	DDB_G0288265
EAL63315	-1.7231	3.27425	0.00121142	0.00527259	9.03106	9.11513	10.0229	7.5513	DDB_G0288267
EAL63318	-3.01222	10.7332	1.84784e-24	6.62344e-23	1565.72	1774.1	729.409	644.433	DDB_G0288273
EAL63321	-1.88224	4.13663	1.08745e-06	8.11936e-06	15.8512	20.4818	18.0554	13.7621	DDB_G0288181
EAL63328	-2.80041	3.13857	7.88802e-07	6.01203e-06	10.211	11.1253	5.55481	4.05933	DDB_G0288195
EAL63331	0.917172	6.09975	0.00381102	0.014739	25.7588	22.028	138.654	155.444	DDB_G0288201
EAL63340	6.27704	4.11434	1.1901e-08	1.13865e-07	0.0667565	0.134406	51.9825	27.643	DDB_G0288219
EAL63341	4.43919	2.60764	0.00741746	0.0265584	0.122868	0.0668444	14.3736	6.89347	DDB_G0288221
EAL63347	3.52381	3.2312	0.000539982	0.00252102	0.647786	0.238043	23.0152	14.0675	DDB_G0288233
EAL63348	5.34649	4.20299	2.58466e-09	2.68029e-08	0.30391	0.227931	40.0876	45.3174	DDB_G0288235
EAL63354	-3.06084	9.51724	8.9344e-29	4.37564e-27	786.038	703.502	323.083	259.728	DDB_G0288133
EAL63356	-1.68635	6.337	6.82301e-09	6.74326e-08	75.8669	75.5657	77.2364	76.8233	DDB_G0288137
EAL63358	0.946661	8.3672	0.000175553	0.000907867	125.734	115.796	716.636	809.003	DDB_G0288141
EAL63359	-2.40473	2.75881	0.000280502	0.00139168	6.86863	7.36857	4.93091	3.48589	DDB_G0288143
EAL63360	-3.16564	3.39133	3.18093e-09	3.25092e-08	14.3428	13.4033	4.71982	4.97708	DDB_G0288145
EAL63361	3.73734	2.91976	0.00259542	0.0104164	0.33445	0.210116	12.4624	15.8263	DDB_G0288147
EAL63364	4.13924	2.58398	0.0129858	0.0432025	0.251596	0	9.34056	11.4023	DDB_G0288153
EAL63365	-1.3405	6.06912	7.05719e-06	4.66378e-05	57.6075	58.6941	77.3187	72.9983	DDB_G0288155
EAL63367	3.80232	8.81996	5.86447e-31	3.47409e-29	43.6902	20.8758	1609.25	1265.68	DDB_G0288159
EAL63370	1.8902	5.11363	7.85677e-06	5.16459e-05	6.86928	6.10689	78.2459	79.0157	DDB_G0288165
EAL63371	2.03527	3.61855	0.00718416	0.025939	2.09445	1.48634	36.0608	12.4645	DDB_G0288167
EAL63377	1.20942	6.71055	6.61683e-05	0.000373845	29.9147	33.6727	241.191	241.672	DDB_G0288065
EAL63385	1.27276	7.624	3.385e-06	2.35664e-05	60.6756	59.404	434.762	517.68	DDB_G0288081
EAL63390	-0.974269	5.31985	0.00447032	0.016925	33.1459	29.6697	63.631	40.0689	DDB_G0288091
EAL63391	-1.77374	2.60155	0.0118808	0.0400876	6.49166	3.87974	5.34647	4.22745	DDB_G0288093
EAL63393	3.06456	3.79421	4.3105e-05	0.000250993	1.15908	0.907103	30.4411	28.4793	DDB_G0288097
EAL63395	-3.16315	10.9289	1.84156e-29	9.24798e-28	1931.06	1957.26	767.384	662.803	DDB_G0288101
EAL63399	1.19998	4.23876	0.0134863	0.0447418	5.86431	4.11297	33.9791	40.9166	DDB_G0288109
EAL63406	3.54787	7.48253	2.49092e-26	1.00174e-24	14.4136	13.3272	468.958	593.662	DDB_G0288123
EAL63411	7.1391	5.60108	3.89844e-21	1.11466e-19	0.270522	0.183498	118.65	142.868	DDB_G0287971
EAL63412	-4.30018	3.45687	1.54435e-14	2.67102e-13	16.368	16.8645	2.89496	2.21782	DDB_G0287973
EAL63414	1.60476	4.72207	0.000311897	0.00154203	5.79129	5.6118	57.8037	55.5952	DDB_G0287977
EAL63423	-4.05755	13.452	3.20202e-25	1.19088e-23	8995.61	13630.6	2657.71	1926.08	DDB_G0287995
EAL63428	1.98367	4.72452	3.45499e-05	0.000206509	4.52021	4.51635	69.6531	47.3306	DDB_G0288005
EAL63431	-3.32599	4.76544	4.86578e-20	1.28709e-18	37.8015	35.7485	13.1268	10.4227	DDB_G0288011
EAL63432	6.77973	4.75284	8.51475e-14	1.38547e-12	0.166406	0.091237	60.4429	73.1513	DDB_G0288013
EAL63442	7.22869	3.70005	1.27835e-07	1.07357e-06	0	0	30.3031	26.6438	DDB_G0288033
EAL63447	7.47809	4.24203	1.45869e-10	1.71388e-09	0.0364221	0	32.6677	56.3532	DDB_G0288043
EAL63458	5.18098	2.80456	0.0023643	0.00962158	0.0891132	0.0161551	10.7076	15.1717	DDB_G0287955
EAL63460	1.94826	4.82652	1.54906e-05	9.74865e-05	5.90205	4.12608	55.8392	70.9412	DDB_G0287959
EAL63462	-3.90109	4.01484	9.73454e-16	1.87727e-14	33.661	14.3781	7.3056	2.66959	DDB_G0287963
EAL63463	-1.32689	3.7198	0.00265108	0.0105925	12.122	10.4394	14.8532	14.1083	DDB_G0287965
EAL63464	-1.79621	6.74876	3.48039e-10	3.93503e-09	127.855	78.6327	81.5485	109.51	DDB_G0287967
EAL63473	-5.17002	2.73034	1.53098e-08	1.44799e-07	11.3194	8.48719	0.507188	0.906812	DDB_G0287933
EAL63475	-1.87694	2.7514	0.00665917	0.0241581	5.70437	6.54269	6.42198	4.12285	DDB_G0287937
EAL63479	-0.976725	10.1864	0.00638494	0.0232656	1329.23	480.733	1184.64	1679.55	DDB_G0287945
EAL63491	-1.16055	8.1472	4.54732e-06	3.09825e-05	228.046	217.011	331.829	321.159	DDB_G0287689
EAL63504	-1.06403	4.87501	0.00185664	0.0077403	29.1268	18.7162	42.2533	31.4881	DDB_G0287715
EAL63506	6.54654	3.14356	6.69267e-05	0.000376197	0	0	19.3271	16.0202	DDB_G0287719
EAL63521	-1.27871	7.26994	5.8562e-07	4.54395e-06	142.304	114.076	160.172	183.497	DDB_G0287749
EAL63529	-2.01106	2.4055	0.012782	0.0427636	4.74341	4.50724	2.9114	4.25033	DDB_G0287765
EAL63533	-1.47804	6.4032	2.47738e-07	2.02218e-06	76.4354	74.1551	91.6398	85.1141	DDB_G0287773
EAL63538	2.32365	6.41414	1.63527e-11	2.13427e-10	12.4985	14.2807	204.063	235.78	DDB_G0287783
EAL63550	3.11806	2.79551	0.00757756	0.0269949	0.50139	0.275904	14.8141	10.026	DDB_G0287807
EAL63552	-2.19915	7.2542	7.96818e-16	1.54321e-14	160.072	143.7	114.963	100.803	DDB_G0287811
EAL63560	-0.679987	6.63908	0.011649	0.0397613	82.4882	58.8528	137.944	147.425	DDB_G0287827
EAL63563	5.49371	4.13115	3.48093e-09	3.53561e-08	0.288425	0.14798	38.081	42.5827	DDB_G0287833
EAL63567	6.67001	5.96416	1.33554e-24	4.80454e-23	0.438988	0.493348	154.393	192.963	DDB_G0287841
EAL63568	-1.30584	3.6343	0.00460419	0.0173521	11.6375	9.34647	13.0261	14.2954	DDB_G0287843
EAL63570	1.82968	4.58716	6.80532e-05	0.000379938	5.53215	3.42007	49.28	54.9569	DDB_G0287847
EAL63576	-2.3065	3.15726	3.93994e-05	0.000231597	10.5554	8.88917	7.43586	5.01738	DDB_G0287859
EAL63581	1.60723	5.80583	6.5287e-06	4.34354e-05	14.3151	11.8137	112.249	147.698	DDB_G0287869
EAL63591	-1.94252	3.57186	4.17821e-05	0.000243864	11.7473	12.6664	13.7497	6.58393	DDB_G0287889
EAL63593	1.42102	3.95556	0.00790947	0.0279758	4.44707	2.52216	27.6925	33.5197	DDB_G0287893
EAL63600	-3.61666	1.84658	0.00195992	0.00810936	2.92029	4.14304	0.316695	1.20127	DDB_G0287583
EAL63601	1.80379	6.59652	8.87044e-09	8.64584e-08	21.036	21.0257	233.271	247.059	DDB_G0287585
EAL63602	-4.48128	7.70447	1.96665e-49	5.2584e-47	270.906	222.832	34.8377	36.8035	DDB_G0287587
EAL63603	-2.5127	2.67048	0.000493517	0.00233606	7.96834	5.55553	3.95362	3.4226	DDB_G0287589
EAL63606	-0.920543	6.49392	0.00118154	0.00516069	66.6383	69.8379	111.715	125.26	DDB_G0287595
EAL63609	-2.12633	4.74826	4.97776e-09	4.96922e-08	40.3415	19.4615	23.9748	19.7201	DDB_G0287601
EAL63610	-3.29786	5.74646	1.04979e-23	3.61867e-22	76.3789	59.8979	25.1259	19.4831	DDB_G0287603
EAL63612	-1.47154	5.12923	1.14432e-05	7.33686e-05	32.6672	31.7912	44.768	30.7275	DDB_G0287607
EAL63613	-2.78708	4.45911	4.59e-15	8.27119e-14	31.765	23.9869	13.9304	11.953	DDB_G0287609
EAL63617	2.78251	6.63945	3.71391e-15	6.77891e-14	12.2199	11.7214	294.488	242.993	DDB_G0287617
EAL63622	-1.64435	4.86102	9.75357e-07	7.29894e-06	29.0936	27.3936	33.4527	25.0916	DDB_G0287627
EAL63632	-2.08547	3.44887	1.55501e-05	9.77986e-05	11.5412	11.5751	10.1956	7.19137	DDB_G0287647
EAL63633	-2.4641	3.35347	1.43018e-06	1.05126e-05	11.7908	11.7689	8.15672	5.38941	DDB_G0287649
EAL63636	7.35122	4.42832	1.3503e-11	1.77405e-10	0.0371666	0.0405216	44.8368	58.4308	DDB_G0287655
EAL63637	2.20762	3.72783	0.000958143	0.00425254	1.79285	1.70566	25.1488	28.6864	DDB_G0287657
EAL63638	8.35788	6.53533	6.68065e-34	5.20407e-32	0.131036	0.262353	268.618	275.342	DDB_G0287659
EAL63640	2.0056	5.57558	5.7774e-07	4.48985e-06	9.49219	7.76623	96.3704	130.356	DDB_G0287663
EAL63644	-0.807332	5.7882	0.00652124	0.0237186	45.0571	36.976	75.5848	76.6518	DDB_G0287671
EAL63651	6.80744	6.73466	2.71531e-34	2.20185e-32	1.09458	0.52959	280.502	353.187	DDB_G0287581
EAL63652	1.16743	4.65815	0.00641148	0.0233538	6.89117	7.18115	45.5342	57.7283	DDB_G0287505
EAL63653	0.800308	6.46674	0.0111763	0.0382851	29.6068	36.0644	191.049	185.403	DDB_G0287507
EAL63656	-1.72978	2.72138	0.010689	0.0367048	5.52059	5.86952	6.47217	4.40728	DDB_G0287513
EAL63657	2.99326	2.97771	0.00724241	0.0260732	0.560751	0.469049	13.6586	15.6179	DDB_G0287515
EAL63658	-0.898	6.91348	0.000628446	0.0029066	102.336	79.665	163.216	153.425	DDB_G0287517
EAL63659	-2.69811	4.54038	1.49769e-14	2.60398e-13	29.1205	28.682	12.9916	15.6762	DDB_G0287519
EAL63671	1.77187	8.21479	5.49562e-12	7.48872e-11	80.2085	61.8378	763.122	812.481	DDB_G0287543
EAL63677	-1.42875	3.92665	0.000600956	0.00278858	16.589	10.7598	14.2261	18.5052	DDB_G0287555
EAL63678	-1.49559	3.32151	0.00771687	0.0274122	9.54358	7.9648	12.4864	7.41989	DDB_G0287557
EAL63684	2.57816	3.59058	0.00076555	0.00347731	1.2748	1.15358	20.4246	28.5458	DDB_G0287569
EAL63688	1.86969	3.8752	0.00212724	0.00876539	2.43732	2.48688	28.7279	30.6967	DDB_G0287577
EAL63690	-1.79651	4.37296	5.59469e-07	4.36157e-06	26.1304	16.118	21.2378	17.9166	DDB_G0287495
EAL63695	1.68117	4.8766	0.000108145	0.000586555	5.78234	6.47564	57.4923	71.3236	DDB_G0287459
EAL63696	-3.41698	3.56251	4.70101e-12	6.48635e-11	17.6903	15.0437	5.48876	4.1122	DDB_G0287461
EAL63697	3.37917	3.29591	0.000923333	0.00411651	0.651942	0.400645	19.1248	20.0168	DDB_G0287463
EAL63698	2.61998	3.21954	0.0059748	0.021998	0.811416	0.881627	19.3071	16.4411	DDB_G0287465
EAL63699	-1.10439	4.2565	0.00440239	0.0167318	14.6028	16.4206	23.652	23.0283	DDB_G0287467
EAL63700	-1.31912	5.89379	1.97311e-05	0.000122121	50.796	52.0705	72.5303	62.2658	DDB_G0287469
EAL63701	2.34799	3.58081	0.00121142	0.00527259	1.86957	0.940415	26.2515	21.7444	DDB_G0287471
EAL63711	5.11265	6.06416	1.53092e-22	4.88562e-21	1.56127	1.6253	199.222	171.06	DDB_G0287491
EAL63715	2.51754	3.14265	0.00942431	0.0327714	1.01001	0.686078	14.6992	18.6296	DDB_G0287295
EAL63716	-2.18075	5.02562	2.66131e-10	3.05788e-09	34.0122	37.7609	28.4221	23.1107	DDB_G0287297
EAL63720	-2.91657	2.80072	1.06802e-05	6.86547e-05	9.20024	7.29926	3.93934	2.82167	DDB_G0287305
EAL63721	1.20616	4.7102	0.00452172	0.0170934	7.34784	6.97518	56.1136	51.6849	DDB_G0287307
EAL63726	5.48134	3.01938	0.000223612	0.0011304	0.0826492	0.0199072	12.4971	19.0673	DDB_G0287317
EAL63734	-1.4068	5.469	1.13921e-05	7.30885e-05	44.0498	35.8491	54.6225	42.9369	DDB_G0287333
EAL63735	-4.16214	10.302	5.98444e-54	2.19274e-51	1547.86	1174.35	254.359	237.73	DDB_G0287335
EAL63738	6.47069	3.35653	2.79387e-05	0.000168947	0	0.031488	18.74	23.8429	DDB_G0287341
EAL63756	-1.36724	3.59729	0.00460419	0.0173521	11.2537	9.57568	12.8786	13.0943	DDB_G0287377
EAL63763	-1.23605	7.84036	7.67922e-07	5.86645e-06	220.166	154.074	238.305	275.006	DDB_G0287391
EAL63770	2.06039	5.71338	5.62247e-08	4.92239e-07	9.14919	9.35231	124.8	127.635	DDB_G0287405
EAL63772	6.45702	3.19059	3.6416e-05	0.000215598	1.08e-08	0.0127993	18.463	18.3847	DDB_G0287409
EAL63777	-1.17189	5.31564	0.00130858	0.00566557	49.84	18.4911	45.958	50.0466	DDB_G0287419
EAL63792	1.45176	3.94205	0.0111291	0.0381365	4.07027	2.68696	31.5284	29.1272	DDB_G0287449
EAL63798	-1.52615	4.00994	0.000182511	0.000937918	17.772	12.1998	21.0176	12.5067	DDB_G0287273
EAL63800	-4.51005	3.67573	6.22267e-17	1.31822e-15	20.4276	19.1703	2.62809	2.64747	DDB_G0287277
EAL63801	-1.99313	5.1881	2.65544e-09	2.75082e-08	37.0445	39.6143	31.4547	31.3407	DDB_G0287279
EAL63809	-2.98699	2.88954	3.09798e-06	2.1629e-05	9.82244	8.20419	4.25813	2.78786	DDB_G0287215
EAL63811	4.1753	8.19648	4.96055e-39	6.05861e-37	17.6454	13.7649	863.403	987.215	DDB_G0287219
EAL63815	-2.31407	10.544	2.05354e-19	5.20916e-18	1406.3	1360.11	850.231	982.962	DDB_G0287227
EAL63821	3.55059	4.21299	1.71745e-07	1.4242e-06	1.34131	0.75736	41.7271	42.1844	DDB_G0287239
EAL63836	-2.10754	3.2753	4.22382e-05	0.000246091	10.1119	10.1888	7.93319	7.06344	DDB_G0287269
EAL63837	1.62216	12.5777	2.54501e-10	2.94133e-09	1732.61	1564.16	14415.4	18939.8	DDB_G0287125
EAL63838	-2.30654	6.11009	9.32344e-14	1.5096e-12	75.6644	72.7043	55.3841	42.3793	DDB_G0287127
EAL63839	-2.31929	5.04909	4.08429e-12	5.65908e-11	41.2516	34.2039	29.0831	19.7003	DDB_G0287129
EAL63840	1.06653	5.12246	0.00496796	0.0186237	11.4524	9.80825	64.3399	80.9302	DDB_G0287131
EAL63848	-1.9149	2.39878	0.012782	0.0427636	4.9772	3.9494	4.74756	2.65496	DDB_G0287147
EAL63851	1.00097	5.22769	0.00882016	0.0309315	12.379	11.4706	73.8752	81.8354	DDB_G0287153
EAL63862	5.64861	2.47252	0.00637007	0.02322	0	0	10.5029	8.28951	DDB_G0287175
EAL63865	-2.39564	3.27861	4.38311e-06	2.98843e-05	11.4544	10.4386	5.81469	7.38014	DDB_G0287181
EAL63866	-2.10111	4.09874	6.68314e-08	5.76931e-07	22.4038	15.2667	13.0351	15.1687	DDB_G0287183
EAL63867	8.1306	5.46279	2.53667e-20	6.83794e-19	0	0.140621	111.203	123.626	DDB_G0287185
EAL63874	9.90203	6.1261	2.18842e-28	1.03589e-26	0.00980066	0	176.044	220.388	DDB_G0287199
EAL63881	-1.77917	4.30282	1.61022e-06	1.1696e-05	18.4469	21.3244	21.372	16.0671	DDB_G0287033
EAL63888	-2.00392	2.46856	0.00757756	0.0269949	4.32717	5.47019	5.44286	2.19884	DDB_G0287047
EAL63895	3.33935	2.69954	0.012782	0.0427636	0.331595	0.257874	10.1518	12.6999	DDB_G0287061
EAL63902	-2.22143	3.69761	7.19264e-07	5.50323e-06	14.5945	14.3153	10.4551	9.3665	DDB_G0287075
EAL63907	6.15806	4.13446	1.95474e-09	2.04421e-08	0.122526	0.11145	38.9044	42.24	DDB_G0287085
EAL63915	5.29794	3.60233	3.56136e-06	2.46209e-05	0.182184	0.111524	23.7469	28.4117	DDB_G0287101
EAL63921	2.82741	4.17868	8.65473e-06	5.61819e-05	1.93619	1.4309	31.9114	48.0313	DDB_G0287113
EAL63928	-3.38832	4.07705	1.07518e-16	2.22062e-15	22.8326	24.0778	9.29293	4.91105	DDB_G0287003
EAL63929	-2.14802	4.43302	1.44086e-09	1.5377e-08	29.4626	18.7488	17.3237	17.6429	DDB_G0287005
EAL63933	-3.28054	5.25729	7.64068e-21	2.11143e-19	53.6564	46.4501	17.4011	15.8059	DDB_G0287013
EAL63934	1.75951	8.11196	1.71029e-10	2.00236e-09	63.7517	67.2226	675.917	784.808	DDB_G0287015
EAL63937	0.941989	5.99402	0.0033965	0.0133234	25.4308	18.3614	123.54	149.842	DDB_G0287021
EAL63944	1.15336	5.52502	0.00136375	0.00585063	15.6493	11.8244	91.4868	107.446	DDB_G0286985
EAL63947	1.67613	3.88342	0.00560105	0.0207067	2.65304	2.95173	27.7802	31.1954	DDB_G0286991
EAL63951	2.56427	7.83768	1.25544e-18	3.01459e-17	33.2348	33.9008	607.973	694.825	DDB_G0286907
EAL63952	-1.40513	5.26492	1.9602e-05	0.000121887	34.7062	34.5682	36.4775	48.9172	DDB_G0286909
EAL63961	-1.6127	5.66643	3.89636e-07	3.11614e-06	60.4809	36.692	55.6506	46.2276	DDB_G0286927
EAL63969	8.71446	8.07917	7.14232e-60	3.36471e-57	1.18239	0	905.699	861.586	DDB_G0286943
EAL63970	1.42525	4.52225	0.00187935	0.00782838	5.80736	5.07703	46.8002	48.7424	DDB_G0286945
EAL63972	-3.41803	4.20988	3.05329e-18	7.17486e-17	32.4032	19.4479	6.69934	8.68847	DDB_G0286949
EAL63976	-3.04493	3.26954	3.75938e-08	3.35967e-07	10.4361	14.2833	4.98929	4.39767	DDB_G0286957
EAL63990	8.78627	5.04253	1.41993e-15	2.69623e-14	0	0	61.9672	107.073	DDB_G0286865
EAL64002	2.0567	3.47634	0.00912981	0.0318987	1.62224	1.49472	22.7416	20.5555	DDB_G0286889
EAL64003	3.65774	2.56676	0.0129858	0.0432025	0.312921	0.0724821	9.9527	10.2767	DDB_G0286891
EAL64010	6.85245	3.56606	1.43986e-06	1.05126e-05	0.00602432	0.0130337	22.2864	28.65	DDB_G0286825
EAL64013	-2.53212	5.2943	5.0347e-14	8.37653e-13	49.1191	42.8711	28.1503	23.3069	DDB_G0286831
EAL64020	-3.04928	2.8829	3.09798e-06	2.1629e-05	10.4907	7.64542	3.92298	2.8519	DDB_G0286845
EAL64021	5.51402	2.43184	0.00637007	0.02322	0.00643216	0	7.5165	10.5223	DDB_G0286847
EAL64024	-1.59871	3.70213	0.000313847	0.00154935	10.6525	13.6813	12.5316	13.2929	DDB_G0286853
EAL64026	2.00192	3.75281	0.00194645	0.00807051	2.22858	1.85362	30.7904	23.4262	DDB_G0286857
EAL64034	1.07978	5.13286	0.00483062	0.0181432	11.3927	9.87438	68.5587	78.0203	DDB_G0286557
EAL64036	-2.50734	8.7694	1.14825e-15	2.19723e-14	442.729	411.249	301.878	188.277	DDB_G0286561
EAL64042	6.52853	3.4519	4.75881e-06	3.22017e-05	0.0379153	0	15.6743	30.5935	DDB_G0286573
EAL64050	5.83908	2.60652	0.00184051	0.00768275	0	0	9.65653	11.8424	DDB_G0286589
EAL64062	-2.03353	2.71849	0.00262122	0.0104817	6.60246	5.86184	5.51758	4.07522	DDB_G0286613
EAL64070	5.46545	5.12122	7.4529e-14	1.2187e-12	1.12452	0	62.4036	115.836	DDB_G0286629
EAL64080	1.95103	3.89287	0.00143141	0.0061276	2.41148	2.33619	24.8772	35.8027	DDB_G0286649
EAL64081	-3.01731	7.39863	4.11432e-20	1.09123e-18	161.62	202.415	80.7247	68.6372	DDB_G0286651
EAL64085	-1.27812	9.40224	0.00062768	0.00290441	849.496	284.749	607.982	842.989	DDB_G0286659
EAL64095	8.0298	4.38243	3.82711e-12	5.33262e-11	0	0	49.951	49.5502	DDB_G0286679
EAL64097	2.91675	2.93742	0.00724241	0.0260732	0.634847	0.412041	13.108	15.0554	DDB_G0286683
EAL64098	2.82411	3.30069	0.00234093	0.00958559	0.375267	1.20866	11.2502	27.4847	DDB_G0286685
EAL64101	-2.19002	5.49007	1.31982e-11	1.74093e-10	59.9631	38.6477	34.1901	35.2277	DDB_G0286691
EAL64105	-1.30486	5.75897	3.89745e-05	0.000229508	52.4103	41.8939	72.42	51.0588	DDB_G0286699
EAL64107	1.70421	4.12966	0.00158493	0.00668645	4.01849	2.70476	37.0928	34.8753	DDB_G0286703
EAL64118	-2.07803	2.61574	0.00724241	0.0260732	6.28106	5.22378	4.70234	3.84988	DDB_G0286725
EAL64119	-1.08394	5.1854	0.000874563	0.00393633	31.5392	27.9163	49.9086	41.1021	DDB_G0286727
EAL64120	1.40639	7.73399	5.54649e-07	4.3274e-06	57.4407	63.1303	537.099	514.895	DDB_G0286729
EAL64134	1.81989	4.65675	5.16124e-05	0.00029738	5.62497	3.88604	50.3609	59.6137	DDB_G0286757
EAL64135	-1.25453	6.16403	1.16172e-05	7.4436e-05	72.9188	49.6154	79.4903	86.2509	DDB_G0286759
EAL64138	3.50637	2.71988	0.012782	0.0427636	0.237091	0.289228	11.6044	11.7696	DDB_G0286765
EAL64142	1.21957	5.06388	0.00183358	0.0076765	10.295	8.35718	65.5145	76.1266	DDB_G0286773
EAL64146	6.11101	5.32503	3.57481e-17	7.72174e-16	0.818169	0	88.051	121.772	DDB_G0286781
EAL64149	5.54215	2.66741	0.000982513	0.00433348	0.035473	0	7.51922	15.2749	DDB_G0286787
EAL64155	8.68154	4.95468	1.24962e-10	1.48054e-09	0	0	37.5669	120.569	DDB_G0286799
EAL64156	-4.81524	5.74043	2.56891e-34	2.10035e-32	95.3091	56.5876	4.91188	12.0675	DDB_G0286801
EAL64160	3.10765	4.23839	5.7276e-07	4.45465e-06	1.90836	1.01138	40.7606	43.8365	DDB_G0286809
EAL64164	-2.4088	1.95827	0.011752	0.0397613	3.98253	2.42884	1.92843	1.67996	DDB_G0286817
EAL64168	2.67612	3.52417	0.000833863	0.00376857	1.16869	0.973029	21.4576	25.0327	DDB_G0286533
EAL64169	0.951883	5.59762	0.00761259	0.0271099	15.8994	16.336	110.213	93.251	DDB_G0286535
EAL64172	-1.79373	3.57963	0.000160481	0.000833409	14.1437	9.44718	12.4348	9.3769	DDB_G0286541
EAL64177	-2.64919	9.80452	1.78076e-20	4.81342e-19	838.329	887.232	495.948	412.086	DDB_G0286501
EAL64181	-1.7931	11.1157	2.85896e-14	4.85975e-13	2177.03	1686.1	1703.62	1917.94	DDB_G0286509
EAL64187	-2.02291	3.89417	1.30783e-06	9.65552e-06	20.0794	11.7928	12.0666	13.0978	DDB_G0286521
EAL64189	1.14565	4.48706	0.0101071	0.0349613	5.37624	7.09972	42.6224	47.558	DDB_G0286525
EAL64193	4.70964	2.33339	0.011752	0.0397613	0.060868	0.0165557	6.9178	9.27721	DDB_G0286485
EAL64194	1.63756	3.98935	0.00558097	0.0206711	3.21027	3.04503	33.5409	30.4367	DDB_G0286487
EAL64198	-2.15681	4.08754	1.38158e-08	1.3155e-07	21.4588	16.389	13.9368	13.3144	DDB_G0286495
EAL64202	1.47982	7.84982	5.33538e-08	4.68765e-07	62.3354	64.0825	547.492	611.8	DDB_G0286355
EAL64203	0.944871	6.42612	0.00302672	0.0119774	27.62	31.692	164.81	211.191	DDB_G0286357
EAL64204	1.53317	6.15339	6.53769e-06	4.3466e-05	19.1797	16.2379	141.579	193.3	DDB_G0286359
EAL64215	5.61933	3.3403	2.79387e-05	0.000168947	0.0583493	0.0886789	16.9101	24.9567	DDB_G0286381
EAL64216	-2.55881	2.9355	2.79387e-05	0.000168947	10.4179	6.79249	4.0119	5.15088	DDB_G0286383
EAL64219	-3.15936	13.3982	2.73426e-28	1.26995e-26	10071.8	11117.3	4010.1	3859.14	DDB_G0286389
EAL64224	-2.05681	2.74111	0.00262122	0.0104817	6.41654	6.37991	5.97952	3.71289	DDB_G0286399
EAL64230	3.64288	3.7046	1.46968e-05	9.29042e-05	0.762783	0.500466	25.3885	30.2219	DDB_G0286411
EAL64234	3.71351	6.19385	1.42857e-13	2.2795e-12	5.16532	4.10561	261.845	134.849	DDB_G0286419
EAL64235	-1.57752	8.47397	3.47404e-10	3.93503e-09	376.731	243.217	312.01	355.745	DDB_G0286421
EAL64238	-4.40526	6.05143	1.41522e-30	8.1876e-29	81.002	95.3784	14.5282	12.6578	DDB_G0286427
EAL64239	-1.3425	4.9804	6.38341e-05	0.00036107	34.9888	21.512	41.3914	30.2483	DDB_G0286429
EAL64247	-3.61412	1.71737	0.00391712	0.0150962	3.52469	2.46568	0.383707	0.85311	DDB_G0286445
EAL64261	-0.767097	5.92548	0.0091236	0.0318987	51.0491	38.085	81.7836	87.9066	DDB_G0286473
EAL64267	-1.96041	4.51445	1.17742e-08	1.12761e-07	26.7269	21.8391	22.8533	17.3696	DDB_G0286183
EAL64270	-0.72902	9.00148	0.00225933	0.00927836	433.618	291.743	682.036	727.349	DDB_G0286189
EAL64271	1.3984	7.65649	2.92795e-07	2.37428e-06	58.2246	56.8383	462.644	532.414	DDB_G0286191
EAL64274	-2.89741	3.30657	3.75938e-08	3.35967e-07	13.1439	11.6933	5.56537	4.92352	DDB_G0286197
EAL64278	1.96109	3.65977	0.00342465	0.0133805	2.45062	1.43281	23.3818	26.8007	DDB_G0286205
EAL64286	1.59552	3.77834	0.00968035	0.0335204	3.32592	2.08005	29.2856	24.5112	DDB_G0286221
EAL64290	-1.66696	3.95186	7.50711e-05	0.000416755	12.6062	17.2407	20.3099	10.0335	DDB_G0286229
EAL64291	-1.62725	6.21562	4.12681e-08	3.66815e-07	89.299	51.1929	74.6344	70.8488	DDB_G0286231
EAL64297	3.45261	3.16818	0.000920337	0.00411428	0.500728	0.380036	16.2369	18.8635	DDB_G0286243
EAL64299	-1.28211	3.52235	0.00801524	0.0283196	8.0714	10.9644	12.1089	13.0744	DDB_G0286247
EAL64301	3.17191	6.10751	1.64912e-15	3.10756e-14	6.263	6.10973	172.451	193.48	DDB_G0286251
EAL64313	1.20892	4.7119	0.00563446	0.0208225	4.67613	9.57009	53.9084	53.9955	DDB_G0286275
EAL64322	-2.96707	3.27494	3.75938e-08	3.35967e-07	13.6686	10.8797	5.79073	4.06552	DDB_G0286293
EAL64323	-1.03254	4.12461	0.0093875	0.0326779	16.5171	11.0158	18.4088	25.0808	DDB_G0286295
EAL64328	-2.30388	3.53037	1.9037e-06	1.36771e-05	11.2666	14.7043	9.44529	7.32314	DDB_G0286305
EAL64329	-4.78244	4.54023	1.23079e-28	5.93963e-27	41.0043	31.0944	4.16907	3.96434	DDB_G0286307
EAL64333	2.69877	3.28385	0.00375503	0.0145452	0.871673	0.828427	18.9648	18.9606	DDB_G0286315
EAL64336	5.89819	3.87571	1.46766e-07	1.22632e-06	0.112478	0.110902	29.8849	35.7706	DDB_G0286321
EAL64346	-1.30888	4.10699	0.000779324	0.00353825	15.7132	14.2218	20.3992	18.5918	DDB_G0286341
EAL64347	-0.941727	6.88891	0.00190532	0.00792322	109.924	72.6648	183.651	121.09	DDB_G0286343
EAL64348	2.82643	5.71488	1.12188e-11	1.49579e-10	6.23449	5.20397	131.552	134.215	DDB_G0286345
EAL64351	-3.1978	13.123	3.61434e-27	1.52156e-25	8214.35	9319.68	3346.76	2999.77	DDB_G0286117
EAL64352	5.54751	3.71452	6.24591e-07	4.81612e-06	0.144836	0.117742	26.8122	30.5432	DDB_G0286119
EAL64353	4.30236	3.33222	0.000182692	0.000937918	0.320772	0.208746	19.7357	21.3342	DDB_G0286121
EAL64357	6.59088	3.85549	3.25471e-08	2.9325e-07	0.0743394	0.0160975	28.2579	36.5018	DDB_G0286129
EAL64358	1.84164	6.45096	1.41175e-08	1.34292e-07	19.3079	17.6521	195.577	237.459	DDB_G0286131
EAL64363	3.85498	9.88061	4.26283e-38	4.7923e-36	61.3659	68.2741	2810.75	3389.14	DDB_G0286141
EAL64364	2.30606	6.05338	3.33456e-10	3.78747e-09	11.5521	9.13711	148.929	185.297	DDB_G0286143
EAL64365	4.00166	3.43484	0.000115141	0.00061907	0.437238	0.311472	18.9459	25.7221	DDB_G0286145
EAL64366	-2.39956	5.21849	1.15134e-11	1.52757e-10	57.8905	28.7081	22.1909	30.0756	DDB_G0286147
EAL64373	2.02319	6.75273	8.11351e-11	9.78865e-10	21.4432	20.171	271.573	280.893	DDB_G0286161
EAL64378	-1.55599	9.63943	4.00638e-11	5.01076e-10	752.225	594.009	738.228	749.162	DDB_G0286171
EAL64383	-2.22811	4.12641	4.87417e-09	4.87565e-08	24.3129	15.2896	16.9832	10.1484	DDB_G0286181
EAL64386	1.9408	4.77846	0.000281466	0.00139576	4.63034	5.04566	82.2257	39.1371	DDB_G0286015
EAL64389	3.13847	5.49664	3.04743e-09	3.12417e-08	4.1155	3.74486	149.37	77.1654	DDB_G0286021
EAL64391	8.44801	5.51108	4.00426e-21	1.13834e-19	0.0415005	0.056269	118.698	125.253	DDB_G0286025
EAL64403	2.98473	3.71454	0.000114902	0.00061907	1.07055	0.967788	30.1492	24.863	DDB_G0286049
EAL64407	-2.92725	8.07941	2.59988e-26	1.04132e-24	297.24	270.005	131.474	112.069	DDB_G0286057
EAL64408	-3.00846	3.29099	2.03283e-08	1.87776e-07	12.1988	12.8092	5.37094	4.3819	DDB_G0286059
EAL64410	1.43728	5.53017	0.000111933	0.000605442	11.6409	11.7152	102.671	103.959	DDB_G0286063
EAL64416	-3.61682	11.3602	4.88854e-42	7.44036e-40	2833.29	2578.19	741.839	703.104	DDB_G0286075
EAL64417	-1.56673	6.77913	4.74296e-09	4.75402e-08	113.019	85.7545	110.766	106.457	DDB_G0286077
EAL64427	6.45702	3.19059	3.6416e-05	0.000215598	1.08e-08	0.0127993	18.463	18.3847	DDB_G0286097
EAL64430	2.15891	6.89659	3.28946e-12	4.61597e-11	27.7244	15.5491	317.714	305.96	DDB_G0286103
EAL64434	2.58358	3.45928	0.00133678	0.00573992	1.18089	0.974354	21.505	22.336	DDB_G0286111
EAL64438	1.40591	3.99519	0.00921599	0.0321261	4.37106	2.88681	30.5569	32.496	DDB_G0286009
EAL64439	2.68581	6.7029	2.34271e-15	4.36468e-14	13.8752	12.8489	297.857	263.058	DDB_G0285995
EAL64440	-1.16615	3.84343	0.00921599	0.0321261	12.0377	11.3476	17.6749	15.9372	DDB_G0285997
EAL64445	1.39727	5.5219	0.000231592	0.00116955	11.7307	12.0041	87.2401	117.578	DDB_G0285973
EAL64450	5.91119	5.00925	4.46149e-15	8.0543e-14	0.359375	0.359369	89.3992	73.3588	DDB_G0285983
EAL64451	2.72282	3.85547	6.75863e-05	0.000377782	1.59876	1.15609	33.654	27.514	DDB_G0285985
EAL64457	6.94299	7.02966	5.54345e-39	6.68797e-37	1.0535	0.819263	363.541	432.063	DDB_G0285845
EAL64460	2.14566	5.58378	7.3108e-08	6.27283e-07	7.82866	8.064	118.731	111.29	DDB_G0285851
EAL64462	-2.8429	4.21935	5.08941e-14	8.44791e-13	29.3398	18.5511	11.2184	10.113	DDB_G0285855
EAL64475	-3.65695	12.4464	3.68628e-43	5.97842e-41	5947.12	5495.36	1499.43	1476.79	DDB_G0285881
EAL64478	2.22784	3.92047	0.00048109	0.00229039	2.54752	1.50589	32.0705	30.9646	DDB_G0285887
EAL64479	2.54368	4.79397	2.29417e-07	1.88038e-06	3.53061	3.14144	61.6205	66.5631	DDB_G0285889
EAL64481	-3.05316	2.32314	0.000276908	0.00137869	6.3281	4.57626	1.7385	2.18933	DDB_G0285893
EAL64483	1.18766	4.54224	0.00666296	0.024163	7.08821	5.63936	49.2195	45.3427	DDB_G0285897
EAL64486	2.26222	6.2785	6.63687e-11	8.07608e-10	13.1765	12.0132	181.293	213.806	DDB_G0285903
EAL64490	3.36042	4.80241	1.70709e-09	1.79662e-08	2.47635	1.41985	58.2478	75.2648	DDB_G0285911
EAL64493	4.82433	7.32275	1.55935e-29	7.95187e-28	4.70533	5.72736	383.192	595.121	DDB_G0285917
EAL64501	2.79018	3.06107	0.010689	0.0367048	0.754994	0.540166	14.043	17.297	DDB_G0285933
EAL64504	5.97645	5.96055	1.52687e-22	4.88562e-21	0.82421	0.74551	147.937	197.395	DDB_G0285939
EAL64514	6.99814	3.83016	5.90424e-08	5.14631e-07	0.0284833	0.00769627	27.2233	36.2709	DDB_G0285959
EAL64517	8.43418	5.0019	5.76796e-17	1.22715e-15	0.0278904	0	75.3231	87.9295	DDB_G0285965
EAL64519	-1.12921	4.373	0.00145209	0.00620273	18.9707	15.1631	27.6133	22.8243	DDB_G0285969
EAL64520	-3.99611	14.911	1.86888e-26	7.57737e-25	25678.7	36504.3	7569.87	5527.02	DDB_G0285971
EAL64533	1.44222	4.90819	0.000601909	0.00279169	7.70226	6.82201	67.317	61.4547	DDB_G0285823
EAL64534	-2.82361	3.13558	7.88802e-07	6.01203e-06	12.7321	8.6941	4.90887	4.5861	DDB_G0285825
EAL64537	-2.88468	3.97227	5.52156e-12	7.49311e-11	22.1812	18.3217	11.6733	5.79647	DDB_G0285831
EAL64543	-0.82784	11.5455	0.00528279	0.0196772	1854.59	2291.05	3329.74	4503.19	DDB_G0285793
EAL64547	3.10118	7.6581	3.84147e-24	1.34765e-22	22.7008	19.5704	607.004	574.884	DDB_G0285419
EAL64548	3.90973	4.42013	4.86035e-09	4.86675e-08	1.01333	0.923279	47.6167	52.2318	DDB_G0285421
EAL64552	-1.39644	4.10631	0.000297221	0.00147168	15.1326	15.646	21.807	15.9066	DDB_G0285429
EAL64553	5.47607	4.02104	3.42542e-08	3.07511e-07	0.155407	0.239189	41.5894	32.0461	DDB_G0285431
EAL64567	-1.33334	4.55588	0.000181295	0.000934629	22.1936	19.4513	32.9351	20.4834	DDB_G0285459
EAL64568	1.51946	4.51422	0.000838644	0.00378845	5.62329	4.59731	47.043	48.78	DDB_G0285461
EAL64571	-2.23472	2.54094	0.00259542	0.0104164	6.2784	4.9259	4.63807	2.78731	DDB_G0285467
EAL64572	5.44769	3.77603	5.28068e-07	4.14288e-06	0.31045	0	17.7172	42.7653	DDB_G0285469
EAL64573	-2.8701	4.31746	1.86273e-13	2.92972e-12	33.4622	18.1291	8.42929	14.0747	DDB_G0285471
EAL64576	7.0531	3.55273	1.43986e-06	1.05126e-05	0	0	22.8807	27.4981	DDB_G0285477
EAL64582	-2.88534	3.94974	1.84872e-12	2.64298e-11	23.9643	15.9846	9.19275	8.02432	DDB_G0285489
EAL64586	-1.87962	4.67607	1.63577e-08	1.53714e-07	31.0731	22.1963	23.4631	23.1992	DDB_G0285497
EAL64590	-2.3098	7.30799	7.97997e-17	1.67613e-15	164.412	154.799	112.084	98.4521	DDB_G0285505
EAL64595	-1.56631	3.03825	0.00819935	0.0288464	8.29533	5.92589	9.5287	5.80404	DDB_G0285515
EAL64604	1.11605	4.63978	0.00784372	0.0277631	8.78659	5.53775	55.1009	45.9651	DDB_G0285533
EAL64610	-3.1285	2.94757	8.90121e-07	6.70165e-06	13.0516	6.38621	3.58435	3.29072	DDB_G0285545
EAL64614	2.11299	4.34681	0.000122425	0.000650232	3.50659	2.67567	34.7792	53.3919	DDB_G0285553
EAL64615	6.15068	5.36985	2.56923e-17	5.62332e-16	0.442607	0.381816	96.1759	121.053	DDB_G0285555
EAL64618	-2.08059	12.6661	6.70149e-14	1.10129e-12	5431.71	6042.2	4663.32	4337.98	DDB_G0285561
EAL64629	6.49111	3.09849	0.000122569	0.000650232	0	0	14.7771	19.2244	DDB_G0285583
EAL64633	-3.89515	3.13807	3.05507e-11	3.86989e-10	14.4859	10.6452	2.46109	2.66465	DDB_G0285591
EAL64635	-4.8466	3.62839	1.23939e-16	2.54912e-15	23.1119	16.0755	2.02688	2.02466	DDB_G0285595
EAL64636	-4.41766	14.188	1.14004e-38	1.34267e-36	18078	20711	3479.69	2538.11	DDB_G0285597
EAL64639	-2.15996	9.2819	3.24103e-16	6.51698e-15	738.344	443.26	382.997	463.339	DDB_G0285603
EAL64640	-4.73137	1.9429	0.000245614	0.00123469	5.67611	3.2108	0.277336	0.44066	DDB_G0285605
EAL64641	-2.59755	2.89981	5.00463e-05	0.000288861	12.5163	4.35717	4.03014	4.69822	DDB_G0285607
EAL64645	2.27451	4.15296	6.77452e-05	0.000378432	2.52283	2.23014	41.742	34.3636	DDB_G0285615
EAL64646	-1.01035	5.77068	0.00120267	0.00524835	48.3145	38.5304	80.5748	58.9561	DDB_G0285617
EAL64656	4.48298	2.792	0.0023643	0.00962158	0.143929	0.093486	13.1604	12.2366	DDB_G0285637
EAL64659	6.92612	3.66785	2.35002e-07	1.92138e-06	0.0154231	0.00835076	23.8568	31.6297	DDB_G0285643
EAL64663	6.14694	2.83351	0.000276908	0.00137869	0	0	12.2092	14.4947	DDB_G0285651
EAL64674	-5.50012	3.65303	8.9303e-16	1.72554e-14	29.0192	12.2467	0.851877	1.71547	DDB_G0285673
EAL64677	-2.523	3.72511	2.43474e-08	2.23026e-07	17.8665	13.7722	11.0201	6.53006	DDB_G0285679
EAL64679	-1.07878	5.47678	0.000641471	0.00296407	37.5496	34.8526	55.0096	56.6263	DDB_G0285683
EAL64692	-1.97672	2.69487	0.00437509	0.0166408	6.35266	5.64823	6.34932	3.26195	DDB_G0285709
EAL64697	-1.38299	5.70198	0.000133566	0.000703232	49.3889	43.1913	77.2632	37.6488	DDB_G0285719
EAL64703	-3.45432	1.63788	0.0078294	0.0277323	3.11619	2.12623	1.20497	0	DDB_G0285731
EAL64708	-1.7782	7.83517	1.96545e-12	2.79772e-11	231.686	184.118	204.527	188.828	DDB_G0285741
EAL64718	1.57693	4.69643	0.000344477	0.00168876	5.20361	6.15253	58.1872	52.6334	DDB_G0285761
EAL64728	7.76444	6.80855	3.37236e-37	3.27086e-35	0.298875	0.535022	308.939	363.488	DDB_G0285781
EAL64731	-0.970285	10.6782	0.0105262	0.0362968	1920.77	629.877	1663.43	2369.45	DDB_G0285787
EAL64734	-1.08874	10.1361	2.56844e-06	1.81757e-05	977.387	743.657	1251.64	1373.67	DDB_G0285319
EAL64735	1.84858	3.77431	0.00371431	0.0144157	2.80641	1.79137	22.95	31.7905	DDB_G0285321
EAL64736	1.89974	4.28706	0.000369067	0.00179684	3.67741	3.06627	42.5639	40.1498	DDB_G0285323
EAL64746	0.919465	5.593	0.00954684	0.0331393	18.0511	14.7769	88.8751	113.532	DDB_G0285343
EAL64747	1.44483	12.7036	1.89029e-08	1.76255e-07	2521.21	1523.19	15850.1	19406	DDB_G0285345
EAL64750	-3.64685	2.64	3.03397e-06	2.12421e-05	9.53062	6.55981	2.18981	1.62773	DDB_G0285351
EAL64753	-2.46573	6.82625	4.89637e-18	1.12651e-16	129.673	111.11	77.5327	64.1062	DDB_G0285357
EAL64754	1.85755	6.78014	6.17026e-09	6.11647e-08	24.2884	22.5435	306.888	246.077	DDB_G0285359
EAL64757	0.788189	5.92113	0.0148125	0.0485716	28.2719	16.9143	114.011	138.446	DDB_G0285365
EAL64783	1.26754	6.10885	0.000727753	0.00334401	18.6954	20.7629	111.933	201.77	DDB_G0285307
EAL64791	5.49886	3.55809	6.32283e-06	4.21508e-05	0.210076	0.0175917	23.391	26.9259	DDB_G0285255
EAL64802	-3.43651	11.8107	1.99252e-40	2.73777e-38	3854.99	3453.11	1087.34	1123.92	DDB_G0285277
EAL64803	-1.49271	4.63162	2.32052e-05	0.000142236	30.4418	16.0669	25.6523	27.509	DDB_G0285279
EAL64804	1.93748	3.64718	0.00342465	0.0133805	2.30767	1.58802	28.6392	20.8733	DDB_G0285281
EAL64817	-2.34313	7.27441	5.99514e-15	1.07445e-13	168.234	146.691	121.874	79.7869	DDB_G0285211
EAL64819	2.76635	5.73797	1.79966e-11	2.32469e-10	6.17675	5.91388	125.536	144.368	DDB_G0285215
EAL64824	6.20923	3.14337	6.69267e-05	0.000376197	0.0200778	0.0108868	16.5134	18.8217	DDB_G0285225
EAL64831	-0.98799	5.46595	0.0017243	0.00724044	35.1968	34.4459	55.3649	59.2049	DDB_G0285239
EAL64837	3.74804	4.2096	5.6109e-08	4.91662e-07	1.02974	0.789247	40.2433	43.8364	DDB_G0285161
EAL64840	7.27591	3.92955	9.82854e-09	9.54208e-08	0.0199898	0	31.2811	37.6303	DDB_G0285167
EAL64850	-3.20874	8.0186	7.11141e-20	1.86613e-18	383.136	191.97	121.019	74.6106	DDB_G0285187
EAL64852	-2.178	4.51064	1.40242e-10	1.65408e-09	29.4123	21.731	16.9407	19.4364	DDB_G0285191
EAL64853	-1.7255	5.38938	1.24501e-07	1.04824e-06	41.0791	41.0903	41.4451	39.5634	DDB_G0285193
EAL64858	4.18732	10.0386	4.03293e-48	9.97445e-46	68.7262	50.1055	3733.03	3270.63	DDB_G0285203
EAL64864	4.26206	3.98932	3.79617e-07	3.03847e-06	0.673456	0.354942	34.5983	36.3977	DDB_G0285103
EAL64872	2.34429	5.65166	7.98678e-09	7.80763e-08	8.02793	6.78905	105.283	141.243	DDB_G0285119
EAL64876	4.58253	4.07374	4.24003e-08	3.7654e-07	0.556873	0.312436	35.909	40.4707	DDB_G0285127
EAL64877	1.98401	3.86624	0.00111076	0.00486318	3.37859	1.16716	28.9366	30.5579	DDB_G0285129
EAL64878	3.05025	5.15301	2.68173e-10	3.07777e-09	3.57322	2.78085	90.1563	83.3178	DDB_G0285131
EAL64879	-2.014	3.91978	7.98713e-07	6.08289e-06	18.1142	14.2395	11.185	14.5272	DDB_G0285133
EAL64883	2.84748	3.31947	0.00234093	0.00958559	0.93601	0.645113	21.0001	18.3047	DDB_G0285141
EAL64887	-1.90734	4.43569	3.20421e-08	2.89227e-07	23.8377	21.4943	19.9463	19.0283	DDB_G0285149
EAL64893	-2.15699	2.49213	0.0044525	0.0168704	7.80142	2.71075	0.777048	6.57646	DDB_G0285097
EAL64894	-2.52753	11.6384	1.67353e-19	4.2781e-18	2856.93	3105.42	1801.43	1623.16	DDB_G0284861
EAL64897	-1.89565	3.36691	0.000300013	0.00148476	11.4104	9.17906	10.3766	7.30401	DDB_G0284867
EAL64904	0.927562	5.3331	0.0128621	0.0430027	16.569	10.4624	82.4929	84.2301	DDB_G0284881
EAL64906	4.94423	2.32704	0.011752	0.0397613	0.034764	0.0125789	7.28093	8.83535	DDB_G0284885
EAL64914	1.21658	4.51965	0.00574362	0.0211863	6.91021	5.39144	44.7457	48.5609	DDB_G0284901
EAL64919	-1.03537	7.28975	0.000365984	0.00178446	112.383	127.604	165.854	222.581	DDB_G0284911
EAL64926	-1.40324	8.47758	1.27276e-05	8.11823e-05	353.235	244.487	462.568	261.272	DDB_G0284925
EAL64927	6.75105	9.70115	2.12618e-43	3.69023e-41	9.1768	7.15186	3797.54	1907.26	DDB_G0284927
EAL64929	4.23243	10.9422	1.71472e-37	1.71351e-35	138.126	82.7648	7871.91	5375.03	DDB_G0284931
EAL64934	6.12011	2.81177	0.000276908	0.00137869	0	0	7.72989	18.4756	DDB_G0284941
EAL64936	-1.24713	3.76576	0.00468042	0.0176059	13.5519	9.16519	19.4708	11.3691	DDB_G0284945
EAL64937	-1.66302	6.02142	9.64864e-09	9.38584e-08	67.9863	55.3663	61.9789	64.4348	DDB_G0284947
EAL64945	-1.58296	4.22155	1.78226e-05	0.000111102	20.9267	14.6929	17.8149	20.5201	DDB_G0284963
EAL64946	7.10328	4.16885	1.01326e-09	1.09196e-08	0.0705669	0	29.2335	54.6376	DDB_G0284965
EAL64951	2.18518	3.37214	0.0107654	0.0369285	1.27065	1.34539	18.0174	21.955	DDB_G0284975
EAL64953	2.43192	5.74771	6.41809e-10	7.09432e-09	7.894	7.1959	122.234	144.445	DDB_G0284979
EAL64958	-5.57113	13.5775	4.91671e-31	2.93018e-29	9914.51	15648.9	1183.84	628.342	DDB_G0284989
EAL64963	-4.75326	3.7885	9.98369e-19	2.43272e-17	20.6526	22.835	2.92754	1.93882	DDB_G0284999
EAL64965	-6.41501	4.2707	5.04787e-25	1.85645e-23	39.6847	24.408	0.943774	1.11289	DDB_G0285003
EAL64974	-1.00339	8.40674	3.21498e-05	0.000192879	279.885	233.801	390.394	445.522	DDB_G0285021
EAL64975	5.20994	2.94124	0.000734618	0.00335037	0.106492	0.0232607	12.5481	16.805	DDB_G0285023
EAL64976	-3.92254	5.66815	1.02006e-28	4.97116e-27	80.3459	57.3313	11.9541	17.0942	DDB_G0285025
EAL64984	-2.83874	2.50612	0.000406241	0.00195284	7.6562	4.83073	2.66929	2.66707	DDB_G0285041
EAL64985	2.5675	8.59177	6.53907e-13	9.83146e-12	60.6998	55.7908	1446.79	799.523	DDB_G0285043
EAL64990	-3.22589	3.17685	2.01709e-08	1.87196e-07	12.4579	11.2662	3.57943	4.30974	DDB_G0285053
EAL64998	1.88907	5.61636	8.7754e-07	6.62204e-06	10.1611	8.9425	102.628	128.782	DDB_G0285069
EAL65003	-0.94172	5.57743	0.00228357	0.00936625	40.3969	33.8999	59.4067	66.3117	DDB_G0285079
EAL65013	1.81475	6.45072	1.54761e-08	1.46232e-07	18.8361	18.6474	210.349	220.754	DDB_G0284847
EAL65018	0.948048	5.33399	0.0124662	0.0419627	13.7225	12.8632	90.3862	76.6726	DDB_G0284857
EAL65032	9.03446	7.14861	4.53614e-43	7.23807e-41	0.217542	0.178688	399.414	476.226	DDB_G0284759
EAL65034	4.95606	4.88843	2.97732e-11	3.79082e-10	0.693279	0.653778	93.5418	52.9786	DDB_G0284763
EAL65039	2.34429	6.23492	3.16939e-11	4.00957e-10	12.0499	11.114	193.478	190.597	DDB_G0284773
EAL65040	5.28343	2.38547	0.011752	0.0397613	0.0211011	0	7.72198	9.45004	DDB_G0284775
EAL65041	3.06571	6.61352	3.48261e-15	6.38026e-14	10.0444	9.54164	314.819	219.836	DDB_G0284777
EAL65043	8.01975	5.97327	2.92378e-24	1.03304e-22	0.298906	0	142.644	208.9	DDB_G0284781
EAL65052	-2.5503	7.2967	5.67922e-21	1.58713e-19	196.35	135.67	94.1097	88.3543	DDB_G0284799
EAL65054	-1.24978	3.54717	0.0138727	0.0458392	11.2194	7.99484	15.1854	10.8171	DDB_G0284803
EAL65058	-3.3139	2.07015	0.000245614	0.00123469	4.80569	3.95146	1.30482	1.2096	DDB_G0284811
EAL65059	-3.66156	8.04579	1.92953e-33	1.43525e-31	378.95	221.139	64.9526	86.4695	DDB_G0284813
EAL65061	-1.80515	2.87606	0.00251783	0.0101503	7.28206	6.09465	6.77698	5.37409	DDB_G0284817
EAL65064	-1.16915	10.0161	8.25883e-06	5.40732e-05	759.801	820.473	1168.85	1158.44	DDB_G0284823
EAL65074	9.74395	6.7679	2.56293e-37	2.5104e-35	0.116821	0	292.43	361.059	DDB_G0284843
EAL65076	4.73318	5.66274	9.75255e-17	2.0312e-15	1.73343	1.27565	106.549	163.902	DDB_G0284613
EAL65079	4.56692	4.50655	1.78032e-10	2.08188e-09	0.63083	0.661539	50.2079	57.9282	DDB_G0284619
EAL65083	3.04192	3.92706	1.57493e-05	9.89256e-05	1.02694	1.32404	33.951	31.6596	DDB_G0284627
EAL65084	-3.44292	8.11519	2.37468e-29	1.1865e-27	290.427	310.331	99.7728	82.2678	DDB_G0284629
EAL65085	-6.03906	5.16261	3.37649e-33	2.40314e-31	53.5761	56.3868	2.51001	2.60135	DDB_G0284631
EAL65091	-2.82112	5.30393	4.43388e-17	9.45352e-16	57.4865	40.0046	21.393	22.9099	DDB_G0284643
EAL65096	-1.90107	3.44675	0.000114902	0.00061907	11.0146	10.9163	11.2537	7.52572	DDB_G0284653
EAL65097	-2.05066	3.01637	0.000553526	0.00257453	9.22663	6.98203	5.93401	6.47437	DDB_G0284655
EAL65099	6.86247	3.53735	1.43986e-06	1.05126e-05	0.0149126	0	21.1882	28.5401	DDB_G0284659
EAL65100	1.79393	3.78495	0.00371431	0.0144157	2.68	2.12007	24.9907	29.9773	DDB_G0284661
EAL65104	-1.28498	5.02236	7.42943e-05	0.000412686	28.781	27.875	39.5933	35.9426	DDB_G0284669
EAL65105	-3.53687	7.79049	1.82025e-18	4.32879e-17	197.841	286.153	88.7718	50.6308	DDB_G0284671
EAL65110	1.03127	5.51544	0.00450028	0.0170188	14.1727	14.8555	91.1147	102.922	DDB_G0284681
EAL65115	3.16897	5.75123	1.31342e-12	1.90523e-11	5.21579	4.1951	158.822	118.189	DDB_G0284691
EAL65116	-1.21393	11.1152	1.74372e-05	0.000108837	1633.54	1764.52	2013.51	2860.18	DDB_G0284693
EAL65118	-2.35981	2.24687	0.00741746	0.0265584	4.35405	4.32221	2.9972	2.18132	DDB_G0284697
EAL65119	-1.82781	3.39188	0.000186173	0.000953811	10.399	10.1631	11.9634	6.56235	DDB_G0284699
EAL65122	-1.83878	3.88797	8.58884e-06	5.59975e-05	16.8677	13.2406	14.5966	12.4473	DDB_G0284705
EAL65131	-1.73929	3.29084	0.00259858	0.0104164	10.9053	7.57899	14.2001	3.50064	DDB_G0284723
EAL65141	2.05735	5.98131	1.92157e-08	1.79003e-07	10.3972	12.2868	164.165	144.911	DDB_G0284605
EAL65144	-1.3705	10.9187	0.000418857	0.00201055	2512.08	782.535	1690.68	2242.62	DDB_G0284595
EAL65149	-1.0021	4.97443	0.00343179	0.0133805	33.0442	17.3476	40.5556	40.3181	DDB_G0284589
EAL65152	1.62382	4.16445	0.0019138	0.00794513	4.42666	2.838	40.5188	32.9421	DDB_G0284567
EAL65154	1.42312	4.22066	0.00377363	0.0146058	4.73397	3.86207	38.0389	37.4227	DDB_G0284571
EAL65159	3.89024	4.28358	9.20304e-08	7.82852e-07	0.918624	0.831092	34.0084	55.6378	DDB_G0284465
EAL65161	1.85682	5.55149	1.4544e-06	1.06109e-05	10.296	8.26565	99.9059	119.651	DDB_G0284469
EAL65163	-2.0986	5.29303	1.17873e-10	1.40158e-09	47.3325	37.3273	34.0281	29.8269	DDB_G0284473
EAL65166	6.85084	5.38455	1.3956e-18	3.32691e-17	0.266075	0.204649	104.556	115.636	DDB_G0284479
EAL65173	-1.31988	3.3194	0.0114426	0.0391703	8.64362	7.80037	11.0247	10.1261	DDB_G0284493
EAL65179	4.4863	4.02876	1.27582e-07	1.07328e-06	0.483282	0.414457	37.9512	35.5417	DDB_G0284505
EAL65189	3.84921	3.2599	0.000314949	0.00155246	0.376986	0.332534	18.5264	19.79	DDB_G0284525
EAL65190	8.72425	5.23553	9.54291e-18	2.15543e-16	0	0.0254576	81.1921	115.519	DDB_G0284527
EAL65191	8.36383	4.90198	6.93685e-16	1.35357e-14	0.0235058	0	62.3019	88.6737	DDB_G0284529
EAL65193	-3.26766	12.164	1.18407e-36	1.1051e-34	4888.81	4340.46	1607.04	1527.77	DDB_G0284533
EAL65200	-5.64787	7.24561	1.30081e-51	4.28964e-49	247.701	140.459	11.3509	12.9954	DDB_G0284547
EAL65201	-2.40223	3.61326	4.8967e-07	3.85387e-06	11.2087	17.0205	10.7158	6.35807	DDB_G0284549
EAL65202	2.4579	3.59737	0.00076555	0.00347731	1.56498	1.083	24.5994	24.3383	DDB_G0284551
EAL65210	2.29802	3.33436	0.00527353	0.0196501	1.22398	1.12167	17.2929	21.6463	DDB_G0284461
EAL65212	1.86038	5.11266	9.63107e-06	6.22746e-05	7.01516	6.19228	76.8111	79.9767	DDB_G0284329
EAL65218	-2.66057	3.7161	3.48093e-09	3.53561e-08	18.055	14.2842	8.90233	7.37677	DDB_G0284339
EAL65225	4.06346	4.25955	3.83002e-08	3.41047e-07	0.89175	0.621037	38.2217	49.9091	DDB_G0284353
EAL65228	2.87765	4.82517	1.73784e-08	1.62807e-07	2.92519	2.5634	68.0887	65.2411	DDB_G0284359
EAL65235	6.26785	3.23705	1.97507e-05	0.000122121	0	0.0372701	15.4376	22.9564	DDB_G0284373
EAL65247	3.93323	3.24675	0.000314949	0.00155246	0.449912	0.205743	15.9429	22.0239	DDB_G0284397
EAL65251	-1.90758	4.68895	1.37906e-08	1.31435e-07	31.2289	22.8701	25.5094	20.9611	DDB_G0284405
EAL65252	-3.68353	7.12577	9.5185e-23	3.06731e-21	150.402	174.583	55.1546	28.0827	DDB_G0284407
EAL65257	-2.95742	3.33433	2.03283e-08	1.87776e-07	16.5806	9.1198	6.95067	3.4547	DDB_G0284417
EAL65265	-0.868357	4.42442	0.0139819	0.0461557	17.219	14.9479	25.7151	31.3379	DDB_G0284433
EAL65269	6.08355	3.75607	1.92983e-07	1.59099e-06	0.0911311	0.0633964	25.7165	33.8375	DDB_G0284441
EAL65270	2.76062	3.93915	3.97054e-05	0.000232981	1.82364	1.06004	32.3807	33.256	DDB_G0284443
EAL65273	4.71777	5.78311	2.48642e-19	6.27504e-18	1.68632	1.66638	140.498	155.86	DDB_G0284449
EAL65275	5.5149	2.98291	0.000406241	0.00195284	0.0711326	0.0193787	14.2478	16.2803	DDB_G0284453
EAL65279	1.17144	5.2465	0.00236327	0.00962158	11.2078	10.7623	72.816	88.8786	DDB_G0284181
EAL65280	2.72077	4.36567	2.39338e-06	1.69733e-05	2.2484	1.96451	40.9389	51.3777	DDB_G0284183
EAL65290	-2.61557	2.3614	0.0023643	0.00962158	5.24803	5.1049	2.71833	2.44484	DDB_G0284203
EAL65299	-0.930225	10.0897	9.07417e-05	0.000497897	965.937	650.9	1280.27	1453.25	DDB_G0284221
EAL65307	-4.61828	12.0781	1.19855e-48	3.04032e-46	4355.81	4757.66	661.546	566.913	DDB_G0284237
EAL65316	4.14744	4.7548	4.81598e-11	5.98548e-10	1.14633	1.01661	58.8813	72.0417	DDB_G0284255
EAL65321	-0.801958	7.10431	0.00239637	0.00974004	104.23	95.5843	175.183	199.902	DDB_G0284265
EAL65327	-4.36869	3.99863	4.05722e-21	1.1468e-19	27.0107	22.1274	3.29347	4.06313	DDB_G0284277
EAL65334	-2.77669	3.98277	5.52156e-12	7.49311e-11	20.9177	19.1046	9.85089	8.7799	DDB_G0284291
EAL65344	0.984304	4.91799	0.0142764	0.0470316	10.7059	8.38354	56.1369	66.9144	DDB_G0284311
EAL65346	9.02522	6.75668	1.54637e-37	1.56104e-35	0.104693	0.160037	326.144	319.989	DDB_G0284315
EAL65351	5.82229	2.84879	0.00132165	0.00569225	0.0315833	0	12.802	14.244	DDB_G0284325
EAL65356	2.31888	3.40211	0.00336332	0.0131985	1.57338	0.882401	18.8744	22.4205	DDB_G0284177
EAL65358	-2.32846	10.4605	3.88819e-14	6.5307e-13	1170.27	1412.22	956.971	753.996	DDB_G0284035
EAL65364	-1.8465	6.82182	5.17702e-11	6.41005e-10	125.723	91.6308	109.306	85.5976	DDB_G0284047
EAL65368	-1.72778	3.22834	0.00190404	0.00792124	9.90703	7.62164	9.75285	7.15718	DDB_G0284055
EAL65369	5.21246	3.54478	6.32283e-06	4.21508e-05	0.189196	0.10871	24.6269	25.0136	DDB_G0284057
EAL65371	4.9161	2.45258	0.00637007	0.02322	0.0474954	0.0259755	6.71363	11.6447	DDB_G0284061
EAL65386	1.95705	5.10187	6.83437e-06	4.51955e-05	5.52651	6.78087	72.4711	84.2906	DDB_G0284091
EAL65387	-3.11563	11.0293	2.52243e-27	1.08971e-25	2011.37	2128.25	851.378	726.379	DDB_G0284093
EAL65388	7.23158	3.70131	1.27835e-07	1.07357e-06	0	0	26.4395	30.6237	DDB_G0284095
EAL65389	-0.955879	4.52405	0.00680358	0.0246368	19.059	16.6702	26.99	32.6656	DDB_G0284097
EAL65398	-1.17003	6.11664	9.87762e-05	0.000538695	73.6524	42.7759	89.4126	76.2562	DDB_G0284115
EAL65399	-1.08408	4.47087	0.0023497	0.00961753	17.2466	18.7019	27.5853	27.371	DDB_G0284117
EAL65420	-1.37887	7.87588	0.000260844	0.00130594	307.205	102.69	198.887	291.317	DDB_G0284159
EAL65421	-3.20192	5.59253	1.36992e-20	3.72323e-19	71.9692	50.885	27.5085	15.2311	DDB_G0284161
EAL65424	-1.60647	8.09025	2.56728e-09	2.66506e-08	228.764	241.26	259.525	249.699	DDB_G0284167
EAL65425	1.22661	7.73824	0.000185104	0.000949812	69.6445	64.1952	636.933	382.773	DDB_G0284169
EAL65436	5.56565	3.21004	0.000158628	0.000824217	0.103764	0.0240737	16.2496	21.1236	DDB_G0284025
EAL65437	1.54019	6.42561	1.08432e-06	8.10206e-06	22.2675	20.8794	186.716	223.595	DDB_G0284009
EAL65439	1.42145	6.36507	4.58849e-06	3.122e-05	24.3549	19.9007	186.033	199.929	DDB_G0283903
EAL65440	1.31352	6.3047	5.0784e-05	0.000292777	23.013	21.7518	158.274	205.887	DDB_G0283905
EAL65443	2.45811	4.60295	1.82233e-06	1.31306e-05	3.48088	2.58473	50.3072	59.6314	DDB_G0283911
EAL65444	3.22895	3.8647	1.58704e-05	9.956e-05	1.00007	0.956997	30.3679	32.3906	DDB_G0283913
EAL65445	-1.36117	5.35995	0.000448028	0.00214226	34.8501	37.8158	62.9069	29.368	DDB_G0283915
EAL65447	2.08297	4.36001	5.54919e-05	0.000318435	3.61498	2.7541	38.4945	50.3635	DDB_G0283919
EAL65448	-1.52601	7.88401	3.15793e-07	2.5524e-06	176.362	223.079	235.468	226.839	DDB_G0283921
EAL65452	2.42648	3.44984	0.00212822	0.00876539	1.35526	1.02375	22.2014	20.9807	DDB_G0283929
EAL65474	-1.3811	3.33634	0.00771687	0.0274122	9.97101	7.08131	10.4723	10.5412	DDB_G0283973
EAL65475	-3.30233	2.38894	7.71031e-05	0.00042685	7.0214	5.11272	1.46377	2.18501	DDB_G0283975
EAL65477	5.29834	2.79414	0.0023643	0.00962158	0.0527865	0.033276	10.1703	15.4816	DDB_G0283979
EAL65481	-2.02664	4.19547	2.50905e-08	2.29621e-07	19.9599	19.5428	14.4467	16.7354	DDB_G0283987
EAL65490	3.13098	7.20116	5.14388e-19	1.2754e-17	15.2334	14.1245	341.416	502.437	DDB_G0284005
EAL65493	0.847182	6.29762	0.00623713	0.0228787	34.425	23.2413	145.09	191.443	DDB_G0283757
EAL65496	-3.05361	5.29165	6.36089e-19	1.56928e-17	52.4791	46.9202	18.0678	20.6541	DDB_G0283763
EAL65497	-1.3292	3.52109	0.005477	0.0203012	9.20414	10.1397	13.7973	10.9617	DDB_G0283765
EAL65498	1.91476	6.03126	6.9964e-08	6.0135e-07	11.7526	13.9175	148.27	169.283	DDB_G0283767
EAL65503	-0.908584	4.73722	0.0108685	0.0372695	23.3355	17.6262	26.7607	43.9767	DDB_G0283777
EAL65513	1.80492	3.465	0.00912981	0.0318987	2.10065	1.53963	19.7685	22.4692	DDB_G0283797
EAL65517	-1.44495	4.48311	3.85252e-05	0.000226998	23.6737	17.4379	22.6272	26.1363	DDB_G0283805
EAL65518	-2.76952	2.45361	0.000734618	0.00335037	7.79497	3.9287	2.35937	2.89464	DDB_G0283807
EAL65519	1.40107	4.49322	0.00295405	0.0117179	3.50111	7.25998	43.2491	49.8715	DDB_G0283809
EAL65521	1.50648	4.35884	0.00236796	0.00963249	4.55962	4.55575	39.7975	44.9925	DDB_G0283813
EAL65526	-2.00472	4.44036	9.22663e-09	8.98415e-08	28.2781	18.4912	20.4241	17.0698	DDB_G0283823
EAL65534	4.86551	2.72022	0.00420272	0.0160531	0.0726451	0.0654881	11.7452	12.0853	DDB_G0283839
EAL65537	-1.12925	4.11378	0.0043695	0.0166408	13.6511	14.5833	18.4742	23.2169	DDB_G0283845
EAL65540	3.54551	6.4594	3.92451e-20	1.04369e-18	6.78768	5.93719	235.986	250.933	DDB_G0283851
EAL65545	-2.7156	4.58593	1.44627e-15	2.74098e-14	34.4727	25.5029	14.7927	14.5058	DDB_G0283861
EAL65548	4.58692	4.62367	6.08803e-11	7.46104e-10	0.898738	0.510392	55.7221	63.0191	DDB_G0283867
EAL65558	5.25098	4.07651	1.09689e-08	1.05596e-07	0.304852	0.203661	36.9604	40.0651	DDB_G0283887
EAL65564	2.92248	4.28884	1.27152e-06	9.39443e-06	2.08223	1.37383	35.9317	51.6827	DDB_G0283899
EAL65566	9.20901	6.0605	1.5341e-25	5.83725e-24	0.0490847	0.0289343	153.971	222.888	DDB_G0283599
EAL65568	-1.25429	6.47672	6.61837e-06	4.39728e-05	76.0738	73.1114	100.402	104.213	DDB_G0283603
EAL65571	7.12647	9.22802	2.14541e-65	1.51604e-62	4.86496	4.04648	1713.03	2397.21	DDB_G0283609
EAL65572	8.41613	7.84228	9.34362e-53	3.3013e-50	0.730559	0.487237	651.817	831.5	DDB_G0283611
EAL65573	10.2557	9.1833	4.00442e-68	3.79187e-65	0.475587	0.411931	1593.36	2412.06	DDB_G0283613
EAL65577	1.48097	5.82079	4.1534e-05	0.000242703	13.1696	15.1042	143.133	114.932	DDB_G0283621
EAL65586	-2.19237	4.65962	1.064e-08	1.02794e-07	40.3273	16.9778	24.2558	15.4949	DDB_G0283639
EAL65588	-4.89628	4.67843	6.59584e-30	3.52717e-28	46.8561	32.3935	4.82895	3.42262	DDB_G0283643
EAL65589	8.41359	6.64649	1.40074e-32	9.62329e-31	0.250891	0.167472	245.392	349.419	DDB_G0283645
EAL65590	-1.87887	7.73993	2.54677e-12	3.60447e-11	195.601	197.514	167.512	184.432	DDB_G0283647
EAL65598	-1.13858	3.89495	0.00763846	0.0271923	12.6499	11.4254	17.9399	17.3453	DDB_G0283663
EAL65601	-2.324	11.5925	2.25393e-18	5.33447e-17	3720.18	2154.09	1919.26	1816.05	DDB_G0283669
EAL65602	-1.4931	4.79164	2.78931e-05	0.000168947	27.335	24.2568	37.4065	21.8677	DDB_G0283671
EAL65611	4.86087	4.88154	1.04541e-12	1.53674e-11	0.874023	0.561482	66.3122	79.9073	DDB_G0283689
EAL65613	4.83444	4.74128	1.50853e-12	2.17549e-11	1.29964	0	56.0983	74.8152	DDB_G0283693
EAL65617	-3.33981	7.78917	2.56706e-28	1.2036e-26	242.693	242.326	88.9748	68.0724	DDB_G0283701
EAL65618	-2.44485	5.72719	1.21243e-14	2.12669e-13	70.0593	50.0582	40.2774	30.6934	DDB_G0283703
EAL65620	1.3332	5.08893	0.00126243	0.00548497	8.17481	9.55344	83.7055	62.1313	DDB_G0283707
EAL65621	1.46319	6.73228	1.94176e-06	1.39201e-05	27.3589	29.0102	267.048	241.76	DDB_G0283709
EAL65632	-0.914438	6.31089	0.00194433	0.00806508	57.4502	62.7641	99.0564	110.786	DDB_G0283731
EAL65634	-1.07851	5.69657	0.000534677	0.00250542	51.9819	32.9522	71.3484	57.9371	DDB_G0283735
EAL65635	-1.0488	5.87637	0.000511883	0.00241837	59.3864	35.8389	73.5212	74.4282	DDB_G0283737
EAL65637	-4.30798	13.6032	1.43459e-45	2.83848e-43	12757.4	13200	2369.42	1953.28	DDB_G0283741
EAL65643	1.67074	3.72994	0.00801524	0.0283196	2.89073	2.06634	25.3661	26.6931	DDB_G0283753
EAL65646	1.35769	7.06798	1.73254e-06	1.25292e-05	43.8948	33.3632	289.117	354.84	DDB_G0283537
EAL65647	1.42773	9.70054	1.70153e-08	1.59556e-07	243.877	242.256	2136.23	2168.46	DDB_G0283539
EAL65648	1.58651	4.15106	0.00282931	0.0112637	4.54054	2.8147	40.4395	32.0132	DDB_G0283541
EAL65651	3.30325	3.1693	0.000920337	0.00411428	0.540489	0.446255	16.3627	18.6436	DDB_G0283547
EAL65652	2.32956	6.40194	6.24062e-12	8.42271e-11	14.2734	12.3022	220.682	214.868	DDB_G0283549
EAL65655	3.98122	3.16326	0.000920337	0.00411428	0.290278	0.287886	17.7214	17.5697	DDB_G0283555
EAL65661	-1.10287	7.80443	8.88646e-06	5.76106e-05	193.419	157.441	275.624	255.219	DDB_G0283567
EAL65663	3.19719	6.04006	4.18897e-15	7.59002e-14	5.64401	5.8955	158.018	189.905	DDB_G0283571
EAL65664	-1.65596	9.53168	3.02124e-09	3.10053e-08	576.427	669.033	663.5	650.721	DDB_G0283573
EAL65665	6.83869	4.61512	1.75124e-13	2.76757e-12	0.11827	0.087112	53.0498	66.7042	DDB_G0283575
EAL65675	5.74947	2.83669	0.00132165	0.00569225	0.0244209	0.0131927	11.1778	15.5715	DDB_G0283595
EAL65679	-2.70226	3.33009	1.92983e-07	1.59099e-06	11.3795	12.9623	5.2616	6.55569	DDB_G0283389
EAL65680	-1.2866	3.8511	0.00272231	0.0108596	13.5219	11.0541	16.9767	15.4957	DDB_G0283391
EAL65681	-3.5076	13.24	6.52594e-21	1.81352e-19	7600.02	11446.4	3199.8	2450.65	DDB_G0283393
EAL65685	-1.55788	5.97704	5.92905e-06	3.97668e-05	50.1819	64.7846	76.0499	52.9203	DDB_G0283401
EAL65699	2.65185	5.27849	2.2667e-08	2.08405e-07	5.87968	3.25412	71.8901	116.667	DDB_G0283429
EAL65703	2.5015	4.9606	7.77058e-08	6.64428e-07	4.22537	3.5982	65.5754	80.1933	DDB_G0283437
EAL65709	-4.41131	7.82981	1.48089e-27	6.59929e-26	200.989	316.492	43.5552	38.3007	DDB_G0283449
EAL65710	3.80212	5.33747	1.49642e-12	2.16118e-11	2.34585	2.08044	114.622	90.3497	DDB_G0283451
EAL65717	-2.10701	2.75802	0.0015586	0.00658377	7.50752	5.67411	6.19153	3.44616	DDB_G0283465
EAL65718	7.56268	5.63891	1.28616e-18	3.08087e-17	0.321689	0	94.8626	175.66	DDB_G0283467
EAL65719	5.53152	3.47652	4.75881e-06	3.22017e-05	0.198177	0	16.0218	31.0305	DDB_G0283469
EAL65733	1.57581	7.5045	1.99465e-08	1.85461e-07	45.6254	47.717	435.692	478.477	DDB_G0283497
EAL65741	9.91907	6.03824	2.37824e-26	9.60322e-25	0	0	203.005	165.799	DDB_G0283513
EAL65744	5.54942	2.40407	0.011752	0.0397613	0	0	9.6818	7.83661	DDB_G0283519
EAL65750	2.15442	5.97129	2.89304e-09	2.98134e-08	10.7667	10.5135	154.355	155.276	DDB_G0283531
EAL65753	-2.59107	7.14724	2.93774e-10	3.35214e-09	235.4	76.7315	94.6307	65.0008	DDB_G0283353
EAL65758	1.1814	5.27029	0.00170111	0.00715217	12.5982	9.71001	74.2941	90.5855	DDB_G0283363
EAL65759	-1.88211	9.0492	6.829e-12	9.20427e-11	581.309	382.491	479.331	358	DDB_G0283365
EAL65765	1.17796	5.35983	0.00248745	0.010073	10.9161	12.8453	79.6374	96.5976	DDB_G0283377
EAL65769	6.52156	5.31786	8.71478e-18	1.98653e-16	0.306008	0.276875	96.2295	112.515	DDB_G0283345
EAL65776	-1.48671	3.70054	0.000957089	0.00425254	11.4793	11.9715	14.7133	12.2023	DDB_G0283271
EAL65777	-1.09472	7.09821	4.12925e-05	0.000241434	128.215	90.7582	178.147	152.482	DDB_G0283273
EAL65778	-1.26396	4.45502	0.000375904	0.00182923	22.3653	15.6177	28.1996	22.867	DDB_G0283275
EAL65781	5.02614	4.546	1.13228e-11	1.50763e-10	0.558093	0.387997	52.7768	59.379	DDB_G0283281
EAL65782	-0.795117	5.54287	0.0117665	0.0397971	35.8252	32.9491	63.4865	65.6166	DDB_G0283283
EAL65787	-1.06659	5.53734	0.000648289	0.00299278	37.5618	37.4516	56.4597	60.5047	DDB_G0283293
EAL65788	-4.46081	3.90258	1.26589e-19	3.26982e-18	29.4185	17.0036	4.41186	2.06461	DDB_G0283295
EAL65793	6.98422	5.66618	2.14446e-21	6.23974e-20	0.307393	0.244493	125.587	149.527	DDB_G0283305
EAL65795	-4.12184	3.39054	6.13437e-14	1.00977e-12	13.5629	17.546	2.92748	2.51278	DDB_G0283309
EAL65796	-1.91333	5.16382	3.65227e-09	3.69825e-08	44.6994	30.0641	34.5583	29.3012	DDB_G0283311
EAL65799	7.79761	5.03118	2.73517e-16	5.54489e-15	0.0723814	0.0413992	74.0195	93.0097	DDB_G0283317
EAL65808	5.40492	4.08263	1.4716e-08	1.39583e-07	0.28472	0.164429	31.19	46.408	DDB_G0283335
EAL65813	4.03449	5.20216	5.86267e-13	8.82791e-12	1.67363	1.70388	82.5018	103.387	DDB_G0283149
EAL65814	-2.44387	1.9581	0.011752	0.0397613	3.75276	2.71365	1.47442	2.07102	DDB_G0283151
EAL65815	6.11689	9.99322	6.49433e-70	7.13871e-67	17.3784	13.784	3047.99	4019.94	DDB_G0283153
EAL65816	4.32599	2.71933	0.00420272	0.0160531	0.106184	0.145437	13.4101	10.2535	DDB_G0283155
EAL65818	-2.08186	4.82738	3.79702e-08	3.39024e-07	44.7289	17.9799	23.6106	23.3415	DDB_G0283159
EAL65819	4.61955	2.66122	0.00741746	0.0265584	0.0792458	0.0896549	9.06904	13.4214	DDB_G0283161
EAL65824	-3.53214	4.03902	1.60197e-15	3.03027e-14	31.7998	15.0896	5.79352	6.95601	DDB_G0283171
EAL65838	-2.24384	4.53303	6.24834e-11	7.63146e-10	30.0063	22.6937	16.5692	19.2403	DDB_G0283199
EAL65845	-5.29105	3.80093	5.01525e-19	1.24663e-17	21.9441	23.1327	1.93689	1.42796	DDB_G0283213
EAL65851	-1.02116	4.44404	0.00520662	0.0194227	15.1625	19.2436	24.0421	31.0673	DDB_G0283225
EAL65861	1.92826	3.42149	0.0136477	0.0452015	2.18571	1.04989	21.1886	19.8527	DDB_G0283245
EAL65865	-1.35082	6.64921	1.94765e-06	1.39523e-05	94.47	78.0756	124.662	94.7617	DDB_G0283253
EAL65870	3.55806	3.53998	0.000119187	0.000637014	0.518718	0.639513	20.6837	27.7155	DDB_G0283083
EAL65871	4.61842	4.06751	6.19601e-08	5.37223e-07	0.100838	0.739707	28.0537	48.0808	DDB_G0283083
EAL65873	-2.57009	2.17659	0.00741746	0.0265584	4.76013	3.73054	2.69793	1.62485	DDB_G0283087
EAL65877	1.86583	7.28165	1.91314e-07	1.58118e-06	28.8511	37.8105	488.47	313.192	DDB_G0283095
EAL65890	1.5166	5.89078	2.00604e-05	0.000123959	17.2123	12.2543	154.317	118.895	DDB_G0283121
EAL65899	1.58057	5.69062	1.30286e-05	8.28352e-05	13.4508	10.884	108.788	128.602	DDB_G0283139
EAL65900	-4.01634	3.41128	6.13437e-14	1.00977e-12	15.8791	15.4621	2.41236	3.51571	DDB_G0283141
EAL65905	1.62554	5.50969	2.17146e-05	0.000133679	10.7469	9.86753	90.9812	117.076	DDB_G0282923
EAL65908	1.29784	6.33162	0.000113988	0.000615547	29.4736	17.1705	146.788	224.59	DDB_G0282929
EAL65912	-1.67552	4.93429	3.55458e-07	2.85816e-06	35.9846	24.2708	29.5462	31.2638	DDB_G0282937
EAL65917	5.20724	2.57639	0.00343269	0.0133805	0.0474881	0.0113934	9.94244	10.8567	DDB_G0282947
EAL65919	-1.72368	4.08421	6.80505e-06	4.50317e-05	19.2279	14.4	16.1996	16.5805	DDB_G0282951
EAL65922	-1.22754	5.53019	0.000420649	0.0020172	36.4867	41.7042	40.5595	69.5455	DDB_G0282957
EAL65953	-2.85446	3.11021	7.88802e-07	6.01203e-06	12.6485	8.47073	4.74474	4.40347	DDB_G0283019
EAL65954	3.03007	5.20221	4.77597e-08	4.22682e-07	2.76663	3.90391	118.437	60.9431	DDB_G0283021
EAL65964	-2.2342	2.75453	0.0015586	0.00658377	7.84541	5.75271	6.15449	2.92493	DDB_G0283041
EAL65975	0.922291	6.07617	0.00572876	0.0211394	28.2452	18.8683	116.997	172.994	DDB_G0283063
EAL65977	1.13307	5.21985	0.00279664	0.0111381	12.3413	9.72415	78.7458	78.7748	DDB_G0283067
EAL65986	0.893089	7.18186	0.00132772	0.00571341	52.144	53.5779	308.907	335.771	DDB_G0282813
EAL65987	-1.55835	7.75323	4.1457e-09	4.17227e-08	192.531	181.542	184.184	233.064	DDB_G0282815
EAL65988	0.993923	6.01426	0.0025735	0.0103621	20.8868	21.9825	146.38	132.689	DDB_G0282817
EAL65992	1.53179	6.16739	2.60206e-06	1.83873e-05	19.5151	16.327	164.15	173.482	DDB_G0282825
EAL65995	-1.77761	7.01387	4.11235e-11	5.1368e-10	146.85	97.1326	116.522	112.333	DDB_G0282831
EAL66002	1.66613	3.97405	0.00324529	0.0127809	3.85535	2.22269	29.0128	34.426	DDB_G0282845
EAL66006	-3.14214	12.5532	1.98074e-25	7.3945e-24	5604.9	6197.81	2454.33	1972.89	DDB_G0282853
EAL66011	-2.09374	7.27048	2.60132e-15	4.82831e-14	170.679	132.982	105.269	125.705	DDB_G0282863
EAL66027	2.10182	3.11935	0.0147264	0.048305	1.33609	0.870457	14.1443	17.8567	DDB_G0282895
EAL66028	-3.64178	8.51389	2.5633e-23	8.50965e-22	542.575	276.476	130.911	75.379	DDB_G0282897
EAL66038	-1.92332	6.95305	9.20202e-13	1.35874e-11	131.178	107.966	107.459	97.2929	DDB_G0282357
EAL66039	-1.91711	10.4241	7.71755e-10	8.4645e-09	1075.69	1306.73	1204.05	894.668	DDB_G0282359
EAL66042	4.87224	6.55202	7.64572e-26	2.95465e-24	3.53175	2.04333	228.142	313.4	DDB_G0282365
EAL66043	-2.05333	2.45726	0.00757756	0.0269949	4.80835	5.03361	3.68197	3.72437	DDB_G0282367
EAL66044	1.04938	7.76697	9.59524e-05	0.000524451	75.3918	73.8322	527.53	484.186	DDB_G0282369
EAL66046	2.00694	3.91516	0.00143141	0.0061276	2.62263	2.03872	29.2593	32.705	DDB_G0282373
EAL66049	-2.64833	12.0259	9.42781e-23	3.05801e-21	3867.8	4034.28	2090.77	2077.22	DDB_G0282379
EAL66050	2.97744	4.13609	3.46949e-06	2.40868e-05	1.6572	1.27602	35.274	42.3376	DDB_G0282381
EAL66054	-2.12242	3.65189	2.04721e-06	1.4602e-05	17.6146	9.72971	8.52366	11.5633	DDB_G0282389
EAL66060	-6.0139	1.75321	0.00195992	0.00810936	3.88449	3.60761	0	0	DDB_G0282401
EAL66065	5.16821	2.54037	0.00343269	0.0133805	0.0275843	0.0298557	9.8707	10.1948	DDB_G0282411
EAL66069	3.82414	4.05245	4.2422e-07	3.38179e-06	0.914914	0.588215	38.6334	35.4987	DDB_G0282419
EAL66074	1.13033	5.31084	0.00274306	0.0109336	12.8608	10.7897	80.5493	88.1809	DDB_G0282429
EAL66083	-1.92756	7.1276	2.76695e-13	4.25715e-12	148.654	119.704	117.23	111.755	DDB_G0282447
EAL66094	2.54503	4.93599	1.12538e-07	9.49947e-07	3.94593	3.51238	68.976	74.2447	DDB_G0282469
EAL66101	0.85965	6.06533	0.012166	0.0409801	25.8206	22.1584	110.013	174.781	DDB_G0282483
EAL66102	-1.75242	3.10248	0.00336332	0.0131985	9.26078	6.68053	8.34181	6.74614	DDB_G0282485
EAL66105	3.90706	3.97474	3.79617e-07	3.03847e-06	0.81146	0.512593	29.2587	40.5656	DDB_G0282491
EAL66118	-2.63852	5.7139	2.25986e-16	4.60017e-15	64.5736	57.628	34.6083	29.0517	DDB_G0282517
EAL66123	-2.17605	3.17056	0.000198704	0.00101172	11.6229	7.41253	7.65371	5.71961	DDB_G0282527
EAL66137	5.754	3.15541	6.69267e-05	0.000376197	0.0206637	0.0672394	16.7944	18.8487	DDB_G0282555
EAL66139	-7.00562	3.6313	3.12449e-17	6.79354e-16	22.9778	18.9095	0.245316	0.433467	DDB_G0282559
EAL66140	-1.9405	2.43246	0.012782	0.0427636	6.05717	3.24708	4.83919	2.7455	DDB_G0282561
EAL66143	6.55566	3.72154	6.93927e-08	5.96959e-07	0.0733519	0	24.7392	33.2328	DDB_G0282567
EAL66151	4.68493	6.25311	1.46094e-19	3.74431e-18	3.3456	1.66635	157.566	271.428	DDB_G0282583
EAL66153	4.3936	2.4026	0.011752	0.0397613	0.0669312	0.0751318	8.00504	9.33853	DDB_G0282587
EAL66157	-2.497	3.50545	3.24101e-07	2.61742e-06	14.5723	12.1337	7.33828	7.70244	DDB_G0282595
EAL66160	-2.7416	12.1153	6.2897e-22	1.90287e-20	4012.57	4434.79	1904	2297.32	DDB_G0282601
EAL66161	-2.32491	2.37955	0.0023643	0.00962158	6.29705	3.5427	2.92769	3.14044	DDB_G0282603
EAL66169	-1.89763	3.06313	0.0014484	0.00618963	10.2137	5.93406	5.42682	8.35934	DDB_G0282619
EAL66175	-2.26133	4.85624	5.1201e-11	6.34751e-10	32.6488	32.8144	16.1605	28.1924	DDB_G0282631
EAL66188	-1.19627	5.61507	0.000958645	0.00425286	61.7833	22.8495	58.0475	58.4513	DDB_G0282657
EAL66201	0.929472	6.01787	0.00349704	0.0136206	24.5891	20.1551	138.796	138.39	DDB_G0282683
EAL66217	5.83357	4.28173	2.56568e-10	2.96175e-09	0.177591	0.199929	40.2188	51.1034	DDB_G0282715
EAL66230	-2.22677	2.85435	0.000539982	0.00252102	8.35545	6.45069	6.15915	3.80688	DDB_G0282741
EAL66231	-1.30975	5.01512	6.35877e-05	0.000359882	30.2169	26.6987	38.7512	35.6952	DDB_G0282743
EAL66238	-1.93032	11.1085	7.26083e-13	1.08343e-11	2160.08	1753.99	1915.85	1414.94	DDB_G0282757
EAL66243	-1.04378	5.03998	0.00120969	0.00527259	27.3498	25.6458	39.3327	44.2334	DDB_G0282767
EAL66269	1.27987	7.89592	4.09414e-06	2.80688e-05	68.4565	76.235	543.575	616.727	DDB_G0282295
EAL66277	-2.08241	3.13114	0.000329472	0.00162001	10.2279	7.74445	7.17458	6.30697	DDB_G0282311
EAL66278	1.59558	5.75528	8.17607e-06	5.35668e-05	12.4629	12.7763	123.469	125.849	DDB_G0282313
EAL66284	9.41476	5.59367	4.13779e-22	1.26343e-20	0	0	122.832	137.831	DDB_G0282325
EAL66288	4.77106	2.33127	0.011752	0.0397613	0.0328873	0.0361803	5.73815	10.4375	DDB_G0282333
EAL66291	-2.27331	2.27404	0.00741746	0.0265584	4.74352	3.9818	3.42257	2.13241	DDB_G0282339
EAL66292	1.838	4.6967	5.91005e-05	0.000337966	5.89014	3.81457	55.441	58.1033	DDB_G0282341
EAL66294	-2.58672	4.58338	1.1406e-11	1.51666e-10	38.376	20.3733	21.9458	9.18216	DDB_G0282345
EAL66303	-0.785053	7.02184	0.0034232	0.0133805	119.32	71.8836	174.886	181.113	DDB_G0282195
EAL66304	2.66898	5.46804	5.98901e-10	6.65722e-09	5.73785	4.71263	106.703	111.149	DDB_G0282197
EAL66305	-2.38714	2.41312	0.0023643	0.00962158	5.0705	5.24241	3.40004	2.68969	DDB_G0282199
EAL66320	1.33077	6.33252	2.29682e-05	0.000140958	22.6948	22.531	179.189	192.823	DDB_G0282229
EAL66321	0.80525	6.78995	0.00604393	0.022236	47.0471	36.9677	263.14	212.743	DDB_G0282231
EAL66327	-2.35661	7.22311	2.29475e-11	2.94448e-10	161.058	143.9	129.136	64.1321	DDB_G0282243
EAL66329	7.34021	4.86279	4.22398e-14	7.07069e-13	0.12903	0.0311787	56.4106	89.8128	DDB_G0282247
EAL66333	-1.45458	5.84656	3.5295e-06	2.44519e-05	59.1646	45.2305	73.1204	49.8535	DDB_G0282255
EAL66334	2.72431	3.24647	0.00375503	0.0145452	0.970147	0.642856	20.2633	16.4775	DDB_G0282257
EAL66339	-3.44345	7.02229	1.02235e-31	6.40134e-30	166.776	136.891	40.2866	50.3472	DDB_G0282267
EAL66346	1.52525	5.05042	0.000211862	0.0010765	9.87583	5.60387	64.3515	80.8305	DDB_G0282281
EAL66347	7.17165	5.7452	3.79876e-21	1.09247e-19	0.329863	0.179057	168.954	122.884	DDB_G0282283
EAL66350	-4.63664	11.8019	1.58814e-30	9.1346e-29	3153.01	4286.43	617.898	382.369	DDB_G0282141
EAL66351	-3.49946	11.3333	1.79275e-25	6.71807e-24	2340.52	2843.71	880.876	644.292	DDB_G0282143
EAL66352	1.67425	4.66507	0.000227206	0.00114798	5.97316	4.49677	50.461	58.8687	DDB_G0282145
EAL66353	2.10896	3.78375	0.0012835	0.00556429	2.13466	1.77305	30.9163	25.0626	DDB_G0282147
EAL66356	-2.7122	8.6579	1.75202e-25	6.61553e-24	438.422	376.098	211.365	193.747	DDB_G0282153
EAL66369	5.50672	2.89594	0.000734618	0.00335037	0	0.0761419	9.92934	18.3042	DDB_G0282179
EAL66374	-1.19783	10.6593	1.95373e-05	0.000121561	1150.29	1315.01	1926.11	1641.18	DDB_G0282097
EAL66375	-2.55538	1.96576	0.011752	0.0397613	4.13291	2.57125	1.79948	1.58503	DDB_G0282099
EAL66378	1.43019	4.157	0.00453646	0.0171426	4.63333	3.50393	36.3837	35.4371	DDB_G0282105
EAL66379	6.17023	7.77077	3.32239e-46	6.70785e-44	3.23689	2.59443	611.784	781.64	DDB_G0282107
EAL66382	0.985673	5.35188	0.0074519	0.0266624	15.3953	11.1024	75.0027	95.7652	DDB_G0282113
EAL66384	-2.11478	2.63177	0.00437509	0.0166408	6.3751	5.41774	5.12329	3.42006	DDB_G0282117
EAL66410	6.92174	3.4467	8.90121e-07	6.70165e-06	0	0	27.3076	18.6514	DDB_G0281977
EAL66411	1.57231	5.40879	8.00318e-05	0.000442816	10.2775	9.42152	80.1256	111.628	DDB_G0281979
EAL66413	1.97592	7.11114	2.86798e-11	3.66103e-10	36.1499	20.5418	363.854	354.853	DDB_G0281983
EAL66418	4.7557	5.61747	2.54903e-15	4.74014e-14	1.79767	1.05797	94.7545	166.609	DDB_G0281993
EAL66420	4.57056	5.77441	3.10141e-18	7.27067e-17	2.2516	1.44537	155.252	137.996	DDB_G0281997
EAL66423	1.25752	4.31565	0.0102861	0.0355434	5.52911	4.71278	33.2686	46.7959	DDB_G0282003
EAL66432	-1.90271	2.72167	0.00437509	0.0166408	7.03855	5.00143	4.96428	5.20678	DDB_G0282021
EAL66442	2.91862	3.62533	0.000194922	0.000996571	1.1483	0.828186	25.8738	25.1402	DDB_G0282041
EAL66452	1.74394	5.73154	0.000145941	0.000764417	9.44855	13.0675	166.56	80.8934	DDB_G0282061
EAL66455	1.47125	4.74689	0.000987442	0.00435328	6.048	6.5368	66.7447	47.1736	DDB_G0282067
EAL66460	-2.79551	8.20742	3.59008e-14	6.04026e-13	267.584	331.567	182.62	103.575	DDB_G0282077
EAL66470	-1.25983	7.14879	2.87914e-05	0.000173785	127.563	107.281	193.354	124.684	DDB_G0281821
EAL66471	-2.85274	5.16147	7.97111e-16	1.54321e-14	40.6838	47.7515	20.6499	19.2969	DDB_G0281823
EAL66476	2.02451	5.55233	2.32647e-07	1.9037e-06	8.46809	8.26087	112.423	110.079	DDB_G0281833
EAL66481	1.44552	4.18172	0.00863682	0.0303208	3.8631	4.34465	47.8092	25.3105	DDB_G0281843
EAL66484	-1.56756	4.80509	3.49126e-06	2.42209e-05	26.3827	26.7514	31.1438	27.0321	DDB_G0281849
EAL66492	-0.956619	5.04462	0.00379623	0.0146876	24.9829	26.4579	44.3998	41.9344	DDB_G0281865
EAL66503	4.27756	3.8485	2.60407e-07	2.12033e-06	0.893459	0	32.9997	30.2714	DDB_G0281887
EAL66514	-1.40492	3.87269	0.000703577	0.00323593	15.0425	10.9893	16.0789	15.5902	DDB_G0281909
EAL66515	1.65041	3.96103	0.00324529	0.0127809	3.95522	2.11666	30.1943	32.4892	DDB_G0281911
EAL66518	6.3057	3.30598	5.00463e-05	0.000288861	0.020254	0.0221055	19.3647	21.3658	DDB_G0281917
EAL66524	4.31595	3.02786	0.000863552	0.00389208	0.258646	0.115985	16.0294	15.4196	DDB_G0281929
EAL66526	-2.54443	4.63429	1.44448e-13	2.30117e-12	33.0749	26.8662	20.1972	12.835	DDB_G0281933
EAL66528	-1.19363	3.88044	0.004648	0.0174972	13.1537	11.1542	16.7162	17.5633	DDB_G0281937
EAL66531	-1.16141	4.26811	0.00170534	0.00716692	19.4328	12.6241	22.378	23.9188	DDB_G0281943
EAL66534	7.17514	5.05613	7.24596e-17	1.52845e-15	0.141108	0.104291	83.8834	86.063	DDB_G0281545
EAL66535	-2.90186	4.5615	3.23778e-15	5.95378e-14	28.4635	32.0377	15.4188	10.6789	DDB_G0281547
EAL66536	-4.12101	2.55271	4.85406e-07	3.82334e-06	8.68573	7.00134	1.46013	1.10584	DDB_G0281549
EAL66537	-3.72494	3.86516	6.13397e-17	1.30222e-15	23.6872	18.5935	5.09228	4.933	DDB_G0281551
EAL66539	3.00143	3.97577	2.46896e-05	0.000150774	1.34715	1.17509	31.3977	36.8392	DDB_G0281555
EAL66544	-3.58543	12.2497	8.30441e-40	1.09541e-37	5110.13	4829.29	1419.92	1298.37	DDB_G0281565
EAL66553	7.83068	6.724	8.83812e-31	5.2045e-29	0.735327	0	239.787	392.108	DDB_G0281583
EAL66555	2.16826	5.49711	1.10295e-07	9.32607e-07	7.83027	6.85398	103.082	112.806	DDB_G0281587
EAL66562	-2.61971	4.15799	3.65437e-12	5.11354e-11	25.003	18.9894	12.7382	10.173	DDB_G0281601
EAL66564	-1.00507	6.9496	0.000731582	0.00335037	83.9214	104.769	157.467	154.555	DDB_G0281605
EAL66567	-4.09054	5.25608	1.41269e-28	6.71909e-27	60.48	47.5487	10.0883	10.1446	DDB_G0281611
EAL66568	-5.44808	4.53104	4.87614e-29	2.42411e-27	40.3293	33.3154	2.81525	2.29002	DDB_G0281613
EAL66570	-4.00091	2.95597	9.65293e-10	1.04368e-08	10.5361	11.3738	2.45432	1.62944	DDB_G0281617
EAL66591	-3.48113	6.33487	2.37272e-27	1.03864e-25	99.9416	97.9201	30.3103	27.456	DDB_G0281659
EAL66592	0.960734	5.91333	0.00446902	0.016925	19.068	21.3711	117.849	140.334	DDB_G0281661
EAL66593	-2.50822	5.44808	1.6674e-12	2.39413e-11	48.5394	52.0065	36.6727	20.934	DDB_G0281663
EAL66598	6.49313	3.10054	0.000122569	0.000650232	0	0	16.1161	17.9334	DDB_G0281673
EAL66599	5.11618	3.5771	6.32283e-06	4.21508e-05	0.339134	0	19.4954	31.5589	DDB_G0281675
EAL66600	-3.87247	13.5092	6.86228e-29	3.39443e-27	9747.67	13714.8	2537.2	2869.32	DDB_G0281677
EAL66606	3.74058	2.89883	0.0044525	0.0168704	0.425783	0.10509	11.9888	15.7703	DDB_G0281689
EAL66607	4.83762	3.63365	7.63355e-06	5.02788e-05	0.19292	0.267998	25.5591	27.7648	DDB_G0281691
EAL66611	-2.81561	2.96974	8.61321e-06	5.59975e-05	10.6707	8.0048	4.36456	3.91742	DDB_G0281699
EAL66612	-1.78109	9.75782	7.668e-09	7.5285e-08	762.563	737.411	877.344	551.205	DDB_G0281701
EAL66613	-2.40082	2.69695	0.000493517	0.00233606	8.08315	5.40586	3.63068	4.3497	DDB_G0281703
EAL66617	-2.26013	2.40137	0.00757756	0.0269949	5.65567	4.2195	3.78497	2.6035	DDB_G0281711
EAL66619	-1.22872	3.6539	0.00805448	0.0284176	9.32413	11.3648	13.5497	14.8868	DDB_G0281715
EAL66620	-1.27017	3.96037	0.00158493	0.00668645	14.8471	11.6771	18.3154	17.1547	DDB_G0281717
EAL66629	5.51382	2.99479	0.000406241	0.00195284	0.0394366	0.0534535	14.2241	16.6339	DDB_G0281735
EAL66632	-1.77713	4.46688	2.47356e-07	2.02072e-06	22.7831	21.9116	22.2919	19.8208	DDB_G0281741
EAL66634	-1.90861	2.72091	0.00437509	0.0166408	6.53731	5.50928	5.26393	4.86994	DDB_G0281745
EAL66635	-2.58462	3.87439	8.31135e-10	9.05552e-09	21.2409	14.5439	7.88329	11.1601	DDB_G0281747
EAL66638	1.8153	4.85528	2.93152e-05	0.000176839	6.11209	5.01638	61.1689	66.9764	DDB_G0281753
EAL66643	-1.53666	4.07427	0.000105536	0.000572721	15.6761	15.7962	19.3463	15.6152	DDB_G0281763
EAL66651	-1.43426	6.81103	4.94478e-07	3.88861e-06	127.677	71.4169	108.173	127.435	DDB_G0281779
EAL66659	-2.51337	10.1765	1.7408e-17	3.84413e-16	982.532	1190.13	625.811	644.198	DDB_G0281795
EAL66660	-1.69578	3.37528	0.00108298	0.00475329	10.0974	9.40968	10.5822	8.69853	DDB_G0281797
EAL66671	-3.2583	3.4794	6.27348e-11	7.64329e-10	18.6081	11.539	4.66364	5.21956	DDB_G0281819
EAL66673	-1.41107	3.35946	0.00516108	0.0192674	7.6181	9.89798	11.124	10.0177	DDB_G0281383
EAL66674	1.36863	7.88547	5.20283e-07	4.08505e-06	72.4771	65.855	510.559	660.079	DDB_G0281385
EAL66675	7.3037	4.71135	1.06111e-13	1.7125e-12	0.102747	0.0324378	53.5668	75.9657	DDB_G0281387
EAL66678	-0.729031	8.35202	0.00305379	0.0120748	249.026	210.009	406.141	498.489	DDB_G0281393
EAL66681	-2.53263	4.78992	4.29972e-13	6.5241e-12	34.094	32.0682	23.2093	13.6931	DDB_G0281399
EAL66682	4.81515	5.54	3.28123e-17	7.10312e-16	1.35661	1.21249	114.924	130.436	DDB_G0281401
EAL66683	-3.45388	9.8616	6.72955e-27	2.78869e-25	829.908	1061.69	285.52	292.284	DDB_G0281403
EAL66688	6.73455	3.29496	5.25792e-05	0.000302598	0	0	9.68274	30.825	DDB_G0281413
EAL66690	5.48639	4.09129	6.76561e-09	6.69322e-08	0.257797	0.164255	32.3427	45.829	DDB_G0281417
EAL66694	1.90049	4.18897	0.000379641	0.00184378	3.16714	3.05725	44.4459	31.9962	DDB_G0281425
EAL66698	-1.31029	3.5439	0.005477	0.0203012	11.3304	8.25892	14.1673	11.2427	DDB_G0281433
EAL66699	-1.2267	4.33389	0.000487458	0.00231959	18.5638	15.7788	22.7996	24.6214	DDB_G0281435
EAL66700	-2.05064	4.86223	1.5308e-09	1.62491e-08	31.1742	31.4893	28.0369	20.9973	DDB_G0281437
EAL66701	-3.07574	6.91971	2.56297e-09	2.66339e-08	219.375	66.2705	74.4715	28.7891	DDB_G0281439
EAL66703	5.37133	2.59468	0.00184051	0.00768275	0.0429206	0	8.9502	12.2562	DDB_G0281443
EAL66705	1.85044	4.00523	0.000821779	0.00372076	3.09946	2.44544	32.7213	33.1745	DDB_G0281447
EAL66716	-3.10069	15.158	1.72092e-29	8.68627e-28	35031.8	36561.7	13666.5	13946.9	DDB_G0281469
EAL66724	5.3361	2.45095	0.00637007	0.02322	0.0176919	0.00764353	6.94407	11.436	DDB_G0281485
EAL66725	-1.6813	3.82166	0.000117313	0.000629378	13.5592	13.7619	16.2284	11.1596	DDB_G0281487
EAL66726	-1.2818	4.62961	0.000215389	0.00109274	25.45	17.8155	30.236	27.2325	DDB_G0281489
EAL66728	4.78608	2.34826	0.011752	0.0397613	0	0.0703103	7.05922	9.4009	DDB_G0281493
EAL66734	-2.01099	2.43502	0.012782	0.0427636	5.39795	4.12466	3.5148	3.86609	DDB_G0281505
EAL66743	1.43053	4.88487	0.000737051	0.00335866	7.55114	6.81338	57.8324	68.6932	DDB_G0281523
EAL66748	-1.12633	5.72788	0.000360023	0.00175974	41.3986	45.35	62.2204	68.1366	DDB_G0281533
EAL66749	-1.28938	4.8456	9.09354e-05	0.000498683	27.0552	23.2737	32.8815	33.8328	DDB_G0281535
EAL66756	-1.24798	6.38306	3.14589e-05	0.000188849	84.7187	56.9783	75.4372	117.48	DDB_G0281341
EAL66758	2.97894	4.56914	2.86584e-07	2.32858e-06	2.11059	2.06373	41.7618	67.976	DDB_G0281345
EAL66777	3.25414	3.2602	0.00153013	0.00649401	0.656623	0.459949	17.6077	20.2346	DDB_G0280961
EAL66784	1.73085	7.8961	9.32807e-10	1.01076e-08	54.0995	59.5166	570.36	673.623	DDB_G0280975
EAL66789	-1.58307	4.7353	2.68655e-06	1.88765e-05	26.4618	24.5027	27.9742	27.1069	DDB_G0280985
EAL66792	3.70808	3.63028	4.22382e-05	0.000246091	0.659378	0.466153	23.3477	29.0098	DDB_G0280991
EAL66793	1.64457	3.82976	0.00805448	0.0284176	2.85687	2.61173	29.1482	27.1595	DDB_G0280993
EAL66809	1.45972	4.26898	0.00241992	0.00981962	5.42338	3.32581	33.6019	45.1858	DDB_G0281025
EAL66810	-1.26592	8.42955	2.83648e-06	1.98735e-05	285.379	267.076	312.153	444.041	DDB_G0281027
EAL66813	-1.18669	10.7837	1.86962e-06	1.34615e-05	1685.3	1089.72	1740.33	2180.83	DDB_G0281033
EAL66815	-1.56925	4.04211	8.04195e-05	0.000444464	14.8931	16.1476	19.4196	14.2808	DDB_G0281037
EAL66821	3.51443	6.78553	1.34508e-21	3.99607e-20	7.1617	9.45366	291.861	332.722	DDB_G0281049
EAL66827	-1.67639	3.07852	0.00527353	0.0196501	9.6311	5.63284	8.58167	6.65505	DDB_G0281061
EAL66830	2.26513	7.45851	5.93821e-10	6.60817e-09	26.4894	33.694	587.812	364.945	DDB_G0281067
EAL66832	-2.77737	6.18984	3.23139e-20	8.61676e-19	98.2499	70.9488	43.2281	36.2231	DDB_G0281071
EAL66834	1.99885	3.9022	0.00143141	0.0061276	2.40051	2.2338	29.8316	31.4334	DDB_G0281075
EAL66840	4.61693	5.58638	3.66112e-17	7.89094e-16	2.37006	0.707919	118.062	135.802	DDB_G0281087
EAL66843	-3.4426	14.8881	2.6861e-28	1.25347e-26	26983.5	33120.6	9527.23	8935.05	DDB_G0281093
EAL66846	1.85135	4.86027	3.40738e-05	0.000204051	5.40622	5.50351	71.2543	57.5062	DDB_G0281099
EAL66847	-1.33406	7.09317	4.61797e-07	3.66071e-06	118.526	110.993	148.447	149.456	DDB_G0281101
EAL66848	1.02926	5.89193	0.00268797	0.0107313	19.3201	19.1613	139.165	117.015	DDB_G0281103
EAL66864	2.19802	4.03365	0.000180444	0.000931209	2.32208	2.21406	34.1852	34.7435	DDB_G0281135
EAL66868	7.25388	4.4173	1.54728e-11	2.0221e-10	0.0424588	0.0470057	43.613	58.7424	DDB_G0281143
EAL66873	-1.68864	4.4779	1.82031e-06	1.31256e-05	24.6502	19.3808	22.5275	21.5439	DDB_G0281153
EAL66877	4.88266	3.56235	6.32283e-06	4.21508e-05	0.165524	0.246191	19.3149	31.0027	DDB_G0281161
EAL66881	15.3644	11.1436	5.73829e-112	5.67689e-108	0	0	6983.39	9182.02	DDB_G0281169
EAL66883	10.5869	6.63317	1.38419e-29	7.16951e-28	0	0	215.488	375.1	DDB_G0281173
EAL66885	1.25783	6.01782	0.000112722	0.000609374	23.2632	14.3839	141.484	150.064	DDB_G0281177
EAL66889	-2.45889	4.33022	1.75403e-11	2.28024e-10	28.762	19.3014	14.2728	13.7755	DDB_G0281185
EAL66906	-1.2907	4.29442	0.000368659	0.00179574	16.0524	17.9804	22.6661	22.3288	DDB_G0281219
EAL66914	-0.968806	4.48287	0.00937663	0.032663	22.7233	12.2926	24.2322	33.5308	DDB_G0281235
EAL66916	-3.75406	2.27187	1.54197e-05	9.71637e-05	6.05557	5.46004	1.27988	1.13649	DDB_G0281239
EAL66922	-2.83203	2.47488	0.000406241	0.00195284	7.24287	4.86231	2.97112	2.21792	DDB_G0281251
EAL66923	5.74452	2.53806	0.00343269	0.0133805	0	0	6.48134	13.6298	DDB_G0281253
EAL66928	-1.32601	5.73411	1.36372e-05	8.6538e-05	56.8437	37.0077	55.5413	65.147	DDB_G0281263
EAL66930	-1.09158	4.07372	0.00604217	0.022236	13.8628	13.1956	16.9185	24.093	DDB_G0281267
EAL66937	1.41093	5.20311	0.000335729	0.00164762	9.71042	8.82097	70.9896	90.0695	DDB_G0281281
EAL66938	-1.97116	5.07068	9.97784e-10	1.07763e-08	40.7055	30.3825	31.7027	26.7703	DDB_G0281283
EAL66943	-2.37412	7.32554	2.11103e-16	4.30607e-15	155.853	168.094	101.472	104.671	DDB_G0281293
EAL66951	-1.44425	4.28749	0.000125711	0.000664704	18.8209	16.8428	25.1735	17.1305	DDB_G0281309
EAL66973	5.07622	2.55497	0.00343269	0.0133805	0.0715861	0	9.16447	11.187	DDB_G0280863
EAL66984	1.64889	4.48101	0.000459583	0.00219433	3.42397	5.75642	45.8862	48.5021	DDB_G0280885
EAL66997	5.62969	3.07233	0.000122569	0.000650232	0.0797219	0.010773	16.6521	16.4331	DDB_G0280911
EAL67001	2.3007	7.58402	3.46352e-15	6.35707e-14	40.969	25.3476	474.053	582.933	DDB_G0280919
EAL67003	-1.65604	7.67185	3.2295e-10	3.67657e-09	216.401	150.392	162.42	213.804	DDB_G0280923
EAL67009	8.5585	5.23836	2.45973e-17	5.39559e-16	0.00810234	0.0351044	78.8669	118.323	DDB_G0280935
EAL67012	9.11069	6.88617	2.11845e-38	2.40895e-36	0.128584	0.152025	318.494	397.31	DDB_G0280941
EAL67013	5.47057	2.96688	0.000406241	0.00195284	0.058088	0.0358595	13.3679	16.7197	DDB_G0280943
EAL67020	7.58437	4.96641	5.16242e-16	1.0194e-14	0.0646428	0.072501	67.7647	90.9085	DDB_G0280957
EAL67021	-1.99848	4.95533	3.83685e-09	3.87722e-08	32.598	33.2572	30.0733	23.4253	DDB_G0280819
EAL67023	-2.88399	11.8016	5.43211e-26	2.11574e-24	3426.44	3498.84	1622.66	1472.15	DDB_G0280823
EAL67028	-1.24696	7.9646	0.00239548	0.00974004	330.094	94.8271	218.389	334.465	DDB_G0280833
EAL67035	-2.8496	13.5037	3.58793e-22	1.10234e-20	10185.2	11979.2	5219.17	5025.16	DDB_G0280755
EAL67039	-2.11566	3.62036	3.43569e-06	2.38856e-05	13.5471	13.0251	10.1426	9.46493	DDB_G0280763
EAL67041	-3.41194	1.98304	0.000490774	0.00233088	4.02504	4.03727	1.25821	0.854049	DDB_G0280767
EAL67045	-1.57261	4.77695	3.97421e-06	2.73223e-05	26.3988	25.8364	29.6069	27.3292	DDB_G0280775
EAL67047	4.83733	4.70129	5.88562e-11	7.2421e-10	0.742257	0.509516	77.2335	49.0388	DDB_G0280779
EAL67057	-5.75395	10.6164	5.05971e-43	7.94536e-41	2614.77	1021.38	90.0931	119.942	DDB_G0280799
EAL67058	-3.15785	3.72562	3.18397e-12	4.48066e-11	20.6939	14.8691	6.43966	6.15369	DDB_G0280801
EAL67065	-0.895337	5.75881	0.00414534	0.0159138	39.0345	43.1246	70.5456	74.3621	DDB_G0280815
EAL67066	7.70352	5.81282	2.58014e-18	6.07747e-17	0.255956	0.0829473	99.7547	210.798	DDB_G0280817
EAL67067	10.8596	7.18746	2.08748e-45	4.0493e-43	0.0121372	0.0196947	426.082	476.397	DDB_G0280531
EAL67068	-3.6223	10.1638	2.83675e-33	2.04847e-31	1103.87	1255.69	298.363	339.11	DDB_G0280533
EAL67073	-2.95809	5.13274	2.66239e-17	5.81436e-16	43.0165	45.3667	21.2095	15.6949	DDB_G0280543
EAL67074	1.29315	5.77733	0.000216821	0.00109944	14.2441	16.2225	118.802	125.736	DDB_G0280545
EAL67075	4.90608	5.01968	3.64795e-13	5.56931e-12	0.995965	0.565457	65.9185	97.4639	DDB_G0280547
EAL67076	1.58645	4.50302	0.000723349	0.00332532	5.21004	4.51693	44.4719	51.145	DDB_G0280549
EAL67080	6.60492	3.53607	1.43986e-06	1.05126e-05	0.0127836	0.0277741	21.4224	28.2154	DDB_G0280557
EAL67082	2.13391	3.2799	0.00819935	0.0288464	1.38393	1.11221	15.7234	21.132	DDB_G0280561
EAL67084	5.24611	5.97859	2.91423e-22	9.09478e-21	1.73213	0.975434	156.251	191.685	DDB_G0280565
EAL67085	-2.66691	4.10228	1.15189e-11	1.52757e-10	22.7105	19.9208	14.4127	7.05395	DDB_G0280567
EAL67086	-1.14379	10.8768	7.77385e-06	5.11348e-05	1401.99	1445.95	2170.67	2085.78	DDB_G0280569
EAL67099	-0.67774	7.66264	0.00743408	0.0266083	173.974	111.875	284.049	290.47	DDB_G0280595
EAL67100	-1.58815	4.49422	8.6469e-06	5.61679e-05	28.4761	14.9621	25.3577	21.0831	DDB_G0280597
EAL67102	10.681	6.71687	4.5504e-34	3.57279e-32	0	0	253.486	375.908	DDB_G0280601
EAL67103	2.85766	3.94813	3.97054e-05	0.000232981	1.89185	0.831558	26.8475	39.6142	DDB_G0280603
EAL67104	7.0481	3.54842	1.43986e-06	1.05126e-05	0	0	22.2205	27.9827	DDB_G0280605
EAL67105	-1.67935	6.27265	3.50662e-09	3.55441e-08	79.3021	66.5208	76.367	71.5267	DDB_G0280607
EAL67106	-0.896058	8.63004	0.00917011	0.0320225	447.04	160.508	500.448	514.174	DDB_G0280609
EAL67121	-1.18028	3.95629	0.00387242	0.0149473	13.0469	12.5504	16.9036	19.5463	DDB_G0280639
EAL67123	5.52141	3.49688	2.62134e-06	1.84707e-05	0.147466	0.0582754	17.6836	30.1649	DDB_G0280643
EAL67125	3.38606	4.85129	8.66879e-10	9.41387e-09	2.63998	1.3445	76.51	61.9853	DDB_G0280647
EAL67146	8.38394	6.7817	9.32385e-38	1.00262e-35	0.250887	0.239082	306.829	352.402	DDB_G0280689
EAL67147	5.50475	5.15126	3.90384e-15	7.08636e-14	0.928041	0.191753	75.8689	106.377	DDB_G0280691
EAL67148	7.59173	4.87513	5.57291e-15	1.00059e-13	0.0371666	0.0810432	72.3523	75.0119	DDB_G0280693
EAL67153	1.95325	5.4068	2.57861e-06	1.82346e-05	6.50646	9.05961	101.758	96.0025	DDB_G0280703
EAL67156	3.24517	4.41393	7.3728e-08	6.30961e-07	2.0957	0.976375	44.8737	52.9167	DDB_G0280709
EAL67163	6.63831	5.75795	9.20481e-22	2.77632e-20	0.604785	0.191392	126.278	169.347	DDB_G0280723
EAL67165	2.6573	3.13463	0.00411163	0.0157967	0.756028	0.768607	17.7924	15.4545	DDB_G0280727
EAL67179	-3.72591	5.05415	2.04014e-24	7.28632e-23	47.3402	44.8258	13.3827	8.9865	DDB_G0280401
EAL67187	5.24862	3.99463	6.03139e-08	5.24328e-07	0.302756	0.166261	36.8554	35.1684	DDB_G0280417
EAL67197	6.16575	2.84706	0.000276908	0.00137869	0	0	10.5822	16.4775	DDB_G0280437
EAL67198	1.3628	8.81472	5.37028e-08	4.71412e-07	157.6	115.378	1197.77	1071.64	DDB_G0280439
EAL67201	-2.51091	5.05344	7.95643e-14	1.29889e-12	44.39	34.2191	27.1159	17.2649	DDB_G0280445
EAL67203	1.27132	4.31449	0.0089468	0.0313645	5.95569	4.18968	40.1373	39.8779	DDB_G0280449
EAL67209	5.69511	3.26322	8.92911e-05	0.000490525	0.0861794	0.0311787	18.406	20.7492	DDB_G0280461
EAL67211	-1.86488	4.57944	3.37645e-08	3.03666e-07	27.4589	22.1173	22.8502	21.0577	DDB_G0280465
EAL67216	-1.53096	4.87494	3.86476e-06	2.65923e-05	27.5691	27.6059	28.2395	33.8131	DDB_G0280475
EAL67226	-1.27407	5.03305	0.000102931	0.000560735	29.6987	27.2358	40.4391	35.9543	DDB_G0280495
EAL67230	4.80574	4.71302	5.42692e-12	7.42023e-11	0.724199	0.569718	56.567	71.3144	DDB_G0280501
EAL67232	2.28857	4.77921	1.45938e-06	1.06394e-05	4.28482	3.49627	62.8328	62.0268	DDB_G0280505
EAL67244	0.839445	5.76926	0.0124064	0.0417754	21.2276	17.8014	103.365	124.243	DDB_G0280529
EAL67247	-3.96947	4.18223	2.93335e-21	8.51014e-20	26.6317	27.0764	6.89571	3.8862	DDB_G0280041
EAL67250	4.99434	3.94393	1.85546e-07	1.53736e-06	0.290582	0.262704	29.9985	39.0461	DDB_G0280047
EAL67251	7.80023	4.76483	9.60103e-15	1.6931e-13	0	0.0694313	62.8495	72.2713	DDB_G0280049
EAL67252	5.36468	6.93478	1.89973e-31	1.16012e-29	2.55141	2.78435	311.208	420.843	DDB_G0280051
EAL67253	7.28306	5.82708	6.81934e-23	2.2339e-21	0.312989	0.187339	134.793	177.908	DDB_G0280053
EAL67255	1.96255	6.82712	1.49411e-10	1.75341e-09	23.8857	21.7477	272.246	308.791	DDB_G0280057
EAL67256	3.64505	4.09185	1.1976e-06	8.88813e-06	0.892247	0.875588	44.8608	31.2868	DDB_G0280059
EAL67257	1.06253	8.58815	5.50223e-05	0.000315923	161.147	110.031	775.611	1057.01	DDB_G0280061
EAL67272	1.75461	5.52726	4.86371e-06	3.28666e-05	10.5517	8.81846	96.2919	117.223	DDB_G0280091
EAL67278	3.32508	4.751	1.89473e-09	1.98987e-08	2.53155	1.29744	62.2759	65.6602	DDB_G0280103
EAL67279	-2.63691	2.56029	0.000223612	0.0011304	6.29246	6.27651	3.51288	2.72529	DDB_G0280105
EAL67291	-2.97908	4.45318	9.66411e-17	2.01703e-15	32.2565	25.0025	15.0015	8.22694	DDB_G0280129
EAL67297	2.30926	4.2296	2.78946e-05	0.000168947	2.98083	1.96611	45.4312	35.6218	DDB_G0280141
EAL67302	-3.36169	3.30006	1.42587e-08	1.35506e-07	20.8376	6.01901	3.33721	4.69858	DDB_G0280151
EAL67312	3.08004	6.37202	1.18688e-15	2.26239e-14	8.17698	7.9419	245.424	199.946	DDB_G0280171
EAL67313	-0.998387	4.52045	0.00483489	0.0181524	19.1525	17.0189	31.7151	26.8908	DDB_G0280173
EAL67317	8.47473	4.76887	2.93363e-15	5.41463e-14	0	0	59.5181	76.2294	DDB_G0280181
EAL67320	-1.79889	8.45957	3.14054e-09	3.21629e-08	274.526	343.076	320	271.252	DDB_G0280187
EAL67332	2.91416	5.76224	6.1364e-12	8.29337e-11	5.74989	5.44499	124.056	153.175	DDB_G0280211
EAL67335	-3.60606	2.02628	0.000490774	0.00233088	6.43008	2.30186	0	1.97654	DDB_G0280217
EAL67336	2.67194	7.60854	7.63211e-20	1.9922e-18	30.0075	23.4595	519.445	589.874	DDB_G0280219
EAL67339	2.04985	10.1887	4.95705e-10	5.535e-09	190.356	287.557	3166.82	3518.84	DDB_G0280225
EAL67341	-3.23002	13.8593	1.27878e-37	1.33168e-35	16075	13704.9	5088.81	5277.76	DDB_G0280229
EAL67344	1.25168	5.20981	0.000955829	0.00425254	12.317	8.18955	77.0927	81.6927	DDB_G0280235
EAL67348	-1.82853	3.30394	0.00076555	0.00347731	11.8843	7.34753	8.47303	8.82642	DDB_G0280243
EAL67358	-2.35373	2.31041	0.00420272	0.0160531	5.45495	3.79161	3.62666	1.93729	DDB_G0280263
EAL67360	2.51932	4.73246	6.58376e-07	5.04517e-06	3.4745	2.98329	54.3021	67.8041	DDB_G0280267
EAL67366	-2.0304	11.111	7.05685e-08	6.06019e-07	2183.5	1791.27	2168.43	973.118	DDB_G0280279
EAL67370	-1.95515	5.40533	1.63269e-09	1.72383e-08	49.6333	38.6673	38.1994	35.4059	DDB_G0280287
EAL67375	3.50558	6.41452	1.36056e-18	3.25121e-17	7.53174	5.11566	199.904	270.913	DDB_G0280297
EAL67380	9.69075	6.22389	3.82768e-30	2.08062e-28	0.041675	0	206.077	221.301	DDB_G0280307
EAL67384	0.743209	6.30535	0.0151015	0.04947	33.8681	27.0043	142.479	189.527	DDB_G0280315
EAL67385	-4.12462	6.01199	6.07233e-33	4.29097e-31	90.193	80.7234	14.6831	16.9747	DDB_G0280317
EAL67386	-1.65187	4.35408	4.58772e-06	3.122e-05	19.538	20.2838	21.5173	19.4122	DDB_G0280319
EAL67388	-2.11703	5.57688	1.65398e-09	1.74444e-08	54.4544	47.5104	50.704	25.3274	DDB_G0280323
EAL67389	-1.65485	3.67476	0.000313847	0.00154935	12.0306	12.2375	14.4869	10.2679	DDB_G0280325
EAL67390	-3.81826	8.84128	1.16908e-28	5.66948e-27	688.166	340.234	133.985	95.2649	DDB_G0280327
EAL67409	-1.11173	5.24321	0.000691372	0.00318624	37.8307	25.0124	45.56	48.2745	DDB_G0280365
EAL67413	-3.23419	3.4572	1.19651e-10	1.41932e-09	19.0704	10.484	5.25488	4.59652	DDB_G0280373
EAL67418	2.15649	5.02129	1.24042e-06	9.17837e-06	6.67824	3.58274	62.3343	87.4644	DDB_G0280383
EAL67422	3.31464	2.9475	0.00259542	0.0104164	0.673673	0.110796	12.6207	16.1337	DDB_G0280391
EAL67427	-2.15266	7.82784	1.77167e-15	3.32583e-14	217.282	218.482	155.404	167.17	DDB_G0279911
EAL67432	-6.11495	3.09749	1.53177e-11	2.00447e-10	15.7442	11.9687	0.442265	0.478821	DDB_G0279921
EAL67434	1.18498	5.60753	0.00101595	0.00447496	14.933	13.692	101.989	110.364	DDB_G0279925
EAL67439	-2.63408	3.11009	6.32283e-06	4.21508e-05	9.78344	10.378	5.69978	4.52151	DDB_G0279935
EAL67441	-1.66211	9.1868	1.4399e-10	1.69381e-09	615.064	404.163	565.821	466.601	DDB_G0279939
EAL67442	-2.02359	2.73675	0.00262122	0.0104817	6.72528	5.90812	5.59355	4.20322	DDB_G0279941
EAL67447	6.05331	6.98244	1.96073e-33	1.44757e-31	1.61084	1.80521	318.12	446.44	DDB_G0279951
EAL67450	4.54806	3.32911	0.000182692	0.000937918	0.264363	0.164085	18.883	22.2092	DDB_G0279957
EAL67451	-2.23574	5.17749	1.2658e-11	1.67282e-10	49.414	31.7301	28.3516	26.9651	DDB_G0279959
EAL67453	-1.4857	7.21339	5.40422e-07	4.2264e-06	176.694	87.9408	136.005	164.151	DDB_G0279963
EAL67454	1.45321	3.84938	0.013452	0.044643	3.61467	2.64905	27.1528	29.1794	DDB_G0279965
EAL67470	-3.28025	11.7241	3.67981e-37	3.5344e-35	3727.24	3120.15	1205.01	1090.52	DDB_G0279997
EAL67475	3.44452	4.69777	9.60351e-10	1.03947e-08	1.91335	1.46304	58.0638	65.0575	DDB_G0280007
EAL67477	-1.00594	4.33021	0.00729436	0.0262411	19.6222	12.0952	23.3344	27.7092	DDB_G0280011
EAL67478	-5.64648	5.18051	7.50475e-34	5.80035e-32	55.9623	54.3581	2.24173	4.59242	DDB_G0280013
EAL67481	5.59739	3.25726	8.92911e-05	0.000490525	0.0308408	0.101655	17.1265	21.8185	DDB_G0280019
EAL67482	-2.96899	2.67936	3.6416e-05	0.000215598	9.13403	5.86036	3.18991	2.69214	DDB_G0280021
EAL67490	6.45702	3.19059	3.6416e-05	0.000215598	1.08e-08	0.0127993	18.463	18.3847	DDB_G0279867
EAL67492	-5.23726	3.45701	1.54435e-14	2.67102e-13	22.0951	13.2446	1.08091	1.58765	DDB_G0279871
EAL67495	1.75938	3.65656	0.00650689	0.0236751	2.77081	1.63662	25.0545	24.2874	DDB_G0279877
EAL67513	11.2312	9.86723	6.21971e-96	2.05105e-92	0.310067	0.408647	3085.17	3448.03	DDB_G0279799
EAL67521	7.26955	6.65687	1.08371e-34	9.00937e-33	0.782282	0.292593	274.914	322.317	DDB_G0279815
EAL67527	-3.23031	3.16456	2.01709e-08	1.87196e-07	13.0882	10.427	4.77636	3.01498	DDB_G0279827
EAL67528	2.74183	5.28752	1.72914e-09	1.81789e-08	5.0656	3.59564	85.1556	105.221	DDB_G0279829
EAL67534	-2.30592	3.64214	4.46326e-07	3.54659e-06	20.4589	7.99484	8.17676	10.1808	DDB_G0279841
EAL67541	-1.53934	5.94618	1.87436e-07	1.55172e-06	58.9279	54.4723	63.9884	63.1835	DDB_G0279855
EAL67546	-1.1607	5.24251	0.000390546	0.00189488	35.3829	28.1981	39.5253	52.7684	DDB_G0279865
EAL67553	-1.10703	3.94797	0.0087919	0.0308543	11.6413	13.0764	22.6477	14.3951	DDB_G0279747
EAL67554	-1.11348	4.06525	0.00525985	0.0196139	17.8732	9.27353	23.0321	17.4802	DDB_G0279749
EAL67555	2.44908	4.14978	3.13134e-05	0.00018809	2.12181	2.11038	35.3866	41.3311	DDB_G0279751
EAL67574	-2.17152	2.81779	0.000920337	0.00411428	8.21241	5.93327	4.85569	5.03845	DDB_G0279789
EAL67575	1.92989	5.85478	1.50721e-07	1.2583e-06	11.2064	11.1151	147.504	130.164	DDB_G0279791
EAL67577	0.87023	8.22693	0.000792286	0.00359215	116.718	109.79	616.257	742.963	DDB_G0279605
EAL67580	-1.67267	3.53759	0.000396714	0.00192293	13.2512	8.75373	13.9339	8.2056	DDB_G0279611
EAL67581	-1.55515	3.8351	0.000365327	0.00178302	13.3329	13.1863	19.6748	9.36427	DDB_G0279613
EAL67582	6.97308	3.48518	2.62134e-06	1.84707e-05	0	0	16.5713	31.0702	DDB_G0279615
EAL67587	-4.45572	2.48882	4.85406e-07	3.82334e-06	9.49787	5.75884	1.20724	0.684524	DDB_G0279625
EAL67588	-2.2818	2.777	0.000920337	0.00411428	9.03402	5.02068	5.66815	3.40862	DDB_G0279627
EAL67607	-4.19792	2.86832	1.92613e-09	2.01643e-08	12.1737	8.63772	1.64369	1.67541	DDB_G0279665
EAL67608	-1.72059	10.8681	1.11868e-12	1.63715e-11	1672.09	1516.48	1532.55	1640.38	DDB_G0279667
EAL67610	5.91882	2.75751	0.000522484	0.00245206	0.0107347	0	11.4302	13.42	DDB_G0279671
EAL67618	3.58715	5.47448	2.02621e-11	2.61347e-10	2.76032	2.93825	81.2596	146.81	DDB_G0279687
EAL67622	-3.37056	6.83124	1.63714e-23	5.54666e-22	122.601	141.834	48.557	35.6819	DDB_G0279695
EAL67623	-1.54297	5.16355	1.22311e-06	9.05709e-06	38.2062	29.4865	35.4266	39.7464	DDB_G0279697
EAL67627	10.5554	6.92642	1.36452e-38	1.58814e-36	0.0333262	0	312.861	426.737	DDB_G0279705
EAL67628	-2.73747	3.18338	4.31053e-07	3.43004e-06	10.4112	11.427	6.16024	4.14398	DDB_G0279707
EAL67629	4.98846	2.58205	0.0129858	0.0432025	0.0277344	0.0608247	10.6084	10.2681	DDB_G0279709
EAL67630	6.24783	2.91104	0.000734618	0.00335037	0	0	15.7693	12.8959	DDB_G0279711
EAL67631	8.98593	7.5043	7.75532e-49	2.01904e-46	0.23092	0.348422	522.395	626.498	DDB_G0279713
EAL67633	-2.89212	5.59885	1.40775e-17	3.14377e-16	59.4485	58.2075	30.7378	20.7525	DDB_G0279717
EAL67634	5.65222	2.56846	0.00343269	0.0133805	0.0113975	0	8.45869	12.2426	DDB_G0279719
EAL67635	1.38439	5.62401	0.000124373	0.000658333	14.0941	11.8279	113.921	106.406	DDB_G0279721
EAL67644	-1.90137	8.29776	3.47875e-10	3.93503e-09	259.102	306.838	281.461	221.069	DDB_G0279411
EAL67645	2.40936	5.9992	4.10423e-10	4.6245e-09	9.84616	8.7243	132.118	191.298	DDB_G0279413
EAL67646	0.768532	9.97167	0.00148073	0.00631688	437.626	376.693	2045.06	2494.67	DDB_G0279415
EAL67651	1.81542	4.57243	9.74121e-05	0.000531842	4.91857	4.00345	46.0176	56.9308	DDB_G0279425
EAL67655	-1.91174	5.61985	5.51019e-10	6.13878e-09	55.0443	45.4409	41.8509	44.7576	DDB_G0279433
EAL67657	-2.03377	2.8505	0.00251783	0.0101503	6.23024	7.75281	6.64535	4.15016	DDB_G0279437
EAL67658	2.00965	6.18957	2.68269e-09	2.77614e-08	15.2066	12.3157	180.872	180.106	DDB_G0279439
EAL67660	1.35231	4.59507	0.00325767	0.0128246	6.28181	5.74128	58.577	41.5607	DDB_G0279443
EAL67662	-3.63571	4.70889	4.09617e-19	1.02074e-17	51.611	22.7268	7.67038	11.1059	DDB_G0279447
EAL67669	1.39363	3.99172	0.0128404	0.0429446	4.20009	3.09409	28.4606	34.3657	DDB_G0279461
EAL67675	5.314	3.99167	6.03139e-08	5.24328e-07	0.250238	0.192118	33.2736	38.6669	DDB_G0279473
EAL67690	-3.75798	2.5521	4.85406e-07	3.82334e-06	6.42834	8.61318	1.63544	1.61947	DDB_G0279503
EAL67698	-1.12358	4.57534	0.00120402	0.00525192	22.9901	16.4572	28.437	30.0921	DDB_G0279519
EAL67702	-1.94859	3.18895	0.000198704	0.00101172	9.79543	8.34228	7.97197	6.9965	DDB_G0279527
EAL67706	-1.34404	3.51757	0.005477	0.0203012	10.3465	9.07856	10.4761	14.1289	DDB_G0279535
EAL67716	3.9358	4.75187	1.05055e-10	1.25824e-09	1.63605	0.872043	62.33	67.7001	DDB_G0279555
EAL67719	-2.47651	4.47694	2.77281e-10	3.17127e-09	21.9161	30.8604	15.5795	15.2854	DDB_G0279561
EAL67731	3.84943	3.65262	2.49692e-05	0.000152388	0.455546	0.577363	25.9428	27.5095	DDB_G0279585
EAL67733	1.70569	6.35528	1.11475e-07	9.41777e-07	21.5393	15.8819	184.985	212.051	DDB_G0279589
EAL67734	-2.51827	4.80295	4.79898e-12	6.6123e-11	30.0124	36.2528	20.1644	17.4705	DDB_G0279591
EAL67741	-3.56686	3.88083	3.75106e-15	6.83411e-14	18.2853	23.5148	5.09634	6.05153	DDB_G0279185
EAL67742	-1.81664	8.37538	1.39701e-06	1.02985e-05	257.338	327.709	361.442	190.063	DDB_G0279187
EAL67743	-3.46325	12.4181	2.15438e-31	1.30756e-29	5199.17	5774.76	1752.05	1547.18	DDB_G0279189
EAL67752	-3.19446	11.6468	3.51669e-26	1.38608e-24	2949.79	3379.67	1241.36	1054.52	DDB_G0279207
EAL67754	-1.28407	4.99134	0.000119664	0.000639223	30.8619	24.7607	42.6259	31.2293	DDB_G0279211
EAL67759	-2.57424	5.95026	2.38506e-17	5.24343e-16	77.1019	63.6784	38.0297	38.5693	DDB_G0279221
EAL67762	-1.89082	3.13165	0.000543143	0.00252981	9.87184	7.1585	7.90962	6.7163	DDB_G0279227
EAL67769	5.42324	3.96916	2.58812e-08	2.36638e-07	0.234142	0.158286	33.2702	37.4048	DDB_G0279241
EAL67772	3.42676	5.36331	1.01739e-11	1.36199e-10	3.30019	2.53234	91.6734	115.945	DDB_G0279247
EAL67783	-1.03594	9.78672	0.0149061	0.0488461	1133.67	283.762	1049.16	1057.53	DDB_G0279269
EAL67784	2.72735	4.10961	1.36823e-05	8.67129e-05	1.87441	1.5225	39.6353	35.527	DDB_G0279271
EAL67788	2.30272	3.82487	0.00084086	0.003795	1.80439	1.75876	28.4162	30.1484	DDB_G0279279
EAL67792	-1.60052	3.8229	0.000180444	0.000931209	13.3582	13.331	14.3266	13.9846	DDB_G0279287
EAL67807	-1.61558	2.77092	0.010689	0.0367048	6.26812	5.21328	5.2102	6.69349	DDB_G0279317
EAL67809	-2.11175	2.47415	0.00757756	0.0269949	5.37008	4.79876	4.74492	2.59763	DDB_G0279321
EAL67817	9.63863	6.10625	1.71376e-23	5.76674e-22	0.032855	0	138.651	252.759	DDB_G0279337
EAL67830	4.42443	5.36642	1.39375e-14	2.42752e-13	2.10748	0.837359	92.9531	120.188	DDB_G0279363
EAL67842	-3.33683	12.0734	1.01864e-27	4.58062e-26	4061.38	4523.73	1565.22	1249.45	DDB_G0279387
EAL67866	-1.31583	5.91023	1.4308e-05	9.06202e-05	64.7291	40.701	74.4665	61.5328	DDB_G0279133
EAL67868	-1.25106	3.98344	0.0019138	0.00794513	13.2862	13.469	21.1628	15.1022	DDB_G0279137
EAL67869	-1.94924	2.90174	0.00153013	0.00649401	7.13547	7.13632	7.15178	4.56061	DDB_G0279139
EAL67877	-2.09743	2.93249	0.000923333	0.00411651	9.99434	5.3182	5.97103	5.34912	DDB_G0279155
EAL67879	1.24789	9.52714	3.45658e-06	2.4014e-05	220.501	247.478	1815.97	1868.88	DDB_G0279081
EAL67890	1.19037	4.95301	0.00287013	0.0114216	12.1478	5.37566	60.6474	69.1796	DDB_G0279103
EAL67893	-1.27329	4.32443	0.0005129	0.00242201	17.9151	16.72	22.0417	24.2674	DDB_G0279109
EAL67898	5.93386	3.22061	1.97507e-05	0.000122121	0.035473	0.0390931	16.9131	20.8672	DDB_G0279119
EAL67899	3.12	4.54812	4.90948e-08	4.33269e-07	2.41627	1.31919	44.144	64.3051	DDB_G0279121
EAL67906	0.821303	7.088	0.00251639	0.0101503	56.1306	47.0441	298.62	294.778	DDB_G0278969
EAL67914	-1.7022	6.14414	1.14701e-08	1.10062e-07	86.2743	50.095	64.0207	70.2574	DDB_G0278985
EAL67918	-2.12822	2.19884	0.0129858	0.0432025	4.12562	3.63446	2.40223	3.06435	DDB_G0278993
EAL67920	2.64209	3.14107	0.00411163	0.0157967	0.987647	0.564776	14.3614	19.0963	DDB_G0278997
EAL67921	-2.27158	3.75866	1.46204e-07	1.22265e-06	17.4138	13.2574	8.96476	11.3494	DDB_G0278999
EAL67922	-2.24885	4.29508	3.64922e-10	4.1212e-09	25.2934	19.4451	18.3831	11.8618	DDB_G0279001
EAL67928	-1.47234	4.71328	3.06554e-05	0.000184629	22.7535	25.6305	34.3482	22.2902	DDB_G0279013
EAL67945	1.42966	5.1401	0.000292211	0.00144832	9.65775	7.83413	67.6388	86.2196	DDB_G0279047
EAL67951	-1.45845	4.84592	1.66426e-05	0.000104338	26.6423	26.2787	36.0631	26.4026	DDB_G0279059
EAL67952	-3.46866	12.5557	3.80492e-25	1.40456e-23	5370.22	6622.19	2067.06	1542.04	DDB_G0279061
EAL67962	-4.46155	6.23308	8.29314e-30	4.36405e-28	86.4583	110.242	17.4694	11.8373	DDB_G0278721
EAL67964	-1.5789	10.9816	4.05407e-07	3.23966e-06	1374.42	1903.8	1840.12	1853.45	DDB_G0278725
EAL67968	0.995016	5.93759	0.00244189	0.00990067	19.8928	20.6127	129.688	134.313	DDB_G0278733
EAL67969	-3.51926	4.60049	2.65399e-22	8.30883e-21	36.5992	31.1288	11.3688	7.47042	DDB_G0278735
EAL67972	-1.59611	3.4775	0.000958143	0.00425254	11.5532	8.94125	11.6451	10.1015	DDB_G0278741
EAL67976	2.12325	4.97857	3.74905e-06	2.58283e-05	5.80315	4.31013	59.0046	85.5634	DDB_G0278749
EAL67978	2.60303	4.62934	6.56648e-07	5.03583e-06	3.55788	2.07931	44.2966	68.9557	DDB_G0278753
EAL67984	2.50183	5.31374	4.83234e-08	4.26842e-07	5.2091	5.08767	77.0672	114.911	DDB_G0278765
EAL67991	-1.19838	4.90905	0.000411601	0.00197765	24.2242	26.606	36.6131	35.5265	DDB_G0278779
EAL67995	4.25795	4.91097	7.09094e-12	9.5443e-11	1.27276	1.00343	70.3971	77.9352	DDB_G0278787
EAL67996	-3.36331	3.59638	2.45484e-12	3.47933e-11	17.5518	15.7479	6.10448	4.05343	DDB_G0278789
EAL67998	-2.52763	6.89463	3.6587e-19	9.14029e-18	140.46	113.793	78.6515	64.2305	DDB_G0278793
EAL68004	-2.99853	2.29201	0.000522484	0.00245206	5.49586	4.96108	2.21319	1.69934	DDB_G0278805
EAL68008	-2.36754	2.89906	0.000182692	0.000937918	8.17223	7.77171	3.41521	6.30489	DDB_G0278813
EAL68009	-1.05824	4.1639	0.00501508	0.0187861	16.3967	12.1853	22.0816	22.2687	DDB_G0278815
EAL68017	-1.11873	7.37312	1.71539e-05	0.000107204	138.949	123.54	208.772	185.507	DDB_G0278831
EAL68018	-5.19063	8.13002	5.83949e-54	2.19274e-51	420.345	250.861	32.1148	26.2131	DDB_G0278833
EAL68019	-2.49755	5.63902	1.11663e-12	1.63715e-11	78.0374	37.7082	36.4632	28.4192	DDB_G0278835
EAL68020	-2.55959	6.34995	4.00361e-16	8.00155e-15	117.117	65.9257	55.7238	43.0959	DDB_G0278837
EAL68033	1.42873	4.97232	0.000497023	0.00235153	8.51553	6.87719	66.1207	69.0631	DDB_G0278863
EAL68043	1.10607	5.09735	0.00441035	0.0167556	11.9247	8.51704	62.3526	80.9969	DDB_G0278883
EAL68044	1.29401	6.54346	3.10414e-05	0.000186569	26.0794	27.7474	227.443	204.551	DDB_G0278885
EAL68046	-1.74348	4.17009	3.97735e-06	2.7325e-05	19.4232	16.5263	17.5308	17.0492	DDB_G0278889
EAL68055	1.63351	6.08528	1.99625e-06	1.42592e-05	17.3287	14.437	137.014	184.889	DDB_G0278907
EAL68057	5.05851	2.43814	0.00637007	0.02322	0.0254553	0.0278731	4.70823	13.4159	DDB_G0278911
EAL68072	-4.2147	1.72051	0.00391712	0.0150962	3.91516	2.54217	0.44498	0.322149	DDB_G0278941
EAL68081	-2.6898	10.5183	6.79918e-20	1.78894e-18	1325.11	1480.79	788.882	651.997	DDB_G0278959
EAL68085	0.775699	6.48572	0.0148226	0.0485886	29.6502	37.655	194.489	185.414	DDB_G0277825
EAL68086	2.62162	7.69447	2.10305e-19	5.32108e-18	33.4914	25.3617	612.598	562.762	DDB_G0277827
EAL68087	7.65189	4.81436	3.86279e-15	7.02474e-14	0.0593271	0.0386469	69.3946	71.0333	DDB_G0277829
EAL68089	-0.592849	9.61231	0.0121655	0.0409801	552.237	493.222	1102.26	1167.61	DDB_G0277833
EAL68090	-3.21606	2.79299	8.22017e-07	6.22681e-06	10.9189	6.3756	2.71687	2.98248	DDB_G0277835
EAL68091	-1.47374	10.4966	1.55648e-07	1.29724e-06	1543.92	886.914	1579.39	1199.77	DDB_G0277837
EAL68092	-5.03573	6.76881	1.59691e-47	3.76149e-45	149.458	131.503	15.1468	12.4479	DDB_G0277839
EAL68096	-1.65387	4.65211	8.46262e-07	6.39578e-06	27.0755	22.1337	23.5493	26.98	DDB_G0277847
EAL68100	2.17151	5.93725	3.98324e-09	4.01695e-08	9.82575	10.6602	146.926	155.263	DDB_G0277855
EAL68102	1.58396	9.38579	8.63791e-11	1.03833e-09	193.409	168.078	1730.01	1810.27	DDB_G0277859
EAL68103	1.05156	5.30901	0.00670958	0.0243232	11.4981	13.0706	90.5175	75.84	DDB_G0277861
EAL68104	1.69458	4.41122	0.00061607	0.00285604	3.73138	4.72565	43.4856	46.2747	DDB_G0277863
EAL68105	1.82004	5.12274	9.73061e-06	6.28361e-05	7.72623	5.93229	70.6347	87.0304	DDB_G0277865
EAL68107	1.4349	9.05398	6.15408e-08	5.34056e-07	153.712	152.994	1210.4	1523.71	DDB_G0277869
EAL68109	3.92907	3.57688	2.28917e-05	0.000140576	0.593227	0.315073	17.4271	32.9221	DDB_G0277873
EAL68111	-1.87309	4.31876	1.61779e-07	1.34607e-06	22.1823	19.2236	19.5594	16.8585	DDB_G0277877
EAL68115	-0.896746	5.57131	0.00753039	0.0269043	31.3134	40.6586	59.7194	67.8198	DDB_G0277885
EAL68120	1.0301	7.92463	6.75906e-05	0.000377782	88.4381	80.7726	527.128	604.259	DDB_G0277895
EAL68121	1.72611	4.92778	6.24029e-05	0.00035419	6.53519	5.89218	60.6826	73.8774	DDB_G0277897
EAL68123	-1.44559	4.19827	0.000117061	0.000628708	18.2641	15.2222	22.0315	17.6305	DDB_G0277901
EAL68126	-3.78152	12.0213	1.05542e-26	4.33249e-25	3568.89	4819.39	1154.49	889.851	DDB_G0277907
EAL68127	-1.28897	4.68025	0.000249865	0.0012535	20.7188	23.9225	31.4067	27.9732	DDB_G0277909
EAL68131	1.01587	5.80149	0.00247264	0.0100171	19.2892	17.0491	119.502	119.908	DDB_G0277917
EAL68132	-1.75372	5.28753	1.99272e-07	1.6401e-06	35.5738	41.4886	39.3022	35.5279	DDB_G0277919
EAL68134	0.933806	7.28031	0.000820613	0.00371888	54.3218	56.813	341.583	355.864	DDB_G0277923
EAL68158	-1.44698	10.6406	1.90559e-09	1.99915e-08	1361.19	1235.81	1482.43	1642.77	DDB_G0277971
EAL68160	-3.39682	12.0203	1.25212e-28	6.01323e-27	3784.89	4490.59	1370.81	1245.98	DDB_G0277975
EAL68164	-2.97288	3.06404	2.53648e-07	2.0687e-06	11.0304	9.74245	4.23529	4.0192	DDB_G0277983
EAL68169	-1.10234	3.9079	0.0106197	0.0365939	12.8082	11.1678	21.0306	15.0108	DDB_G0277993
EAL68174	2.33983	4.09002	7.5891e-05	0.00042061	2.64607	1.68796	32.2847	40.4829	DDB_G0278003
EAL68184	-1.13185	7.07189	3.76234e-05	0.000222214	137.635	81.3043	168.988	150.545	DDB_G0278023
EAL68192	-3.02529	4.4553	1.99851e-16	4.08498e-15	36.1625	21.7702	13.3688	9.32528	DDB_G0278039
EAL68201	1.09202	5.4541	0.00265838	0.0106174	17.9722	9.15289	86.6791	100.427	DDB_G0278057
EAL68203	1.20503	5.18005	0.00165847	0.0069818	12.375	8.21631	69.4631	85.0397	DDB_G0278061
EAL68207	6.30126	3.55698	1.43986e-06	1.05126e-05	0.0665531	0.0144045	20.9873	29.4977	DDB_G0278069
EAL68211	1.85782	4.75178	3.82982e-05	0.000226064	5.61875	4.38336	51.811	66.987	DDB_G0278077
EAL68220	-2.06236	4.82672	3.49175e-09	3.54296e-08	29.7156	31.5857	27.2351	20.3915	DDB_G0278095
EAL68229	-0.817979	4.91244	0.0144917	0.0477094	24.4722	20.2757	46.6879	35.5124	DDB_G0278113
EAL68230	-1.90737	5.24643	8.11037e-09	7.92063e-08	43.6702	34.9082	38.2068	29.4742	DDB_G0278115
EAL68234	-1.1196	7.18634	1.29757e-05	8.25519e-05	125.732	106.415	167.397	180.781	DDB_G0278123
EAL68236	2.16094	3.45799	0.00460147	0.0173521	1.57878	1.28295	24.884	17.9803	DDB_G0278127
EAL68250	-0.897277	5.38068	0.00665298	0.0241581	29.7269	33.6922	52.2162	59.4076	DDB_G0278155
EAL68254	3.00348	8.39877	1.78769e-25	6.71807e-24	37.6063	39.5384	1005.02	1025.42	DDB_G0278163
EAL68256	-2.15876	5.2726	3.97708e-11	4.98041e-10	49.6798	35.139	33.1336	28.0052	DDB_G0278167
EAL68260	2.69828	4.25805	4.11328e-06	2.81621e-05	1.34973	2.56327	41.3161	43.2299	DDB_G0278175
EAL68263	2.16348	3.50067	0.00605433	0.0222494	1.67155	1.29728	20.4011	24.0982	DDB_G0278181
EAL68270	-2.21935	5.73824	1.85967e-12	2.6548e-11	73.4312	43.3172	38.3973	41.89	DDB_G0278195
EAL68276	-1.65105	6.93875	1.27486e-05	8.1264e-05	173.531	58.6228	95.2394	135.218	DDB_G0278207
EAL68279	8.30031	5.73504	5.01836e-23	1.65489e-21	0.108125	0.0587562	132.215	158.996	DDB_G0278213
EAL68281	5.81509	2.93558	0.000734618	0.00335037	0	0.0446482	12.7427	16.5545	DDB_G0278217
EAL68282	2.94696	3.25725	0.00153013	0.00649401	0.868844	0.52292	18.3677	19.0312	DDB_G0278219
EAL68285	-5.02956	1.80374	0.000980716	0.00433348	6.04809	1.62354	0	0.391759	DDB_G0278225
EAL68294	-3.87499	2.83549	7.6708e-09	7.5285e-08	9.99111	9.57492	2.55478	1.4176	DDB_G0278243
EAL68300	2.96173	5.81134	7.34146e-13	1.09217e-11	6.31726	4.98057	144.466	143.726	DDB_G0278255
EAL68304	-3.1469	2.646	5.81581e-06	3.90603e-05	9.55001	5.4782	2.55427	2.61331	DDB_G0278263
EAL68307	-3.02334	2.47329	7.71031e-05	0.00042685	7.25586	5.28409	2.04905	2.62173	DDB_G0278269
EAL68308	-1.39208	5.63329	5.82757e-05	0.000333442	63.7545	26.7086	51.2483	58.0251	DDB_G0278271
EAL68310	-2.25255	5.19881	1.04525e-11	1.39551e-10	41.3821	40.4444	30.5089	25.2589	DDB_G0278275
EAL68313	2.79677	3.06756	0.00665917	0.0241581	0.747929	0.548037	16.6702	14.8325	DDB_G0278281
EAL68314	-2.52107	2.34557	0.0023643	0.00962158	5.37409	4.60093	3.0527	2.27207	DDB_G0278283
EAL68316	-1.8826	3.94415	3.34431e-06	2.32995e-05	19.7495	12.0848	11.2701	16.4712	DDB_G0278287
EAL68319	-1.68359	3.26871	0.00121142	0.00527259	8.55516	9.28632	9.48886	8.27631	DDB_G0278293
EAL68320	-1.89803	10.7077	1.26649e-11	1.67282e-10	1477.28	1446.04	1475.1	1099.43	DDB_G0278295
EAL68321	2.52195	5.104	3.35052e-08	3.01608e-07	4.18938	4.4425	87.8504	74.8968	DDB_G0278297
EAL68329	2.50504	3.70818	0.000439579	0.0021039	1.4363	1.37841	34.1128	19.5328	DDB_G0278313
EAL68338	-2.28412	2.52177	0.00259542	0.0104164	6.42459	4.72495	4.60681	2.51921	DDB_G0278331
EAL68341	-1.02031	4.61382	0.0035779	0.0139245	22.2694	16.768	36.6914	25.5081	DDB_G0278337
EAL68342	2.0317	4.03417	0.000549473	0.00255688	2.63985	2.41576	33.2009	35.075	DDB_G0278339
EAL68343	-3.85745	5.70241	4.93647e-28	2.22998e-26	71.8955	67.0399	16.3532	14.6262	DDB_G0278341
EAL68345	-4.72763	5.47016	1.45091e-29	7.43724e-28	57.8208	68.6936	7.93435	7.47992	DDB_G0278345
EAL68347	-1.22908	5.69279	0.000197564	0.00100851	37.7426	49.2087	64.671	57.7198	DDB_G0278349
EAL68351	-1.75089	8.64949	1.18779e-12	1.73061e-11	402.758	310.976	312.619	376.421	DDB_G0278357
EAL68355	-2.95702	1.91832	0.011752	0.0397613	2.58931	4.31344	1.2176	1.33479	DDB_G0278365
EAL68362	1.67787	3.90438	0.00386681	0.0149334	2.85722	2.83876	28.3577	31.6364	DDB_G0278379
EAL68363	2.88887	5.58404	4.25299e-11	5.29243e-10	4.81253	5.08449	110.725	130.404	DDB_G0278381
EAL68364	5.52065	5.57558	1.08781e-18	2.64415e-17	0.965434	0.624334	114.734	139.586	DDB_G0278383
EAL68369	5.43876	4.1751	1.0955e-09	1.17674e-08	0.326756	0.152021	36.8482	46.7531	DDB_G0278393
EAL68387	-2.80441	13.1212	1.0271e-23	3.55283e-22	8144.75	8883.43	4067.87	4016.18	DDB_G0278429
EAL68393	2.36314	5.76556	1.49982e-09	1.59374e-08	9.32261	6.69795	123.958	145.222	DDB_G0278441
EAL68397	-3.84437	3.11366	1.12446e-09	1.20524e-08	13.8606	10.6417	3.36586	1.81514	DDB_G0278449
EAL68401	1.5105	4.08882	0.00545666	0.0202562	3.91991	3.41892	32.2079	36.3652	DDB_G0278457
EAL68402	-2.85552	2.40472	0.000146315	0.000765061	6.91888	4.45797	2.27819	2.49425	DDB_G0278459
EAL68411	3.65361	5.50364	1.09351e-13	1.7619e-12	3.62397	1.98108	125.504	107.15	DDB_G0278477
EAL68414	1.57232	3.85467	0.00805448	0.0284176	3.15961	2.68526	25.8547	31.3171	DDB_G0278483
EAL68416	-1.56723	5.7226	5.28536e-07	4.14327e-06	63.0845	36.7285	49.5108	58.5895	DDB_G0278487
EAL68420	2.08474	5.41338	5.48888e-07	4.28922e-06	6.65985	7.79733	102.965	97.9471	DDB_G0278495
EAL68423	2.03447	3.87795	0.00111076	0.00486318	2.41257	2.02576	30.4488	29.7505	DDB_G0278501
EAL68424	-2.24687	2.71024	0.000493517	0.00233606	7.39843	5.72164	4.98489	3.68505	DDB_G0278503
EAL68434	-1.675	3.14683	0.00212822	0.00876539	6.93902	9.16493	8.96269	7.14501	DDB_G0278523
EAL68437	-2.34255	3.34075	8.615e-06	5.59975e-05	13.2201	9.49014	8.41716	5.80862	DDB_G0278529
EAL68442	-2.87958	11.2463	8.46712e-23	2.76453e-21	2300.15	2416.98	1187.49	927.155	DDB_G0278539
EAL68444	2.24627	5.70708	1.04126e-08	1.00695e-07	8.30957	8.11292	126.842	128.02	DDB_G0278543
EAL68447	2.62444	4.18323	7.69949e-06	5.06793e-05	2.74106	1.13513	32.5836	46.9849	DDB_G0278549
EAL68454	-4.1901	4.72353	2.14637e-23	7.19799e-22	33.7929	43.6358	6.83127	6.7874	DDB_G0278563
EAL68457	1.91909	4.70673	2.84883e-05	0.00017206	5.84667	3.45401	61.0415	54.0185	DDB_G0278569
EAL68458	-2.1928	8.35337	2.56036e-14	4.36718e-13	307.008	312.167	252.646	192.414	DDB_G0278571
EAL68461	1.0632	4.90048	0.00923515	0.0321815	8.53262	9.42158	66.8945	55.4902	DDB_G0278577
EAL68463	2.60182	5.80886	7.65186e-11	9.26559e-10	6.92325	7.26112	148.01	133.859	DDB_G0278581
EAL68474	-1.88993	3.63381	3.97054e-05	0.000232981	13.0129	12.2427	10.615	11.2249	DDB_G0278603
EAL68476	-2.61637	4.21339	1.78723e-11	2.31428e-10	21.4762	24.0474	12.8421	10.9907	DDB_G0278607
EAL68482	1.03232	6.74901	0.00529067	0.0196991	32.7295	38.687	167.278	318.433	DDB_G0278619
EAL68484	-1.98954	5.00465	3.11409e-08	2.81606e-07	29.1524	38.368	30.8834	24.8192	DDB_G0278623
EAL68506	2.59864	6.40653	8.91471e-14	1.44816e-12	11.3686	11.1363	216.705	229.158	DDB_G0278667
EAL68508	6.04845	3.11969	6.69267e-05	0.000376197	0.0217857	0.0232928	14.5164	20.0843	DDB_G0278671
EAL68514	-1.88041	2.99561	0.00234093	0.00958559	8.53421	6.62781	6.73881	6.34904	DDB_G0278683
EAL68521	5.58234	2.42509	0.00637007	0.02322	0	0	5.96709	11.965	DDB_G0278697
EAL68522	1.4273	3.88433	0.00987571	0.0341849	3.26187	3.27162	36.0542	21.6157	DDB_G0278699
EAL68527	1.45929	4.58602	0.00134967	0.00579276	5.70665	5.49884	46.9845	53.7702	DDB_G0278709
EAL68528	-0.709773	10.1282	0.00292325	0.0116143	944.487	625.121	1443.95	1644.69	DDB_G0278711
EAL68534	-2.36922	3.08839	1.97211e-05	0.000122121	10.1876	8.49049	5.45945	5.9663	DDB_G0277721
EAL68535	2.80504	4.67065	6.71242e-08	5.78954e-07	2.66663	2.42408	57.0759	60.7232	DDB_G0277723
EAL68536	-1.73834	4.19386	2.54809e-06	1.80446e-05	19.5817	16.9256	18.0773	17.1702	DDB_G0277725
EAL68540	-1.32106	3.43273	0.00958107	0.0332115	9.69726	8.31254	12.6676	10.4995	DDB_G0277733
EAL68546	-2.91769	2.17024	0.00184051	0.00768275	4.24428	4.83502	2.1158	1.45257	DDB_G0277745
EAL68554	-1.11317	9.11913	3.83314e-05	0.000226125	411.258	434.625	563.572	732.706	DDB_G0277761
EAL68561	0.809199	7.43795	0.00260152	0.010424	69.8254	63.2428	342.95	420.312	DDB_G0277775
EAL68564	-1.28902	3.36297	0.0139902	0.0461557	7.87278	8.94596	13.5691	8.54553	DDB_G0277781
EAL68566	-3.66205	3.77213	4.60888e-16	9.15575e-15	18.6699	20.5549	4.18744	5.51937	DDB_G0277785
EAL68575	-3.08003	9.04611	1.09114e-25	4.20027e-24	529.46	549.58	233.564	186.718	DDB_G0277803
EAL68577	-1.60493	3.69097	0.00048109	0.00229039	14.9626	9.28147	14.1518	11.4594	DDB_G0277807
EAL68586	-2.15623	3.78059	4.56707e-07	3.62326e-06	15.3303	14.9228	11.0695	10.6643	DDB_G0277701
EAL68587	3.55288	4.13061	2.9658e-07	2.40298e-06	1.00895	0.942856	43.4312	35.0146	DDB_G0277703
EAL68590	-4.08217	2.0397	0.000245614	0.00123469	5.14037	4.22483	0.801577	0.633391	DDB_G0277709
EAL68598	2.33457	3.95443	0.000313847	0.00154935	2.33793	1.55205	28.3006	36.9312	DDB_G0277681
EAL68599	-1.08782	5.66053	0.00408499	0.0157187	64.0076	20.7279	62.1368	62.9091	DDB_G0277683
EAL68601	-1.70646	2.92373	0.0059748	0.021998	8.14287	5.37745	6.93151	6.24942	DDB_G0277687
EAL68612	2.43582	4.2092	3.44469e-05	0.000206036	2.40241	2.08132	34.5769	45.8682	DDB_G0277589
EAL68615	3.16823	11.1468	1.8352e-13	2.89443e-12	230.784	257.776	10187.4	4254.14	DDB_G0277595
EAL68617	-2.57512	2.54262	0.000406241	0.00195284	8.01849	4.20039	2.87591	3.4608	DDB_G0277599
EAL68631	8.21779	4.67904	5.03794e-14	8.37653e-13	0.00636472	0.00688654	56.7337	69.5775	DDB_G0277627
EAL68632	-3.27973	10.1117	1.12722e-36	1.06205e-34	1199.52	1064.24	381.297	381.189	DDB_G0277629
EAL68635	-3.44513	14.4463	1.37368e-19	3.52982e-18	16315	27145	6877.13	6704.25	DDB_G0277635
EAL68650	1.01095	5.42222	0.00609002	0.022364	14.4866	12.9619	78.4201	102.233	DDB_G0277665
EAL68651	2.83146	4.62162	1.51436e-07	1.2632e-06	2.89784	1.91536	49.9014	63.6982	DDB_G0277667
EAL68655	5.88863	3.70581	6.24591e-07	4.81612e-06	0.0869429	0.0941436	23.5904	33.4967	DDB_G0277567
EAL68656	2.5339	6.26815	6.16219e-10	6.83436e-09	13.1709	8.10356	247.711	150.169	DDB_G0277569
EAL68663	-1.54896	6.71537	2.28346e-07	1.87316e-06	87.6493	99.2357	113.312	97.2246	DDB_G0277401
EAL68670	-4.32708	3.07198	6.09372e-11	7.46104e-10	12.4721	12.3372	2.00602	1.64288	DDB_G0277415
EAL68671	-5.42132	5.16437	1.05799e-34	8.87009e-33	59.0908	49.737	3.97859	3.91326	DDB_G0277417
EAL68673	-5.09969	4.23106	7.52092e-24	2.61987e-22	29.2451	30.4702	2.94149	2.35502	DDB_G0277421
EAL68674	-4.14896	3.40255	6.13437e-14	1.00977e-12	15.1101	16.3895	2.825	2.57802	DDB_G0277423
EAL68675	-3.30392	2.2705	0.000276908	0.00137869	5.92878	4.86274	1.87268	1.33043	DDB_G0277425
EAL68676	2.50714	3.35588	0.00336332	0.0131985	0.958357	1.11472	18.0791	21.9642	DDB_G0277427
EAL68677	2.47431	3.29112	0.00375503	0.0145452	1.21901	0.78019	20.499	17.3009	DDB_G0277429
EAL68681	-1.52962	3.00413	0.0126341	0.0424556	6.43259	7.19967	8.92768	6.14869	DDB_G0277437
EAL68683	1.42917	4.74534	0.00095786	0.00425254	7.37978	5.54644	47.0811	66.7015	DDB_G0277441
EAL68688	-1.34704	4.36084	0.000252378	0.00126547	21.4382	15.0875	20.916	25.4479	DDB_G0277451
EAL68689	-1.43039	8.50999	9.72043e-09	9.44638e-08	318.887	286.977	380.756	354.187	DDB_G0277453
EAL68690	-3.30408	3.46228	6.27348e-11	7.64329e-10	15.7318	14.1617	5.62354	3.85673	DDB_G0277455
EAL68691	4.40015	3.37498	0.000105434	0.000572482	0.371733	0.138863	18.6999	23.9809	DDB_G0277457
EAL68699	-1.90422	3.52987	6.75863e-05	0.000377782	11.0573	12.3419	11.1629	8.84874	DDB_G0277473
EAL68703	5.73459	2.89717	0.000734618	0.00335037	0.0311024	0.0169229	13.0355	15.2345	DDB_G0277481
EAL68706	-1.54563	3.40507	0.00342465	0.0133805	12.6481	6.42615	10.629	10.325	DDB_G0277487
EAL68707	-3.22154	3.97608	2.99688e-14	5.07673e-13	20.2524	22.5198	6.28607	8.26261	DDB_G0277489
EAL68708	-4.07649	5.40903	4.82995e-28	2.20197e-26	66.138	52.3983	9.374	13.1076	DDB_G0277491
EAL68709	-1.79392	4.09527	1.87852e-06	1.35158e-05	17.6605	16.8665	17.6587	14.3894	DDB_G0277493
EAL68711	7.60627	4.7073	3.34283e-14	5.63383e-13	0.0502824	0.0365059	57.6364	71.4536	DDB_G0277497
EAL68712	-0.900827	5.06965	0.006646	0.0241458	28.9684	22.6249	50.578	38.8164	DDB_G0277499
EAL68717	-1.7171	4.11296	6.80505e-06	4.50317e-05	21.5128	12.8344	12.1179	21.5225	DDB_G0277509
EAL68718	-1.71169	6.09874	2.61374e-08	2.3854e-07	62.9586	67.1604	55.8395	74.8261	DDB_G0277511
EAL68730	-4.09288	3.88505	2.51957e-19	6.34253e-18	24.3706	20.0658	4.37347	3.71917	DDB_G0277535
EAL68746	6.41548	4.46122	3.02915e-11	3.85185e-10	0.122942	0.142051	41.1918	64.6695	DDB_G0277379
EAL68754	5.93932	3.0288	0.000223612	0.0011304	0.0443178	0	12.9337	18.9669	DDB_G0277395
EAL68759	3.0602	2.95347	0.00724241	0.0260732	0.540089	0.416625	12.7361	15.9705	DDB_G0277147
EAL68763	-3.36878	3.99047	7.82965e-16	1.52178e-14	25.9598	18.2649	8.30877	5.24078	DDB_G0277155
EAL68768	1.68822	3.91152	0.00386681	0.0149334	3.31173	2.38522	26.4322	34.0065	DDB_G0277165
EAL68777	-4.20236	9.27829	1.02704e-40	1.43105e-38	627.395	709.785	115.315	125.811	DDB_G0277183
EAL68780	-1.41788	6.03985	1.19612e-06	8.88381e-06	67.4636	50.1906	63.9679	78.6851	DDB_G0277189
EAL68783	-1.56851	6.90934	6.45583e-09	6.39314e-08	132.564	85.4881	115.435	120.967	DDB_G0277195
EAL68787	-2.84275	2.3189	0.000522484	0.00245206	5.73534	4.69063	1.91069	2.47751	DDB_G0277203
EAL68788	0.994731	7.82935	0.000376481	0.00183039	80.6407	79.5759	445.727	605.477	DDB_G0277205
EAL68789	6.16055	2.84242	0.000276908	0.00137869	0	0	8.58255	18.3788	DDB_G0277207
EAL68790	-1.7844	4.10737	4.34879e-06	2.97117e-05	22.4074	12.4779	13.0108	19.5849	DDB_G0277209
EAL68799	-2.3381	3.02836	6.05596e-05	0.000344518	9.62386	8.01427	6.29337	4.7222	DDB_G0277227
EAL68801	-0.757679	6.56778	0.00578815	0.0213426	71.4724	65.4221	133.86	130.415	DDB_G0277231
EAL68812	2.69301	3.84785	6.75863e-05	0.000377782	1.67133	1.12255	32.7262	28.002	DDB_G0277253
EAL68815	-2.00865	4.68958	4.31312e-07	3.43004e-06	41.4597	14.7683	24.1962	19.9261	DDB_G0277259
EAL68819	0.963275	6.72059	0.00126914	0.00551169	41.7356	32.0278	197.09	271.236	DDB_G0277267
EAL68820	1.49584	4.20167	0.00228215	0.00936428	3.99602	4.10086	38.2214	36.5931	DDB_G0277269
EAL68829	3.17264	3.31472	0.000923333	0.00411651	1.1696	0.0794407	15.726	23.8938	DDB_G0277285
EAL68838	-2.32337	2.95627	0.000105434	0.000572482	8.13446	8.40217	5.95703	4.46149	DDB_G0277303
EAL68846	1.36014	6.00143	6.65969e-05	0.000375837	18.8957	15.9856	125.142	167.255	DDB_G0277319
EAL68849	6.79956	3.50665	2.62134e-06	1.84707e-05	0.0111916	0.0060517	21.7716	26.6609	DDB_G0277325
EAL68850	-2.36611	2.42372	0.0023643	0.00962158	5.91121	4.4613	3.39001	2.83205	DDB_G0277327
EAL68853	-2.82753	3.38097	5.90424e-08	5.14631e-07	15.9766	10.0322	6.24449	5.31866	DDB_G0277333
EAL68854	-3.15308	2.01526	0.00343269	0.0133805	4.05	3.96494	1.49788	1.08733	DDB_G0277335
EAL68859	-3.70919	11.3286	4.01013e-41	5.83415e-39	2680	2617.29	684.519	648.178	DDB_G0277345
EAL68861	-1.79929	4.08545	3.51768e-06	2.43871e-05	15.1249	19.1392	15.8269	15.9162	DDB_G0277349
EAL68876	2.94245	4.48855	2.96821e-07	2.40298e-06	2.43319	1.57926	45.3269	57.3833	DDB_G0277129
EAL68880	2.48357	3.42577	0.00212822	0.00876539	1.15927	1.07702	27.7893	14.5591	DDB_G0277137
EAL68881	8.94313	10.9869	6.10512e-107	3.0199e-103	4.66641	4.22724	6521	7916.01	DDB_G0276759
EAL68882	5.4429	3.19488	0.000158628	0.000824217	0.0533268	0.0925657	16.9777	19.865	DDB_G0276761
EAL68884	-3.73675	14.2876	1.39982e-37	1.42768e-35	19558.7	21062.4	5225.15	4865.76	DDB_G0276765
EAL68885	-0.974827	4.89507	0.00447668	0.0169425	23.7388	22.9668	42.982	34.1738	DDB_G0276767
EAL68890	-1.69779	6.79568	3.01525e-10	3.43662e-09	120.011	87.2191	97.0643	109.575	DDB_G0276777
EAL68892	1.03571	5.90477	0.00246034	0.00997137	18.4923	20.1395	138.693	120.235	DDB_G0276781
EAL68896	2.14582	5.68854	5.52632e-07	4.31507e-06	10.3783	6.92657	87.7672	162.844	DDB_G0276789
EAL68898	6.08564	2.90721	0.000734618	0.00335037	0.0135898	0	13.2458	15.3268	DDB_G0276793
EAL68902	2.70265	3.38596	0.0014484	0.00618963	1.19961	0.661152	18.7765	22.6468	DDB_G0276801
EAL68905	1.67118	3.87445	0.00560105	0.0207067	2.92789	2.65723	25.452	33.1172	DDB_G0276807
EAL68910	5.54351	7.42388	1.31507e-37	1.35521e-35	3.85823	3.04987	449.687	616.736	DDB_G0276817
EAL68912	-1.89756	7.83143	3.21972e-11	4.06803e-10	195.853	220.773	192.484	177.528	DDB_G0276821
EAL68919	4.43788	2.53839	0.0129858	0.0432025	0.069691	0.100869	9.31826	10.5825	DDB_G0276835
EAL68920	-1.30801	10.4761	2.38946e-05	0.0001461	923.247	1276.25	1509.04	1478.98	DDB_G0276837
EAL68921	-2.95225	2.95417	8.90121e-07	6.70165e-06	10.8667	8.05585	3.71992	3.88272	DDB_G0276839
EAL68922	-3.35863	2.22465	0.000522484	0.00245206	5.90065	4.4924	1.22546	1.71815	DDB_G0276841
EAL68930	2.8187	3.71259	0.000186173	0.000953811	1.14943	1.13531	27.7168	26.9172	DDB_G0276857
EAL68937	-2.4625	11.1666	4.37203e-22	1.33085e-20	2262.31	2065.13	1349.34	1221.94	DDB_G0276871
EAL68939	-3.99552	5.12577	2.40578e-27	1.04847e-25	51.9389	46.793	7.78773	12.0535	DDB_G0276875
EAL68942	0.770657	6.98854	0.00705512	0.0255197	54.1498	44.355	234.343	313.911	DDB_G0276881
EAL68943	1.88915	4.96491	1.70344e-05	0.000106524	6.40787	5.16944	57.8825	82.6557	DDB_G0276883
EAL68948	2.27663	7.12726	2.5974e-13	4.00874e-12	21.7362	25.3023	358.523	390.595	DDB_G0276893
EAL68955	5.6624	3.77098	1.92983e-07	1.59099e-06	0.162125	0.0882491	28.6507	31.4843	DDB_G0276907
EAL68961	4.15634	3.72262	8.615e-06	5.59975e-05	0.560312	0.312173	29.1665	27.762	DDB_G0276919
EAL68971	3.28574	3.66284	7.19289e-05	0.000399996	0.71157	0.865608	22.807	30.4628	DDB_G0276939
EAL68973	1.37194	4.59167	0.00226525	0.00929878	6.69153	5.17172	53.7695	46.435	DDB_G0276943
EAL68975	-3.8692	2.93135	1.92613e-09	2.01643e-08	11.5233	9.67222	2.40889	1.94284	DDB_G0276947
EAL68976	-3.95205	7.06884	9.97522e-39	1.18897e-36	175.056	148.093	33.1434	34.5886	DDB_G0276949
EAL68977	-3.81658	7.42885	2.03874e-35	1.76923e-33	206.856	192.989	38.6158	54.2749	DDB_G0276951
EAL68978	-3.826	6.69333	6.51803e-33	4.57326e-31	129.142	124.034	26.0376	32.2332	DDB_G0276953
EAL68984	1.91816	4.19802	0.000272937	0.00136579	3.90003	2.31208	36.6694	40.5958	DDB_G0276965
EAL68986	6.03334	7.02184	6.61379e-37	6.29137e-35	1.60633	1.96951	399.125	386.073	DDB_G0276969
EAL68988	-3.67392	2.54945	9.69242e-07	7.26417e-06	8.46651	6.40784	2.00464	1.42564	DDB_G0276973
EAL68996	2.2131	3.66991	0.00225553	0.00926659	1.94739	1.37595	20.142	31.2643	DDB_G0276989
EAL69002	3.34573	6.9324	9.07311e-20	2.36211e-18	10.1355	10.6646	290.128	405.048	DDB_G0277001
EAL69005	2.99914	4.5031	1.56343e-07	1.30194e-06	2.46384	1.44198	52.6349	51.3579	DDB_G0277007
EAL69006	-2.65701	3.89022	4.6989e-10	5.26458e-09	21.3399	15.3449	10.5732	7.98267	DDB_G0277009
EAL69010	6.59693	4.12795	7.58905e-10	8.34206e-09	0.0727989	0.0681684	34.8308	46.0799	DDB_G0277017
EAL69015	3.1407	4.23539	8.66651e-07	6.54487e-06	1.70809	1.14062	35.7005	48.8645	DDB_G0277027
EAL69020	2.1234	5.11484	1.14652e-06	8.52182e-06	6.05032	5.18684	83.9322	76.2158	DDB_G0277037
EAL69034	-2.14078	2.37872	0.012782	0.0427636	5.80463	3.55178	3.39827	3.19228	DDB_G0277065
EAL69041	-1.42974	4.9272	3.24273e-05	0.000194426	30.7655	24.9002	40.4625	26.3	DDB_G0277079
EAL69045	-1.18036	5.54591	0.000356354	0.00174352	34.4201	43.2915	57.693	55.1804	DDB_G0277087
EAL69046	-1.58872	3.52849	0.0012835	0.00556429	12.6789	8.61738	10.047	12.6781	DDB_G0277089
EAL69050	1.34757	5.47702	0.000415987	0.00199775	12.9003	10.7973	108.814	87.3265	DDB_G0277097
EAL69059	2.74945	5.63046	7.91598e-11	9.57369e-10	5.9928	5.258	111.594	136.731	DDB_G0277115
EAL69061	-5.22869	6.68733	1.01612e-46	2.18532e-44	137.301	130.886	8.83772	14.2824	DDB_G0277119
EAL69064	-5.07899	5.8605	6.81937e-41	9.77739e-39	87.2517	75.9787	8.58987	6.7866	DDB_G0277125
EAL69068	4.85566	4.86267	1.78055e-11	2.30865e-10	0.841271	0.575616	53.2698	91.0557	DDB_G0276729
EAL69076	5.71825	4.56609	1.0212e-10	1.22606e-09	0.321698	0.232448	39.8129	75.0475	DDB_G0276745
EAL69077	5.63346	7.1217	1.12015e-30	6.55721e-29	2.55121	2.57012	325.237	523.591	DDB_G0276747
EAL69083	5.90434	2.65203	0.000982513	0.00433348	0	0	5.60463	16.9076	DDB_G0276651
EAL69086	4.37768	3.39902	6.05596e-05	0.000344518	0.310535	0.222284	22.1806	21.3334	DDB_G0276657
EAL69088	2.94112	6.33844	1.96146e-15	3.6682e-14	9.04629	8.15243	220.356	211.293	DDB_G0276661
EAL69104	5.48718	2.36129	0.011752	0.0397613	0	0	7.94124	8.82147	DDB_G0276693
EAL69106	4.22455	8.13436	4.13031e-32	2.70604e-30	16.4783	12.5557	703.192	1072.06	DDB_G0276697
EAL69107	6.03531	2.7511	0.000897538	0.00402691	0	0	4.48371	20.2892	DDB_G0276699
EAL69110	4.32432	4.30663	4.7767e-08	4.22682e-07	0.633509	0.665125	30.7593	61.3178	DDB_G0276705
EAL69111	8.54864	4.83695	4.83482e-12	6.65241e-11	0	0	40.9138	102.907	DDB_G0276707
EAL69120	-2.70901	3.11093	1.43986e-06	1.05126e-05	9.38366	11.0946	6.35888	3.48323	DDB_G0276615
EAL69131	6.87773	3.40816	1.66243e-06	1.20575e-05	0	0	18.5746	25.9944	DDB_G0276637
EAL69134	8.49001	4.78223	5.52867e-15	9.94457e-14	0	0	66.1779	70.8848	DDB_G0276643
EAL69143	4.97507	3.43772	3.46305e-05	0.000206509	0.18815	0.140757	25.8397	19.3749	DDB_G0276601
EAL69146	-4.41637	4.64896	9.88604e-30	5.17474e-28	39.7938	35.6878	4.82381	6.31075	DDB_G0276607
EAL69149	-5.16566	4.28535	1.5979e-23	5.43231e-22	41.0548	21.4768	2.49095	2.76036	DDB_G0276585
EAL69150	-3.67547	6.27555	2.26231e-30	1.27165e-28	108.889	86.3279	20.0828	29.2857	DDB_G0276587
EAL69152	-5.25814	6.84915	3.55822e-22	1.10005e-20	245.101	63.7145	8.71832	15.7264	DDB_G0276591
EAL69155	4.15195	2.33447	0.011752	0.0397613	0.107333	0.0607839	6.73382	9.37945	DDB_G0276403
EAL69157	6.4239	4.62638	1.13082e-12	1.65246e-11	0.204861	0.111401	47.8092	72.9906	DDB_G0276407
EAL69161	-3.07649	13.4992	1.63919e-30	9.37369e-29	11456.8	11293	4549.06	4333.69	DDB_G0276415
EAL69162	-0.920624	5.4516	0.0055481	0.0205571	32.4937	34.7361	61.7873	54.2817	DDB_G0276417
EAL69163	-2.74664	3.28013	6.24591e-07	4.81612e-06	16.7349	6.98008	6.1692	4.9726	DDB_G0276419
EAL69164	-1.20154	5.59847	0.000277467	0.00137969	48.1774	34.1598	70.0865	45.1771	DDB_G0276421
EAL69167	1.02017	5.84784	0.00257013	0.0103527	18.8543	18.5816	119.545	128.513	DDB_G0276427
EAL69173	-2.16305	3.87446	6.52833e-07	5.01435e-06	13.0803	19.2598	10.7243	12.5292	DDB_G0276439
EAL69174	-3.44678	11.1373	1.61684e-36	1.48287e-34	2357.86	2230.69	732.217	648.635	DDB_G0276441
EAL69176	3.29006	8.54754	2.43866e-27	1.05814e-25	31.9949	39.3571	1107.75	1196.87	DDB_G0276445
EAL69182	-3.29101	11.2623	1.79846e-26	7.32187e-25	2181.99	2688.67	849.189	812.748	DDB_G0276457
EAL69189	-1.35654	5.47656	2.38757e-05	0.000146074	41.7415	37.2236	53.279	46.9138	DDB_G0276471
EAL69190	1.10415	6.2187	0.000530845	0.00248894	22.6923	24.2713	164.625	165.908	DDB_G0276473
EAL69191	-1.37857	6.26716	1.50296e-05	9.4887e-05	60.2645	72.8511	94.2659	74.618	DDB_G0276475
EAL69192	1.34125	10.8758	2.80373e-05	0.00016944	474.041	659.357	4141.02	5551.71	DDB_G0276477
EAL69199	-1.73966	3.40832	0.000692129	0.00318624	10.6978	9.59506	11.7387	7.71643	DDB_G0276491
EAL69200	-1.6128	4.86907	7.93465e-06	5.20886e-05	25.5455	30.4711	36.4151	23.2856	DDB_G0276493
EAL69206	-4.65364	7.25751	2.80256e-46	5.7762e-44	194.208	179.466	24.8851	23.3802	DDB_G0276505
EAL69210	-4.44682	5.19785	1.93016e-27	8.52458e-26	49.0206	56.7963	8.61248	7.00455	DDB_G0276513
EAL69214	-3.1846	2.50725	4.05322e-05	0.00023755	7.38093	5.93176	1.96542	2.44687	DDB_G0276521
EAL69232	-1.88165	3.58291	4.17821e-05	0.000243864	12.7198	11.5157	11.5649	9.50392	DDB_G0276557
EAL69234	-2.49621	3.81044	4.54354e-09	4.55875e-08	16.9786	16.4698	10.5653	8.36361	DDB_G0276561
EAL69235	4.19126	4.90028	1.7744e-11	2.30369e-10	1.3114	1.05394	64.5273	82.5116	DDB_G0276563
EAL69237	2.88417	7.41683	3.39942e-21	9.83347e-20	22.6201	17.9452	474.844	500.276	DDB_G0276567
EAL69246	-5.47481	3.38419	3.07781e-14	5.20491e-13	15.8491	17.839	1.33067	0.75471	DDB_G0276331
EAL69248	-4.50786	3.49748	7.74968e-15	1.37644e-13	17.9789	16.8296	2.63215	1.96861	DDB_G0276335
EAL69253	-0.902531	4.37625	0.011985	0.0404254	16.5744	14.8762	27.2084	27.2434	DDB_G0276345
EAL69260	0.877145	6.56128	0.00277933	0.0110737	35.1956	33.0315	199.571	209.801	DDB_G0276359
EAL69261	1.19756	6.20737	0.000156703	0.00081722	24.5528	20.0095	155.088	177.801	DDB_G0276361
EAL69263	6.59526	3.33557	5.75949e-06	3.87346e-05	0.0167043	0	20.0868	21.7305	DDB_G0276365
EAL69280	2.73422	6.70826	4.22476e-16	8.42653e-15	14.0138	12.0433	261.308	305.169	DDB_G0276267
EAL69282	-1.84946	2.87089	0.00411163	0.0157967	8.7573	4.76677	4.66033	7.24391	DDB_G0276271
EAL69285	-4.50135	3.22197	3.85158e-12	5.35164e-11	11.8921	16.3406	2.13941	1.54186	DDB_G0276277
EAL69286	-3.91919	4.21114	5.83704e-22	1.77135e-20	27.9373	26.6108	6.71596	4.63439	DDB_G0276279
EAL69291	-3.10655	1.99457	0.00637007	0.02322	4.91152	2.86036	1.65671	0.934052	DDB_G0276289
EAL69292	-2.19702	8.17629	7.22325e-18	1.65416e-16	302.234	254.297	181.419	214.607	DDB_G0276291
EAL69296	-3.12664	2.09856	0.00184051	0.00768275	4.65106	4.09843	1.64856	1.2645	DDB_G0276299
EAL69302	-1.7074	12.3507	6.62467e-05	0.000374074	7540.97	1957.26	4331.7	4541.97	DDB_G0276311
EAL69306	1.94967	5.11015	2.68116e-06	1.88653e-05	7.8058	4.70405	77.3613	80.3413	DDB_G0276319
EAL69310	1.98428	6.39378	2.44199e-09	2.54569e-08	16.4675	16.0237	191.168	229.562	DDB_G0276327
EAL69313	3.07509	3.61262	0.000194922	0.000996571	1.1087	0.643714	23.1183	27.6549	DDB_G0276027
EAL69316	-2.1434	8.69722	9.40379e-17	1.96684e-15	485.606	307.23	268.194	307.822	DDB_G0276033
EAL69319	-2.40703	3.71166	7.36484e-08	6.30826e-07	18.8754	11.7181	9.32183	9.08884	DDB_G0276039
EAL69320	4.24821	3.32781	0.000182692	0.000937918	0.353443	0.197999	18.7989	22.0966	DDB_G0276041
EAL69324	-1.72133	5.66358	4.10067e-05	0.000239905	34.8262	61.7045	62.9658	35.0516	DDB_G0276049
EAL69333	-2.60389	3.00567	8.61321e-06	5.59975e-05	9.74103	8.66624	4.63647	4.87217	DDB_G0276067
[truncated: 1,022 more rows]

## Sheet: Mound vs Streaming
transcript_id	logFC	logCPM	PValue	FDR	Streaming A	Streaming B	Mound A	Mound B	gene_id
EAL60295	1.55292	8.55888	6.26145e-12	1.43093e-10	181.757	262.462	469.216	515.835	DDB_G0294376
EAL60307	-1.01023	4.31785	0.0097499	0.0459346	32.1564	21.0492	6.44138	13.4775	DDB_G0294358
EAL60323	-10.7252	6.80713	4.51811e-27	2.46689e-25	352.315	122.214	0	0	DDB_G0294316
EAL60364	2.18622	6.83918	4.34498e-17	1.46295e-15	39.4548	56.9528	146.132	186.84	DDB_G0294240
EAL60370	-1.08206	5.13632	0.000530926	0.00370365	45.1616	55.187	11.937	23.8721	DDB_G0294234
EAL60400	-1.5269	7.43052	4.73048e-10	8.48714e-09	285.869	283.857	58.7759	91.3002	DDB_G0294144
EAL60402	-1.4873	10.8599	7.90491e-11	1.5749e-09	3389.46	2859.05	728.362	968.966	DDB_G0294148
EAL60403	-0.943273	11.9637	0.00599593	0.030728	7002.7	4980.16	1458.13	3316.9	DDB_G0294150
EAL60411	-1.39031	4.73519	5.45016e-05	0.000487618	30.5786	48.0475	9.76513	12.8152	DDB_G0294166
EAL60459	1.86047	4.49661	3.73572e-08	5.27018e-07	10.621	10.942	29.1309	30.7769	DDB_G0293920
EAL60489	1.91572	4.11789	1.95432e-06	2.16691e-05	9.12421	6.53546	21.4693	23.9062	DDB_G0293980
EAL60511	-0.774439	5.05641	0.00977074	0.0459899	45.9648	42.5391	18.8511	20.2876	DDB_G0293880
EAL60520	1.73487	5.75292	1.94074e-10	3.67793e-09	28.3137	29.0987	77.296	67.9674	DDB_G0293834
EAL60523	3.11511	5.57575	2.12917e-23	9.91094e-22	10.3913	12.6527	74.5871	78.3575	DDB_G0293840
EAL60528	1.40036	5.63933	5.97072e-07	7.22278e-06	22.7633	39.9654	58.8196	66.7915	DDB_G0293832
EAL60531	-1.55775	5.48405	2.75759e-07	3.48617e-06	79.144	61.4005	17.5616	18.5544	DDB_G0293796
EAL60534	1.67983	7.76849	2.54973e-11	5.38805e-10	105.419	135.236	236.334	348.593	DDB_G0293802
EAL60537	3.11378	3.32226	7.8181e-07	9.29066e-06	2.85128	1.14787	13.6571	14.2292	DDB_G0293808
EAL60541	-2.09107	7.19101	1.8245e-15	5.551e-14	223.659	298.922	53.7431	38.6678	DDB_G0293816
EAL60548	-0.819452	7.89513	0.00151509	0.00930328	382.641	300.832	173.506	120.386	DDB_G0293742
EAL60553	-0.919165	5.04591	0.00236104	0.0135814	42.0898	48.6279	20.5073	15.7324	DDB_G0293752
EAL60569	-0.866936	6.53296	0.000773339	0.00513576	118.102	146.418	63.8675	45.6307	DDB_G0293784
EAL60573	-1.07193	5.95666	0.000178309	0.00139189	72.7651	110.087	28.0716	37.5707	DDB_G0293522
EAL60575	1.00786	8.49994	6.26291e-07	7.51326e-06	262.018	291.64	434.959	408.041	DDB_G0293526
EAL60577	0.791595	7.68061	0.000483779	0.00341009	165.347	179.699	253.476	198.475	DDB_G0293530
EAL60583	0.706226	5.47932	0.0091941	0.0436417	33.0947	42.8619	50.3476	43.5888	DDB_G0293542
EAL60598	-2.31256	4.52717	5.64794e-09	8.81759e-08	35.2328	40.242	8.51569	2.82617	DDB_G0293572
EAL60606	1.99239	3.0671	0.00152512	0.00933658	3.0548	3.15687	9.42126	9.95194	DDB_G0293588
EAL60617	0.681535	6.30031	0.00633536	0.0321698	69.4173	68.0377	76.1249	91.2798	DDB_G0293610
EAL60620	2.69574	5.68375	5.82565e-16	1.83317e-14	9.77503	22.3546	62.3842	96.4171	DDB_G0293616
EAL60631	6.20751	5.39446	1.32299e-35	9.97277e-34	0.907122	1.50152	59.6908	91.139	DDB_G0293638
EAL60634	-0.808754	5.45158	0.00482657	0.0254453	49.0646	70.533	26.7771	24.769	DDB_G0293644
EAL60637	2.18464	2.862	0.00436547	0.0232817	2.53634	2.05005	8.02832	8.53761	DDB_G0293650
EAL60642	-3.7868	4.20017	2.47384e-05	0.000232449	6.47409	58.2076	1.0277	2.26153	DDB_G0293660
EAL60650	6.97052	7.73367	3.70989e-75	1.24912e-72	1.88471	5.77737	324.984	430.49	DDB_G0293676
EAL60662	-0.941124	10.8841	0.000169217	0.00132501	3384.2	2271.3	1159.11	1085.93	DDB_G0293700
EAL60668	1.41071	5.70047	1.35438e-07	1.80722e-06	28.6609	36.4332	68.3685	63.0034	DDB_G0293712
EAL60669	-1.34033	5.1001	5.46387e-05	0.00048817	59.7311	42.3748	19.2244	11.2562	DDB_G0293714
EAL60675	-1.60584	10.6815	1.5167e-13	3.96895e-12	2575.16	3087.54	609.087	800.553	DDB_G0293726
EAL60684	0.741326	6.86625	0.00122395	0.00772215	88.8249	111.191	125.908	127.243	DDB_G0293498
EAL60686	-1.2355	9.45748	9.32791e-10	1.59968e-08	1120.72	1125.59	380.254	342.54	DDB_G0293502
EAL60688	1.67688	8.68082	7.42013e-10	1.2856e-08	157.528	297.25	547.697	546.793	DDB_G0293506
EAL60698	0.92812	6.81526	0.000550025	0.00380534	108.909	68.136	122.929	133.951	DDB_G0293492
EAL60709	-2.33337	5.25225	2.22122e-12	5.25446e-11	71.2458	59.282	9.43094	10.0507	DDB_G0293450
EAL60722	3.98236	3.44682	5.70928e-10	1.00295e-08	0.793407	1.6863	15.4207	17.4735	DDB_G0293440
EAL60730	-0.650048	7.76573	0.00770107	0.0377065	243.386	359.167	127.476	162.594	DDB_G0293418
EAL60754	1.51659	6.47791	3.75699e-09	5.98571e-08	62.2157	44.1909	116.589	115.136	DDB_G0293374
EAL60755	1.2638	3.82019	0.00384692	0.0210121	9.39168	7.7124	12.7496	18.6791	DDB_G0293376
EAL60756	-1.17791	8.40803	8.08958e-07	9.60198e-06	605.215	455.698	163.573	193.571	DDB_G0293378
EAL60766	1.15444	4.76025	0.000105583	0.000879948	20.5841	16.469	32.5617	30.2116	DDB_G0293354
EAL60768	8.76993	8.08032	3.57486e-101	1.71951e-98	1.30984	1.31168	471.41	489.808	DDB_G0293358
EAL60769	10.8634	6.79574	1.18902e-52	1.62301e-50	0	0	152.84	249.645	DDB_G0293360
EAL60780	-1.82152	5.72542	3.80097e-10	6.93026e-09	84.9938	89.6017	21.7237	15.5404	DDB_G0293312
EAL60788	0.843204	9.88727	1.17098e-05	0.000115509	767.416	789.457	1046.76	1070.89	DDB_G0293328
EAL60806	1.56672	3.6785	0.000835732	0.00550308	6.70415	6.47984	12.7878	17.2334	DDB_G0293214
EAL60811	-1.92182	5.7146	6.04784e-11	1.21935e-09	92.8608	82.4625	17.6645	17.2884	DDB_G0293224
EAL60814	-1.58329	5.1769	4.64692e-07	5.71028e-06	49.7752	63.0083	9.99983	18.3691	DDB_G0293230
EAL60826	-0.989938	4.7816	0.00195758	0.0115718	42.1648	33.2951	13.9595	14.7398	DDB_G0293254
EAL60837	1.95719	5.33003	2.61364e-11	5.51156e-10	21.906	15.844	49.5537	62.3099	DDB_G0293276
EAL60841	-1.17536	4.39497	0.00110434	0.00705561	26.9204	31.4326	9.81711	9.64335	DDB_G0293284
EAL60842	4.43586	5.81992	2.37671e-29	1.43755e-27	5.8896	5.73782	73.9006	121.745	DDB_G0293286
EAL60843	2.922	4.82496	2.30359e-17	7.88766e-16	6.70211	8.36377	38.7854	49.1787	DDB_G0293288
EAL60849	0.687761	6.08596	0.0077998	0.0380199	58.8767	58.9825	75.4172	68.5767	DDB_G0292994
EAL60850	1.75595	8.43242	2.13683e-15	6.48171e-14	154.938	211.065	478.836	455.426	DDB_G0292996
EAL60851	0.593142	8.37356	0.00615862	0.0313707	268.663	339.163	373.038	319.681	DDB_G0292998
EAL60852	-0.956293	11.0147	2.77231e-05	0.00025857	3481.49	2747.1	1318.68	1120.89	DDB_G0293000
EAL60857	1.57192	9.95124	1.06491e-14	3.06456e-13	521.172	627.942	1210.42	1376.48	DDB_G0293010
EAL60859	0.736919	8.07223	0.00701185	0.0348728	282.457	177.988	252.627	333.788	DDB_G0293014
EAL60860	-0.79016	5.23066	0.0101434	0.0475227	58.9315	41.9457	20.4384	23.7811	DDB_G0293016
EAL60865	1.20835	8.60297	8.68995e-08	1.18939e-06	230.858	311.916	514.685	432.029	DDB_G0293026
EAL60876	2.45147	7.62191	5.81946e-25	2.9245e-23	72.6136	69.1119	264.362	325.229	DDB_G0293048
EAL60878	-1.05497	4.21581	0.00600438	0.0307401	22.1887	27.4628	9.72926	8.26948	DDB_G0293052
EAL60883	1.72553	7.38481	1.76608e-13	4.55081e-12	100.224	79.2559	215.968	235.67	DDB_G0293062
EAL60894	0.869627	5.05443	0.00197061	0.0116268	24.1358	28.0049	34.1059	38.2698	DDB_G0293084
EAL60896	-0.698689	8.95434	0.000366215	0.00266893	684.313	713.387	312.808	340.101	DDB_G0293088
EAL60908	7.98424	5.57167	3.78285e-36	2.89474e-34	0	0.615012	65.2927	107.439	DDB_G0293112
EAL60910	-1.92998	5.88037	2.57911e-08	3.72166e-07	126.058	71.3803	20.2471	19.1106	DDB_G0293116
EAL60914	1.29698	5.94384	3.86895e-07	4.80102e-06	38.6161	42.9994	73.2987	78.9826	DDB_G0293124
EAL60927	-0.873543	7.0436	0.00035475	0.00259661	192.082	188.21	63.0834	94.5171	DDB_G0293150
EAL60929	1.01862	8.24633	5.13508e-06	5.3695e-05	253.236	207.238	323.694	386.35	DDB_G0293154
EAL60933	-0.922251	5.14448	0.00310069	0.0173519	41.0033	56.7502	23.7405	15.1779	DDB_G0293162
EAL60934	2.8682	2.84343	0.000122126	0.000994031	1.47336	1.49452	7.33469	10.4465	DDB_G0293164
EAL60953	3.389	13.1596	3.97691e-26	2.10318e-24	2170.62	1469.98	10806.3	18384	DDB_G0292808
EAL60956	7.27757	9.26078	3.62197e-61	6.90293e-59	10.2728	7.65841	717.692	1436.63	DDB_G0292814
EAL60963	2.30019	2.70005	0.00444414	0.0236389	1.26144	2.3802	5.74172	8.69717	DDB_G0292828
EAL60967	-0.717458	6.98981	0.00158792	0.00962761	172.398	180.551	85.2953	77.2301	DDB_G0292836
EAL60968	1.04491	7.10317	4.13075e-06	4.35539e-05	91.6473	115.16	165.051	157.926	DDB_G0292838
EAL60971	1.94945	2.99592	0.00410118	0.0220939	2.38841	3.56305	8.60705	9.42996	DDB_G0292844
EAL60978	-1.68098	4.28174	3.02765e-05	0.000280829	29.966	27.9829	6.57109	6.97705	DDB_G0292858
EAL60980	-2.19658	3.835	1.55873e-05	0.000150652	25.2499	17.9939	3.43985	3.54122	DDB_G0292862
EAL60985	0.811201	4.69292	0.00812198	0.0392725	23.5211	17.3364	26.5067	27.9888	DDB_G0292872
EAL60993	2.14025	3.79989	5.76773e-06	5.98151e-05	5.99661	4.77086	18.2197	18.4882	DDB_G0292888
EAL60994	1.36046	8.19203	1.1335e-06	1.31755e-05	144.228	236.191	435.211	299.538	DDB_G0292890
EAL61002	1.25256	6.1826	8.65189e-07	1.02094e-05	46.5364	52.1008	94.1054	84.1338	DDB_G0292906
EAL61008	-1.02359	4.55801	0.00353067	0.0194881	39.5724	24.526	11.3015	12.5089	DDB_G0292918
EAL61019	-1.2238	4.15998	0.00320563	0.0178797	19.4675	29.6021	8.84239	6.95579	DDB_G0292940
EAL61020	-1.20277	4.87993	0.000248439	0.00189109	32.6195	52.2551	14.5534	13.2289	DDB_G0292942
EAL61033	1.55294	6.18374	4.99999e-09	7.86681e-08	39.262	46.0816	81.4172	108.877	DDB_G0292968
EAL61044	3.06096	4.2888	4.21522e-13	1.05915e-11	4.74254	4.47809	26.6386	33.2609	DDB_G0292740
EAL61051	1.12806	12.133	4.58702e-07	5.65043e-06	2659.65	3845.52	5537.67	5183.43	DDB_G0292754
EAL61060	3.31745	2.73283	7.68562e-05	0.000663526	0.915205	1.03667	6.3619	10.318	DDB_G0292772
EAL61065	3.59533	3.50345	2.93365e-09	4.78721e-08	1.6031	1.81491	13.5512	20.1472	DDB_G0292782
EAL61073	-0.945771	4.83424	0.00233288	0.0134521	34.7773	43.1498	12.9662	17.5857	DDB_G0292798
EAL61079	1.61584	8.6577	5.29108e-14	1.44447e-12	235.367	222.763	480.034	587.122	DDB_G0292552
EAL61082	2.08915	5.319	9.46871e-12	2.11601e-10	16.7962	18.1204	46.9526	66.4376	DDB_G0292558
EAL61083	2.05576	7.89662	4.42954e-20	1.7969e-18	93.3528	121.553	321.472	355.345	DDB_G0292560
EAL61086	1.44872	3.78423	0.00142263	0.00881593	9.77407	5.44239	15.7269	16.1243	DDB_G0292566
EAL61099	1.05886	6.45152	1.56406e-05	0.000150893	66.8005	63.264	107.313	98.3295	DDB_G0292592
EAL61101	-0.81239	7.26555	0.000233729	0.00179673	204.805	234.674	95.7453	93.6105	DDB_G0292596
EAL61103	0.667372	7.23665	0.0028789	0.0162457	128.894	137.881	171.934	148.963	DDB_G0292600
EAL61117	-4.4664	4.96193	8.28653e-22	3.68732e-20	52.1087	66.0135	2.67601	1.16534	DDB_G0292628
EAL61121	-0.917699	8.50757	0.000154768	0.00122325	627.157	446.726	219.65	213.177	DDB_G0292636
EAL61135	-0.733066	8.70379	0.00143963	0.00891034	605.431	576.789	312.451	226.088	DDB_G0292664
EAL61148	1.28805	6.31954	2.36125e-07	3.03448e-06	53.7254	52.9719	102.724	95.0478	DDB_G0292690
EAL61151	2.13992	5.4523	8.09357e-14	2.16852e-12	15.9349	21.4557	61.855	63.704	DDB_G0292696
EAL61170	-0.80363	5.8199	0.00344879	0.019057	68.529	87.5769	38.1357	29.4066	DDB_G0292382
EAL61173	-0.658073	9.7789	0.00659584	0.0330807	1243.92	1211.22	705.248	471.795	DDB_G0292388
EAL61179	0.838453	7.98593	7.10996e-05	0.000618585	199.13	218.908	300.891	265.018	DDB_G0292400
EAL61181	0.799219	5.49344	0.00376874	0.0206555	34.0914	39.7501	55.8907	41.522	DDB_G0292404
EAL61197	2.14288	6.00399	2.86924e-15	8.67732e-14	25.2909	29.8514	90.983	94.2406	DDB_G0292436
EAL61209	-1.14163	8.18431	3.46882e-06	3.71171e-05	495.339	405.387	179.024	130.703	DDB_G0292460
EAL61217	4.84822	2.26015	0.000490015	0.00343964	0.0639485	0.165404	4.5078	6.49245	DDB_G0292476
EAL61228	3.23422	2.27458	0.00636325	0.0321698	1.18334	0	3.87658	6.37541	DDB_G0292498
EAL61235	3.01964	4.82359	9.9396e-19	3.70479e-17	7.02265	7.15127	43.1187	45.5272	DDB_G0292512
EAL61239	4.04383	7.98575	6.96193e-55	1.00461e-52	28.6568	39.0598	397.976	451.177	DDB_G0292520
EAL61252	-1.43405	4.46787	0.00154476	0.00944526	17.0301	47.7389	10.244	7.65617	DDB_G0292546
EAL61260	6.5774	2.8283	4.82785e-07	5.91822e-06	0.000134808	3.39e-06	8.74159	11.6387	DDB_G0292272
EAL61268	-2.77897	6.19275	1.41084e-13	3.72087e-12	175.314	94.7172	13.7204	16.1547	DDB_G0292288
EAL61274	0.692354	7.5939	0.00127395	0.00797776	150.556	188.663	206.624	208.137	DDB_G0292300
EAL61280	2.49745	4.91722	3.42487e-15	1.0296e-13	11.4342	9.30115	42.3259	47.4257	DDB_G0292312
EAL61306	1.60188	2.93073	0.0106686	0.0496607	2.85264	3.86658	7.62959	8.26586	DDB_G0292364
EAL61319	10.6213	7.10971	6.9657e-68	1.75901e-65	0	0.132244	213.163	284.811	DDB_G0292218
EAL61320	7.68323	3.71917	1.50585e-14	4.29678e-13	0	0	19.3908	24.699	DDB_G0292220
EAL61335	1.1954	4.73571	8.8337e-05	0.0007549	15.9657	19.7846	28.0306	34.2937	DDB_G0292250
EAL61347	2.26339	7.93843	3.64946e-15	1.09386e-13	76.3181	120.956	277.256	440.304	DDB_G0291982
EAL61350	-1.00526	9.14912	1.17742e-06	1.36546e-05	799.588	927.557	349.29	301.171	DDB_G0291988
EAL61355	1.55404	7.36872	3.60852e-11	7.4387e-10	96.579	97.7037	187.531	246.019	DDB_G0291998
EAL61357	-0.741285	5.64735	0.0079083	0.0383862	72.8938	62.5175	28.3822	33.0202	DDB_G0292002
EAL61364	2.42143	5.9197	5.43955e-18	1.9484e-16	23.3739	21.0046	84.2759	97.0121	DDB_G0292016
EAL61370	2.65048	4.47886	6.44268e-13	1.59504e-11	6.91116	6.7697	31.3742	34.8625	DDB_G0292028
EAL61371	5.17677	2.36575	0.000122668	0.000995238	0.0645768	0.114646	5.5344	6.96015	DDB_G0292030
EAL61385	0.64391	7.0442	0.00496654	0.0260473	126.08	108.899	141.147	137.701	DDB_G0292058
EAL61392	-1.29505	4.00344	0.00270549	0.0153271	28.6002	15.2114	6.55916	6.84453	DDB_G0292072
EAL61393	-1.02066	4.53738	0.00304995	0.0170868	28.4298	34.7465	15.8292	7.65965	DDB_G0292074
EAL61395	-1.0545	4.1501	0.00724367	0.0357791	27.0478	20.055	9.84866	7.22674	DDB_G0292078
EAL61404	-1.7074	3.73748	0.000835732	0.00550308	24.0865	13.5863	4.38633	4.20688	DDB_G0292096
EAL61411	2.3423	5.36034	4.22792e-15	1.24872e-13	15.0807	16.1689	65.6433	55.2651	DDB_G0292110
EAL61412	2.59516	3.78616	5.93759e-08	8.2046e-07	3.73451	4.47048	17.9985	20.6621	DDB_G0292112
EAL61415	-1.19975	5.39142	3.14042e-05	0.000290223	64.3218	59.363	19.739	20.9779	DDB_G0292118
EAL61417	-1.19941	7.16622	1.29626e-06	1.49129e-05	193.885	252.147	83.32	63.2094	DDB_G0292122
EAL61423	1.46561	4.25107	6.03286e-05	0.000532208	11.8461	9.9701	23.4644	22.5776	DDB_G0292134
EAL61424	1.25072	7.85384	1.826e-08	2.69262e-07	156.385	159.309	312.791	256.278	DDB_G0292136
EAL61448	-1.29083	5.02864	3.40923e-05	0.00031363	43.0937	53.1718	14.2905	15.3885	DDB_G0292184
EAL61457	7.86153	5.97898	3.28532e-41	3.16047e-39	0.332673	0.680564	86.4288	142.613	DDB_G0292202
EAL61458	-3.78412	4.88702	2.08253e-12	4.94957e-11	74.0471	34.6966	2.3663	3.46201	DDB_G0291856
EAL61461	-1.45254	9.29289	6.46896e-10	1.12855e-08	1165.59	915.153	314.677	262.975	DDB_G0291862
EAL61462	-1.23668	10.0354	4.18073e-09	6.62944e-08	1777.85	1578.81	572.733	508.229	DDB_G0291864
EAL61464	1.52632	3.24182	0.0107375	0.0499123	4.87178	4.4033	10.3051	10.3478	DDB_G0291868
EAL61465	-1.0374	8.81591	3.35904e-07	4.18884e-06	682.489	693.085	267.05	240.63	DDB_G0291870
EAL61493	-1.25821	5.32452	1.79579e-05	0.000172069	59.2964	59.7562	21.1838	16.4088	DDB_G0291926
EAL61494	-0.853572	7.46175	0.000187677	0.00146162	249.442	259.854	120.089	93.1729	DDB_G0291928
EAL61498	-0.864513	4.91634	0.00477309	0.0251765	35.4697	45.9802	17.8821	15.9098	DDB_G0291936
EAL61528	1.47671	3.85528	0.000631467	0.00430394	7.13742	8.76715	18.4326	15.4974	DDB_G0291814
EAL61530	3.43804	7.64347	1.46519e-31	9.61033e-30	31.5107	47.6522	259.723	392.54	DDB_G0291818
EAL61534	-0.993396	10.2123	1.55511e-05	0.000150462	1448.06	2179.89	652.979	721.884	DDB_G0291826
EAL61542	1.52725	5.711	1.25398e-08	1.89051e-07	32.1393	29.7159	63.7273	71.9057	DDB_G0291842
EAL61546	-2.23077	6.0797	4.4273e-11	9.05266e-10	84.5927	154.069	17.0651	21.0931	DDB_G0291850
EAL61549	-2.10173	5.26405	7.22605e-11	1.44822e-09	68.3429	60.1862	11.6703	10.8779	DDB_G0291780
EAL61553	1.12148	4.47151	0.000771924	0.00512974	14.7591	15.5492	23.1177	27.1101	DDB_G0291714
EAL61558	0.895731	5.33348	0.0013626	0.00847514	24.9254	38.3266	44.4548	44.8075	DDB_G0291724
EAL61579	1.25323	5.64646	2.32627e-06	2.54029e-05	32.0924	35.3553	59.6794	62.4525	DDB_G0291766
EAL61588	-1.03182	4.54287	0.00304995	0.0170868	28.7289	34.8719	11.6156	11.8482	DDB_G0291704
EAL61600	1.21274	6.48878	5.94836e-07	7.22168e-06	62.3734	62.0843	111.55	107.377	DDB_G0291233
EAL61601	-0.567441	9.89044	0.00553765	0.0286415	1245.6	1347.07	719.032	604.649	DDB_G0291235
EAL61602	0.990641	10.7984	1.56006e-05	0.000150652	1137.07	1613.75	2247.15	1872.65	DDB_G0291237
EAL61607	1.85107	7.24559	3.67188e-16	1.18497e-14	75.2224	77.7446	211.99	206.752	DDB_G0291247
EAL61611	-0.849931	8.64934	0.00020923	0.00161825	610.491	560.322	282.448	209.713	DDB_G0291255
EAL61618	0.608069	8.48619	0.00501046	0.0262231	308.555	343.735	418.987	332.905	DDB_G0291269
EAL61629	5.25671	3.72627	7.54822e-15	2.2036e-13	0.623237	0.590023	18.8025	24.3769	DDB_G0291291
EAL61635	1.125	4.94383	0.000107891	0.000896728	20.0185	23.0178	32.1952	39.1969	DDB_G0291303
EAL61637	1.03251	5.16841	0.000262298	0.00198909	26.5158	26.2949	38.572	43.5464	DDB_G0291306
EAL61641	2.16023	2.63659	0.00756546	0.0372048	1.22063	2.47594	8.42138	4.84856	DDB_G0291314
EAL61647	-2.13659	4.11799	3.48866e-06	3.72505e-05	33.4492	20.4043	2.81604	6.30018	DDB_G0291326
EAL61649	1.62578	4.68991	2.17249e-07	2.81338e-06	13.9035	14.2101	30.491	35.7111	DDB_G0291330
EAL61654	-1.40598	4.32544	0.00158081	0.00959813	38.951	18.4158	7.13424	9.20324	DDB_G0291340
EAL61661	2.76963	2.26444	0.00636325	0.0321698	0.741147	0.889214	3.65679	6.02347	DDB_G0291354
EAL61663	1.1959	3.84494	0.00667208	0.0333528	9.3945	8.59967	17.2594	14.2593	DDB_G0291358
EAL61666	-1.75257	7.37704	1.88981e-11	4.09634e-10	327.847	238.622	62.2768	65.5815	DDB_G0291364
EAL61667	-1.04257	4.4281	0.00285517	0.0161298	30.292	28.0378	11.6776	9.67166	DDB_G0291366
EAL61669	1.63734	5.55943	3.0837e-09	4.99173e-08	25.8651	26.7201	57.6195	66.8644	DDB_G0291370
EAL61670	1.41081	5.9112	3.11737e-07	3.90677e-06	31.9136	43.6954	63.5961	89.0869	DDB_G0291372
EAL61671	-1.1943	4.80363	0.000206946	0.00160304	45.4881	34.2984	12.8411	13.4806	DDB_G0291374
EAL61681	-1.85395	3.55612	0.000478036	0.00337667	19.1076	13.9631	4.05241	2.72494	DDB_G0291394
EAL61686	-1.00236	5.50649	0.000389572	0.00281915	61.7839	67.8206	23.8092	25.1048	DDB_G0291404
EAL61691	-1.44799	5.2965	1.27646e-06	1.47186e-05	62.2259	58.1923	19.8544	13.4664	DDB_G0291414
EAL61694	-1.25924	4.03672	0.00324755	0.0180835	17.6887	27.119	7.2893	6.77108	DDB_G0291420
EAL61722	8.15361	5.61213	1.11649e-43	1.18713e-41	0.313671	0.225498	83.7635	93.8188	DDB_G0291476
EAL61724	-2.00061	2.97054	0.0106686	0.0496607	10.6495	9.50519	1.55107	2.10422	DDB_G0291480
EAL61730	-2.7782	3.32321	0.000102448	0.000861641	22.0023	7.6085	1.26516	1.83329	DDB_G0291492
EAL61738	-1.0484	6.23303	0.00319332	0.0178307	69.8882	153.075	49.3517	31.3955	DDB_G0291508
EAL61742	1.75675	2.97996	0.00664442	0.0333078	2.74694	3.75246	7.5497	9.60851	DDB_G0291516
EAL61743	-2.01013	10.5288	7.25642e-23	3.3469e-21	2480.86	2933.78	478.753	538.789	DDB_G0291518
EAL61747	-0.879686	10.6552	0.000172883	0.00135266	2583.58	2184.81	1124.92	840.925	DDB_G0291526
EAL61756	-0.771722	5.56239	0.00765494	0.0375717	52.3356	76.2785	31.4136	25.4367	DDB_G0291544
EAL61765	1.07864	4.18272	0.00433983	0.023194	13.6941	11.0518	21.6165	18.2321	DDB_G0291562
EAL61768	2.93041	6.42279	2.44252e-24	1.18615e-22	18.7932	27.9988	148.762	122.29	DDB_G0291568
EAL61770	-2.14216	4.05611	2.40151e-05	0.000226073	34.8752	16.378	3.51029	5.15268	DDB_G0291572
EAL61771	-1.61139	4.10153	0.000239892	0.0018332	31.9796	17.7837	5.78298	6.41929	DDB_G0291574
EAL61784	-1.23387	4.17669	0.00226545	0.0131161	23.9352	25.8351	7.68491	8.22809	DDB_G0291600
EAL61788	0.975271	5.46686	0.000363498	0.00265415	26.8873	40.4213	52.5899	47.7353	DDB_G0291608
EAL61793	2.439	4.49027	1.5325e-11	3.37189e-10	7.95563	7.65383	31.4766	33.6251	DDB_G0291618
EAL61802	0.777371	5.95427	0.00240337	0.0138013	53.2579	50.1824	69.4572	65.1116	DDB_G0291636
EAL61804	-0.649482	8.34747	0.00212295	0.0124025	399.77	505.016	204.458	231.861	DDB_G0291640
EAL61807	-1.40967	7.97016	2.13717e-10	4.03505e-09	435.508	381.197	118.14	115.195	DDB_G0291646
EAL61812	0.837482	6.99834	0.000399364	0.00288347	103.422	106.855	158.566	126.053	DDB_G0291656
EAL61816	2.51095	5.1792	6.26512e-15	1.84501e-13	9.89807	15.023	46.8648	61.8075	DDB_G0291664
EAL61820	0.800764	4.74083	0.00739418	0.0364691	16.7513	25.827	29.0213	27.3424	DDB_G0291672
EAL61824	1.32309	3.62496	0.00545399	0.0282662	7.29934	6.88673	13.8217	13.4011	DDB_G0291680
EAL61832	-0.848551	6.51562	0.00159994	0.00968306	102.026	158.679	52.5304	56.68	DDB_G0291211
EAL61845	2.22964	7.02155	6.28465e-20	2.48946e-18	46.6691	59.98	178.122	201.454	DDB_G0291123
EAL61854	-1.1389	4.06133	0.00542557	0.0281478	22.7554	21.909	7.80959	7.4438	DDB_G0291141
EAL61862	0.727926	5.4762	0.00878792	0.0420822	41.1104	33.8512	45.9692	48.3634	DDB_G0291157
EAL61869	2.85507	9.03888	2.18761e-35	1.63682e-33	138.246	157.703	713.497	911.728	DDB_G0291171
EAL61873	-1.48717	8.32851	1.90051e-07	2.48344e-06	656.052	405.465	159.057	129.441	DDB_G0291179
EAL61874	0.782287	6.09173	0.00220141	0.0128386	54.4756	59.4312	76.6624	71.8769	DDB_G0291181
EAL61879	-0.825672	8.18501	0.00428052	0.0229377	531.542	304.308	169.214	191.208	DDB_G0291191
EAL61885	1.43878	6.39031	1.29127e-08	1.94384e-07	46.7648	57.6477	96.9491	117.881	DDB_G0291075
EAL61892	2.7133	3.02819	8.88896e-05	0.000758981	1.36071	2.56531	13.2692	7.44159	DDB_G0291089
EAL61893	0.755732	8.31009	0.000470773	0.00333003	256.077	286.553	382.585	310.44	DDB_G0291091
EAL61899	5.30282	2.01919	0.00391381	0.0212545	0	0	2.02101	6.27248	DDB_G0291103
EAL61900	3.45677	5.22255	8.10247e-21	3.38194e-19	7.94981	6.47206	48.5469	73.8075	DDB_G0291105
EAL61901	0.817885	5.06883	0.00398296	0.0215374	25.9965	27.8302	34.5749	37.5026	DDB_G0291107
EAL61910	-1.06018	6.56531	4.73689e-05	0.000425688	158.536	122.552	47.716	54.7094	DDB_G0290959
EAL61945	0.82373	5.00058	0.00491755	0.0258709	25.0165	26.0482	37.3829	31.2678	DDB_G0291029
EAL61951	-1.69272	4.02883	0.000239391	0.00183189	21.6426	25.969	5.85826	5.15461	DDB_G0291041
EAL61955	-1.17859	6.68668	5.52218e-06	5.73863e-05	160.228	154.375	63.2286	41.9238	DDB_G0291049
EAL61960	3.39219	2.81669	2.11752e-05	0.000200648	0.847175	1.18025	7.24037	10.939	DDB_G0291059
EAL61969	-0.980365	9.26351	6.70294e-07	7.98424e-06	880.108	979.165	340.275	373.61	DDB_G0290907
EAL61971	-1.61077	7.45651	4.22256e-10	7.64373e-09	331.366	255.356	81.8198	64.0222	DDB_G0290911
EAL61978	10.1999	6.88026	1.4283e-58	2.40455e-56	0.0203764	0.172387	171.791	254.244	DDB_G0290925
EAL61980	-0.727482	6.34499	0.00414413	0.0222777	115.392	107.876	55.0763	47.0869	DDB_G0290929
EAL62004	-1.68901	6.60916	2.03117e-11	4.35603e-10	164.058	160.969	35.5903	40.7375	DDB_G0290879
EAL62007	-1.9609	8.30473	2.2219e-14	6.28666e-13	614.537	513.063	86.2525	134.271	DDB_G0290885
EAL62017	1.80034	6.81433	6.1394e-14	1.66257e-12	52.4314	64.3065	154.84	153.468	DDB_G0290845
EAL62019	-1.48975	4.34167	0.000115587	0.000950767	31.6213	27.3845	8.42763	7.35667	DDB_G0290849
EAL62022	4.47081	3.46473	1.50817e-10	2.89071e-09	0.186091	1.57288	15.8373	18.2861	DDB_G0290855
EAL62026	0.693326	5.75966	0.00867476	0.041587	48.0149	45.1848	50.9305	63.5551	DDB_G0290785
EAL62033	1.18328	4.49829	0.000389618	0.00281915	16.3966	13.6696	26.2412	25.7778	DDB_G0290799
EAL62046	1.28508	3.78181	0.00557485	0.0288039	7.07546	9.34753	14.741	15.8994	DDB_G0290825
EAL62056	1.76734	5.4733	1.77291e-10	3.38529e-09	23.208	23.0582	60.6796	59.2053	DDB_G0290765
EAL62061	-1.06203	4.40168	0.00832035	0.040059	37.5082	19.7502	11.9828	8.73128	DDB_G0290753
EAL62062	2.96203	4.9696	4.10797e-19	1.58983e-17	9.26931	7.07548	46.9997	51.0041	DDB_G0290755
EAL62082	1.73793	5.55277	4.60274e-10	8.2874e-09	24.348	25.3724	56.3105	69.9571	DDB_G0290719
EAL62095	0.833606	5.72097	0.00128206	0.00801369	40.5584	45.1066	60.845	54.95	DDB_G0290689
EAL62103	0.798804	4.73656	0.00941043	0.0445222	19.7127	22.7535	24.3201	31.828	DDB_G0290485
EAL62126	1.48965	8.17503	7.98816e-13	1.95846e-11	166.484	184.298	354.782	392.124	DDB_G0290531
EAL62132	2.1341	3.83031	3.48754e-06	3.72505e-05	5.22673	5.84857	19.4277	18.147	DDB_G0290543
EAL62133	2.15923	3.07428	0.000538011	0.00374427	2.74442	2.95369	10.1663	9.86995	DDB_G0290545
EAL62150	1.85785	5.27286	4.59987e-10	8.2874e-09	12.5936	25.7173	57.0707	48.5138	DDB_G0290579
EAL62155	2.74569	6.0634	1.1575e-21	5.10563e-20	18.8717	21.773	96.3142	111.56	DDB_G0290589
EAL62157	0.972403	10.686	1.67098e-06	1.87748e-05	1240.83	1314.8	2048.08	1747.31	DDB_G0290593
EAL62158	2.64891	5.59937	6.57204e-19	2.47702e-17	12.5226	18.5441	70.5768	78.1566	DDB_G0290595
EAL62162	1.30745	4.96388	9.27702e-06	9.25961e-05	21.3625	18.7799	36.8474	38.781	DDB_G0290603
EAL62198	2.96644	5.84127	6.93894e-23	3.21515e-21	10.2136	20.2883	87.4278	94.4742	DDB_G0290675
EAL62206	-2.25638	2.89618	0.0072287	0.0357401	12.0893	7.22121	1.40383	1.48872	DDB_G0290381
EAL62209	-1.38915	3.66423	0.00798495	0.0387211	20.8538	12.9916	4.10221	5.55765	DDB_G0290387
EAL62212	-0.698485	5.98679	0.00758215	0.0372506	85.5999	85.9274	42.629	37.3928	DDB_G0290393
EAL62218	1.3875	4.47593	3.35899e-05	0.00030929	12.7585	14.1434	24.6343	29.0536	DDB_G0290405
EAL62255	-2.10452	5.46076	6.98822e-11	1.40334e-09	84.0425	64.547	12.7931	13.287	DDB_G0290257
EAL62256	-4.15607	4.68338	3.58207e-14	9.913e-13	60.6558	33.7887	2.06496	1.76409	DDB_G0290259
EAL62266	0.799246	6.43382	0.00121288	0.00765707	77.6412	66.0349	87.1693	102.913	DDB_G0290279
EAL62268	3.75048	2.0927	0.00391381	0.0212545	0.335881	0.240798	3.78633	4.78136	DDB_G0290283
EAL62272	7.57932	8.27876	4.49287e-101	2.06284e-98	3.10366	4.18408	530.472	566.859	DDB_G0290291
EAL62276	-1.50162	4.75486	4.2505e-06	4.47699e-05	41.2681	39.8298	9.37772	12.1887	DDB_G0290299
EAL62283	1.0504	4.54506	0.00119954	0.00759181	14.8453	18.2287	22.2199	29.9237	DDB_G0290313
EAL62284	-0.699494	11.0001	0.00905384	0.0430878	3251.23	2532.58	1642.04	1060.07	DDB_G0290315
EAL62286	-1.38804	4.45631	0.000154191	0.00121964	32.1587	31.2809	9.52806	8.70865	DDB_G0290319
EAL62291	1.05983	5.31716	0.000120591	0.000983121	27.3877	30.7538	50.2046	41.8314	DDB_G0290329
EAL62293	-0.998382	6.60139	0.000347634	0.00254638	170.174	114.144	55.3589	52.901	DDB_G0290333
EAL62298	1.45655	5.89741	4.25258e-08	5.95774e-07	33.1952	39.9956	81.9224	70.4882	DDB_G0290343
EAL62304	-1.74525	9.16175	8.20252e-18	2.89698e-16	952.659	1050.41	215.952	236.613	DDB_G0290355
EAL62309	1.05995	6.08805	3.55771e-05	0.000326992	44.9955	55.8617	78.5328	80.9002	DDB_G0290365
EAL62312	-2.5881	7.53914	4.70988e-25	2.39068e-23	377.611	325.873	45.0776	43.6147	DDB_G0290371
EAL62316	1.58599	3.89489	0.000273796	0.00206544	8.74531	6.81221	15.8735	19.9546	DDB_G0290189
EAL62317	1.00813	5.48586	0.000197738	0.00153406	31.6395	35.5321	54.7824	47.7595	DDB_G0290191
EAL62321	0.880864	7.68195	0.000307808	0.00228783	130.59	202.994	246.861	216.409	DDB_G0290199
EAL62328	0.898456	4.87265	0.00202925	0.0119241	20.683	24.3762	33.2838	30.5497	DDB_G0290213
EAL62330	1.72601	3.4267	0.00120587	0.00762235	5.53658	4.31298	9.6193	15.5721	DDB_G0290217
EAL62332	0.945875	4.73167	0.00184074	0.010989	19.647	20.1274	27.3788	30.8876	DDB_G0290221
EAL62348	1.41338	4.73044	5.46181e-06	5.68175e-05	17.5268	14.6166	29.686	35.5611	DDB_G0290253
EAL62355	-5.64637	8.58467	3.26436e-64	7.16811e-62	781.441	904.294	20.5904	4.61668	DDB_G0290167
EAL62360	-1.29846	9.47053	1.98501e-06	2.19372e-05	1375.86	906.94	296.131	413.143	DDB_G0290177
EAL62365	-1.26659	10.8819	3.35255e-09	5.3838e-08	2957.65	3144.39	1071.24	847.187	DDB_G0290141
EAL62368	-1.18339	4.16248	0.00320563	0.0178797	27.929	20.7998	8.8416	7.29868	DDB_G0290147
EAL62371	2.14237	4.89155	5.10986e-11	1.04062e-09	11.7893	13.0815	34.1252	49.8652	DDB_G0290153
EAL62373	1.07257	10.5582	5.81485e-07	7.06809e-06	1065.58	1168.76	1987.17	1566.04	DDB_G0290133
EAL62392	3.42343	2.01436	0.00782426	0.0380199	0.388443	0.285161	2.58643	4.98778	DDB_G0290107
EAL62400	3.86637	3.02472	8.16705e-07	9.68256e-06	0.65952	1.13119	9.04415	13.6769	DDB_G0290079
EAL62406	-0.890161	8.25923	5.48025e-05	0.000489011	413.371	488.703	204.641	163.071	DDB_G0290091
EAL62413	0.84999	8.12547	0.000127905	0.00103358	193.104	266.338	326.743	298.646	DDB_G0290015
EAL62419	0.894279	5.32761	0.0012272	0.00773781	25.9999	37.0015	43.5106	45.3416	DDB_G0290027
EAL62422	1.51607	3.87732	0.000416975	0.00299138	9.19551	6.68055	16.8518	17.9615	DDB_G0290033
EAL62432	0.835937	5.85045	0.00161283	0.00974939	47.9893	45.7858	70.0822	56.9178	DDB_G0290053
EAL62433	1.28087	5.10799	7.9126e-06	8.01416e-05	22.2314	22.9385	42.9625	40.5181	DDB_G0290055
EAL62440	3.18529	3.44073	1.83925e-06	2.04832e-05	2.16382	2.07465	7.3865	23.6512	DDB_G0289989
EAL62444	-0.627902	6.81214	0.00695073	0.0345859	149.7	154.491	75.9693	73.1365	DDB_G0289997
EAL62448	1.27598	5.60016	7.62234e-06	7.76925e-05	23.8696	40.8358	51.7995	67.0869	DDB_G0290005
EAL62450	2.05037	6.38675	1.57654e-15	4.82565e-14	33.8457	41.9898	113.468	125.143	DDB_G0289875
EAL62451	-1.57001	10.2193	1.70232e-12	4.11366e-11	2127.2	1936.44	580.526	456.953	DDB_G0289877
EAL62455	2.61709	4.84971	1.47871e-15	4.53994e-14	8.83842	9.57047	40.3702	46.3336	DDB_G0289885
EAL62462	1.32618	7.46137	3.07583e-09	4.987e-08	117.17	114.728	235.171	205.736	DDB_G0289899
EAL62463	7.92597	6.79774	1.1143e-58	1.90772e-56	1.10802	0.781192	165	236.219	DDB_G0289901
EAL62468	1.81427	3.66191	0.000107952	0.000896728	3.11959	8.34721	18.1445	12.9588	DDB_G0289911
EAL62474	2.47384	6.22798	1.04935e-19	4.12433e-18	25.0586	28.4278	115.492	110.529	DDB_G0289923
EAL62485	-1.06593	5.61283	0.000181725	0.00141745	58.6363	83.4996	25.0228	26.2129	DDB_G0289945
EAL62489	2.58648	3.16258	0.000104909	0.000875053	1.96604	2.84869	9.73482	13.2605	DDB_G0289953
EAL62490	-1.64475	4.33888	2.65903e-05	0.000248234	29.5367	30.7487	7.21569	7.24866	DDB_G0289955
EAL62492	1.35034	10.0663	2.59793e-10	4.83471e-09	592.385	801.801	1271.12	1415.89	DDB_G0289959
EAL62493	-1.09558	4.69102	0.000606613	0.00415135	32.2201	39.8549	11.6135	13.8317	DDB_G0289961
EAL62497	6.13304	7.49383	2.38796e-50	3.13256e-48	6.55138	5.11679	232.802	405.297	DDB_G0289969
EAL62506	-1.99172	7.21499	6.806e-16	2.1284e-14	264.935	258.36	56.55	43.0008	DDB_G0289811
EAL62507	2.8811	2.97343	3.62529e-05	0.000332598	2.05113	1.29869	9.85899	10.2162	DDB_G0289813
EAL62531	2.76027	3.4016	1.9817e-06	2.19246e-05	2.74667	2.61965	10.1629	18.6365	DDB_G0289861
EAL62538	-1.2488	4.4995	0.000402299	0.00289909	37.7992	26.1792	8.89558	11.3898	DDB_G0289653
EAL62539	5.90642	4.93313	5.7053e-34	4.00203e-32	0.946858	1.15389	48.71	59.5176	DDB_G0289655
EAL62546	5.08602	4.76871	1.58278e-29	9.63113e-28	1.44494	1.95611	43.6692	50.9873	DDB_G0289669
EAL62549	-0.782277	5.16998	0.00782531	0.0380199	48.0965	48.3648	22.1503	20.2686	DDB_G0289675
EAL62551	-0.715671	9.49269	0.000280741	0.00210681	938.815	1108.36	459.378	484.003	DDB_G0289679
EAL62558	3.75928	11.1148	1.09196e-55	1.59853e-53	294.684	409.832	3397.17	3815.17	DDB_G0289693
EAL62561	-0.851318	5.61585	0.00529544	0.0275292	81.3883	54.0703	28.7971	28.2083	DDB_G0289699
EAL62576	2.8474	2.41991	0.00183763	0.0109769	0.877083	1.0059	4.87847	6.72768	DDB_G0289729
EAL62595	1.18976	7.21928	1.04801e-07	1.42668e-06	102.937	106.377	167.227	195.23	DDB_G0289767
EAL62599	-1.07287	4.65469	0.00330348	0.0183343	44.1691	25.4391	12.3491	12.6719	DDB_G0289775
EAL62601	2.10177	3.88477	2.10084e-06	2.31655e-05	6.33409	5.44875	15.4123	23.6271	DDB_G0289779
EAL62617	-1.06307	8.21375	1.22967e-05	0.000121061	496.123	408.304	188.662	139.751	DDB_G0289599
EAL62622	1.43929	9.89875	4.8031e-12	1.10515e-10	517.294	669.59	1241.49	1190.55	DDB_G0289609
EAL62628	-1.15765	7.35168	1.60185e-07	2.1123e-06	243.187	260.387	85.6939	85.2069	DDB_G0289621
EAL62643	-1.59563	4.57812	6.85975e-06	7.04886e-05	34.5427	37.4107	8.70962	9.18882	DDB_G0289651
EAL62646	0.961283	5.2283	0.000491948	0.00344603	27.2147	29.6957	42.0013	42.1688	DDB_G0289585
EAL62653	1.22171	5.30914	8.31408e-06	8.38129e-05	25.9857	27.7352	47.857	47.3726	DDB_G0289573
EAL62662	-0.728313	8.86217	0.00026133	0.00198324	616.175	705.973	288.344	315.985	DDB_G0289563
EAL62666	0.600725	9.19623	0.00277545	0.0157058	493.456	578.059	642.766	586.213	DDB_G0289553
EAL62670	0.960734	8.77128	0.00012766	0.00103242	273.794	411.481	573.15	431.211	DDB_G0289549
EAL62671	-3.06908	3.81998	1.82963e-07	2.39703e-06	22.315	23.5303	1.98797	1.9621	DDB_G0289551
EAL62673	0.654317	8.97159	0.00108023	0.00692787	423.089	473.093	559.735	507.709	DDB_G0289483
EAL62675	2.22713	3.0679	0.000538011	0.00374427	3.36923	2.07926	10.5713	9.55525	DDB_G0289487
EAL62678	3.89967	3.77357	4.59341e-12	1.05931e-10	1.63811	1.87143	16.7932	25.9054	DDB_G0289493
EAL62680	3.29023	6.34538	1.59882e-28	9.22839e-27	18.7334	16.6855	116.759	148.156	DDB_G0289497
EAL62684	0.908829	4.38284	0.0080314	0.0388717	15.5856	15.4766	22.9917	21.3953	DDB_G0289505
EAL62688	1.3207	4.30521	0.000213497	0.00164999	12.4669	11.9051	22.8325	23.6271	DDB_G0289513
EAL62690	2.123	6.07194	1.5358e-13	4.00856e-12	24.509	33.9991	80.6518	113.232	DDB_G0289517
EAL62695	1.43285	4.17812	0.000156061	0.00123058	9.87025	11.0893	19.31	23.9407	DDB_G0289527
EAL62700	3.8698	4.39188	4.683e-18	1.69545e-16	2.71189	3.21136	27.7241	40.8415	DDB_G0289537
EAL62704	0.652565	7.2652	0.00278606	0.015757	139.368	134.126	160.659	165.591	DDB_G0289449
EAL62716	0.797541	4.87505	0.0070208	0.0349002	23.6258	23.4413	28.0235	34.1428	DDB_G0289473
EAL62719	-1.96583	5.26723	2.50704e-10	4.69825e-09	63.6419	63.2322	12.3539	12.1063	DDB_G0289479
EAL62720	4.85844	8.3084	2.67978e-56	4.04007e-54	22.4988	26.6487	439.61	648.865	DDB_G0289443
EAL62724	-1.93587	5.82583	1.11281e-07	1.50677e-06	123.702	66.1025	15.4717	22.2749	DDB_G0289393
EAL62745	-0.83662	7.99017	5.72176e-05	0.00050966	342.393	394.644	152.876	159.497	DDB_G0289435
EAL62751	2.43747	5.69844	1.68143e-17	5.79662e-16	16.414	21.2648	81.0701	74.4163	DDB_G0289329
EAL62760	1.76123	3.45302	0.000761685	0.00506837	4.902	4.98867	12.8946	13.0299	DDB_G0289347
EAL62768	3.24897	4.28821	4.35475e-14	1.19531e-12	3.39682	4.79534	25.7382	35.1189	DDB_G0289363
EAL62769	5.76455	3.24003	4.78217e-10	8.53439e-09	0.224369	0.204826	11.38	17.8056	DDB_G0289365
EAL62771	-1.73359	3.80173	0.000543828	0.00377956	19.4122	20.4742	4.96818	3.97069	DDB_G0289369
EAL62804	1.60618	3.55328	0.00146754	0.00905535	5.97465	5.67621	12.4628	14.8593	DDB_G0289265
EAL62805	2.17435	10.0083	7.74907e-23	3.55788e-21	372.059	491.327	1555.64	1387.3	DDB_G0289267
EAL62807	1.30766	4.06487	0.00108528	0.00695144	10.0485	10.3047	19.9909	18.5092	DDB_G0289271
EAL62808	1.41848	4.06452	0.000402388	0.00289909	9.4569	9.85329	19.8632	19.6154	DDB_G0289273
EAL62814	-2.94746	2.95969	0.00049192	0.00344603	15.3182	6.33314	0.77042	1.16917	DDB_G0289253
EAL62815	-0.901742	6.88243	0.00452135	0.0239864	220.113	119.203	77.2461	61.2236	DDB_G0289255
EAL62820	0.682518	10.8172	0.00132386	0.00825961	1556.81	1623.54	2157.46	1704.64	DDB_G0289173
EAL62834	0.756487	6.82012	0.0017923	0.0107753	105.914	85.7478	111.94	134.385	DDB_G0289201
EAL62836	-2.41202	3.59963	4.30338e-05	0.000389153	23.8338	12.5449	2.12653	2.87876	DDB_G0289205
EAL62838	6.52696	3.70105	3.0043e-14	8.38298e-13	0.14949	0.186354	18.1375	24.9968	DDB_G0289209
EAL62854	-0.844585	4.83463	0.00773031	0.0378313	40.3534	35.8442	14.4132	17.6571	DDB_G0289241
EAL62873	-3.06096	2.35947	0.00636325	0.0321698	6.05919	5.8453	0.450714	0.440625	DDB_G0289131
EAL62880	-1.20783	6.31871	1.89972e-06	2.11333e-05	122.578	120.473	39.9921	39.6759	DDB_G0289145
EAL62881	2.94063	3.97816	3.3392e-10	6.12147e-09	3.98389	3.79144	22.051	24.6283	DDB_G0289147
EAL62886	-1.52338	7.89505	1.89936e-12	4.53557e-11	393.13	398.354	108.5	100.033	DDB_G0289073
EAL62900	4.30115	3.29163	8.11655e-09	1.25552e-07	0.399463	1.29131	18.3184	10.9758	DDB_G0289101
EAL62904	0.922262	6.39841	0.000263571	0.00199725	56.7541	76.7208	101.562	89.8426	DDB_G0289109
EAL62908	-1.33997	4.41619	0.000365907	0.00266861	36.5936	24.3687	8.4453	9.67937	DDB_G0289059
EAL62913	1.00861	7.16822	1.95554e-05	0.000186173	89.6718	130.595	157.702	177.509	DDB_G0289069
EAL62918	-0.831703	10.1948	7.55462e-05	0.000655015	1665.31	1767.05	809.418	649.548	DDB_G0289005
EAL62919	-3.24567	2.86593	0.000405085	0.00291436	12.698	7.48833	0.691775	0.728281	DDB_G0289007
EAL62926	1.17204	4.1519	0.00159153	0.00964369	11.9992	11.1824	20.2702	19.5866	DDB_G0289021
EAL62928	-1.51009	10.0795	3.21588e-11	6.65648e-10	1793.44	1860.89	560.703	409.58	DDB_G0289025
EAL62930	-1.07967	5.2749	0.000225478	0.00173727	49.735	61.3671	21.5457	18.143	DDB_G0289029
EAL62939	2.61456	4.15267	3.37016e-10	6.16702e-09	5.46145	5.40994	24.6507	26.9121	DDB_G0289047
EAL62950	1.20231	8.89187	2.10028e-09	3.47786e-08	321.838	340.917	599.205	556.056	DDB_G0288991
EAL62955	2.70844	3.69595	8.13564e-08	1.11503e-06	2.50841	4.61048	16.1538	20.3026	DDB_G0288975
EAL62959	-0.810191	7.20729	0.00042695	0.00304995	185.386	236.592	87.1525	94.8003	DDB_G0288971
EAL62963	-0.753598	9.84833	0.000311105	0.00230894	1235.1	1412.17	650.641	536.213	DDB_G0288879
EAL62969	-1.64385	5.37945	3.66684e-08	5.20207e-07	65.0896	66.9548	16.8342	15.0427	DDB_G0288891
EAL62977	-1.02319	5.15144	0.0035924	0.0197856	64.1336	35.7109	17.6111	19.689	DDB_G0288907
EAL62979	8.82918	5.30489	3.2899e-30	2.0263e-28	0.131598	0	50.2613	93.3178	DDB_G0288911
EAL62986	-1.18213	6.4068	3.46266e-06	3.70905e-05	121.774	136.168	46.5286	39.4061	DDB_G0288925
EAL62987	-2.96137	2.89245	0.00149824	0.00921104	7.49336	12.8933	1.43262	0.363127	DDB_G0288927
EAL62991	-1.19702	4.29352	0.00158116	0.00959813	24.6453	29.5134	11.2113	6.56934	DDB_G0288935
EAL63002	-1.92743	3.13908	0.00595951	0.0305879	11.2369	12.0616	2.47421	2.00882	DDB_G0288957
EAL63006	0.631066	8.14133	0.00241533	0.013862	247.094	261.09	317.194	278.828	DDB_G0288769
EAL63017	2.9554	5.66367	1.58171e-22	7.16452e-21	11.9512	15.1032	82.1879	78.2021	DDB_G0288791
EAL63032	0.967084	6.28444	0.000118007	0.000965957	64.6581	55.7304	90.3452	88.438	DDB_G0288821
EAL63038	-1.5489	8.18931	7.82707e-13	1.92363e-11	511.272	465.985	126.312	127.128	DDB_G0288833
EAL63042	3.00467	2.47052	0.00425597	0.0228182	0	1.80952	11.6192	0.810435	DDB_G0288841
EAL63044	-4.59639	7.2035	1.05201e-42	1.07337e-40	341.352	272.378	11.8406	7.23552	DDB_G0288845
EAL63046	-0.821861	4.97738	0.0060356	0.0308063	42.3015	42.08	15.8602	20.2309	DDB_G0288849
EAL63054	-1.45216	3.41298	0.0091028	0.043249	14.8427	12.8711	3.13446	4.40486	DDB_G0288865
EAL63056	-3.14606	2.79307	0.000732786	0.0049019	8.84789	9.89097	0.631635	0.781393	DDB_G0288869
EAL63057	3.55876	9.45874	6.23695e-54	8.74992e-52	119.493	135.262	1035.42	1242.89	DDB_G0288871
EAL63060	-1.87646	3.79315	0.000159237	0.00125269	23.1008	17.2165	4.42498	3.73991	DDB_G0288761
EAL63064	0.741131	6.74894	0.00266554	0.0151262	73.9726	110.574	111.868	121.387	DDB_G0288755
EAL63070	1.11611	7.03014	8.44019e-07	9.97207e-06	89.9111	100.153	162.838	149.317	DDB_G0288677
EAL63072	2.55285	3.16793	6.02284e-05	0.000532208	2.3056	2.63125	10.5593	12.4443	DDB_G0288681
EAL63080	-0.901856	5.22848	0.0021087	0.0123505	55.5405	47.7944	18.74	23.1184	DDB_G0288697
EAL63082	0.790642	6.13889	0.00179535	0.0107753	58.7429	58.542	76.8383	77.1234	DDB_G0288701
EAL63087	1.56378	7.80234	1.27372e-10	2.46001e-09	109.146	152.634	250.471	335.68	DDB_G0288711
EAL63088	-1.84203	6.40183	3.42332e-12	8.00438e-11	131.727	154.836	29.2156	31.147	DDB_G0288713
EAL63105	-0.869369	5.08954	0.0036626	0.0201613	50.8	41.7779	19.2054	19.1355	DDB_G0288657
EAL63115	2.56524	5.69116	1.80021e-18	6.61234e-17	13.0639	21.773	75.263	81.9078	DDB_G0288623
EAL63133	2.10353	4.39992	5.56551e-09	8.70235e-08	10.4477	7.14031	28.3305	29.664	DDB_G0288617
EAL63134	-0.884142	5.69001	0.00125557	0.00787731	63.1306	81.512	31.9306	27.2599	DDB_G0288619
EAL63138	0.713723	5.87508	0.00543922	0.0282041	45.8376	54.672	58.9529	66.0586	DDB_G0288557
EAL63174	-2.56579	2.88879	0.00149824	0.00921104	10.9795	8.74437	1.06347	1.28202	DDB_G0288537
EAL63176	0.86059	5.33016	0.00250023	0.0142925	37.9037	25.922	42.0436	46.1083	DDB_G0288541
EAL63177	-2.53048	4.94994	4.15821e-10	7.56794e-09	66.6399	39.2195	5.87882	7.88903	DDB_G0288511
EAL63179	4.62507	2.40644	0.000122668	0.000995238	0.280298	0.133878	5.45501	7.39437	DDB_G0288515
EAL63181	-1.81608	3.70121	0.00061465	0.00420066	20.843	16.2817	3.24484	4.59108	DDB_G0288519
EAL63186	0.679636	5.81537	0.00893504	0.0426929	45.2044	52.4377	60.3609	58.2116	DDB_G0288529
EAL63189	0.855787	6.08402	0.000977605	0.00632573	51.8684	58.0041	84.3361	66.3131	DDB_G0288481
EAL63190	1.41491	4.82676	2.77578e-06	3.00838e-05	17.054	17.441	36.799	33.2632	DDB_G0288483
EAL63192	1.11241	6.9771	0.000137737	0.00110365	63.2343	121.308	170.8	129.433	DDB_G0288487
EAL63202	-2.39126	3.01717	0.00155411	0.00947951	14.6228	7.2561	1.42204	1.56417	DDB_G0288461
EAL63213	0.763429	5.11183	0.00823744	0.0397167	27.5907	29.2036	38.071	35.1333	DDB_G0288375
EAL63215	0.988618	9.75045	8.33463e-07	9.86965e-06	647.773	679.037	1058.91	934.739	DDB_G0288379
EAL63216	-3.13121	5.15883	1.70841e-16	5.60282e-15	71.2909	58.2576	5.43917	5.5913	DDB_G0288381
EAL63234	1.24793	10.4699	3.02546e-09	4.92905e-08	922.531	1010.62	1913.71	1558.79	DDB_G0288417
EAL63235	1.8438	7.51346	1.03354e-15	3.20238e-14	84.7989	100.154	226.968	276.739	DDB_G0288419
EAL63242	0.854871	5.42878	0.00195473	0.0115718	29.8301	39.066	44.9837	49.5647	DDB_G0288433
EAL63244	-2.22664	2.92029	0.00436547	0.0232817	11.8261	7.87142	1.2984	1.72156	DDB_G0288437
EAL63259	-0.752508	8.22227	0.000475014	0.00335767	426.066	422.281	209.996	171.365	DDB_G0288325
EAL63262	1.92162	3.23349	0.000886226	0.00579402	3.73244	3.77467	10.3546	11.8003	DDB_G0288331
EAL63270	-1.13777	7.14838	0.000130775	0.00105395	273.291	158.058	72.0293	77.5626	DDB_G0288347
EAL63271	-0.86647	9.74579	5.50143e-05	0.000490467	1211.02	1322.29	589.565	461.026	DDB_G0288349
EAL63278	4.00077	2.67721	7.68562e-05	0.000663526	0.493542	0.601665	6.27893	10.2436	DDB_G0288363
EAL63279	-0.923312	7.26271	8.10775e-05	0.000696991	224.185	225.21	75.1994	104.634	DDB_G0288365
EAL63283	1.29555	11.596	5.07276e-10	8.98104e-09	2210.14	1895.07	3650.87	4012.65	DDB_G0288281
EAL63290	-1.01804	10.2396	3.67226e-06	3.90458e-05	2002.01	1686.99	750.727	632.214	DDB_G0288295
EAL63292	-1.08522	6.49509	1.49087e-05	0.000144801	140.483	128.613	50.8373	45.2621	DDB_G0288299
EAL63296	1.50082	3.99094	0.000239391	0.00183189	7.31393	10.2059	17.0342	20.9359	DDB_G0288307
EAL63304	1.05263	8.38802	8.26374e-06	8.3472e-05	246.681	254.733	318.037	472.528	DDB_G0288245
EAL63318	-1.03365	8.81785	4.57179e-06	4.80537e-05	729.409	644.433	284.926	223.958	DDB_G0288273
EAL63320	6.02534	3.66194	3.0043e-14	8.38298e-13	0.292171	0.269955	16.0165	25.5566	DDB_G0288179
EAL63337	-1.65651	5.68245	8.09747e-09	1.25449e-07	77.0948	88.3112	19.0364	20.5599	DDB_G0288213
EAL63341	-4.10686	2.88423	4.03864e-05	0.000366855	14.3736	6.89347	0.260042	0.472342	DDB_G0288221
EAL63346	2.18972	3.29861	0.000114509	0.000947304	3.16454	3.69812	9.26551	15.2298	DDB_G0288231
EAL63347	-3.49072	3.53756	2.32609e-07	2.99692e-06	23.0152	14.0675	1.23981	1.0639	DDB_G0288233
EAL63348	-2.27929	4.69319	4.87633e-10	8.67179e-09	40.0876	45.3174	8.6315	4.53028	DDB_G0288235
EAL63350	-1.73747	3.17151	0.00595951	0.0305879	13.5326	9.86932	2.13261	3.03525	DDB_G0288239
EAL63364	1.08954	3.96303	0.0065334	0.0327838	9.34056	11.4023	18.1891	15.507	DDB_G0288153
EAL63390	-1.23566	5.14671	0.000283948	0.00212772	63.631	40.0689	18.7798	14.5685	DDB_G0288091
EAL63392	0.943156	4.40676	0.00597218	0.0306374	17.889	13.2833	20.2669	25.3556	DDB_G0288095
EAL63395	-1.36635	8.77842	4.99735e-10	8.87139e-09	767.384	662.803	224.41	196.619	DDB_G0288101
EAL63407	1.39613	5.24246	9.77067e-07	1.14229e-05	24.5547	22.5892	48.0504	46.3522	DDB_G0288125
EAL63411	-0.806992	6.53665	0.0008738	0.00573506	118.65	142.868	54.2539	58.8146	DDB_G0287971
EAL63421	1.15782	5.231	3.29082e-05	0.000303567	27.5593	24.6825	44.3492	44.2819	DDB_G0287991
EAL63422	0.557733	7.44356	0.0102997	0.0481655	151.846	170.51	191.087	168.086	DDB_G0287993
EAL63426	1.33592	3.56088	0.0064824	0.0326089	6.70015	6.67104	12.4285	13.4804	DDB_G0288001
EAL63428	-1.68805	5.2102	4.05225e-07	5.0223e-06	69.6531	47.3306	13.8691	13.5741	DDB_G0288005
EAL63430	0.967474	5.49638	0.000361356	0.00264305	30.579	38.3468	49.8394	52.4504	DDB_G0288009
EAL63432	0.898682	6.38636	0.00034677	0.00254189	60.4429	73.1513	102.94	85.6351	DDB_G0288013
EAL63445	1.42186	5.77477	1.23115e-07	1.6559e-06	30.8744	37.3581	63.1314	75.7697	DDB_G0288039
EAL63447	-2.29466	4.74325	4.75289e-09	7.48969e-08	32.6677	56.3532	8.02331	5.52396	DDB_G0288043
EAL63451	-1.4426	4.49617	0.000345224	0.00253423	43.0474	22.7871	7.60526	10.6781	DDB_G0288051
EAL63453	1.02677	4.88389	0.00037684	0.00274043	22.0305	20.9543	32.6392	33.961	DDB_G0288055
EAL63456	-1.48098	4.04148	0.000698063	0.00469137	27.4345	19.1337	5.85281	6.65237	DDB_G0288061
EAL63468	-1.31977	5.58269	3.54519e-06	3.78141e-05	65.4079	80.2668	24.0547	19.986	DDB_G0287953
EAL63471	1.34793	4.06713	0.00074431	0.0049724	10.8581	9.14813	18.8091	20.1181	DDB_G0287929
EAL63479	-1.18274	9.81463	8.84368e-08	1.2088e-06	1184.64	1679.55	458.067	494.459	DDB_G0287945
EAL63485	1.09427	6.04595	4.65648e-05	0.000418835	50.492	45.7247	87.583	68.3261	DDB_G0287913
EAL63497	3.11231	3.6719	9.67601e-09	1.48312e-07	2.14685	3.28437	14.8272	22.4159	DDB_G0287701
EAL63504	-4.05229	4.36465	1.313e-14	3.7678e-13	42.2533	31.4881	1.29486	1.87119	DDB_G0287715
EAL63505	-1.24214	4.39768	0.00110434	0.00705561	30.0689	29.0889	8.40056	10.4281	DDB_G0287717
EAL63506	1.35308	4.82032	9.80479e-06	9.74785e-05	19.3271	16.0202	34.4125	34.3604	DDB_G0287719
EAL63512	1.37149	6.42406	2.46392e-08	3.56562e-07	51.1833	59.2477	110.494	106.194	DDB_G0287731
EAL63528	-2.13625	3.17834	0.00152512	0.00933658	12.4873	12.2119	1.82913	2.26221	DDB_G0287763
EAL63535	-0.714376	10.1488	0.00554185	0.028648	1195.31	2052.66	788.558	700.068	DDB_G0287777
EAL63538	-1.1225	7.16996	1.18654e-06	1.37445e-05	204.063	235.78	68.7957	84.1435	DDB_G0287783
EAL63543	-1.17194	5.01752	0.000107169	0.000891695	46.4491	46.8915	18.9059	12.3663	DDB_G0287793
EAL63550	-1.69763	3.24535	0.00817824	0.0394689	14.8141	10.026	2.65933	2.99529	DDB_G0287807
EAL63567	1.45076	8.13074	5.52834e-10	9.72853e-09	154.393	192.963	303.231	416.698	DDB_G0287841
EAL63570	-1.37708	5.1162	5.5324e-06	5.74335e-05	49.28	54.9569	14.8255	15.4502	DDB_G0287847
EAL63578	5.41533	4.83669	4.97026e-29	2.98837e-27	1.36745	1.45071	42.569	57.6002	DDB_G0287863
EAL63583	1.10372	4.58723	0.000628519	0.00428964	15.6198	17.7244	22.3616	32.1938	DDB_G0287873
EAL63601	0.730602	8.12007	0.000315489	0.00233633	233.271	247.059	287.257	317.167	DDB_G0287585
EAL63602	-1.76138	4.54189	1.66878e-06	1.8771e-05	34.8377	36.8035	6.4775	9.38534	DDB_G0287587
EAL63606	0.661622	7.06286	0.00529818	0.0275293	111.715	125.26	160.082	123.546	DDB_G0287595
EAL63612	1.81875	6.20773	1.65047e-11	3.61636e-10	44.768	30.7275	97.9261	104.991	DDB_G0287607
EAL63618	1.08436	5.85134	3.17549e-05	0.000293196	44.2499	39.9549	69.0151	66.6227	DDB_G0287619
EAL63623	0.686022	9.78189	0.00262242	0.0149066	750.886	799.098	1094.59	790.693	DDB_G0287629
EAL63625	-1.29778	9.53743	2.42227e-08	3.51542e-07	973.317	1444.27	385.395	355.75	DDB_G0287633
EAL63636	-0.908326	5.22295	0.00202595	0.0119116	44.8368	58.4308	19.6002	21.9644	DDB_G0287655
EAL63637	0.753271	5.0328	0.00843194	0.0404998	25.1488	28.6864	35.3687	33.538	DDB_G0287657
EAL63639	0.935838	5.05605	0.00114504	0.0072834	23.9033	26.8479	37.1349	36.6288	DDB_G0287661
EAL63651	0.836871	8.58242	6.26662e-05	0.000549472	280.502	353.187	400.267	456.452	DDB_G0287581
EAL63654	-1.75943	4.00617	0.000116177	0.000953293	24.878	22.2789	4.65091	5.75307	DDB_G0287509
EAL63657	0.942603	4.32372	0.00968217	0.0456368	13.6586	15.6179	21.2835	21.5588	DDB_G0287515
EAL63658	-1.09643	6.71903	4.46392e-05	0.000402231	163.216	153.425	69.3509	42.6849	DDB_G0287517
EAL63659	1.30861	4.511	7.67262e-05	0.000663526	12.9916	15.6762	27.726	26.4076	DDB_G0287519
EAL63664	10.0323	6.90854	1.13004e-43	1.18901e-41	0.122658	0.13871	140.954	293.901	DDB_G0287529
EAL63671	-0.824097	9.08028	2.50492e-05	0.000234714	763.122	812.481	328.226	346.19	DDB_G0287543
EAL63673	1.77759	3.72432	0.000159237	0.00125269	5.22351	7.0772	16.0777	16.4067	DDB_G0287547
EAL63674	2.5255	4.71023	2.6359e-14	7.43722e-13	7.01142	10.5024	40.5353	36.9104	DDB_G0287549
EAL63684	0.968769	5.0256	0.000684338	0.00461448	20.4246	28.5458	33.7649	39.055	DDB_G0287569
EAL63695	0.702785	6.21803	0.0051746	0.0269966	57.4923	71.3236	79.9614	78.8645	DDB_G0287459
EAL63697	-1.45307	3.82874	0.00211528	0.0123649	19.1248	20.0168	5.178	5.51961	DDB_G0287463
EAL63726	1.66646	4.87339	4.18335e-08	5.87706e-07	12.4971	19.0673	38.0227	38.3656	DDB_G0287317
EAL63727	3.59245	4.53902	7.473e-19	2.80612e-17	3.86427	4.10401	31.209	44.0263	DDB_G0287319
EAL63734	0.737622	5.85058	0.00495566	0.0260221	54.6225	42.9369	59.567	64.0927	DDB_G0287333
EAL63749	-2.29446	2.83629	0.00444414	0.0236389	11.0556	7.25822	1.22352	1.43408	DDB_G0287363
EAL63760	-1.80074	3.1039	0.00940329	0.0445092	14.5303	7.67251	1.85267	2.8234	DDB_G0287385
EAL63763	-0.947285	7.44089	2.03759e-05	0.000193619	238.305	275.006	107.44	93.8511	DDB_G0287391
EAL63767	-1.48923	5.01381	1.15568e-05	0.000114117	58.5839	39.5395	13.2311	13.1781	DDB_G0287399
EAL63769	-0.950233	7.72735	0.0103614	0.0484092	429.324	192.751	93.086	154.262	DDB_G0287403
EAL63770	0.640482	7.14264	0.00616555	0.0313902	124.8	127.635	128.199	170.649	DDB_G0287405
EAL63792	-1.01338	4.4864	0.00366872	0.020173	31.5284	29.1272	9.70716	12.9562	DDB_G0287449
EAL63798	-1.85103	3.57323	0.00107749	0.00691911	21.0176	12.5067	3.29198	3.59494	DDB_G0287273
EAL63811	0.537319	9.94713	0.0055034	0.0285076	863.403	987.215	977.788	1056.28	DDB_G0287219
EAL63817	6.27786	3.66161	3.0043e-14	8.38298e-13	0.247919	0.180324	15.1285	26.5652	DDB_G0287231
EAL63836	2.07518	4.17236	1.77546e-07	2.32908e-06	7.93319	7.06344	25.1441	23.4413	DDB_G0287269
EAL63851	0.829665	6.56353	0.000437622	0.00311297	73.8752	81.8354	103.22	106.606	DDB_G0287153
EAL63874	-0.59773	7.19411	0.00904483	0.0430878	176.044	220.388	92.9366	105.236	DDB_G0287199
EAL63875	-1.74442	3.99757	0.000116177	0.000953293	25.1263	21.6081	5.36454	5.05491	DDB_G0287201
EAL63876	1.07245	9.66506	1.96739e-07	2.56421e-06	644.096	555.906	953.031	964.682	DDB_G0287203
EAL63888	2.75195	3.81439	1.90713e-08	2.79999e-07	5.44286	2.19884	16.2662	23.9829	DDB_G0287047
EAL63893	-2.19173	3.58465	0.000117936	0.000965957	18.5921	16.6159	2.85507	2.8171	DDB_G0287057
EAL63898	0.736161	5.94261	0.00542463	0.0281478	46.4565	58.086	73.1937	58.6659	DDB_G0287067
EAL63901	0.877019	5.70895	0.000731624	0.00489737	41.7245	41.6158	54.3458	61.8988	DDB_G0287073
EAL63905	1.08435	4.66068	0.000606613	0.00415135	15.6041	19.9262	27.6875	29.6495	DDB_G0287081
EAL63907	1.01147	5.75223	0.000119084	0.00097241	38.9044	42.24	67.0207	57.0809	DDB_G0287085
EAL63934	-0.558168	9.06921	0.00489461	0.0257771	675.917	784.808	382.173	368.379	DDB_G0287015
EAL63939	1.31739	3.57216	0.0064824	0.0326089	6.12008	7.49947	11.0338	15.0109	DDB_G0287025
EAL63944	-0.766092	6.1686	0.00400479	0.0216439	91.4868	107.446	36.4449	52.1219	DDB_G0286985
EAL63947	0.984636	5.29128	0.000341428	0.00251001	27.7802	31.1954	45.4957	43.1318	DDB_G0286991
EAL63950	9.80311	9.78796	5.98484e-117	3.35849e-114	1.92086	2.37212	1278.56	1827.06	DDB_G0286905
EAL63955	2.24783	2.89415	0.00261459	0.0148705	2.06196	2.50235	8.50582	8.73191	DDB_G0286915
EAL63960	2.75801	5.68961	4.69478e-21	1.99252e-19	13.8598	17.1722	80.332	79.9249	DDB_G0286925
EAL63961	-1.10099	5.15462	0.00034601	0.00253816	55.6506	46.2276	18.3064	17.6078	DDB_G0286927
EAL63962	-0.67646	5.87526	0.0104692	0.0488544	75.6945	81.8208	35.4577	39.1546	DDB_G0286929
EAL63969	4.23411	12.898	4.31714e-75	1.40669e-72	905.699	861.586	11414.9	13860.7	DDB_G0286943
EAL63974	-1.44194	4.64496	0.00043611	0.00310659	49.3971	24.287	10.4216	10.0912	DDB_G0286953
EAL63976	4.23125	5.32961	1.89119e-27	1.04961e-25	4.98929	4.39767	55.6666	81.9712	DDB_G0286957
EAL63978	0.856165	6.35169	0.000449404	0.00319228	60.179	72.577	92.6875	89.3913	DDB_G0286961
EAL63990	3.29996	8.61735	1.9819e-28	1.13103e-26	61.9672	107.073	736.143	517.948	DDB_G0286865
EAL64006	-2.12516	3.14156	0.00251054	0.0143352	15.3075	8.54828	1.67464	2.3035	DDB_G0286897
EAL64010	3.19702	6.78411	1.91218e-31	1.23814e-29	22.2864	28.65	160.807	194.975	DDB_G0286825
EAL64023	3.58129	4.6596	1.0619e-18	3.92902e-17	3.94618	4.84827	32.8644	49.3123	DDB_G0286851
EAL64025	2.31977	2.70689	0.00444414	0.0236389	1.4035	2.2211	7.05633	7.51825	DDB_G0286855
EAL64026	-1.01385	4.34121	0.00641011	0.0323581	30.7904	23.4262	11.874	8.36548	DDB_G0286857
EAL64027	-5.28508	2.21483	0.00195785	0.0115718	7.35205	3.45396	0	0	DDB_G0286859
EAL64029	-1.65994	3.36035	0.00704782	0.0349656	18.9597	8.32755	3.26941	3.12759	DDB_G0286863
EAL64033	1.42266	5.12399	9.98269e-07	1.16438e-05	21.1277	21.605	40.9013	46.2967	DDB_G0286555
EAL64034	0.683592	6.39091	0.00428908	0.0229714	68.5587	78.0203	88.1626	90.2856	DDB_G0286557
EAL64036	-1.97742	7.13239	8.08446e-11	1.6012e-09	301.878	188.277	52.8274	41.864	DDB_G0286561
EAL64042	6.36466	9.70663	4.80743e-91	1.86769e-88	15.6743	30.5935	1595.83	1297.68	DDB_G0286573
EAL64047	-1.09268	4.13043	0.00997296	0.0468108	20.7036	26.0794	8.6056	7.90393	DDB_G0286583
EAL64050	1.36159	4.16708	0.000431753	0.0030799	9.65653	11.8424	19.7462	22.4599	DDB_G0286589
EAL64057	1.88414	5.44541	2.83022e-11	5.93114e-10	22.3061	20.3495	56.204	63.7802	DDB_G0286603
EAL64058	4.32078	2.54048	3.07148e-05	0.000284112	0.421869	0.27336	6.0711	8.55048	DDB_G0286605
EAL64063	5.36702	5.52642	4.06178e-38	3.36295e-36	2.49673	2.44415	74.3128	88.9921	DDB_G0286615
EAL64070	-3.24122	5.57266	1.70674e-15	5.2084e-14	62.4036	115.836	9.29196	4.71104	DDB_G0286629
EAL64074	-1.20496	4.00615	0.0065334	0.0327838	21.701	21.5712	8.19289	5.9104	DDB_G0286637
EAL64079	6.66056	7.24355	2.5585e-73	7.17873e-71	2.63479	4.12076	266.857	272.482	DDB_G0286647
EAL64080	1.68344	5.79198	4.2082e-08	5.90375e-07	24.8772	35.8027	54.9715	93.2745	DDB_G0286649
EAL64085	-0.858825	8.94539	0.000100943	0.000850399	607.982	842.989	314.53	289.1	DDB_G0286659
EAL64091	1.85161	4.96065	9.09661e-10	1.56267e-08	16.0776	14.4945	37.869	46.3353	DDB_G0286671
EAL64095	1.39503	6.29291	4.33829e-08	6.06101e-07	49.951	49.5502	106.246	92.3564	DDB_G0286679
EAL64098	8.15489	11.2361	6.72069e-103	3.57293e-100	11.2502	27.4847	3365.07	5049.22	DDB_G0286685
EAL64099	2.26519	4.84159	3.30846e-09	5.32994e-08	4.7083	17.7755	51.2261	31.1037	DDB_G0286687
EAL64100	2.51761	5.86348	9.71274e-18	3.40654e-16	24.9201	15.3753	79.8022	96.5223	DDB_G0286689
EAL64105	-1.20793	5.38939	9.86091e-05	0.000832818	72.42	51.0588	21.2968	19.1925	DDB_G0286699
EAL64129	0.774893	8.53439	9.51822e-05	0.000805222	301.135	327.384	391.952	423.212	DDB_G0286747
EAL64132	0.629862	6.7245	0.00639753	0.0323269	93.6969	95.5284	111.085	110.982	DDB_G0286753
EAL64134	0.926362	6.12771	0.000263819	0.00199762	50.3609	59.6137	81.5112	76.9083	DDB_G0286757
EAL64135	-1.94622	5.63201	6.36809e-11	1.28136e-09	79.4903	86.2509	17.7875	14.6338	DDB_G0286759
EAL64139	-1.39109	3.92554	0.00322696	0.0179788	23.0007	18.8702	6.96744	4.99798	DDB_G0286767
EAL64146	2.4337	8.17228	1.1097e-22	5.072e-21	88.051	121.772	366.883	492.379	DDB_G0286781
EAL64147	-0.887625	7.96934	4.38055e-05	0.000395424	375.388	358.104	133.302	167.762	DDB_G0286783
EAL64155	-3.89995	5.36696	1.35956e-11	3.01161e-10	37.5669	120.569	3.48997	4.24279	DDB_G0286799
EAL64176	10.6629	7.89746	3.20685e-94	1.34968e-91	0.152302	0.255239	399.08	451.437	DDB_G0286499
EAL64177	-0.616143	8.37251	0.00449547	0.0238742	495.948	412.086	217.262	233.14	DDB_G0286501
EAL64181	0.724651	11.0291	0.000160365	0.00125862	1703.62	1917.94	2248.85	2282.46	DDB_G0286509
EAL64189	1.21619	6.03153	2.25052e-06	2.46824e-05	42.6224	47.558	75.6329	83.4323	DDB_G0286525
EAL64193	1.41905	3.84271	0.000950708	0.00617563	6.9178	9.27721	14.699	18.4821	DDB_G0286485
EAL64200	3.07522	2.44075	0.00183763	0.0109769	0.805856	0.844399	6.1383	6.00358	DDB_G0286351
EAL64201	0.95513	5.84135	0.000293508	0.00218961	37.9915	50.7225	60.6452	69.7906	DDB_G0286353
EAL64215	1.87441	5.40996	5.88777e-11	1.19183e-09	16.9101	24.9567	55.27	61.5676	DDB_G0286381
EAL64219	-1.01811	11.3267	4.47137e-05	0.000402543	4010.1	3859.14	1779.31	1159.95	DDB_G0286389
EAL64229	2.41774	3.52071	8.53819e-06	8.58152e-05	2.8045	4.49369	15.3006	15.1891	DDB_G0286409
EAL64238	1.22155	4.38822	0.00055292	0.00381492	14.5282	12.6578	22.6936	25.6397	DDB_G0286427
EAL64244	-3.00742	2.71011	0.0023599	0.0135814	10.7967	6.32636	0.930475	0.49456	DDB_G0286439
EAL64256	0.787509	10.1047	0.000187988	0.00146292	787.657	1074.28	1203.63	1223.62	DDB_G0286463
EAL64258	1.36601	3.56655	0.0064824	0.0326089	5.26068	7.98891	12.1638	14.058	DDB_G0286467
EAL64262	7.64977	3.69051	1.97937e-13	5.07451e-12	0	0	14.2032	28.9011	DDB_G0286475
EAL64268	1.45572	5.2045	2.32918e-07	2.99708e-06	21.6035	22.986	44.3994	48.6757	DDB_G0286185
EAL64272	6.75124	8.10635	8.46642e-72	2.25051e-69	7.97325	3.61801	396.796	576.16	DDB_G0286193
EAL64278	-1.27267	4.17833	0.00226545	0.0131161	23.3818	26.8007	7.26255	8.35171	DDB_G0286205
EAL64289	1.691	3.42617	0.00120587	0.00762235	4.47445	5.54873	12.8422	12.1644	DDB_G0286227
EAL64291	-0.702527	5.75795	0.0089642	0.0427917	74.6344	70.8488	30.6164	37.1264	DDB_G0286231
EAL64295	-0.940196	5.71084	0.000778651	0.00516764	78.0898	70.1933	32.3751	26.1277	DDB_G0286239
EAL64296	2.05676	5.98502	1.78267e-14	5.07233e-13	29.9522	27.0171	85.6525	94.8262	DDB_G0286241
EAL64299	-1.68938	3.26152	0.00817824	0.0394689	12.1089	13.0744	2.87488	2.89395	DDB_G0286247
EAL64301	-1.74925	6.76006	1.31593e-12	3.21069e-11	172.451	193.48	40.5352	41.754	DDB_G0286251
EAL64305	0.899416	6.10924	0.000457267	0.00324586	50.4305	59.3886	83.5775	71.6297	DDB_G0286259
EAL64310	-2.80049	4.23769	2.17231e-09	3.59125e-08	35.2662	27.5076	3.50796	3.13623	DDB_G0286269
EAL64318	5.58973	5.25024	2.26561e-36	1.76038e-34	1.64504	1.77429	62.7575	72.2421	DDB_G0286285
EAL64325	1.01164	5.81574	0.000150069	0.00119171	39.1718	45.7464	58.4646	71.5165	DDB_G0286299
EAL64332	3.76785	2.15071	0.00195785	0.0115718	0.302853	0.326219	3.1574	6.05757	DDB_G0286313
EAL64335	-3.74004	2.42591	0.00342821	0.0189744	10.6854	2.53611	0.550487	0	DDB_G0286319
EAL64348	-0.812339	6.55951	0.000804297	0.00531929	131.552	134.215	51.3998	63.3151	DDB_G0286345
EAL64351	-0.905657	11.0565	3.90275e-05	0.000356757	3346.76	2999.77	1431.41	1137.35	DDB_G0286117
EAL64363	0.57994	11.7152	0.00493365	0.0259421	2810.75	3389.14	3765.87	3235.82	DDB_G0286141
EAL64364	-0.635893	6.93932	0.00879056	0.0420822	148.929	185.297	90.8323	71.6258	DDB_G0286143
EAL64383	-1.60306	3.36251	0.00704782	0.0349656	16.9832	10.1484	3.17445	3.44957	DDB_G0286181
EAL64386	-2.20947	5.17587	3.25818e-07	4.06809e-06	82.2257	39.1371	6.47385	13.4259	DDB_G0286015
EAL64389	-2.13112	6.03682	1.38536e-08	2.07311e-07	149.37	77.1654	14.2476	25.1656	DDB_G0286021
EAL64391	0.677484	7.11479	0.00220876	0.0128638	118.698	125.253	139.69	156.259	DDB_G0286025
EAL64392	1.60813	3.17722	0.00817824	0.0394689	4.42327	3.98273	9.93001	9.93251	DDB_G0286027
EAL64397	2.5077	3.10471	0.000181867	0.00141747	1.88466	2.90043	10.6735	10.9606	DDB_G0286037
EAL64403	-1.04897	4.35068	0.00470591	0.0248351	30.1492	24.863	9.94947	10.0894	DDB_G0286049
EAL64407	-1.22485	6.31872	3.62766e-06	3.86122e-05	131.474	112.069	40.6948	38.2944	DDB_G0286057
EAL64409	5.0221	3.23243	9.54845e-10	1.6292e-08	0.580488	0.303334	9.64523	18.9087	DDB_G0286061
EAL64410	-0.675864	6.25338	0.00778239	0.0380199	102.671	103.959	45.6495	52.3629	DDB_G0286063
EAL64414	0.989114	5.52058	0.000377366	0.00274229	34.5126	34.8888	42.7111	62.0296	DDB_G0286071
EAL64416	-0.839445	8.95318	0.000137428	0.00110259	741.839	703.104	344.42	267.314	DDB_G0286075
EAL64417	-1.63391	6.0629	3.04812e-09	4.95001e-08	110.766	106.457	28.5627	24.3607	DDB_G0286077
EAL64439	-1.7351	7.36389	3.65011e-13	9.19444e-12	297.857	263.058	58.7293	69.1561	DDB_G0285995
EAL64445	1.03081	7.07916	8.49758e-06	8.54921e-05	87.2401	117.578	162.852	153.673	DDB_G0285973
EAL64449	1.92772	4.09767	1.26169e-06	1.45649e-05	7.43173	7.88979	20.7367	24.0441	DDB_G0285981
EAL64450	0.632426	6.51405	0.0100098	0.0469621	89.3992	73.3588	97.9273	93.7435	DDB_G0285983
EAL64451	-1.58623	4.36945	5.23064e-05	0.000469225	33.654	27.514	7.17932	8.11577	DDB_G0285985
EAL64457	1.31566	9.23335	1.80455e-10	3.4392e-09	363.541	432.063	687.685	812.688	DDB_G0285845
EAL64465	2.60248	3.64797	9.6872e-07	1.13384e-05	3.62798	3.65892	15.4517	19.1813	DDB_G0285861
EAL64466	10.2899	10.5815	2.0883e-151	3.51565e-148	2.10318	3.25905	2905.19	2442.59	DDB_G0285863
EAL64468	7.61148	6.65006	1.95122e-61	3.86456e-59	0.890449	1.26805	162.944	199.213	DDB_G0285867
EAL64475	-0.674076	10.0492	0.0008986	0.00586733	1499.43	1476.79	758.94	654.355	DDB_G0285881
EAL64478	-1.11558	4.51077	0.00125054	0.00785552	32.0705	30.9646	10.9533	10.9775	DDB_G0285887
EAL64479	-0.81061	5.54815	0.00327117	0.018195	61.6205	66.5631	26.6954	28.5951	DDB_G0285889
EAL64484	0.775867	5.33561	0.00452528	0.0239947	33.8335	32.6373	41.8082	44.6277	DDB_G0285899
EAL64490	1.13547	6.53536	5.91828e-06	6.13134e-05	58.2478	75.2648	96.5963	125.856	DDB_G0285911
EAL64493	0.905484	9.24866	0.000283577	0.00212651	383.192	595.121	772	607.465	DDB_G0285917
EAL64500	0.929201	4.68077	0.00295051	0.0165665	18.9263	19.6367	27.6126	28.2333	DDB_G0285931
EAL64505	4.99245	4.06084	3.00399e-17	1.02511e-15	1.0809	0.953793	23.7724	31.9611	DDB_G0285941
EAL64514	0.936153	5.36344	0.00064863	0.00440014	27.2233	36.2709	44.297	47.9175	DDB_G0285959
EAL64517	-1.45853	5.70661	1.75322e-07	2.3029e-06	75.3231	87.9295	24.3141	20.5217	DDB_G0285965
EAL64520	-0.790388	12.1451	0.00344609	0.0190525	7569.87	5527.02	3439.16	2312.73	DDB_G0285971
EAL64538	2.82724	5.56549	9.35059e-17	3.11717e-15	11.7084	15.5478	55.8724	92.2343	DDB_G0285833
EAL64543	1.00802	12.3212	5.07215e-06	5.3092e-05	3329.74	4503.19	6424.98	5456.36	DDB_G0285793
EAL64553	-2.4384	4.48109	1.16138e-09	1.96172e-08	41.5894	32.0461	4.96607	5.1538	DDB_G0285431
EAL64565	-1.19923	7.56545	9.07626e-08	1.23891e-06	275.201	316.082	105.772	88.8925	DDB_G0285455
EAL64567	-1.71131	4.17341	3.87113e-05	0.000354255	32.9351	20.4834	5.42235	6.7914	DDB_G0285459
EAL64572	2.46762	6.39293	1.74931e-13	4.51913e-12	17.7172	42.7653	97.9086	155.821	DDB_G0285469
EAL64576	-2.20723	4.02258	2.1249e-06	2.33808e-05	22.8807	27.4981	5.68217	2.41663	DDB_G0285477
EAL64590	-1.32727	6.09033	1.22608e-06	1.41863e-05	112.084	98.4521	32.9721	30.5763	DDB_G0285505
EAL64594	1.16374	4.05246	0.00384837	0.0210121	11.1235	10.4075	17.9836	18.8408	DDB_G0285513
EAL64596	2.97073	5.95251	8.98344e-21	3.73423e-19	15.5557	17.2655	77.6164	119.187	DDB_G0285517
EAL64597	-1.35524	4.27344	0.000650726	0.00440844	27.9	26.8862	7.90516	8.19255	DDB_G0285519
EAL64601	-0.835564	5.29882	0.00329243	0.0182866	50.9057	56.4852	24.562	20.9313	DDB_G0285527
EAL64612	1.40155	3.85179	0.00179442	0.0107753	6.19153	10.2609	15.6489	17.6447	DDB_G0285549
EAL64618	-1.22825	11.4553	9.22175e-09	1.41564e-07	4663.32	4337.98	1599.18	1313.24	DDB_G0285561
EAL64619	6.24681	4.80905	6.87912e-31	4.34287e-29	0.669151	0.776696	43.2511	56.1425	DDB_G0285563
EAL64636	-0.957548	10.9663	0.000144831	0.00115465	3479.69	2538.11	1334.42	1021.41	DDB_G0285597
EAL64638	1.4832	5.10364	2.92826e-07	3.68349e-06	22.8627	17.996	42.6376	44.3594	DDB_G0285601
EAL64645	-0.904053	4.81653	0.00417806	0.0224482	41.742	34.3636	15.8584	14.8736	DDB_G0285615
EAL64646	-1.99633	5.39313	9.4179e-10	1.61238e-08	80.5748	58.9561	13.512	12.8974	DDB_G0285617
EAL64647	-0.814052	5.36772	0.00905607	0.0430878	69.6563	42.3723	24.053	24.3335	DDB_G0285619
EAL64648	-2.72815	3.40071	6.71069e-05	0.000586373	20.1936	11.3774	1.53575	1.89225	DDB_G0285621
EAL64659	1.54535	5.56874	1.6323e-08	2.42826e-07	23.8568	31.6297	56.077	67.0314	DDB_G0285643
EAL64663	4.1674	6.75257	1.82327e-32	1.22779e-30	12.2092	14.4947	137.272	230.929	DDB_G0285651
EAL64700	-1.54211	4.27913	0.000134469	0.00108143	31.3905	25.2663	6.94437	7.65841	DDB_G0285725
EAL64727	4.5787	5.63984	3.34943e-33	2.30154e-31	7.22345	2.05219	75.2352	98.0259	DDB_G0285779
EAL64728	2.42075	9.8535	1.89262e-31	1.23338e-29	308.939	363.488	1312.44	1414.51	DDB_G0285781
EAL64731	-1.07035	10.3405	1.12353e-06	1.30747e-05	1663.43	2369.45	701.196	748.481	DDB_G0285787
EAL64734	1.00276	10.7442	1.6903e-07	2.22314e-06	1251.64	1373.67	1969.18	2015.75	DDB_G0285319
EAL64752	1.71276	3.15465	0.0037441	0.0205427	3.49896	4.31125	9.39722	10.4954	DDB_G0285355
EAL64753	0.719254	6.36649	0.004221	0.0226428	77.5327	64.1062	88.2495	88.9309	DDB_G0285357
EAL64754	0.67654	8.29521	0.00466298	0.0246214	306.888	246.077	283.851	389.628	DDB_G0285359
EAL64766	5.69097	3.48568	3.78543e-12	8.81029e-11	0	0.636297	16.7528	19.0788	DDB_G0285383
EAL64789	0.847442	6.8	0.00028526	0.00213387	88.019	94.3209	133.692	114.879	DDB_G0285251
EAL64791	-4.26196	3.87269	1.37477e-10	2.64906e-09	23.391	26.9259	0.979154	0.804062	DDB_G0285255
EAL64797	2.04994	5.37	6.83375e-13	1.6836e-11	16.9172	20.0955	58.219	58.5794	DDB_G0285267
EAL64802	-0.842919	9.55998	0.000119015	0.00097241	1087.34	1123.92	529.854	402.814	DDB_G0285277
EAL64803	-1.81848	4.14753	2.79898e-05	0.000260576	25.6523	27.509	6.46817	4.79988	DDB_G0285279
EAL64804	-2.73945	3.94381	1.25596e-07	1.68256e-06	28.6392	20.8733	2.77399	2.66165	DDB_G0285281
EAL64805	6.14942	4.85554	1.70933e-27	9.5392e-26	0.774898	0.851429	38.5432	64.1785	DDB_G0285283
EAL64817	-1.42352	6.01093	2.70172e-06	2.93442e-05	121.874	79.7869	26.4303	30.7013	DDB_G0285211
EAL64844	-1.31128	3.7823	0.00458273	0.0242413	23.6059	13.1836	5.68595	5.42074	DDB_G0285175
EAL64850	-3.71996	5.67617	4.5847e-19	1.76756e-17	121.019	74.6106	5.11223	6.00278	DDB_G0285187
EAL64852	0.932608	4.60481	0.00318523	0.0177953	16.9407	19.4364	28.8477	23.968	DDB_G0285191
EAL64853	1.2574	5.90801	3.25363e-06	3.49627e-05	41.4451	39.5634	83.4235	63.5598	DDB_G0285193
EAL64864	1.65597	5.99645	2.72615e-10	5.05263e-09	34.5983	36.3977	83.9023	86.122	DDB_G0285103
EAL64868	0.680667	6.57815	0.00429468	0.0229801	84.6431	82.5686	103.649	99.6755	DDB_G0285111
EAL64876	-2.16684	4.56182	9.17741e-09	1.41097e-07	35.909	40.4707	5.73636	6.98677	DDB_G0285127
EAL64888	-0.9664	5.40226	0.000688184	0.00463423	62.5531	56.4972	22.9347	23.1725	DDB_G0285151
EAL64892	-1.39695	4.54167	0.000110942	0.000920807	36.7452	31.0541	9.41141	9.96662	DDB_G0285159
EAL64895	1.2601	5.73082	2.2437e-06	2.46344e-05	32.0917	39.3442	65.9319	63.9295	DDB_G0284863
EAL64906	1.33154	3.78515	0.00211528	0.0123649	7.28093	8.83535	12.3274	18.7383	DDB_G0284885
EAL64909	0.924538	5.92744	0.00038014	0.00276046	47.6964	47.7115	73.88	63.5124	DDB_G0284891
EAL64917	4.35057	2.48339	6.13802e-05	0.000538663	0.621732	0	7.26389	6.53078	DDB_G0284907
EAL64921	0.767463	4.82444	0.0100227	0.0470008	21.5124	24.3867	31.163	28.1964	DDB_G0284915
EAL64927	-1.52343	10.7296	2.93472e-06	3.17384e-05	3797.54	1907.26	652.202	869.83	DDB_G0284927
EAL64929	-1.47537	11.9488	8.37149e-09	1.291e-07	7871.91	5375.03	1615.5	2022.4	DDB_G0284931
EAL64934	2.99922	5.65348	5.73891e-21	2.42547e-19	7.72989	18.4756	88.4981	71.3493	DDB_G0284941
EAL64938	2.0676	2.8248	0.0072287	0.0357401	3.53123	1.19203	8.4576	7.23552	DDB_G0284949
EAL64939	0.605516	6.90423	0.00821187	0.0396123	102.877	114.032	130.834	119.144	DDB_G0284951
EAL64946	-2.57997	4.63051	1.55978e-09	2.62152e-08	29.2335	54.6376	5.92561	4.49479	DDB_G0284965
EAL64953	-0.655641	6.61554	0.00671455	0.0335263	122.234	144.445	69.1819	58.8049	DDB_G0284979
EAL64955	6.61128	3.15317	1.90662e-09	3.16756e-08	0.051538	0.0361147	10.2203	17.1338	DDB_G0284983
EAL64958	1.08673	10.2796	0.000275568	0.00207512	1183.84	628.342	1389.52	1556.86	DDB_G0284989
EAL64969	0.77277	5.25278	0.00682242	0.0339977	26.0062	36.7624	41.6292	39.7188	DDB_G0285011
EAL64980	0.933946	5.37967	0.000615339	0.00420253	29.7584	34.5071	49.5198	43.6681	DDB_G0285033
EAL64985	-1.06142	9.52148	0.000285403	0.00213387	1446.79	799.523	417.146	405.417	DDB_G0285043
EAL64996	-1.04556	5.27008	0.000400442	0.00288919	49.9892	59.9742	17.0385	23.2122	DDB_G0285065
EAL64998	0.736306	7.07168	0.00113261	0.00721679	102.628	128.782	148.304	143.44	DDB_G0285069
EAL65011	0.730308	6.16894	0.00445282	0.0236629	58.5666	64.3603	83.9129	70.6177	DDB_G0285095
EAL65012	0.736729	6.19135	0.00349726	0.0193143	58.9289	65.6281	71.7783	85.7023	DDB_G0284845
EAL65032	1.32424	9.37796	2.57685e-10	4.81122e-09	399.414	476.226	746.799	914.633	DDB_G0284759
EAL65034	-4.59663	5.24986	1.35596e-18	4.99875e-17	93.5418	52.9786	2.44111	1.96832	DDB_G0284763
EAL65039	0.751816	7.81228	0.000538233	0.00374427	193.478	190.597	217.441	273.82	DDB_G0284773
EAL65041	-2.48112	7.17255	6.29011e-18	2.2372e-16	314.819	219.836	35.8723	36.8976	DDB_G0284777
EAL65043	0.832364	7.72761	0.00136798	0.00850335	142.644	208.9	276.501	195.153	DDB_G0284781
EAL65052	-1.68447	5.81308	2.53441e-09	4.16261e-08	94.1097	88.3543	23.1435	19.7577	DDB_G0284799
EAL65059	0.994099	6.62364	0.000152426	0.00120757	64.9526	86.4695	92.5815	136.157	DDB_G0284813
EAL65064	0.620853	10.3302	0.00124225	0.00781316	1168.85	1158.44	1311.16	1404.43	DDB_G0284823
EAL65074	-1.03247	7.75488	7.08663e-06	7.25984e-05	292.43	361.059	135.133	106.082	DDB_G0284843
EAL65076	4.03798	9.9896	1.36777e-40	1.27924e-38	106.549	163.902	1306.01	2059.71	DDB_G0284613
EAL65078	1.53824	4.38843	1.01795e-05	0.000101104	10.7268	12.677	24.6167	27.3078	DDB_G0284617
EAL65081	6.70844	8.14718	1.06028e-60	1.94726e-58	6.30608	5.99789	369.436	631.654	DDB_G0284623
EAL65087	-1.78998	3.94308	0.000130219	0.00105059	25.5504	19.4438	7.2893	2.41824	DDB_G0284635
EAL65091	1.86924	5.48656	8.3029e-11	1.63485e-09	21.393	22.9099	67.8063	55.3402	DDB_G0284643
EAL65092	-0.799961	7.40945	0.000308586	0.00229194	246.625	237.588	110.837	99.9441	DDB_G0284645
EAL65095	1.0609	4.54381	0.00119954	0.00759181	16.2621	16.6148	24.3843	27.8303	DDB_G0284651
EAL65099	-1.91554	4.04691	2.14506e-05	0.000203067	21.1882	28.5401	5.82624	4.00486	DDB_G0284659
EAL65104	0.908258	5.59067	0.000738994	0.00494015	39.5933	35.9426	51.861	55.8462	DDB_G0284669
EAL65107	3.43266	3.77236	7.3283e-11	1.46291e-09	2.2594	2.54256	18.8194	22.5876	DDB_G0284675
EAL65115	-1.15976	6.51734	2.85221e-05	0.000265287	158.822	118.189	38.8458	55.4721	DDB_G0284691
EAL65143	-1.51532	4.84946	3.06403e-06	3.3066e-05	42.0939	45.2028	12.3253	10.677	DDB_G0284609
EAL65158	1.39355	3.9121	0.000815829	0.00538255	9.4303	7.89312	15.027	19.8161	DDB_G0284579
EAL65159	1.41667	6.15468	1.14863e-07	1.55319e-06	34.0084	55.6378	89.8155	91.4196	DDB_G0284465
EAL65161	0.708373	6.98052	0.00184564	0.0110117	99.9059	119.651	131.839	139.912	DDB_G0284469
EAL65166	2.2934	8.12789	2.88368e-24	1.39369e-22	104.556	115.636	439.262	378.351	DDB_G0284479
EAL65169	0.592438	7.02423	0.00956025	0.0451253	118.143	118.8	146.361	124.375	DDB_G0284485
EAL65190	-2.03439	5.84841	2.49297e-11	5.27914e-10	81.1921	115.519	19.7441	16.3775	DDB_G0284527
EAL65191	-4.11157	5.30106	8.83284e-22	3.91318e-20	62.3019	88.6737	4.80099	1.59969	DDB_G0284529
EAL65193	-1.25439	9.93078	1.58568e-09	2.65621e-08	1607.04	1527.77	536.634	459.381	DDB_G0284533
EAL65221	3.11834	3.69166	5.29705e-09	8.30831e-08	2.18058	3.31994	16.3699	21.486	DDB_G0284345
EAL65224	5.20841	3.64355	1.19601e-13	3.16253e-12	0.462251	0.701152	21.1437	19.2094	DDB_G0284351
EAL65225	1.34426	6.08312	2.29117e-07	2.96327e-06	38.2217	49.9091	80.4445	89.3153	DDB_G0284353
EAL65241	0.896314	6.05622	0.000420674	0.00301364	50.6915	55.1604	74.8977	74.5587	DDB_G0284385
EAL65252	-1.22758	4.85503	0.00127002	0.00795812	55.1546	28.0827	12.2996	14.6531	DDB_G0284407
EAL65254	0.998827	5.13144	0.000344805	0.002533	24.8079	27.3775	39.8483	39.3892	DDB_G0284411
EAL65270	-1.21213	4.54022	0.000645576	0.00438237	32.3807	33.256	11.6742	9.6738	DDB_G0284443
EAL65273	-1.4012	6.54401	1.9259e-08	2.82344e-07	140.498	155.86	43.0511	41.7969	DDB_G0284449
EAL65275	0.920364	4.3662	0.0080314	0.0388717	14.2478	16.2803	22.57	21.4087	DDB_G0284453
EAL65283	-1.55895	3.50583	0.00396704	0.0214628	13.6224	16.864	4.45972	3.23933	DDB_G0284189
EAL65288	2.72172	4.41074	8.58289e-13	2.09917e-11	5.77666	6.68055	25.655	37.8287	DDB_G0284199
EAL65301	1.20906	4.49233	0.000274878	0.00207205	13.5501	16.0468	26.0788	26.0589	DDB_G0284225
EAL65307	-0.687179	8.77747	0.00134534	0.00837811	661.546	566.913	305.185	274.085	DDB_G0284237
EAL65316	1.42488	6.70468	4.66847e-09	7.37969e-08	58.8813	72.0417	120.629	146.06	DDB_G0284255
EAL65332	4.0248	3.41659	1.10978e-09	1.87771e-08	1.00846	1.3311	11.9951	20.1589	DDB_G0284287
EAL65346	0.641079	8.4946	0.00244352	0.0140159	326.144	319.989	338.917	426.533	DDB_G0284315
EAL65362	-1.78061	4.12265	4.3402e-05	0.000392132	32.684	19.1168	5.35284	5.92115	DDB_G0284043
EAL65372	3.32525	3.496	3.71303e-08	5.25285e-07	1.65302	2.41429	15.1827	17.6577	DDB_G0284063
EAL65376	1.90366	5.04434	2.40394e-10	4.52183e-09	16.848	14.7681	41.4835	48.7908	DDB_G0284071
EAL65386	0.840678	6.57911	0.000446685	0.00317521	72.4711	84.2906	113.107	99.5143	DDB_G0284091
EAL65387	-1.52592	8.87751	2.43124e-11	5.15924e-10	851.378	726.379	229.597	186.12	DDB_G0284093
EAL65388	-2.71153	4.12338	3.23203e-08	4.62419e-07	26.4395	30.6237	4.18433	2.23512	DDB_G0284095
EAL65395	3.46845	7.63773	2.03693e-41	2.01716e-39	30.6885	46.6585	309.563	340.341	DDB_G0284109
EAL65397	-0.83785	5.03878	0.00491272	0.025859	40.0439	48.6491	19.7604	17.7348	DDB_G0284113
EAL65403	-0.963801	6.70504	0.000142816	0.00114129	126.939	179.076	60.6823	57.7214	DDB_G0284125
EAL65420	-0.74709	7.43853	0.00199614	0.01175	198.887	291.317	113.081	107.232	DDB_G0284159
EAL65421	-1.38028	3.95442	0.00222149	0.0129036	27.5085	15.2311	6.8141	5.49621	DDB_G0284161
EAL65423	-1.54324	4.98778	1.46234e-06	1.67654e-05	47.6663	49.5935	10.8274	14.3248	DDB_G0284165
EAL65425	-1.12033	8.37262	7.68081e-05	0.000663526	636.933	382.773	161.098	197.337	DDB_G0284169
EAL65435	-1.39832	4.58408	5.28429e-05	0.000473617	32.9592	37.1466	9.64803	10.374	DDB_G0284023
EAL65438	-1.42609	4.06068	0.000877528	0.00575205	27.7928	19.0816	5.85585	7.22898	DDB_G0284011
EAL65441	1.13208	5.82357	1.5383e-05	0.000148978	35.0583	45.9122	66.2673	68.3425	DDB_G0283907
EAL65445	-1.90025	4.8571	1.11858e-05	0.000110881	62.9069	29.368	9.89853	8.7984	DDB_G0283915
EAL65455	4.3899	2.66153	7.69231e-06	7.83267e-05	0.146375	0.625319	7.11652	9.44808	DDB_G0283935
EAL65456	0.885946	4.95033	0.00221116	0.0128657	23.8541	24.0996	33.8467	33.4959	DDB_G0283937
EAL65467	3.86087	2.20266	0.000979451	0.00632573	0.171368	0.459312	4.43977	5.42089	DDB_G0283959
EAL65468	5.2731	2.88155	2.41678e-07	3.09011e-06	0.312074	0.127594	8.79597	12.2087	DDB_G0283961
EAL65477	2.26958	5.02959	2.72292e-13	6.9455e-12	10.1703	15.4816	42.448	52.1067	DDB_G0283979
EAL65490	1.68639	9.58725	3.36944e-12	7.89668e-11	341.416	502.437	889.985	1163.38	DDB_G0284005
EAL65497	1.16353	4.23214	0.00158116	0.00959813	13.7973	10.9617	21.0457	21.2534	DDB_G0283765
EAL65498	1.21878	7.83859	1.99757e-08	2.92427e-07	148.27	169.283	299.111	260.304	DDB_G0283767
EAL65500	1.22484	4.38724	0.00055292	0.00381492	13.1348	13.9956	23.3619	24.9831	DDB_G0283771
EAL65513	-1.70088	3.87774	0.000311403	0.00230946	19.7685	22.4692	4.33021	5.3667	DDB_G0283797
EAL65516	0.77833	6.7956	0.000702748	0.00471972	88.3436	98.9065	120.999	122.414	DDB_G0283803
EAL65527	-0.93628	4.53282	0.00615129	0.031365	29.7276	32.157	12.486	11.9196	DDB_G0283825
EAL65534	-1.955	3.16077	0.00595951	0.0305879	11.7452	12.0853	2.30331	2.19476	DDB_G0283839
EAL65537	1.13865	4.90863	0.000112197	0.000930461	18.4742	23.2169	29.7403	40.0877	DDB_G0283845
EAL65538	-1.93537	3.53504	0.000761685	0.00506837	19.5819	13.2323	3.20517	3.13767	DDB_G0283847
EAL65562	-0.605592	8.92249	0.003946	0.0214063	576.579	761.293	327.102	337.23	DDB_G0283895
EAL65568	-0.711135	6.22752	0.00623596	0.0317167	100.402	104.213	53.2246	41.3474	DDB_G0283603
EAL65571	1.61634	11.8227	2.77904e-13	7.05304e-12	1713.03	2397.21	4457.3	5063.11	DDB_G0283609
EAL65572	1.057	9.95331	2.54584e-07	3.23466e-06	651.817	831.5	1105.07	1229.49	DDB_G0283611
EAL65581	-1.28699	6.38986	8.76313e-07	1.03286e-05	141.637	117.625	38.1571	42.4492	DDB_G0283629
EAL65586	-3.64342	3.61277	3.71303e-08	5.25285e-07	24.2558	15.4949	2.21249	0	DDB_G0283639
EAL65589	0.611226	8.35102	0.00599514	0.030728	245.392	349.419	349.518	336.41	DDB_G0283645
EAL65591	2.87334	4.53721	8.46913e-15	2.46532e-13	5.92508	6.58479	36.5164	34.3175	DDB_G0283649
EAL65597	1.00687	6.80006	1.15574e-05	0.000114117	84.6191	85.3402	126.921	132.253	DDB_G0283661
EAL65598	0.874646	4.53208	0.00679943	0.0338998	17.9399	17.3453	25.5715	23.6393	DDB_G0283663
EAL65601	-0.809443	10.3266	3.87187e-05	0.000354255	1919.26	1816.05	771.636	846.785	DDB_G0283669
EAL65602	-1.34364	4.37967	0.000483543	0.00341009	37.4065	21.8677	8.36837	9.2221	DDB_G0283671
EAL65604	4.62059	3.79159	9.6244e-14	2.55832e-12	0.798397	1.3256	19.2995	25.3861	DDB_G0283675
EAL65611	1.16515	6.68526	2.31392e-06	2.52954e-05	66.3122	79.9073	138.317	109.874	DDB_G0283689
EAL65612	6.30484	3.7239	7.54822e-15	2.2036e-13	0.274448	0.176387	15.719	28.1196	DDB_G0283691
EAL65613	-2.68865	5.21067	5.78489e-14	1.57502e-12	56.0983	74.8152	9.90876	5.27328	DDB_G0283693
EAL65620	-1.15199	5.63082	9.30981e-05	0.000788912	83.7055	62.1313	26.0485	23.6899	DDB_G0283707
EAL65622	7.28684	3.38263	3.01039e-11	6.25678e-10	0	0	11.0057	22.4406	DDB_G0283711
EAL65623	6.92391	3.09132	3.80732e-09	6.04682e-08	0	0	15.4506	10.508	DDB_G0283713
EAL65630	-1.43465	4.36668	0.000145829	0.00116077	33.848	25.7765	7.27123	9.30963	DDB_G0283727
EAL65635	-1.34588	5.59914	1.40197e-06	1.60924e-05	73.5212	74.4282	20.4667	23.5332	DDB_G0283737
EAL65637	-0.881088	10.514	0.000174816	0.00136673	2369.42	1953.28	1012.12	769.08	DDB_G0283741
EAL65647	-1.36472	10.3536	1.97214e-11	4.23842e-10	2136.23	2168.46	678.775	587.182	DDB_G0283539
EAL65652	1.44391	8.45691	3.39564e-09	5.44435e-08	220.682	214.868	528.041	368.987	DDB_G0283549
EAL65655	5.38558	8.34754	1.96329e-56	3.00473e-54	17.7214	17.5697	432.172	698.452	DDB_G0283555
EAL65663	1.20565	7.96077	1.10758e-08	1.67984e-07	158.018	189.905	309.562	297.796	DDB_G0283571
EAL65665	3.79352	8.57942	8.61854e-57	1.36025e-54	53.0498	66.7042	625.375	634.165	DDB_G0283575
EAL65676	-1.48831	4.84793	3.70533e-06	3.93147e-05	45.7937	40.9806	11.6653	11.6408	DDB_G0283597
EAL65685	0.737274	6.24615	0.00567653	0.0292544	76.0499	52.9203	76.8269	86.8619	DDB_G0283401
EAL65690	1.45486	5.03993	5.48992e-07	6.7001e-06	21.8672	17.6821	42.5648	39.9929	DDB_G0283411
EAL65694	-1.83215	4.27355	6.69824e-06	6.88991e-05	35.7175	22.9812	5.8452	6.49373	DDB_G0283419
EAL65695	6.80011	9.06806	1.10281e-72	3.01067e-70	14.6176	7.23603	723.435	1156.63	DDB_G0283421
EAL65699	0.918368	6.8856	0.00109104	0.00698393	71.8901	116.667	159.24	109.228	DDB_G0283429
EAL65712	1.11042	9.98467	1.68827e-08	2.50048e-07	674.579	802.491	1192.53	1220.77	DDB_G0283455
EAL65717	2.59374	3.98673	4.52956e-07	5.59329e-06	6.19153	3.44616	13.2521	32.0412	DDB_G0283465
EAL65718	-1.24644	6.44953	8.91911e-05	0.000760912	94.8626	175.66	50.9267	34.6672	DDB_G0283467
EAL65719	-1.65391	4.01954	0.000239391	0.00183189	16.0218	31.0305	7.09332	4.09058	DDB_G0283469
EAL65721	-1.65658	3.85048	0.000874901	0.00573855	28.1671	12.8074	4.09846	5.62253	DDB_G0283473
EAL65726	-1.42583	3.72877	0.00369705	0.0202956	17.1879	18.7436	5.29707	4.70299	DDB_G0283483
EAL65733	-1.20563	8.18166	5.0278e-09	7.89825e-08	435.692	478.477	149.916	150.17	DDB_G0283497
EAL65735	9.63047	7.48495	1.33048e-63	2.79983e-61	0	0.783569	244.936	398.054	DDB_G0283501
EAL65736	7.44439	6.77685	5.27201e-40	4.75469e-38	1.09511	1.60524	126.28	269.162	DDB_G0283503
EAL65737	5.80956	3.71963	1.09634e-11	2.43923e-10	0	0.739736	11.1541	32.2776	DDB_G0283505
EAL65738	4.8449	6.42643	4.95715e-38	4.00577e-36	6.46468	7.05212	119.088	181.917	DDB_G0283507
EAL65739	7.49949	3.56106	4.7623e-13	1.19069e-11	0	0	14.8623	23.9296	DDB_G0283509
EAL65740	4.33877	9.32931	6.8832e-67	1.65541e-64	65.7066	74.5784	957.132	1199.96	DDB_G0283511
EAL65741	2.37031	8.94634	1.73265e-26	9.26004e-25	203.005	165.799	710.807	739.547	DDB_G0283513
EAL65742	6.70868	9.13897	6.4152e-75	2.025e-72	11.3511	13.1874	753.174	1219.69	DDB_G0283515
EAL65744	5.61286	7.56021	2.3786e-37	1.8625e-35	9.6818	7.83661	211.047	452.84	DDB_G0283519
EAL65753	-1.48976	5.67391	1.70135e-06	1.90948e-05	94.6307	65.0008	24.4499	18.6218	DDB_G0283353
EAL65763	4.5674	5.78556	4.60314e-34	3.27439e-32	4.13993	6.25325	81.444	110.354	DDB_G0283373
EAL65768	5.03298	1.88379	0.00782426	0.0380199	0	0	3.58832	3.25362	DDB_G0283383
EAL65771	0.840004	4.61889	0.00622953	0.0317	18.0792	20.1441	26.3109	25.7127	DDB_G0283261
EAL65776	-2.212	3.26736	0.000551263	0.0038113	14.7133	12.2023	2.23687	1.99673	DDB_G0283271
EAL65777	-0.728032	6.89692	0.00257549	0.0146811	178.147	152.482	82.3698	69.0383	DDB_G0283273
EAL65778	-1.22303	4.21304	0.00267118	0.0151497	28.1996	22.867	8.83894	7.61694	DDB_G0283275
EAL65793	-2.08438	6.30269	4.45339e-14	1.21907e-12	125.587	149.527	25.3364	23.5954	DDB_G0283305
EAL65799	-2.91158	5.51638	2.15392e-17	7.40025e-16	74.0195	93.0097	9.20386	7.40942	DDB_G0283317
EAL65805	-1.95424	3.26916	0.00233323	0.0134521	14.0966	12.1131	2.95364	2.01225	DDB_G0283329
EAL65808	-3.04701	4.48671	9.01169e-12	2.01834e-10	31.19	46.408	3.77452	3.14979	DDB_G0283335
EAL65813	5.02312	10.3982	6.19153e-74	1.89517e-71	82.5018	103.387	1912.24	2677.71	DDB_G0283149
EAL65818	-2.12913	3.94499	9.31169e-06	9.28503e-05	23.6106	23.3415	3.46968	4.49815	DDB_G0283159
EAL65819	3.6466	6.01589	8.6561e-31	5.43076e-29	9.06904	13.4214	99.7677	116.149	DDB_G0283161
EAL65838	1.65306	5.03673	4.3296e-08	6.05725e-07	16.5692	19.2403	37.2038	48.6268	DDB_G0283199
EAL65865	0.670161	6.96325	0.00730369	0.036058	124.662	94.7617	144.554	120.768	DDB_G0283253
EAL65870	2.30811	5.94914	6.78722e-16	2.1284e-14	20.6837	27.7155	78.7222	103.8	DDB_G0283083
EAL65871	2.20775	6.51454	7.66014e-16	2.38812e-14	28.0537	48.0808	119.691	147.106	DDB_G0283083
EAL65877	-2.61567	7.72346	3.11257e-18	1.13913e-16	488.47	313.192	43.3586	56.3398	DDB_G0283095
EAL65880	-2.48064	3.75708	4.02151e-05	0.000365957	29.7175	11.9076	2.18555	3.31442	DDB_G0283101
EAL65890	-0.825646	6.59756	0.00131824	0.00823306	154.317	118.895	59.1609	57.9354	DDB_G0283121
EAL65893	-1.08076	5.52253	0.000338724	0.00249195	77.9865	54.8647	23.6917	23.9346	DDB_G0283127
EAL65899	-0.921463	6.36547	0.000222384	0.00171605	108.788	128.602	44.6105	50.2024	DDB_G0283139
EAL65927	1.32364	4.2561	0.000250771	0.00190597	10.7971	12.6436	23.1578	21.63	DDB_G0282967
EAL65940	-1.69505	6.19416	1.74064e-06	1.94924e-05	156.952	82.9392	22.0326	34.5042	DDB_G0282993
EAL65948	2.91173	3.36995	4.26953e-07	5.27864e-06	2.11531	2.63396	12.4101	16.0817	DDB_G0283009
EAL65954	-1.5125	5.83199	1.74101e-05	0.000167325	118.437	60.9431	21.6054	26.2919	DDB_G0283021
EAL65955	1.26231	4.69016	3.9794e-05	0.000362452	15.0811	18.4231	30.9744	30.2348	DDB_G0283023
EAL65962	1.05036	4.0547	0.008746	0.0419086	11.5582	11.1236	17.9447	17.8864	DDB_G0283037
EAL65987	1.85227	8.69823	1.18598e-16	3.92773e-15	184.184	233.064	504.592	636.905	DDB_G0282815
EAL65988	0.689151	7.31669	0.00196	0.0115778	146.38	132.689	158.035	183.856	DDB_G0282817
EAL65990	4.97445	4.55474	1.80423e-25	9.34592e-24	3.11064	0	40.878	39.7967	DDB_G0282821
EAL65996	5.67367	7.09342	2.86492e-59	5.16759e-57	5.77136	6.4034	212.878	269.428	DDB_G0282833
EAL66006	-0.602408	10.6521	0.00615584	0.0313707	2454.33	1972.89	1172.36	1043.83	DDB_G0282853
EAL66018	4.2059	2.10876	0.00195785	0.0115718	0.127902	0.243746	3.91301	5.04733	DDB_G0282877
EAL66020	1.01503	4.95482	0.00056645	0.00389497	24.3844	21.1185	37.6353	32.2809	DDB_G0282881
EAL66041	-0.880485	7.01893	0.00032199	0.00237924	174.4	200.488	88.9601	64.8987	DDB_G0282363
EAL66045	-2.40438	5.41828	1.10062e-07	1.49226e-06	105.019	42.9618	8.43437	12.8125	DDB_G0282371
EAL66049	-1.40385	10.297	7.95381e-12	1.79373e-10	2090.77	2077.22	642.414	550.826	DDB_G0282379
EAL66054	-1.82492	2.98926	0.0106686	0.0496607	8.52366	11.5633	2.23306	1.90895	DDB_G0282389
EAL66060	5.48709	2.11924	0.00195785	0.0115718	0	0	3.05125	6.40155	DDB_G0282401
EAL66063	2.4503	4.65444	2.34279e-12	5.52909e-11	7.85805	9.69457	30.7927	42.8795	DDB_G0282407
EAL66065	1.11955	3.93779	0.00917248	0.0435596	9.8707	10.1948	14.2242	19.0699	DDB_G0282411
EAL66071	-1.34703	9.05876	1.54207e-06	1.75016e-05	1082.19	643.769	265.389	252.453	DDB_G0282423
EAL66091	-1.20097	4.40049	0.00110434	0.00705561	28.6509	30.2066	10.1319	9.14882	DDB_G0282463
EAL66098	1.70841	5.45886	1.37607e-08	2.064e-07	18.0932	29.1909	47.4254	70.1277	DDB_G0282477
EAL66105	-1.70318	4.51777	3.89342e-06	4.11806e-05	29.2587	40.5656	8.01504	8.08619	DDB_G0282491
EAL66106	0.955889	6.28537	0.000127545	0.00103232	61.1153	60.0656	94.192	84.1415	DDB_G0282493
EAL66118	-1.26295	4.48914	0.00032676	0.00241096	34.6083	29.0517	11.0138	8.96404	DDB_G0282517
EAL66124	1.14629	4.42652	0.000656203	0.00443959	15.0303	13.9267	25.4046	23.4313	DDB_G0282529
EAL66135	9.24676	6.75068	7.58119e-58	1.23512e-55	0	0.560851	160.302	229.33	DDB_G0282551
EAL66137	-1.80921	3.65198	0.000436913	0.00311012	16.7944	18.8487	3.2327	4.32106	DDB_G0282555
EAL66152	5.98096	6.92904	1.36645e-41	1.38025e-39	2.33298	6.42955	153.419	280.235	DDB_G0282585
EAL66160	-1.06666	10.4037	3.78687e-06	4.00956e-05	1904	2297.32	876.679	636.956	DDB_G0282601
EAL66164	-1.17133	4.9625	0.000226117	0.00174086	37.6148	52.0937	15.5297	14.5128	DDB_G0282609
EAL66176	0.835912	4.73539	0.00678277	0.0338335	21.6023	20.1576	28.192	28.4685	DDB_G0282633
EAL66178	5.35585	2.0477	0.00195785	0.0115718	0	0	5.12576	3.48627	DDB_G0282637
EAL66188	-1.57108	5.22486	2.70795e-07	3.4277e-06	58.0475	58.4513	14.3246	15.2536	DDB_G0282657
EAL66201	-0.739789	6.64292	0.0018184	0.0108942	138.796	138.39	63.0062	62.7603	DDB_G0282683
EAL66217	1.82784	6.48155	4.31508e-13	1.08155e-11	40.2188	51.1034	126.864	119.002	DDB_G0282715
EAL66231	0.740711	5.47308	0.00653092	0.0327838	38.7512	35.6952	47.1821	47.2837	DDB_G0282743
EAL66238	-1.04582	10.0864	6.27618e-06	6.46895e-05	1915.85	1414.94	618.591	609.771	DDB_G0282757
EAL66243	0.697622	5.60821	0.00926694	0.0439462	39.3327	44.2334	54.3188	48.4598	DDB_G0282767
EAL66269	1.26755	9.74558	1.11097e-10	2.15806e-09	543.575	616.727	1073.06	1041.53	DDB_G0282295
EAL66275	4.71683	2.20466	0.000979451	0.00632573	0	0.24165	4.38572	5.8833	DDB_G0282307
EAL66278	-1.34513	6.31855	2.13529e-07	2.76875e-06	123.469	125.849	40.9596	33.2627	DDB_G0282313
EAL66285	5.24038	1.98686	0.00391381	0.0212545	0	0	3.55991	4.37314	DDB_G0282327
EAL66300	0.6552	6.00182	0.0104725	0.0488544	50.6799	61.9612	64.009	70.461	DDB_G0282189
EAL66310	1.40995	6.75817	5.40075e-09	8.45782e-08	64.2021	72.5982	122.557	153.424	DDB_G0282209
EAL66311	1.24897	4.32807	0.000381055	0.00276511	12.3798	13.2697	20.9849	25.5119	DDB_G0282211
EAL66321	-1.40885	7.20932	1.83891e-06	2.04832e-05	263.14	212.743	45.743	90.8373	DDB_G0282231
EAL66327	-1.19178	6.01293	0.000548528	0.00379759	129.136	64.1321	31.1842	33.3489	DDB_G0282243
EAL66328	2.80392	3.64386	1.4484e-07	1.93012e-06	2.8863	3.54331	16.4524	18.8651	DDB_G0282245
EAL66329	0.975624	6.55962	0.000124036	0.00100552	56.4106	89.8128	110.976	106.34	DDB_G0282247
EAL66334	1.31599	4.84921	1.3616e-05	0.000133013	20.2633	16.4775	36.2008	33.4511	DDB_G0282257
EAL66338	2.11923	3.40869	7.06585e-05	0.000615277	4.09684	3.7587	13.2427	13.3433	DDB_G0282265
EAL66339	-1.70898	4.86058	3.5479e-07	4.4189e-06	40.2866	50.3472	10.5108	10.3437	DDB_G0282267
EAL66363	-3.0111	2.40096	0.00636325	0.0321698	7.58581	4.83549	0.470502	0.508355	DDB_G0282167
EAL66369	1.08091	4.3538	0.00249314	0.01426	9.92934	18.3042	22.3499	23.1516	DDB_G0282179
EAL66410	2.18557	5.78393	2.75946e-11	5.79487e-10	27.3076	18.6514	58.7184	101.238	DDB_G0281977
EAL66418	1.47179	7.72894	1.04098e-08	1.58835e-07	94.7545	166.609	273.112	273.583	DDB_G0281993
EAL66420	2.20689	8.47625	2.13804e-24	1.05348e-22	155.252	137.996	501.926	526.865	DDB_G0281997
EAL66424	1.19951	4.89726	5.74452e-05	0.000511237	21.01	19.1678	37.8031	32.4052	DDB_G0282005
EAL66425	-1.37932	6.37885	1.47244e-07	1.95957e-06	139.944	121.674	37.1946	39.0391	DDB_G0282007
EAL66426	1.63645	6.03255	8.17004e-10	1.41311e-08	33.1039	40.519	94.3847	79.2612	DDB_G0282009
EAL66427	-1.82587	3.73882	0.000394089	0.00284742	18.9169	19.4374	3.71209	4.33211	DDB_G0282011
EAL66432	3.26754	4.58605	8.32475e-18	2.9299e-16	4.96428	5.20678	34.1672	41.9235	DDB_G0282021
EAL66438	1.10665	4.73476	0.000264971	0.00200485	19.6653	17.4852	31.872	29.0062	DDB_G0282033
EAL66440	3.33688	3.54097	1.08204e-08	1.64852e-07	3.5618	0.634027	16.5146	17.5776	DDB_G0282037
EAL66452	-1.92569	6.1938	1.48164e-07	1.96294e-06	166.56	80.8934	24.503	25.1456	DDB_G0282061
EAL66454	1.80204	5.75674	2.14621e-10	4.04456e-09	21.6143	34.0844	63.0566	84.5731	DDB_G0282065
EAL66455	-0.7835	5.39864	0.0103538	0.0483961	66.7447	47.1736	26.0491	24.1348	DDB_G0282067
EAL66460	-0.851714	6.65845	0.00512504	0.0267812	182.62	103.575	60.6065	60.3323	DDB_G0282077
EAL66470	-1.83855	6.55445	1.8536e-09	3.08455e-08	193.354	124.684	36.6353	30.9409	DDB_G0281821
EAL66481	-1.40602	4.64197	0.000488223	0.00343661	47.8092	25.3105	7.15417	13.724	DDB_G0281843
EAL66489	-1.38688	3.7541	0.0066732	0.0333528	17.6271	18.8216	6.67179	3.75771	DDB_G0281859
EAL66494	-2.2402	5.01107	3.30723e-05	0.000304802	81.2183	26.2246	5.07456	12.2447	DDB_G0281869
EAL66497	1.508	4.25235	6.03286e-05	0.000532208	9.9092	11.4913	23.125	23.3999	DDB_G0281875
EAL66499	5.22634	3.51441	1.89667e-12	4.53557e-11	1.00445	0	15.8665	20.485	DDB_G0281879
EAL66516	-0.769908	6.29909	0.00289877	0.0163395	116.868	101.238	46.6203	50.4219	DDB_G0281913
EAL66518	1.85728	5.36034	1.38074e-10	2.6515e-09	19.3647	21.3658	60.4673	51.8796	DDB_G0281917
EAL66544	-0.862895	9.85167	9.0979e-05	0.000773551	1419.92	1298.37	635.249	497.643	DDB_G0281565
EAL66553	-3.44198	7.29458	4.05337e-26	2.13245e-24	239.787	392.108	26.8617	16.7039	DDB_G0281583
EAL66557	-0.959037	6.37767	0.000412099	0.00295851	129.084	111.702	56.5691	37.2422	DDB_G0281591
EAL66564	0.824057	7.55789	0.000297887	0.00221736	157.467	154.555	178.846	240.946	DDB_G0281605
EAL66579	2.48708	3.44812	7.57039e-06	7.72409e-05	3.40605	3.17724	15.3338	13.6304	DDB_G0281635
EAL66589	-1.03081	4.82297	0.00145226	0.00897206	35.4387	43.1633	14.5278	14.5128	DDB_G0281655
EAL66591	-1.2493	4.36545	0.000935262	0.00608704	30.3103	27.456	8.6725	9.61837	DDB_G0281659
EAL66592	0.83249	7.28783	0.000152013	0.00120525	117.849	140.334	177.556	170.52	DDB_G0281661
EAL66593	-1.17047	4.38219	0.00264523	0.0150278	36.6727	20.934	8.49356	10.8101	DDB_G0281663
EAL66598	2.03342	5.24179	4.42513e-12	1.02284e-10	16.1161	17.9334	53.2518	53.0371	DDB_G0281673
EAL66599	-1.64937	4.12385	0.000137778	0.00110365	19.4954	31.5589	6.39893	5.78791	DDB_G0281675
EAL66607	0.790443	5.04059	0.00502781	0.0263003	25.5591	27.7648	34.8341	35.2156	DDB_G0281691
EAL66612	-1.64952	8.71177	6.14222e-09	9.545e-08	877.344	551.205	148.648	199.305	DDB_G0281701
EAL66629	1.39084	4.66048	1.24283e-05	0.000122237	14.2241	16.6339	27.3792	34.2957	DDB_G0281735
EAL66631	1.06566	4.68185	0.000696219	0.0046821	17.3745	19.0119	28.1594	29.7952	DDB_G0281739
EAL66638	-1.77407	5.31348	3.03467e-09	4.93611e-08	61.1689	66.9764	15.1335	13.101	DDB_G0281753
EAL66646	2.17809	4.60085	6.04468e-11	1.21935e-09	8.45256	11.2004	36.6447	31.5179	DDB_G0281769
EAL66647	6.36408	4.22884	1.92785e-21	8.42998e-20	0.21093	0.546648	31.054	33.7793	DDB_G0281771
EAL66651	-1.54336	6.19225	1.00846e-08	1.54341e-07	108.173	127.435	33.5245	27.5004	DDB_G0281779
EAL66652	-1.93202	4.97629	1.12552e-08	1.70448e-07	55.583	46.0387	10.8799	9.15806	DDB_G0281781
EAL66658	-1.3181	5.67607	2.5836e-06	2.80914e-05	80.7673	74.8861	22.8523	24.3747	DDB_G0281793
EAL66673	2.09243	4.6356	2.97558e-10	5.49476e-09	11.124	10.0177	32.5719	36.4621	DDB_G0281383
EAL66675	0.896308	6.33945	0.000363661	0.00265415	53.5668	75.9657	91.2012	91.2843	DDB_G0281387
EAL66676	4.36485	4.73666	1.84463e-25	9.50644e-24	2.31478	3.20638	40.352	50.0912	DDB_G0281389
EAL66683	-0.714353	7.68871	0.00607522	0.0309928	285.52	292.284	165.455	100.691	DDB_G0281403
EAL66687	-1.88693	5.03682	2.14624e-08	3.12831e-07	43.6824	62.3289	9.70974	11.8316	DDB_G0281411
EAL66690	-1.36249	4.7343	5.82969e-05	0.000517215	32.3427	45.829	10.6352	12.2663	DDB_G0281417
EAL66699	-1.11281	4.14335	0.00724367	0.0357791	22.7996	24.6214	9.31847	7.18305	DDB_G0281435
EAL66701	-2.31025	4.94714	1.63508e-06	1.84535e-05	74.4715	28.7891	7.64448	8.1169	DDB_G0281439
EAL66705	-1.22024	4.5434	0.000645576	0.00438237	32.7213	33.1745	10.3952	10.9164	DDB_G0281447
EAL66716	-1.69941	12.9433	4.61423e-16	1.47495e-14	13666.5	13946.9	3504.8	2932.69	DDB_G0281469
EAL66724	1.18729	3.86562	0.00465627	0.0245989	6.94407	11.436	15.5985	16.397	DDB_G0281485
EAL66728	5.67831	7.53153	6.02712e-70	1.56102e-67	7.05922	9.4009	302.091	347.701	DDB_G0281493
EAL66730	1.88454	3.4209	0.000316544	0.00234242	3.81597	5.20659	10.738	15.0898	DDB_G0281497
EAL66735	8.33388	5.87045	4.72152e-38	3.87524e-36	0.232125	0.352293	77.3699	135.455	DDB_G0281507
EAL66748	-0.90567	5.5423	0.00106255	0.00682747	62.2204	68.1366	25.0808	27.5471	DDB_G0281533
EAL66749	-1.07739	4.59438	0.00119954	0.00759181	32.8815	33.8328	10.0549	13.7913	DDB_G0281535
EAL66754	0.656818	9.02787	0.00157726	0.00959813	406.66	525.955	572.819	538.102	DDB_G0281337
EAL66755	4.94861	6.15817	8.48239e-40	7.51584e-38	5.35115	5.07804	107.555	143.314	DDB_G0281339
EAL66758	-0.993047	5.27954	0.00179205	0.0107753	41.7618	67.976	24.2189	17.3192	DDB_G0281345
EAL66781	-1.30323	7.02269	1.02583e-07	1.39837e-06	179.525	231.202	68.588	57.0346	DDB_G0280969
EAL66784	0.957766	9.63482	1.16993e-06	1.35833e-05	570.36	673.623	915.212	913.104	DDB_G0280975
EAL66786	2.78088	5.79938	6.21268e-21	2.61476e-19	15.7218	17.3394	77.8657	95.7006	DDB_G0280979
EAL66793	0.822811	5.13393	0.0035554	0.0195925	29.1482	27.1595	35.7195	39.9589	DDB_G0280993
EAL66796	8.11474	4.10223	2.53192e-19	9.91277e-18	0	0	22.4883	37.0576	DDB_G0280999
EAL66797	8.31976	5.12052	7.47062e-30	4.57338e-28	0	0.235186	46.6812	79.1642	DDB_G0281001
EAL66798	5.04008	1.88714	0.00782426	0.0380199	0	0	3.12937	3.74736	DDB_G0281003
EAL66799	6.59066	2.83746	2.41678e-07	3.09011e-06	0	0	8.12481	12.4356	DDB_G0281005
EAL66800	8.12159	4.10922	6.05967e-20	2.40979e-18	0	0	31.9528	27.8674	DDB_G0281007
EAL66802	8.57812	4.53162	1.38548e-23	6.47902e-22	0	0	30.5403	51.7196	DDB_G0281011
EAL66803	7.67608	3.71301	1.50585e-14	4.29678e-13	0	0	19.6667	24.2042	DDB_G0281013
EAL66804	5.53584	2.14673	0.000979451	0.00632573	0	0	3.52269	6.26241	DDB_G0281015
EAL66805	8.42772	4.38997	1.95909e-24	9.74817e-23	0	0	32.1177	41.896	DDB_G0281017
EAL66806	8.95048	4.88557	1.36957e-33	9.54072e-32	0	0	49.9878	56.4478	DDB_G0281019
EAL66807	3.11904	2.52544	0.000521361	0.00364448	0.500414	1.27175	7.50013	5.82549	DDB_G0281021
EAL66816	5.19717	4.6636	3.50359e-25	1.78736e-23	0.988746	1.89621	35.2421	52.705	DDB_G0281039
EAL66821	-0.53495	7.86449	0.0100499	0.0471062	291.861	332.722	161.702	164.618	DDB_G0281049
EAL66829	-1.52424	3.67382	0.00291815	0.0164213	20.0624	14.7862	4.67864	4.36271	DDB_G0281065
EAL66830	-1.22605	8.2445	2.87558e-05	0.000267214	587.812	364.945	125.411	186.027	DDB_G0281067
EAL66832	-2.72419	4.54888	2.62573e-11	5.52552e-10	43.2281	36.2231	5.1326	3.79687	DDB_G0281071
EAL66838	3.83734	2.42684	0.000122668	0.000995238	0.452153	0.452819	4.62871	8.04037	DDB_G0281083
EAL66843	-0.651466	12.6873	0.00706236	0.0350034	9527.23	8935.05	5297.19	3599.75	DDB_G0281093
EAL66846	0.724527	6.23473	0.00505482	0.0264279	71.2543	57.5062	73.0266	88.7985	DDB_G0281099
EAL66849	-1.51915	3.99909	0.000545176	0.00377956	18.465	26.9019	5.63407	6.22072	DDB_G0281105
EAL66855	2.58662	4.31922	5.5833e-11	1.13247e-09	6.62325	5.94514	34.0874	24.2066	DDB_G0281117
EAL66862	1.85669	4.07011	7.91816e-06	8.01416e-05	9.15732	6.40159	22.3953	20.8754	DDB_G0281131
EAL66864	1.0873	5.57114	0.000155103	0.0012244	34.1852	34.7435	65.9119	45.1991	DDB_G0281135
EAL66868	1.09426	6.13003	2.00231e-05	0.000190445	43.613	58.7424	80.2232	85.4062	DDB_G0281143
EAL66873	-1.44365	3.97862	0.00151953	0.00932488	22.5275	21.5439	6.12306	6.01962	DDB_G0281153
EAL66877	3.0858	6.66509	5.36244e-29	3.20509e-27	19.3149	31.0027	153.311	171.636	DDB_G0281161
EAL66881	2.00636	14.1038	2.92626e-21	1.2578e-19	6983.39	9182.02	24536.9	24522.5	DDB_G0281169
EAL66883	3.4838	10.6001	4.66555e-34	3.29557e-32	215.488	375.1	2169.07	2817.15	DDB_G0281173
EAL66889	-1.53667	3.41178	0.0091028	0.043249	14.2728	13.7755	3.45036	3.7351	DDB_G0281185
EAL66891	6.64997	2.88142	1.20988e-07	1.63164e-06	0	0	8.50472	12.9276	DDB_G0281189
EAL66894	5.33877	2.03813	0.00391381	0.0212545	0	0	1.27347	7.23479	DDB_G0281195
EAL66895	1.98274	2.81377	0.0072287	0.0357401	2.89906	2.00252	4.24436	11.0743	DDB_G0281197
EAL66906	1.09384	4.98628	0.000168886	0.00132344	22.6661	22.3288	37.8478	35.1784	DDB_G0281219
EAL66933	4.41288	3.68531	1.75034e-11	3.81862e-10	0.53145	1.72084	12.6525	28.1185	DDB_G0281273
EAL66942	-1.38062	5.5716	9.78819e-07	1.14301e-05	71.417	74.458	23.546	18.7686	DDB_G0281291
EAL66943	0.872247	6.99158	0.000104051	0.00087439	101.472	104.671	135.798	150.527	DDB_G0281293
EAL66944	9.95043	7.4896	6.5292e-81	2.35541e-78	0.319016	0.255543	343.334	299.914	DDB_G0281295
EAL66954	-1.05265	4.92679	0.000722054	0.00484294	37.919	47.4135	17.1884	13.8645	DDB_G0281315
EAL66965	8.19624	5.61241	8.94769e-35	6.5022e-33	0.287536	0.228942	110.731	66.6179	DDB_G0280847
EAL66969	1.76178	3.80366	9.21066e-05	0.000781166	6.11187	7.11534	16.9738	17.5355	DDB_G0280855
EAL66970	1.6335	4.28658	8.45889e-06	8.51877e-05	8.73081	11.9205	24.1825	24.8287	DDB_G0280857
EAL66977	6.9487	3.84373	4.7679e-16	1.51926e-14	0	0.235186	28.6867	19.7422	DDB_G0280871
EAL66978	6.89655	3.07023	7.60322e-09	1.17973e-07	0	0	17.573	7.89375	DDB_G0280873
EAL66984	-0.827065	5.1267	0.00485617	0.025588	45.8862	48.5021	20.9357	19.2879	DDB_G0280885
EAL66994	0.904838	5.83929	0.000409161	0.00294159	44.9265	45.4534	61.4204	67.0675	DDB_G0280905
EAL66996	0.789237	6.67688	0.000755441	0.00503677	84.0358	87.3806	115.843	108.756	DDB_G0280909
EAL66997	3.65855	6.5842	9.36534e-29	5.53212e-27	16.6521	16.4331	124.151	195.848	DDB_G0280911
EAL67001	2.08369	10.2286	9.22775e-20	3.641e-18	474.053	582.933	1436.06	1960.14	DDB_G0280919
EAL67003	1.08133	7.98812	6.59391e-07	7.87294e-06	162.42	213.804	309.1	292.705	DDB_G0280923
EAL67004	9.30523	5.23149	1.46235e-32	9.91355e-31	0	0	52.5987	83.7848	DDB_G0280925
EAL67005	8.99939	4.93277	1.31244e-34	9.46928e-33	0	0	52.3105	57.8013	DDB_G0280927
EAL67006	8.50862	4.46602	6.25762e-26	3.27504e-24	0	0	39.5405	38.7533	DDB_G0280929
EAL67007	8.61972	5.41321	1.68018e-40	1.55702e-38	0	0.235186	79.243	75.4042	DDB_G0280931
EAL67008	10.4971	6.42241	2.20597e-58	3.65288e-56	0	0	149.689	161.715	DDB_G0280933
EAL67009	1.00422	7.00572	8.16056e-05	0.000700933	78.8669	118.323	166.122	132.417	DDB_G0280935
EAL67013	1.23921	4.532	0.000135001	0.00108484	13.3679	16.7197	23.7609	30.3609	DDB_G0280943
EAL67016	7.03967	4.43122	4.94001e-25	2.49495e-23	0.267192	0.21113	39.4406	36.3976	DDB_G0280949
EAL67017	8.20422	4.18424	3.84152e-21	1.6442e-19	0	0	31.2413	32.1185	DDB_G0280951
EAL67018	4.36357	4.6571	2.39138e-24	1.16692e-22	2.52697	2.66931	44.5652	40.7226	DDB_G0280953
EAL67021	-1.09528	4.30333	0.00567119	0.0292418	30.0733	23.4253	10.3687	8.49341	DDB_G0280819
EAL67023	-1.56113	9.83097	8.9735e-12	2.01425e-10	1622.66	1472.15	452.565	342.26	DDB_G0280823
EAL67025	1.02201	5.18157	0.000425891	0.00304669	29.7244	23.7997	39.3711	43.2884	DDB_G0280827
EAL67028	-0.956627	7.5384	0.000104225	0.000874934	218.389	334.465	106.603	108.192	DDB_G0280833
EAL67035	-0.828046	11.7719	0.000425882	0.00304669	5219.17	5025.16	2567.41	1799.92	DDB_G0280755
EAL67037	-1.95954	3.87646	3.9323e-05	0.000359133	25.8892	17.6681	4.18414	4.14316	DDB_G0280759
EAL67047	-2.90996	5.14548	5.05176e-13	1.25995e-11	77.2335	49.0388	5.51897	7.07874	DDB_G0280779
EAL67069	0.713951	5.97337	0.00500687	0.0262231	50.1521	57.6046	68.551	65.4393	DDB_G0280535
EAL67070	8.29624	6.62431	1.61654e-57	2.59185e-55	0.74281	0.468698	151.154	205.601	DDB_G0280537
EAL67075	0.959084	6.70788	0.000314343	0.00232955	65.9185	97.4639	138.951	100.778	DDB_G0280547
EAL67077	1.32048	4.51274	7.67262e-05	0.000663526	14.5621	13.9868	22.7575	31.6017	DDB_G0280551
EAL67081	3.94005	4.98492	8.56513e-24	4.08096e-22	3.32497	5.53803	44.7135	61.5168	DDB_G0280559
EAL67082	1.75132	5.14476	1.83947e-09	3.07115e-08	15.7234	21.132	45.7413	48.7742	DDB_G0280561
EAL67100	1.89437	5.57334	3.09134e-10	5.69811e-09	25.3577	21.0831	52.9312	78.7946	DDB_G0280597
EAL67102	1.64159	9.12895	1.7071e-11	3.73234e-10	253.486	375.908	639.467	845.455	DDB_G0280601
EAL67103	-1.93908	4.41367	6.42179e-07	7.68991e-06	26.8475	39.6142	7.30758	5.66769	DDB_G0280603
EAL67106	-1.50702	8.25069	6.48806e-13	1.60234e-11	500.448	514.174	138.62	131.78	DDB_G0280609
EAL67115	2.80769	2.29686	0.00636325	0.0321698	0.619513	1.03778	4.67344	5.41417	DDB_G0280627
EAL67123	1.32292	5.21212	3.61998e-06	3.85711e-05	17.6836	30.1649	45.5448	45.3875	DDB_G0280643
EAL67144	1.40376	5.20698	5.69176e-07	6.9268e-06	21.9938	23.8125	43.3224	48.894	DDB_G0280685
EAL67148	1.03139	6.61125	1.45066e-05	0.000141303	72.3523	75.0119	117.766	110.675	DDB_G0280693
EAL67155	3.26017	5.08805	2.46729e-21	1.06504e-19	5.70995	9.1197	57.6013	51.87	DDB_G0280707
EAL67168	0.687995	5.85701	0.00855034	0.0410295	53.3754	46.6984	67.2927	55.0691	DDB_G0280733
EAL67190	-0.72346	5.37592	0.00950359	0.0448998	54.6394	56.1084	23.7748	26.9853	DDB_G0280423
EAL67191	1.94323	3.24372	0.000886226	0.00579402	3.47921	4.00955	10.1642	12.2747	DDB_G0280425
EAL67197	2.11614	4.98648	6.52819e-12	1.48852e-10	10.5822	16.4775	44.7298	44.8671	DDB_G0280437
EAL67198	0.666228	10.3234	0.000928898	0.00604951	1197.77	1071.64	1394.92	1339.53	DDB_G0280439
EAL67209	1.27866	4.91093	1.40696e-05	0.000137179	18.406	20.7492	34.8613	37.4377	DDB_G0280461
EAL67218	-1.13402	4.57961	0.000752281	0.00501901	33.1491	33.53	10.235	12.6728	DDB_G0280479
EAL67224	1.47337	5.60244	4.76614e-08	6.62211e-07	26.4758	32.3927	58.5708	65.6586	DDB_G0280491
EAL67227	3.04687	3.18395	8.55724e-06	8.59212e-05	1.31602	2.36438	12.4276	12.1885	DDB_G0280495
EAL67238	2.6858	3.41244	1.9817e-06	2.19246e-05	1.34596	4.32305	15.397	13.4178	DDB_G0280517
EAL67245	0.708949	6.96722	0.00305953	0.017131	114.872	102.014	148.807	120.128	DDB_G0280037
EAL67248	0.6668	7.49075	0.00208387	0.0122166	144.363	174.586	196.865	186.293	DDB_G0280043
EAL67249	2.05723	6.86868	3.90845e-15	1.16116e-13	63.6162	41.4475	160.109	173.22	DDB_G0280045
EAL67250	0.950135	5.48812	0.000429393	0.00306523	29.9985	39.0461	48.6063	52.6264	DDB_G0280047
EAL67251	0.769263	6.32521	0.00193489	0.0115034	62.8495	72.2713	94.0093	80.4329	DDB_G0280049
EAL67252	1.77033	9.44745	2.67062e-16	8.7019e-15	311.208	420.843	960.435	926.015	DDB_G0280051
EAL67253	1.47947	7.99848	1.14358e-11	2.53875e-10	134.793	177.908	330.47	329.073	DDB_G0280053
EAL67255	-2.64186	7.26095	2.02073e-24	1.00056e-22	272.246	308.791	41.4848	28.7508	DDB_G0280057
EAL67257	1.02254	10.2342	1.55389e-06	1.75765e-05	775.611	1057.01	1440	1370.5	DDB_G0280061
EAL67261	1.18642	4.43549	0.000464157	0.00328651	12.4255	16.2178	26.5029	23.1747	DDB_G0280069
EAL67269	9.93855	10.089	2.7745e-102	1.40126e-99	2.51587	2.32543	1439.76	2385.1	DDB_G0280085
EAL67278	0.672098	6.19247	0.00705644	0.0349912	62.2759	65.6602	73.4902	81.1743	DDB_G0280103
EAL67281	-1.44348	3.91956	0.00179442	0.0107753	19.404	22.6486	7.06565	4.51571	DDB_G0280109
EAL67285	-2.64749	2.62668	0.00419607	0.022521	10.0308	5.32975	0.77469	0.902061	DDB_G0280117
EAL67306	-1.62293	3.8408	0.000728338	0.00487861	21.4556	19.0759	4.33641	5.49114	DDB_G0280159
EAL67312	-1.15804	7.18255	1.47032e-06	1.68196e-05	245.424	199.946	72.2669	79.3687	DDB_G0280171
EAL67317	1.51213	6.81792	3.10514e-10	5.71313e-09	59.5181	76.2294	153.183	140.05	DDB_G0280181
EAL67326	6.99265	6.3461	1.45544e-56	2.26176e-54	0.970792	1.78505	149.093	143.971	DDB_G0280199
EAL67327	1.92419	5.33408	4.44422e-11	9.0689e-10	20.0077	18.5546	60.1786	51.319	DDB_G0280201
EAL67335	3.77986	3.05902	4.24022e-07	5.24883e-06	0	1.97654	7.5616	15.7589	DDB_G0280217
EAL67339	0.975699	12.0752	3.75053e-06	3.97525e-05	3166.82	3518.84	5501.9	4438.54	DDB_G0280225
EAL67341	-1.69544	11.5327	3.77206e-15	1.12727e-13	5088.81	5277.76	1348.37	1073.65	DDB_G0280229
EAL67344	-1.50391	5.65939	1.25124e-07	1.68069e-06	77.0927	81.6927	20.8073	21.4833	DDB_G0280235
EAL67349	4.02521	2.33904	0.000245165	0.00186899	0.521378	0.154262	4.75131	6.87991	DDB_G0280245
EAL67360	0.766531	6.17927	0.00290849	0.0163852	54.3021	67.8041	84.7666	72.5058	DDB_G0280267
EAL67363	5.37073	3.22277	9.54845e-10	1.6292e-08	0.208551	0.424221	12.3307	16.2149	DDB_G0294499
EAL67366	-1.65825	9.84191	1.55257e-06	1.75765e-05	2168.43	973.118	372.289	390.76	DDB_G0280279
EAL67376	-1.46571	3.78066	0.00166279	0.0100394	19.7771	17.9302	5.19488	5.01407	DDB_G0280299
EAL67383	-0.745705	8.57543	0.000417858	0.00299559	538.649	546.333	268.4	221.53	DDB_G0280313
EAL67386	0.951497	4.77387	0.00167731	0.010115	21.5173	19.4122	29.9351	30.2544	DDB_G0280319
EAL67390	-1.87668	6.09298	6.30835e-10	1.10243e-08	133.985	95.2649	24.8905	22.4395	DDB_G0280327
EAL67397	3.95344	5.88707	2.00144e-27	1.10473e-25	8.69937	8.10479	78.3676	122.505	DDB_G0280341
EAL67409	-1.39974	4.97034	6.27519e-06	6.46895e-05	45.56	48.2745	12.1249	14.6941	DDB_G0280365
EAL67426	-0.848509	5.11805	0.0055067	0.0285101	54.5569	39.5006	20.0759	19.4816	DDB_G0279909
EAL67427	-1.41655	6.65882	8.60445e-09	1.3249e-07	155.404	167.17	49.259	42.1182	DDB_G0279911
EAL67441	-0.65403	8.54184	0.0029407	0.0165298	565.821	466.601	261.421	236.985	DDB_G0279939
EAL67443	1.1441	4.04895	0.00384837	0.0210121	11.1547	10.5079	17.6343	18.9098	DDB_G0279943
EAL67444	-1.83847	3.46062	0.00189617	0.0112798	13.7299	16.7588	2.53961	3.76591	DDB_G0279945
EAL67447	1.04022	8.98322	2.09863e-06	2.31655e-05	318.12	446.44	612.151	574.725	DDB_G0279951
EAL67450	-5.08956	3.6046	2.93365e-09	4.78721e-08	18.883	22.2092	0.453567	0.251798	DDB_G0279957
EAL67453	-0.956283	6.6823	7.77142e-05	0.000670359	136.005	164.151	54.6355	62.3834	DDB_G0279963
EAL67454	0.807944	5.12556	0.00432932	0.02315	27.1528	29.1794	39.2842	35.6025	DDB_G0279965
EAL67458	1.76589	7.44664	8.29777e-11	1.63485e-09	114.523	68.3293	247.194	226.978	DDB_G0279973
EAL67470	-1.13966	9.51904	2.5184e-08	3.63925e-07	1205.01	1090.52	405.246	385.529	DDB_G0279997
EAL67478	1.75652	3.0337	0.00940329	0.0445092	2.24173	4.59242	11.0265	6.98582	DDB_G0280013
EAL67481	4.11038	7.24423	7.00785e-50	8.73905e-48	17.1265	21.8185	252.51	260.455	DDB_G0280019
EAL67512	-1.7752	4.62189	2.06194e-05	0.000195748	50.8039	25.232	8.60518	8.15692	DDB_G0279797
EAL67521	-1.58477	7.48097	4.04291e-11	8.30028e-10	274.914	322.317	86.4801	63.8696	DDB_G0279815
EAL67532	-0.666398	5.95397	0.0098393	0.0462614	81.0355	85.2388	42.0987	37.1925	DDB_G0279837
EAL67557	1.76648	4.08624	7.91816e-06	8.01416e-05	9.40952	7.1068	20.7508	22.353	DDB_G0279755
EAL67572	-1.87692	4.59674	1.31655e-07	1.76139e-06	33.0667	42.8122	8.36969	7.12953	DDB_G0279785
EAL67577	0.668961	9.57971	0.000864992	0.00568464	616.257	742.963	846.301	787.672	DDB_G0279605
EAL67580	-2.17356	3.05299	0.00410118	0.0220939	13.9339	8.2056	1.46713	2.08434	DDB_G0279611
EAL67581	-1.86203	3.40179	0.00133127	0.00829843	19.6748	9.36427	2.77843	3.11949	DDB_G0279613
EAL67582	2.71741	6.26285	3.01969e-20	1.22991e-18	16.5713	31.0702	130.284	107.512	DDB_G0279615
EAL67591	-0.758846	5.5545	0.00515312	0.0269045	58.5848	68.7364	29.7321	27.1574	DDB_G0279633
EAL67608	0.957013	10.9879	9.4339e-07	1.10547e-05	1532.55	1640.38	2421.65	2242.45	DDB_G0279667
EAL67618	0.957595	7.18198	0.000321	0.00237366	81.2596	146.81	171.39	162.456	DDB_G0279687
EAL67622	1.49794	6.1305	3.00816e-08	4.30999e-07	48.557	35.6819	81.6186	99.6263	DDB_G0279695
EAL67627	0.989088	8.90209	1.30515e-05	0.000127869	312.861	426.737	485.649	625.2	DDB_G0279705
EAL67629	1.7178	4.35741	1.46392e-06	1.67654e-05	10.6084	10.2681	31.0585	21.476	DDB_G0279709
EAL67630	2.60577	5.45264	3.28843e-16	1.06805e-14	15.7693	12.8959	76.9034	56.3566	DDB_G0279711
EAL67631	0.793295	9.41421	8.2396e-05	0.000706521	522.395	626.498	700.598	807.181	DDB_G0279713
EAL67633	1.42531	5.386	6.22346e-07	7.47481e-06	30.7378	20.7525	50.0296	55.2965	DDB_G0279717
EAL67634	1.97151	4.51991	1.44993e-08	2.16015e-07	8.45869	12.2426	28.9497	33.2067	DDB_G0279719
EAL67635	0.59001	6.92002	0.00942203	0.0445561	113.921	106.406	122.188	129.587	DDB_G0279721
EAL67642	0.605384	9.60528	0.00294968	0.0165665	712.589	704.481	876.553	756.992	DDB_G0279407
EAL67644	1.26069	8.5376	1.68263e-08	2.49578e-07	281.461	221.069	434.853	481.702	DDB_G0279411
EAL67645	0.612019	7.4757	0.00832862	0.0400798	132.118	191.298	193.639	179.597	DDB_G0279413
EAL67653	-1.42209	4.4486	0.000154191	0.00121964	29.6791	33.7678	8.76071	9.04742	DDB_G0279429
EAL67654	1.96624	3.07657	0.00152512	0.00933658	2.28765	4.0706	8.94947	10.5058	DDB_G0279431
EAL67658	-1.35547	6.83194	1.37723e-08	2.064e-07	180.872	180.106	49.9195	56.9684	DDB_G0279439
EAL67666	5.50016	4.01116	4.7592e-18	1.71688e-16	0.511609	0.792174	19.9504	34.3219	DDB_G0279455
EAL67668	1.23924	4.35291	0.00046143	0.00327311	12.7151	13.5437	21.0828	26.1903	DDB_G0279459
EAL67670	2.17894	3.51611	4.30338e-05	0.000389153	3.62948	4.70218	13.7272	15.6252	DDB_G0279463
EAL67675	0.867473	5.49695	0.00113314	0.00721679	33.2736	38.6669	50.8853	48.71	DDB_G0279473
EAL67678	-4.0678	6.04607	8.1934e-25	4.0971e-23	99.5404	162.492	6.056	5.52732	DDB_G0279479
EAL67688	1.0376	4.69694	0.000696219	0.0046821	19.222	18.0214	28.863	29.305	DDB_G0279499
EAL67691	2.36632	4.29337	9.73615e-10	1.65843e-08	7.3357	6.66267	30.7209	24.8755	DDB_G0279505
EAL67716	-1.52591	5.38239	1.90567e-07	2.48697e-06	62.33	67.7001	16.6191	17.4567	DDB_G0279555
EAL67719	0.922947	4.38213	0.0080314	0.0388717	15.5795	15.2854	21.1817	23.3607	DDB_G0279561
EAL67734	1.20099	4.80929	0.000105854	0.000881474	20.1644	17.4705	28.2807	37.5918	DDB_G0279591
EAL67741	2.4695	4.07683	1.10581e-08	1.67966e-07	5.09634	6.05153	27.2435	20.5261	DDB_G0279185
EAL67742	-0.86659	7.58093	0.00685982	0.0341503	361.442	190.063	130.796	99.9921	DDB_G0279187
EAL67743	-1.20432	10.0203	1.83704e-06	2.04832e-05	1752.05	1547.18	653.924	430.575	DDB_G0279189
EAL67749	-0.950408	4.67543	0.00407174	0.0219822	28.0775	41.1519	13.8163	13.2232	DDB_G0279201
EAL67752	-0.798288	9.63344	0.00159287	0.009646	1241.36	1054.52	600.832	399.773	DDB_G0279207
EAL67754	-3.7579	4.38024	9.14843e-14	2.43821e-12	42.6259	31.2293	2.35275	1.58541	DDB_G0279211
EAL67763	-2.06581	5.44966	3.21028e-09	5.18517e-08	89.9114	56.6253	11.9829	14.5038	DDB_G0279229
EAL67772	-0.789264	6.21975	0.00255417	0.0145679	91.6734	115.945	45.1298	45.6765	DDB_G0279247
EAL67782	1.12391	4.26256	0.00259471	0.0147741	10.8846	14.9347	20.5461	22.3518	DDB_G0279267
EAL67783	-1.47344	9.30048	1.5056e-13	3.95015e-12	1049.16	1057.53	278.402	296.928	DDB_G0279269
EAL67791	-0.925479	4.49262	0.00740179	0.0364821	26.2588	33.6495	11.9255	11.8762	DDB_G0279285
EAL67792	1.41776	4.56334	8.91134e-06	8.9299e-05	14.3266	13.9846	29.5095	28.1743	DDB_G0279287
EAL67800	-0.961199	4.26089	0.0104761	0.0488544	26.9601	23.4775	9.16808	10.3605	DDB_G0279303
EAL67801	4.21775	5.00239	1.68302e-28	9.65918e-27	3.09993	4.35444	53.0517	55.8551	DDB_G0279305
EAL67820	1.21681	4.71799	6.86122e-05	0.000599008	18.1835	16.7338	30.2905	31.5018	DDB_G0279343
EAL67830	0.970118	7.09794	1.8629e-05	0.000178024	92.9531	120.188	159.107	156.888	DDB_G0279363
EAL67842	-0.758659	9.94156	0.00228749	0.0132185	1565.22	1249.45	738.54	523.952	DDB_G0279387
EAL67856	-1.75488	8.72243	3.57812e-11	7.39112e-10	658.367	817.721	204.603	124.974	DDB_G0279175
EAL67865	0.936202	5.26121	0.00122974	0.00774899	27.8626	31.0624	50.354	35.2006	DDB_G0279131
EAL67872	-2.23821	3.22313	0.000919947	0.00599509	16.7924	9.15212	1.59974	2.39785	DDB_G0279145
EAL67889	3.22561	3.71545	2.89443e-09	4.73851e-08	2.32647	2.91337	14.8412	24.1057	DDB_G0279101
EAL67890	-1.11384	5.47811	9.96248e-05	0.000839991	60.6474	69.1796	23.212	22.111	DDB_G0279103
EAL67898	6.14113	9.1949	1.2017e-90	4.4957e-88	16.9131	20.8672	884.245	1153.54	DDB_G0279119
EAL67899	0.948759	6.11911	0.000573525	0.00393826	44.144	64.3051	91.2394	66.9876	DDB_G0279121
EAL67912	0.922778	4.84625	0.00171325	0.0103255	22.2602	21.4616	31.0777	31.9335	DDB_G0278981
EAL67914	0.958799	6.43222	9.92139e-05	0.000837226	64.0207	70.2574	88.0488	110.068	DDB_G0278985
EAL67917	-0.729537	5.48484	0.00769455	0.0376928	60.6187	59.4443	28.0162	26.7903	DDB_G0278991
EAL67920	1.28098	4.69964	3.9794e-05	0.000362452	14.3614	19.0963	30.2424	31.6813	DDB_G0278997
EAL67927	1.09308	9.37014	2.45026e-07	3.12896e-06	522.331	446.633	818.119	751.826	DDB_G0279011
EAL67928	-1.31762	4.32588	0.000811207	0.00535556	34.3482	22.2902	9.19122	7.90215	DDB_G0279013
EAL67945	-1.46469	5.62345	4.8404e-07	5.92641e-06	67.6388	86.2196	23.6489	18.3868	DDB_G0279047
EAL67950	5.06134	1.8973	0.00782426	0.0380199	0	0	2.40753	4.57454	DDB_G0279057
EAL67951	-0.995014	4.53076	0.00412065	0.0221869	36.0631	26.4026	12.2185	11.4267	DDB_G0279059
EAL67952	-0.905134	10.2483	0.000140995	0.00112851	2067.06	1542.04	797.271	668.286	DDB_G0279061
EAL67967	5.00843	3.33663	1.19971e-10	2.32597e-09	0.455362	0.547801	11.448	19.7458	DDB_G0278731
EAL67972	1.37888	4.19288	0.000294121	0.00219256	11.6451	10.1015	20.1495	23.0567	DDB_G0278741
EAL67989	1.32996	5.40706	1.77569e-06	1.9863e-05	30.4995	24.245	51.8118	52.9043	DDB_G0278775
EAL68001	0.718001	5.46949	0.00781203	0.0380199	33.5384	41.5063	47.7271	45.8916	DDB_G0278799
EAL68005	0.705488	8.21791	0.00125183	0.00785874	251.18	268.407	276.028	367.175	DDB_G0278807
EAL68014	0.905125	5.00355	0.00146245	0.0090295	26.3634	23.0838	33.7268	36.6599	DDB_G0278825
EAL68018	-1.52359	4.32038	0.000115587	0.000950767	32.1148	26.2131	9.52328	5.71141	DDB_G0278833
EAL68019	-1.37873	4.48851	0.000130843	0.00105395	36.4632	28.4192	10.3296	8.44743	DDB_G0278835
EAL68025	-1.0856	6.63828	1.22847e-05	0.000121061	136.306	162.575	58.73	47.6697	DDB_G0278847
EAL68034	0.822853	6.16055	0.00139854	0.00868795	51.6989	66.0193	85.6593	71.9758	DDB_G0278865
EAL68075	-2.46604	4.45856	1.94186e-09	3.22081e-08	40.8536	31.6954	4.90547	4.86926	DDB_G0278947
EAL68077	2.66403	3.73973	3.18151e-07	3.97729e-06	1.94029	5.64429	11.7263	25.866	DDB_G0278951
EAL68078	6.52024	5.8043	1.07665e-45	1.20836e-43	0.736986	1.87356	89.7931	111.489	DDB_G0278953
EAL68081	-0.994968	8.89954	2.42039e-05	0.000227638	788.882	651.997	310.865	237.756	DDB_G0278959
EAL68086	-0.624621	8.73647	0.00244941	0.0140417	612.598	562.762	301.193	277.153	DDB_G0277827
EAL68087	-0.839816	5.66481	0.00188343	0.0112173	69.3946	71.0333	27.3825	32.0094	DDB_G0277829
EAL68099	6.47397	5.99146	7.7955e-49	9.60272e-47	1.39482	1.72037	102.731	126.248	DDB_G0277853
EAL68102	0.508593	10.8676	0.00758027	0.0372506	1730.01	1810.27	1906.93	1910.1	DDB_G0277859
EAL68104	-0.79122	5.06936	0.0083391	0.040092	43.4856	46.2747	16.3676	22.8586	DDB_G0277863
EAL68106	1.34319	7.52496	4.76126e-10	8.52721e-09	117.481	123.007	231.76	230.939	DDB_G0277867
EAL68107	0.902621	10.7343	1.49845e-05	0.000145397	1210.4	1523.71	2054.31	1805.98	DDB_G0277869
EAL68108	8.5405	7.49858	4.44355e-65	9.97428e-63	0.905733	1.10041	249.689	398.229	DDB_G0277871
EAL68109	-1.27559	4.18046	0.00226545	0.0131161	17.4271	32.9221	7.53683	8.09705	DDB_G0277873
EAL68112	2.08715	7.17273	3.45355e-19	1.34171e-17	59.7357	68.3278	196.362	216.652	DDB_G0277879
EAL68115	0.904128	6.32455	0.000295585	0.00220185	59.7194	67.8198	95.9452	84.9196	DDB_G0277885
EAL68120	1.08663	9.58417	2.74927e-08	3.96154e-07	527.128	604.259	897.189	922.136	DDB_G0277895
EAL68124	3.70054	2.95756	3.01754e-06	3.25991e-05	0.965827	0.919609	10.5478	10.6159	DDB_G0277903
EAL68132	0.875292	5.55805	0.00110679	0.00706679	39.3022	35.5279	51.4934	52.7804	DDB_G0277919
EAL68160	-0.723415	9.8473	0.000678969	0.0045844	1370.81	1245.98	655.862	546.023	DDB_G0277975
EAL68173	3.07602	2.62453	0.000276222	0.00207598	0.452498	1.59452	6.12894	8.55545	DDB_G0278001
EAL68174	1.23742	5.74177	3.43749e-06	3.686e-05	32.2847	40.4829	65.3522	64.853	DDB_G0278003
EAL68176	-0.743186	8.72154	0.00221326	0.0128705	494.68	711.72	307.63	235.245	DDB_G0278007
EAL68179	0.728385	10.8747	0.000952146	0.00618099	1382.53	1874.6	2201.78	1868.44	DDB_G0278013
EAL68181	2.88166	3.96085	5.98709e-10	1.04992e-08	3.18682	4.76569	22.1631	23.6273	DDB_G0278017
EAL68184	-0.836323	6.81201	0.000409597	0.00294263	168.988	150.545	67.2083	68.563	DDB_G0278023
EAL68185	-0.957888	5.50939	0.00114381	0.00728018	73.1131	55.2709	25.7834	24.3054	DDB_G0278025
EAL68203	-0.988044	5.7505	0.000269288	0.00203598	69.4631	85.0397	27.4006	31.4771	DDB_G0278061
EAL68205	2.99705	4.77578	6.48354e-18	2.2979e-16	5.15168	8.72194	45.1277	40.3071	DDB_G0278065
EAL68223	0.842787	5.68591	0.00220536	0.0128542	48.0957	34.9233	51.7617	61.525	DDB_G0278101
EAL68230	-1.02594	4.62823	0.00260226	0.0148087	38.2068	29.4742	15.3541	9.73071	DDB_G0278115
EAL68234	-1.69215	6.70304	7.294e-12	1.65566e-10	167.397	180.781	38.5569	42.9536	DDB_G0278123
EAL68236	2.57621	5.99876	1.26076e-17	4.36128e-16	24.884	17.9803	112.029	82.779	DDB_G0278127
EAL68250	1.15875	6.29625	7.89423e-06	8.01403e-05	52.2162	59.4076	105.378	83.4406	DDB_G0278155
EAL68251	0.663848	7.69597	0.00156753	0.00954986	171.238	196.949	222.839	218.851	DDB_G0278157
EAL68260	-1.74637	4.76263	1.59106e-07	2.10082e-06	41.3161	43.2299	10.9488	7.99676	DDB_G0278175
EAL68261	-1.62694	3.3095	0.0107375	0.0499123	12.2295	13.8021	3.28218	2.95948	DDB_G0278177
EAL68263	0.883506	4.84701	0.00329306	0.0182866	20.4011	24.0982	29.6625	32.7333	DDB_G0278181
EAL68270	-1.38987	4.76499	2.07427e-05	0.000196734	38.3973	41.89	12.5036	10.5814	DDB_G0278195
EAL68271	2.34401	3.87955	2.45532e-07	3.13147e-06	3.58409	6.6638	17.8834	22.4262	DDB_G0278197
EAL68276	-1.0493	6.2842	9.82747e-05	0.000830689	95.2394	135.218	44.4928	39.5104	DDB_G0278207
EAL68279	0.614952	7.33009	0.00768053	0.037679	132.215	158.996	146.348	191.756	DDB_G0278213
EAL68299	1.26034	4.2914	0.000548077	0.00379707	11.1957	13.6113	22.9722	22.3643	DDB_G0278253
EAL68300	-2.80699	6.2725	3.97787e-21	1.69538e-19	144.466	143.726	15.4846	15.5579	DDB_G0278255
EAL68308	-0.775666	5.34055	0.00674615	0.0336674	51.2483	58.0251	23.7561	24.5131	DDB_G0278271
EAL68310	0.809453	5.11374	0.00526938	0.0274078	30.5089	25.2589	36.677	37.5932	DDB_G0278275
EAL68316	-2.10349	3.31409	0.000886226	0.00579402	11.2701	16.4712	2.90831	1.81834	DDB_G0278287
EAL68320	-1.5026	9.58574	6.66792e-10	1.16125e-08	1475.1	1099.43	375.757	315.137	DDB_G0278295
EAL68321	-1.34698	5.73102	1.49162e-06	1.70439e-05	87.8504	74.8968	22.9234	25.5172	DDB_G0278297
EAL68329	-1.56566	4.20573	0.000224917	0.00173426	34.1128	19.5328	5.40388	8.19866	DDB_G0278313
EAL68330	-4.25025	2.36344	0.00636325	0.0321698	7.02221	5.54362	0.155416	0.140757	DDB_G0278315
EAL68339	1.27086	4.69676	3.9794e-05	0.000362452	17.1069	16.4167	31.6071	30.0036	DDB_G0278333
EAL68343	1.58093	4.79117	2.98311e-07	3.74315e-06	16.3532	14.6262	36.3109	34.3562	DDB_G0278341
EAL68345	2.49429	4.51586	5.192e-12	1.19192e-10	7.93435	7.47992	32.3465	34.4738	DDB_G0278345
EAL68351	-0.871485	7.88203	5.76448e-05	0.000512561	312.619	376.421	150.895	133.761	DDB_G0278357
EAL68358	-0.812313	8.43715	6.59209e-05	0.000577007	490.693	510.854	225.901	206.049	DDB_G0278371
EAL68363	0.973343	7.27837	1.52322e-05	0.000147659	110.725	130.404	191.497	166.808	DDB_G0278381
EAL68364	0.749952	7.21547	0.000910145	0.00593504	114.734	139.586	171.066	152.529	DDB_G0278383
EAL68365	1.75106	3.06046	0.00595951	0.0305879	6.18589	0.834115	8.89244	9.52572	DDB_G0278385
EAL68369	-2.68658	4.6172	1.03254e-11	2.30237e-10	36.8482	46.7531	5.34154	4.31749	DDB_G0278393
EAL68377	1.23093	6.33758	6.66182e-07	7.94463e-06	55.391	55.621	101.239	96.5257	DDB_G0278409
EAL68387	-1.03147	11.3606	5.68373e-07	6.92537e-06	4067.87	4016.18	1626.87	1368.99	DDB_G0278429
EAL68403	1.74756	4.08707	1.79717e-05	0.000172069	7.4736	9.22306	19.9205	23.0773	DDB_G0278461
EAL68411	-1.96411	6.09566	8.70383e-12	1.95807e-10	125.504	107.15	22.392	22.7288	DDB_G0278477
EAL68416	-1.81104	5.07733	1.14558e-08	1.72967e-07	49.5108	58.5895	11.0559	12.1288	DDB_G0278487
EAL68420	0.775572	6.89679	0.000802917	0.00531472	102.965	97.9471	120.253	140.969	DDB_G0278495
EAL68442	-1.52491	9.29766	2.5346e-10	4.7411e-09	1187.49	927.155	310.588	247.626	DDB_G0278539
EAL68444	-1.39135	6.33784	7.15329e-08	9.83066e-07	126.842	128.02	36.6442	36.8815	DDB_G0278543
EAL68447	-0.983568	4.85117	0.00226587	0.0131161	32.5836	46.9849	17.0981	13.2667	DDB_G0278549
EAL68453	8.42018	5.38455	4.32577e-41	4.12213e-39	0	0.300095	73.6106	77.9276	DDB_G0278561
EAL68463	-1.70645	6.40872	8.82323e-11	1.73392e-09	148.01	133.859	30.8189	34.6038	DDB_G0278581
EAL68480	-1.4493	7.65047	4.21099e-10	7.64373e-09	283.609	375.604	84.8816	97.5189	DDB_G0278615
EAL68484	-1.20878	4.32832	0.00185669	0.0110711	30.8834	24.8192	10.7878	7.35352	DDB_G0278623
EAL68486	3.17194	2.572	0.000276222	0.00207598	0.631179	1.17236	6.5631	7.48264	DDB_G0278627
EAL68500	5.50554	6.2362	1.52389e-45	1.69152e-43	3.47219	4.02418	146.118	121.233	DDB_G0278655
EAL68505	-1.62092	3.68366	0.00193653	0.0115064	17.4311	18.2264	4.38576	4.25471	DDB_G0278665
EAL68517	3.67765	4.5986	2.51388e-20	1.02804e-18	2.39678	5.48805	41.3742	37.6315	DDB_G0278689
EAL68520	4.05763	2.28334	0.000490015	0.00343964	0	0.600078	3.59693	7.34999	DDB_G0278695
EAL68521	8.55759	10.5399	5.64553e-131	3.8017e-128	5.96709	11.965	2251.28	2951.24	DDB_G0278697
EAL68528	-0.51976	10.1602	0.00848134	0.0407177	1443.95	1644.69	853.254	776.315	DDB_G0278711
EAL68535	0.692998	6.08775	0.00709171	0.0351316	57.0759	60.7232	65.9441	78.5885	DDB_G0277723
EAL68536	0.930525	4.56194	0.0038279	0.0209456	18.0773	17.1702	26.75	24.3583	DDB_G0277725
EAL68543	4.3028	2.21876	0.000979451	0.00632573	0	0.417058	4.3935	5.88353	DDB_G0277739
EAL68544	6.01009	2.43497	6.13802e-05	0.000538663	0	0	5.2722	8.40505	DDB_G0277741
EAL68554	0.640765	9.49271	0.00499355	0.0261753	563.572	732.706	862.124	662.455	DDB_G0277761
EAL68556	-1.28999	7.73718	5.78679e-09	9.02043e-08	358.113	319.563	105.448	104.864	DDB_G0277765
EAL68561	0.866505	8.86993	5.466e-05	0.00048817	342.95	420.312	573.957	477.442	DDB_G0277775
EAL68563	-0.90345	5.21935	0.00218554	0.0127534	48.5519	54.2586	18.9293	22.6215	DDB_G0277779
EAL68571	1.73214	3.20866	0.00525809	0.0273632	2.81001	5.30901	8.59575	12.3463	DDB_G0277795
EAL68575	-1.29585	7.06369	2.47836e-07	3.15687e-06	233.564	186.718	70.6447	59.2728	DDB_G0277803
EAL68599	-0.884171	5.49237	0.00140705	0.00873549	62.1368	62.9091	24.1934	27.0708	DDB_G0277683
EAL68613	-1.16761	4.2447	0.00311773	0.0174375	25.8347	26.0168	8.46966	8.90361	DDB_G0277591
EAL68615	0.905732	13.1596	0.0102566	0.0480084	10187.4	4254.14	10402.6	10356.4	DDB_G0277595
EAL68621	-1.68616	3.96191	0.000273796	0.00206544	21.4466	23.6429	5.84849	4.62166	DDB_G0277607
EAL68622	-2.27979	5.21121	1.10053e-09	1.86585e-08	76.6713	49.0463	12.9799	6.5315	DDB_G0277609
EAL68632	-1.41579	7.86916	1.62649e-10	3.11158e-09	381.297	381.189	118.165	98.221	DDB_G0277629
EAL68634	3.88084	2.71999	4.03864e-05	0.000366855	0	1.26805	7.15633	9.96064	DDB_G0277633
EAL68650	-0.906228	5.98976	0.000705435	0.00473462	78.4201	102.233	38.2353	34.5672	DDB_G0277665
EAL68651	1.46966	6.5323	3.69976e-09	5.91318e-08	49.9014	63.6982	108.896	129.781	DDB_G0277667
EAL68655	1.52848	5.59645	3.46729e-08	4.93979e-07	23.5904	33.4967	57.0861	68.0517	DDB_G0277567
EAL68656	-2.38495	6.7761	1.89023e-13	4.85832e-12	247.711	150.169	26.0311	31.9515	DDB_G0277569
EAL68663	0.746002	6.94712	0.00395863	0.0214558	113.312	97.2246	157.311	110.454	DDB_G0277401
EAL68665	1.04684	7.34948	2.2458e-05	0.000212405	143.785	99.9865	193.764	189.704	DDB_G0277405
EAL68668	5.12414	3.3848	3.01039e-11	6.25678e-10	0.459235	0.49679	14.9094	17.6612	DDB_G0277411
EAL68669	1.69102	4.2332	9.43223e-06	9.39595e-05	9.05518	10.1933	23.8942	23.687	DDB_G0277413
EAL68676	1.13335	4.85113	0.000148438	0.00117968	18.0791	21.9642	32.7285	34.0962	DDB_G0277427
EAL68689	-0.648966	8.05644	0.00220956	0.0128638	380.756	354.187	186.599	168.854	DDB_G0277453
EAL68691	3.07965	6.42307	8.68497e-28	4.87372e-26	18.6999	23.9809	144.287	130.401	DDB_G0277457
EAL68697	1.94805	3.99798	3.42091e-06	3.67211e-05	6.08064	7.93448	19.1436	22.4555	DDB_G0277469
EAL68703	1.23779	4.4489	0.00032676	0.00241096	13.0355	15.2345	23.0881	27.7317	DDB_G0277481
EAL68708	2.71807	5.20238	3.98651e-12	9.25695e-11	9.374	13.1076	74.8558	37.9976	DDB_G0277491
EAL68709	0.966824	4.45659	0.00366872	0.020173	17.6587	14.3894	23.479	24.1985	DDB_G0277493
EAL68711	1.4996	6.73723	3.16077e-10	5.8049e-09	57.6364	71.4536	132.267	144.525	DDB_G0277497
EAL68712	-1.56289	4.87303	3.69507e-06	3.9247e-05	50.578	38.8164	10.3296	12.48	DDB_G0277499
EAL68714	0.838092	5.50838	0.00199099	0.0117265	38.7997	34.5432	48.1695	51.4423	DDB_G0277503
EAL68718	1.87118	7.03017	3.94394e-15	1.16826e-13	55.8395	74.8261	180.149	182.018	DDB_G0277511
EAL68730	1.72623	3.20212	0.00525809	0.0273632	4.37347	3.71917	9.20683	11.5828	DDB_G0277535
EAL68746	5.42878	9.97773	6.158e-67	1.51712e-64	41.1918	64.6695	1384.61	2077.73	DDB_G0277379
EAL68747	2.09158	4.30284	2.44603e-08	3.54482e-07	8.58796	7.85575	24.2715	29.5467	DDB_G0277381
EAL68754	1.20723	4.59001	0.000194427	0.00150954	12.9337	18.9669	24.4362	31.6662	DDB_G0277395
EAL68756	8.9641	9.89814	4.09575e-132	3.1824e-129	3.20267	5.34231	1487.48	1856.84	DDB_G0277141
EAL68757	0.72276	6.90368	0.00162234	0.00980099	103.53	102.959	133.528	124.896	DDB_G0277143
EAL68759	1.0123	4.33688	0.0034349	0.019001	12.7361	15.9705	21.2162	22.8859	DDB_G0277147
EAL68768	-1.11638	4.4547	0.00207488	0.0121709	26.4322	34.0065	11.4701	9.54021	DDB_G0277165
EAL68777	1.05016	7.32918	2.90395e-06	3.14393e-05	115.315	125.811	203.56	174.589	DDB_G0277183
EAL68779	7.21982	4.65391	4.04409e-27	2.22007e-25	0.176235	0.333143	36.0472	53.465	DDB_G0277187
EAL68783	-1.03918	6.32614	9.02466e-05	0.000769267	115.435	120.967	51.4966	35.4723	DDB_G0277195
EAL68786	1.21738	4.60546	0.00902393	0.0430159	22.6756	9.22763	15.7353	41.2756	DDB_G0277201
EAL68790	-1.80364	3.54487	0.00167567	0.0101111	13.0108	19.5849	3.94744	2.97472	DDB_G0277209
EAL68810	0.752124	5.78276	0.00326975	0.018195	41.7699	50.8832	55.9942	62.3603	DDB_G0277249
EAL68822	0.874263	4.94163	0.00353685	0.0195116	23.7568	24.1355	28.1832	38.5481	DDB_G0277273
EAL68823	1.64017	3.2441	0.00335221	0.0185844	7.99864	0.771682	11.2355	9.93889	DDB_G0277273
EAL68824	4.44051	1.9515	0.00782426	0.0380199	0.0958759	0.0810533	2.77751	4.59898	DDB_G0277275
EAL68841	3.16077	4.51631	1.74334e-16	5.69887e-15	5.67003	4.64355	35.2874	36.3258	DDB_G0277309
EAL68844	1.25266	3.67296	0.00964362	0.0454763	6.42937	8.82575	13.8964	13.9494	DDB_G0277315
EAL68845	8.6628	4.61182	4.67724e-24	2.24975e-22	0	0	31.8293	55.4422	DDB_G0277317
EAL68859	-0.947669	8.80092	9.70305e-06	9.65621e-05	684.519	648.178	287.7	235.915	DDB_G0277345
EAL68861	0.961339	4.44075	0.00495917	0.0260221	15.8269	15.9162	25.8296	21.2152	DDB_G0277349
EAL68862	-0.759918	8.78119	0.0011794	0.00748783	504.355	759.425	261.671	301.582	DDB_G0277351
EAL68864	-2.4892	6.62263	7.95556e-12	1.79373e-10	237.273	122.112	21.9903	26.8004	DDB_G0277355
EAL68879	0.831146	5.24321	0.0029393	0.0165298	28.6814	32.1117	42.9092	39.1973	DDB_G0277135
EAL68880	-1.42719	3.93339	0.00126131	0.00790846	27.7893	14.5591	4.39943	7.40141	DDB_G0277137
EAL68881	1.77833	13.7626	3.37874e-17	1.14526e-15	6521	7916.01	20067	17344.9	DDB_G0276759
EAL68882	6.15737	9.17513	1.45657e-73	4.32731e-71	16.9777	19.865	787.918	1224.88	DDB_G0276761
EAL68884	-1.12363	11.6517	8.91034e-06	8.9299e-05	5225.15	4865.76	2127.26	1377.46	DDB_G0276765
EAL68886	-0.698104	5.70786	0.00905379	0.0430878	70.3836	69.7941	34.5831	30.8241	DDB_G0276769
EAL68890	-0.729823	6.23397	0.0037714	0.0206588	97.0643	109.575	43.2994	51.0281	DDB_G0276777
EAL68892	-0.895187	6.49864	0.000432403	0.00308236	138.693	120.235	46.9859	58.7031	DDB_G0276781
EAL68896	-1.4966	6.28272	1.71339e-06	1.92086e-05	87.7672	162.844	34.4395	32.2978	DDB_G0276789
EAL68899	-2.77312	4.05133	2.83995e-08	4.07476e-07	30.27	23.8219	3.0385	2.77447	DDB_G0276795
EAL68906	0.884221	5.44719	0.00123281	0.00776345	32.7137	36.1904	48.6415	47.9008	DDB_G0276809
EAL68912	0.989422	7.90924	6.92346e-06	7.09989e-05	192.484	177.528	301.408	255.746	DDB_G0276821
EAL68933	1.39473	8.80128	7.21101e-12	1.64051e-10	284.963	281.287	530.801	599.54	DDB_G0276863
EAL68936	10.7543	10.5681	6.76849e-143	8.54607e-140	1.69272	2.07732	2266.6	3050.2	DDB_G0276869
EAL68939	2.50372	4.85966	5.57537e-11	1.13247e-09	7.78773	12.0535	55.117	30.9359	DDB_G0276875
EAL68948	0.641799	8.70616	0.00145131	0.00897167	358.523	390.595	465.203	419.667	DDB_G0276893
EAL68950	-1.51839	3.52537	0.00769102	0.0376928	16.736	14.0508	3.45383	4.5505	DDB_G0276897
EAL68954	-2.92126	3.00364	0.00049192	0.00344603	11.4485	11.0862	1.39609	0.671305	DDB_G0276905
EAL68955	-1.48196	4.36682	0.000145829	0.00116077	28.6507	31.4843	7.84026	8.33668	DDB_G0276907
EAL68971	5.45228	9.00837	1.02043e-62	2.06147e-60	22.807	30.4628	690.931	1088.45	DDB_G0276939
EAL68972	8.95358	9.34445	5.28476e-100	2.32093e-97	2.99961	2.78991	917.567	1370.58	DDB_G0276941
EAL68973	0.726014	5.88064	0.00500976	0.0262231	53.7695	46.435	62.326	63.5692	DDB_G0276943
EAL68976	1.9243	6.12764	8.4843e-10	1.46496e-08	33.1434	34.5886	123.361	71.5148	DDB_G0276949
EAL68977	1.84662	6.517	1.88988e-08	2.78275e-07	38.6158	54.2749	165.292	86.848	DDB_G0276951
EAL68978	2.25104	6.16626	2.327e-11	4.96128e-10	26.0376	32.2332	136.841	73.2115	DDB_G0276953
EAL68985	3.88419	5.37514	1.07695e-28	6.32459e-27	5.56264	6.66126	63.5932	76.2099	DDB_G0276967
EAL68987	-1.50855	6.13037	1.53437e-06	1.74535e-05	133.954	89.044	22.7284	36.9098	DDB_G0276971
EAL68996	0.81363	5.00223	0.00520255	0.0271161	20.142	31.2643	34.1056	34.4871	DDB_G0276989
EAL69007	1.33389	3.61218	0.00798495	0.0387211	8.81291	5.1483	13.2652	13.7345	DDB_G0277011
EAL69010	1.07824	5.78834	4.12466e-05	0.000373996	34.8308	46.0799	63.5741	66.0006	DDB_G0277017
EAL69024	4.16295	4.18223	3.42941e-17	1.15854e-15	2.13281	1.97347	26.5552	32.8361	DDB_G0277045
EAL69045	0.876728	6.13643	0.000556634	0.00383792	57.693	55.1804	81.1838	76.117	DDB_G0277087
EAL69050	-1.78261	5.89457	1.31148e-09	2.21156e-08	108.814	87.3265	20.5244	22.6382	DDB_G0277097
EAL69052	0.614901	7.76092	0.00564491	0.0291378	187.349	205.514	252.132	203.118	DDB_G0277101
EAL69061	2.34617	4.94398	1.84802e-09	3.08034e-08	8.83772	14.2824	59.2533	30.3727	DDB_G0277119
EAL69064	2.17012	4.27261	1.42889e-08	2.13509e-07	8.58987	6.7866	31.7505	21.4494	DDB_G0277125
EAL69067	-1.21343	3.89648	0.00667208	0.0333528	12.9478	26.8206	5.6384	7.23552	DDB_G0276727
EAL69068	2.51028	7.69004	7.09198e-22	3.16974e-20	53.2698	91.0557	331.175	289.744	DDB_G0276729
EAL69071	3.47857	2.4032	0.00183763	0.0109769	0.564512	0.604234	5.91268	6.14783	DDB_G0276735
EAL69083	-3.5294	2.96511	0.000122126	0.000994031	5.60463	16.9076	0.626662	0.653965	DDB_G0276651
EAL69088	-1.09738	7.15351	1.5093e-06	1.72265e-05	220.356	211.293	72.8428	80.1398	DDB_G0276661
EAL69100	1.27243	4.57676	6.51812e-05	0.000571028	9.9478	20.7124	26.7492	29.6849	DDB_G0276685
EAL69104	2.28331	4.46707	6.06775e-10	1.06222e-08	7.94124	8.82147	23.8296	38.8664	DDB_G0276693
EAL69106	1.57191	10.5752	1.07484e-10	2.09189e-09	703.192	1072.06	2172.38	1801.99	DDB_G0276697
EAL69107	-4.44035	3.0352	3.60954e-05	0.000331454	4.48371	20.2892	0	0.653965	DDB_G0276699
EAL69110	1.39642	6.17462	1.45419e-05	0.000141511	30.7593	61.3178	112.174	70.4237	DDB_G0276705
EAL69120	1.97163	3.57915	0.000114082	0.000944541	6.35888	3.48323	12.9604	16.9245	DDB_G0276615
EAL69124	-2.05905	5.64868	2.20694e-11	4.72295e-10	75.7712	94.4707	18.5591	12.1835	DDB_G0276623
EAL69131	-1.8233	3.92388	0.000130219	0.00105059	18.5746	25.9944	4.81506	4.57454	DDB_G0276637
EAL69134	-1.07376	5.56344	0.000102276	0.000860907	66.1779	70.8848	23.9373	25.2962	DDB_G0276643
EAL69140	1.52829	3.3998	0.00603415	0.0308063	4.72632	5.91381	6.27512	17.3905	DDB_G0276595
EAL69143	-1.36955	4.02635	0.00187027	0.0111455	25.8397	19.3749	4.77288	8.3567	DDB_G0276601
EAL69149	1.89498	2.83484	0.0072287	0.0357401	2.49095	2.76036	5.46905	9.91847	DDB_G0276585
EAL69150	1.35968	5.2765	0.000558609	0.00384892	20.0828	29.2857	68.4592	27.2614	DDB_G0276587
EAL69152	1.23164	4.254	0.000650726	0.00440844	8.71832	15.7264	17.0908	26.7036	DDB_G0276591
EAL69153	4.51297	5.72581	5.73473e-36	4.35537e-34	3.65167	6.68589	83.5428	100.056	DDB_G0276399
EAL69157	1.17737	6.41768	7.84461e-06	7.97167e-05	47.8092	72.9906	114.343	92.1443	DDB_G0276407
EAL69161	-1.25189	11.4287	2.50447e-10	4.69825e-09	4549.06	4333.69	1441.79	1387.71	DDB_G0276415
EAL69167	1.22775	7.48921	1.44239e-08	2.15209e-07	119.545	128.513	225.257	215.062	DDB_G0276427
EAL69170	-2.49619	9.61771	2.42939e-11	5.15924e-10	2110.25	886.458	194.229	213.316	DDB_G0276433
EAL69174	-1.34751	8.73299	1.10093e-09	1.86585e-08	732.217	648.635	224.599	186.988	DDB_G0276441
EAL69176	-1.33388	9.46488	6.93603e-10	1.20587e-08	1107.75	1196.87	387.467	303.896	DDB_G0276445
EAL69179	1.58997	3.60435	0.000952805	0.0061813	6.43972	5.81641	13.1512	15.2441	DDB_G0276451
EAL69182	-1.03162	9.08919	5.27791e-06	5.51315e-05	849.189	812.748	353.475	262.108	DDB_G0276457
EAL69189	0.75132	5.89485	0.00368087	0.0202287	53.279	46.9138	67.6192	60.4242	DDB_G0276471
EAL69191	-1.11453	5.84202	6.08009e-05	0.000535907	94.2659	74.618	31.0691	28.0483	DDB_G0276475
EAL69192	1.17244	12.7406	5.57621e-08	7.73699e-07	4141.02	5551.71	8706.78	7778.18	DDB_G0276477
EAL69226	1.29854	3.7204	0.00458273	0.0242413	6.28871	9.2357	16.0165	13.2378	DDB_G0276545
EAL69243	1.07595	7.51876	5.99448e-07	7.2395e-06	129.647	142.188	225.005	209.129	DDB_G0276579
EAL69252	3.11806	2.27239	0.00636325	0.0321698	0.82911	0.457498	4.58	5.54163	DDB_G0276343
EAL69260	-0.656504	7.2207	0.00265974	0.0151017	199.571	209.801	96.0324	100.744	DDB_G0276359
EAL69263	-2.55024	3.75236	5.42637e-06	5.6507e-05	20.0868	21.7305	2.69605	2.53574	DDB_G0276365
EAL69290	7.32063	5.65086	2.32216e-41	2.2554e-39	0.502813	0.714667	76.222	105.736	DDB_G0276287
EAL69295	2.93646	4.78808	4.20088e-16	1.34708e-14	6.90953	7.61997	35.3589	50.4042	DDB_G0276297
EAL69302	-1.31585	11.4068	1.48843e-11	3.28268e-10	4331.7	4541.97	1386.4	1313.64	DDB_G0276311
EAL69310	-0.628884	7.26744	0.00651106	0.0327368	191.168	229.562	113.289	92.3109	DDB_G0276327
EAL69313	0.917583	5.04556	0.00153496	0.00939108	23.1183	27.6549	31.8605	41.019	DDB_G0276027
EAL69350	1.54391	3.43962	0.00396704	0.0214628	5.76239	5.15384	12.0508	12.4847	DDB_G0276101
EAL69355	7.86936	5.37678	2.88312e-38	2.44726e-36	0.256793	0.308764	63.9401	86.6158	DDB_G0276111
EAL69356	7.36386	4.17902	7.65517e-21	3.2085e-19	0.106458	0.114867	26.8139	36.107	DDB_G0276113
EAL69362	1.73639	5.82063	2.05093e-10	3.87949e-09	24.0358	36.2507	70.9451	81.6271	DDB_G0276125
EAL69363	-3.59385	6.56948	1.07056e-30	6.6342e-29	169.546	206.391	13.7442	9.6076	DDB_G0276127
EAL69370	-0.501253	10.8098	0.00975988	0.0459601	2427.07	2388.49	1320.83	1258.74	DDB_G0276141
EAL69375	2.48199	2.60147	0.0023599	0.0135814	1.28635	1.65011	7.04854	6.37273	DDB_G0276151
EAL69395	-1.48257	5.65047	2.50172e-05	0.000234632	51.9593	105.967	16.7486	25.7171	DDB_G0276191
EAL69402	-1.49443	3.46238	0.00603415	0.0308063	18.6777	10.3935	2.81096	4.86971	DDB_G0276205
EAL69407	1.93731	6.56317	3.0312e-14	8.43476e-13	37.0226	54.2424	126.96	138.089	DDB_G0276215
EAL69412	2.97998	3.94393	1.23732e-10	2.39428e-09	2.71746	4.66574	22.3869	23.2442	DDB_G0276225
EAL69414	2.17666	3.06577	0.000538011	0.00374427	2.58071	3.0186	7.72034	12.2236	DDB_G0276229
EAL69415	6.87352	7.87697	3.64238e-66	8.5562e-64	3.5287	5.5452	327.965	505.112	DDB_G0276231
EAL69430	4.6256	2.89166	2.41678e-07	3.09011e-06	0.444915	0.39525	6.60895	14.2149	DDB_G0276261
EAL69436	0.76471	6.53916	0.00229185	0.0132361	69.0506	88.478	111.715	90.7259	DDB_G0275959
EAL69439	-0.819464	9.55959	7.83776e-05	0.000675505	972.398	1231.54	438.197	506.564	DDB_G0275965
EAL69441	1.21345	3.82794	0.00667208	0.0333528	8.59867	9.01421	15.7352	15.5019	DDB_G0275969
EAL69458	2.3379	5.87876	1.79168e-11	3.89199e-10	21.6094	23.7115	114.056	59.8274	DDB_G0276003
EAL69469	8.63894	5.97025	4.54841e-50	5.74294e-48	0	0.470371	109.558	118.289	DDB_G0275437
EAL69471	1.58867	8.01659	3.86496e-14	1.06666e-12	140.307	158.749	329.799	351.998	DDB_G0275441
EAL69480	-1.1458	5.32763	0.00160091	0.0096831	77.5663	38.7906	19.6238	20.3748	DDB_G0275459
EAL69485	-1.40496	3.81683	0.00312432	0.0174648	19.416	19.051	4.94834	5.92628	DDB_G0275469
EAL69487	-1.82491	10.4704	1.55499e-16	5.11626e-15	2610.45	2435.35	602.371	476.895	DDB_G0275473
EAL69494	2.86125	5.66157	2.12898e-21	9.22954e-20	12.7257	15.8682	72.3341	86.5097	DDB_G0275487
EAL69495	3.36205	3.43737	6.85884e-08	9.43885e-07	1.87334	1.89607	13.2168	18.1564	DDB_G0275489
EAL69497	1.28327	5.01231	2.5134e-05	0.00023529	25.476	16.5493	34.1138	43.8103	DDB_G0275493
EAL69500	1.07212	6.1095	2.35238e-05	0.000222069	48.5553	53.2013	82.3282	79.9771	DDB_G0275499
EAL69508	7.12328	3.51066	1.89667e-12	4.53557e-11	0.0153177	0.0538404	15.0754	22.07	DDB_G0275515
EAL69513	0.841444	5.52542	0.00143231	0.00887047	33.2204	41.0387	48.2899	52.6734	DDB_G0275525
EAL69518	3.57019	3.26889	2.51404e-07	3.19827e-06	1.26267	1.54634	10.598	17.0325	DDB_G0275535
EAL69526	-1.58569	4.23638	0.000104289	0.000874934	29.872	25.2976	5.61873	8.16759	DDB_G0275551
EAL69529	1.67571	5.2169	4.29749e-09	6.80391e-08	20.4921	19.8352	46.7098	51.43	DDB_G0275557
EAL69552	0.665	6.90704	0.00409116	0.0220752	96.013	116.334	135.254	119.529	DDB_G0275603
EAL69566	1.00385	5.08647	0.000484353	0.00341175	22.8588	27.5499	35.2629	41.5579	DDB_G0275631
EAL69574	1.93153	5.59011	2.88156e-11	6.02622e-10	22.6782	23.4698	76.3376	57.5445	DDB_G0275647
EAL69575	-1.78194	4.27983	1.45678e-05	0.000141626	23.6516	35.0833	6.26847	6.52208	DDB_G0275649
EAL69598	2.74997	10.5524	5.15765e-38	4.13471e-36	413.531	482.868	2107.56	2461.95	DDB_G0275695
EAL69607	-2.89668	3.30797	6.02284e-05	0.000532208	15.0927	14.4271	1.50206	1.3154	DDB_G0275713
EAL69608	5.17361	2.73302	1.9269e-06	2.13886e-05	0.389315	0	4.89162	13.3218	DDB_G0275715
EAL69610	-0.794339	5.81086	0.00289015	0.0163001	73.1266	81.4913	31.5169	35.9478	DDB_G0275719
EAL69611	-1.61889	3.44238	0.00603415	0.0308063	12.0948	17.0576	4.10197	2.94576	DDB_G0275721
EAL69621	3.0643	5.49948	2.34959e-22	1.05952e-20	12.7445	9.7523	66.1413	78.1942	DDB_G0275741
EAL69627	-0.870184	4.60623	0.0107315	0.0499123	27.4633	37.1154	12.5376	14.1387	DDB_G0275753
EAL69628	0.767003	5.82434	0.00443864	0.0236389	52.9795	41.6263	57.4381	64.9711	DDB_G0275755
EAL69631	-1.81106	3.99475	5.3352e-05	0.000477756	29.008	17.9937	5.78634	4.21103	DDB_G0275761
EAL69638	-0.739317	6.17116	0.00645179	0.0325522	85.2787	112.952	51.7822	37.836	DDB_G0275775
EAL69642	4.67705	1.91002	0.00782426	0.0380199	0.052275	0.0367887	2.63529	4.39033	DDB_G0275783
EAL69644	0.560941	8.29649	0.00842812	0.0404998	267.69	315.554	352.198	298.352	DDB_G0275787
EAL69646	2.67079	2.28544	0.00636325	0.0321698	1.03737	0.753542	5.1858	4.61394	DDB_G0275791
EAL69651	1.10419	5.13847	0.000104789	0.000875053	22.0409	28.0576	38.8155	43.0321	DDB_G0275801
EAL69664	-2.42467	5.55581	3.27183e-08	4.6745e-07	45.7055	120.349	10.9198	12.1223	DDB_G0275827
EAL69676	-0.890438	6.15089	0.000544471	0.00377956	97.7905	104.113	40.106	42.3397	DDB_G0275851
EAL69683	-0.968411	4.65862	0.00237224	0.013638	31.9371	36.613	14.3771	12.0676	DDB_G0275865
EAL69691	-0.94221	9.5585	1.14612e-05	0.000113388	1233.88	1021.37	458.035	433.903	DDB_G0275881
EAL69694	1.07301	4.00742	0.0075987	0.0373138	11.1366	10.5017	16.8078	17.9299	DDB_G0275887
EAL69701	5.86567	2.34297	0.000122668	0.000995238	0	0	2.90217	9.4518	DDB_G0275901
EAL69706	-1.87911	6.40334	1.71786e-12	4.14131e-11	137.028	151.117	31.7248	27.4355	DDB_G0275911
EAL69707	-1.39377	5.56972	1.24692e-05	0.000122521	66.1364	80.0014	29.6698	12.2246	DDB_G0275913
EAL69708	-1.34805	4.21813	0.00111168	0.00709357	23.1321	29.3178	7.33296	8.15031	DDB_G0275915
EAL69717	-1.83462	4.75258	5.62276e-08	7.7802e-07	40.6798	44.2184	11.9732	5.90933	DDB_G0275933
EAL69741	-1.04169	4.55932	0.00224581	0.0130298	34.5488	29.9105	13.3812	10.2378	DDB_G0275351
EAL69744	1.74185	3.83699	9.21066e-05	0.000781166	7.61348	6.11704	12.2202	23.0893	DDB_G0275357
EAL69746	-1.15206	9.82599	8.21437e-09	1.26871e-07	1295.51	1566.74	479.585	494.609	DDB_G0275361
EAL69758	0.68077	7.33485	0.00237665	0.0136556	131.269	153.101	186.093	158.811	DDB_G0275385
EAL69759	5.05979	1.8967	0.00782426	0.0380199	0	0	3.70853	3.26575	DDB_G0275387
EAL69771	5.27507	6.50871	7.70684e-43	7.94355e-41	4.86113	5.79988	128.937	192.654	DDB_G0275411
EAL69784	-1.05166	4.23068	0.00933347	0.0442409	27.0619	23.0948	9.06844	9.15745	DDB_G0275007
EAL69793	-3.66296	5.11358	5.22462e-20	2.10254e-18	62.5219	66.3125	4.67441	2.8346	DDB_G0275025
EAL69794	-0.892388	8.74493	8.15503e-06	8.24564e-05	629.15	637.006	244.127	273.268	DDB_G0275027
EAL69800	-1.09826	5.55861	7.86978e-05	0.000677686	69.9557	67.1974	23.2307	25.2362	DDB_G0275039
EAL69803	-1.54505	9.03055	2.91506e-11	6.08368e-10	963.877	797.653	253.732	204.473	DDB_G0275045
EAL69805	-1.31463	5.49458	0.00036268	0.00265082	90.9405	44.6799	19.3333	22.1776	DDB_G0275049
EAL69807	3.01959	6.31131	1.75875e-26	9.35009e-25	19.7607	21.1748	119.405	133.798	DDB_G0275053
EAL69812	2.96028	9.77074	1.00145e-30	6.24423e-29	195.562	265.035	1118.46	1597.69	DDB_G0275063
EAL69820	3.06747	4.80672	4.93534e-16	1.56767e-14	4.59214	9.01215	52.4311	35.4628	DDB_G0275079
EAL69821	1.44301	5.20035	1.01476e-06	1.18225e-05	24.0562	20.6411	50.8684	41.6026	DDB_G0275081
EAL69827	1.86904	4.87228	8.6883e-10	1.49762e-08	13.4248	14.9734	39.0927	40.0938	DDB_G0275093
EAL69840	0.907246	5.32289	0.00205323	0.012051	33.0693	29.2521	53.9602	34.7639	DDB_G0275119
EAL69842	1.50182	6.08611	5.99887e-07	7.2395e-06	47.4562	34.0575	106.023	69.4243	DDB_G0275123
EAL69846	5.9831	5.51144	4.75725e-38	3.87524e-36	1.05029	2.07238	69.844	93.4004	DDB_G0275131
EAL69853	3.57949	2.02681	0.00391381	0.0212545	0.254274	0.344572	3.5334	4.2534	DDB_G0275145
EAL69857	0.525223	9.26715	0.00833407	0.0400869	578.738	579.69	663.254	600.152	DDB_G0275153
EAL69858	7.53969	7.11301	1.224e-65	2.80992e-63	1.27025	1.96274	206.83	289.787	DDB_G0275155
EAL69859	1.203	5.85655	3.92113e-06	4.14303e-05	35.0615	45.1702	66.7836	73.3742	DDB_G0275157
EAL69861	0.648789	9.74418	0.000759701	0.00506183	754.584	778.591	919.719	902.167	DDB_G0275161
EAL69862	1.68159	7.57197	3.74396e-09	5.97436e-08	70.9575	140.024	276.16	233.2	DDB_G0275163
EAL69866	-2.29232	3.54944	0.000117936	0.000965957	16.2784	18.269	2.6421	2.53125	DDB_G0275171
EAL69873	1.45923	6.17784	1.66061e-08	2.46674e-07	39.1808	49.9127	93.7304	92.0641	DDB_G0275185
EAL69878	3.97472	2.51626	6.13802e-05	0.000538663	0.377474	0.533582	4.72383	9.30502	DDB_G0275195
EAL69884	-2.44317	3.74804	5.42637e-06	5.6507e-05	21.5974	19.6804	1.55459	4.02176	DDB_G0275207
EAL69885	0.736305	7.68279	0.000463556	0.00328588	162.915	191.109	218.607	228.045	DDB_G0275209
EAL69892	1.24266	3.83274	0.00667208	0.0333528	5.73511	11.7261	12.9099	18.6981	DDB_G0275223
EAL69894	-1.16935	9.36709	6.45003e-08	8.90051e-07	1064.83	1014.03	388.878	311.41	DDB_G0275227
EAL69907	0.677996	9.1384	0.00120957	0.00764094	459.375	537.278	534.155	674.49	DDB_G0275253
EAL69908	1.47012	6.04954	1.70424e-08	2.52043e-07	35.7402	45.2169	78.2424	92.0444	DDB_G0275255
EAL69910	-0.873199	5.52372	0.00683345	0.0340358	79.144	48.0525	28.6189	24.1207	DDB_G0275259
EAL69912	0.953771	4.4371	0.00495917	0.0260221	17.2615	14.4934	23.4092	23.4064	DDB_G0275263
EAL69914	1.10993	4.43493	0.00107871	0.00692249	11.9505	17.6984	20.6658	28.0807	DDB_G0275267
EAL69916	-1.92236	3.69956	0.000275696	0.00207512	14.9737	22.6393	4.2105	3.15093	DDB_G0275271
EAL69918	2.58973	4.49433	1.43153e-12	3.48432e-11	6.12026	8.22994	30.5631	35.9871	DDB_G0275275
EAL69928	5.01241	5.42675	3.06545e-34	2.19604e-32	3.27316	2.62376	66.0019	85.1203	DDB_G0275295
EAL69930	-0.787002	7.35166	0.00287598	0.0162383	271.481	190.279	87.8214	116.19	DDB_G0275299
EAL69938	0.800034	5.1851	0.00445334	0.0236629	28.3756	30.6487	41.5952	36.4254	DDB_G0275315
EAL69942	-0.729552	9.52741	0.00133173	0.00829843	909.987	1197.95	538.22	420.521	DDB_G0274099
EAL69945	1.10167	5.05031	0.000160227	0.00125851	24.6771	22.3024	39.3745	37.2895	DDB_G0274105
EAL69949	-1.06099	9.66088	6.2859e-06	6.47236e-05	1420.24	1064.89	481.805	424.176	DDB_G0274113
EAL69950	-2.80198	3.84613	6.433e-07	7.68991e-06	28.6029	17.3531	2.14168	2.66785	DDB_G0274115
EAL69957	-2.47782	6.25154	8.93299e-17	2.99775e-15	148.616	126.997	20.926	16.4573	DDB_G0274129
EAL69959	-2.04103	8.54038	6.28823e-14	1.69803e-12	640.103	710.313	157.649	89.9044	DDB_G0274133
EAL69960	-1.9589	7.50542	3.40703e-16	1.10303e-14	337.069	303.327	67.9199	56.9094	DDB_G0274135
EAL69978	2.37541	7.68796	4.82054e-20	1.94769e-18	78.9245	76.0198	246.905	365.212	DDB_G0274171
EAL69979	3.57122	7.7271	7.34346e-38	5.84065e-36	25.2233	51.9814	335.492	359.554	DDB_G0274173
EAL69980	-2.883	4.96391	7.33093e-15	2.15261e-13	55.4521	54.7872	5.68479	5.45606	DDB_G0274175
EAL69985	0.913301	4.86126	0.00198939	0.0117239	21.9927	22.3957	32.9198	30.625	DDB_G0274185
EAL69986	-2.32405	3.50811	7.06585e-05	0.000615277	15.55	17.9224	2.32872	2.5647	DDB_G0274187
EAL70003	3.91184	2.96894	1.57097e-06	1.77499e-05	0.778238	0.85479	8.92334	12.7334	DDB_G0274221
EAL70012	0.707428	8.67632	0.000507009	0.00354906	351.051	362.316	466.355	416.047	DDB_G0274239
EAL70023	6.97261	4.43096	9.56264e-24	4.53484e-22	0.238977	0.275366	29.7848	46.0628	DDB_G0274261
EAL70025	4.32633	9.46693	7.83084e-41	7.39246e-39	59.8922	96.1697	889.513	1485	DDB_G0274265
EAL70029	-0.789484	5.65389	0.0038171	0.0208979	61.4419	76.458	33.0564	27.2254	DDB_G0274273
EAL70035	-2.18211	6.16018	3.47282e-14	9.63708e-13	130.269	120.081	24.0461	17.6236	DDB_G0274285
EAL70038	0.626273	9.1494	0.00632945	0.0321599	430.017	598.701	660.919	536.36	DDB_G0274291
EAL70042	5.95748	5.77376	1.7502e-44	1.9216e-42	0.903342	2.97603	99.7721	95.9803	DDB_G0274299
EAL70046	1.05805	4.13405	0.00522703	0.0272296	10.9727	13.0865	18.8047	19.3923	DDB_G0274307
EAL70047	6.1379	5.26891	1.90005e-38	1.62647e-36	1.11854	1.18336	63.1804	74.6804	DDB_G0274309
EAL70053	1.36143	3.54375	0.0064824	0.0326089	5.97898	7.04514	12.8709	12.8281	DDB_G0274321
EAL70063	2.54226	5.23142	3.8596e-15	1.15002e-13	13.0445	12.3386	46.2562	66.9703	DDB_G0274341
EAL70066	0.954622	5.17394	0.00119459	0.00757733	25.4835	29.3947	33.8388	46.9929	DDB_G0274347
EAL70067	1.23162	4.94088	2.39986e-05	0.000226073	16.2969	24.632	38.1078	34.9919	DDB_G0274349
EAL70072	1.95082	5.34836	1.44065e-11	3.18426e-10	21.0352	17.364	55.6213	57.5555	DDB_G0274359
EAL70080	0.716824	8.36093	0.000571845	0.00392939	282.646	288.186	379.479	331.274	DDB_G0274375
EAL70085	5.97523	6.83241	2.07536e-41	2.03527e-39	4.00602	4.19779	142.414	263.52	DDB_G0274385
EAL70097	-2.28718	2.92743	0.00436547	0.0232817	10.959	8.99387	1.49066	1.43595	DDB_G0274409
EAL70111	0.829568	5.03769	0.00429527	0.0229801	27.6212	24.7037	37.7081	32.9386	DDB_G0274437
EAL70116	-1.2927	3.79705	0.00802039	0.0388717	16.7139	20.4579	5.78116	5.59007	DDB_G0274447
EAL70118	4.33389	2.91876	2.41678e-07	3.09011e-06	0.24471	0.86619	9.66475	11.445	DDB_G0274451
EAL70122	1.22353	13.6736	0.000633909	0.00431477	12586.2	5179.19	15550.6	16296.6	DDB_G0274459
EAL70127	2.12829	10.5369	3.17463e-19	1.23811e-17	637.606	634.509	1712.82	2516.91	DDB_G0274469
EAL70132	-0.758882	6.61662	0.00152513	0.00933658	134.525	138.846	63.0531	59.2819	DDB_G0274479
EAL70162	4.34168	2.74745	1.9269e-06	2.13886e-05	0.388637	0.510609	8.4458	9.52712	DDB_G0274539
EAL70173	-1.9947	5.51593	9.34467e-11	1.82574e-09	80.9776	71.9171	16.8755	12.0616	DDB_G0274561
EAL70185	1.38475	3.71578	0.00248799	0.0142386	7.5277	7.32034	14.1896	15.5413	DDB_G0274585
EAL70190	1.08872	7.11401	2.52061e-06	2.74657e-05	104.702	99.03	177.624	151.01	DDB_G0274595
EAL70193	0.624525	10.7209	0.00147852	0.00911197	1580.72	1462.92	1776.01	1786.34	DDB_G0274601
EAL70197	-1.22149	3.9393	0.00787224	0.0382296	21.8711	19.2717	6.43854	6.80973	DDB_G0274609
EAL70201	1.48504	4.66428	1.55298e-06	1.75765e-05	12.4739	17.0992	31.0603	32.0635	DDB_G0274617
EAL70214	1.68166	4.55955	2.94536e-07	3.70038e-06	12.7589	12.0299	29.8779	30.8638	DDB_G0274643
EAL70216	-1.25017	7.4464	4.06595e-06	4.29155e-05	275.058	272.976	60.9676	114.171	DDB_G0274647
EAL70220	2.12853	5.86567	1.60894e-13	4.18863e-12	24.941	25.4408	70.202	97.7179	DDB_G0274655
EAL70221	0.64438	6.94179	0.00577045	0.0297233	117.17	101.547	135.011	124.543	DDB_G0274657
EAL70222	3.1861	4.42719	9.41794e-15	2.73364e-13	5.07452	4.41262	26.7974	40.4009	DDB_G0274659
EAL70223	1.45496	10.5606	1.44644e-13	3.80481e-12	892.01	965.117	1993.41	1861.68	DDB_G0274661
EAL70230	1.30109	3.68156	0.00369705	0.0202956	6.80174	8.22068	12.5347	15.8347	DDB_G0274675
EAL70231	1.50636	3.78459	0.000728338	0.00487861	7.01239	7.79855	14.1828	18.1021	DDB_G0274677
EAL70238	-1.67906	3.53	0.00258779	0.014743	16.3675	15.2692	3.38833	3.95082	DDB_G0274691
EAL70242	3.70688	2.00894	0.00782426	0.0380199	0.242179	0.270505	2.41119	5.26173	DDB_G0274699
EAL70257	-1.27046	4.34179	0.00254807	0.0145413	38.7768	18.0034	9.20785	8.5709	DDB_G0274729
EAL70260	1.37637	7.76102	5.08579e-10	8.98104e-09	134.565	144.074	242.98	306.186	DDB_G0274735
EAL70264	1.07037	4.32732	0.00216048	0.0126144	13.3669	14.413	20.5049	23.9432	DDB_G0274743
EAL70266	5.446	4.79376	6.17123e-32	4.10103e-30	1.46298	1.19893	46.0014	51.1233	DDB_G0274747
EAL70267	-1.59908	3.41121	0.0045862	0.0242413	18.0662	10.205	2.15903	4.76902	DDB_G0274749
EAL70271	0.692456	7.59593	0.00188799	0.0112378	146.461	193.437	217.178	197.954	DDB_G0274757
EAL70280	0.86934	6.9378	0.000125815	0.00101913	94.8715	104.044	136.698	138.77	DDB_G0274775
EAL70283	1.01801	8.55342	2.10304e-06	2.31655e-05	275.62	296.062	482.012	394.153	DDB_G0274781
EAL70284	-0.945676	4.98943	0.00298608	0.0167569	34.7983	52.8069	12.8462	21.4846	DDB_G0274783
EAL70293	6.93636	3.87536	1.19869e-16	3.95685e-15	0.0918682	0.16128	18.8573	30.8263	DDB_G0274801
EAL70298	0.827833	4.91469	0.00539632	0.0280248	24.1328	23.7313	27.5791	36.9929	DDB_G0274811
EAL70299	0.69163	5.40359	0.0107522	0.0499576	36.3162	35.9314	44.9156	43.6601	DDB_G0274813
EAL70308	2.15743	6.15718	1.06149e-15	3.27894e-14	27.5942	33.3129	102.453	104.082	DDB_G0274831
EAL70309	0.690631	7.82627	0.00108475	0.00695144	189.605	208.879	257.785	229.135	DDB_G0274833
EAL70317	2.25025	4.664	7.61976e-12	1.72572e-10	7.1236	12.6805	34.1302	38.0848	DDB_G0274849
EAL70322	1.4558	9.57624	1.98812e-12	4.73631e-11	488.557	448.949	1019.3	932.013	DDB_G0274859
EAL70325	5.67416	3.93345	3.01425e-17	1.02515e-15	0.279708	0.765847	20.6406	30.6113	DDB_G0274865
EAL70336	-1.73393	4.41632	4.91831e-06	5.15886e-05	32.9502	31.8391	7.35963	7.25095	DDB_G0274887
EAL70372	-0.882484	4.61456	0.00856228	0.0410672	36.101	28.949	15.2903	11.3539	DDB_G0274959
EAL70373	-1.05677	4.21344	0.00600438	0.0307401	21.9426	27.6381	9.31455	8.63569	DDB_G0274961
EAL70397	0.837109	6.51344	0.000594442	0.00407635	64.3015	85.7907	105.573	97.3295	DDB_G0273927
EAL70400	2.41339	3.7733	3.74326e-07	4.65075e-06	4.21364	4.81511	20.1674	17.2167	DDB_G0273933
EAL70405	2.52369	6.0018	5.62656e-19	2.1528e-17	19.883	24.4873	87.3857	107.045	DDB_G0273943
EAL70423	-0.91294	4.55921	0.00899023	0.0428755	27.4343	35.4247	14.2923	10.9065	DDB_G0273979
EAL70424	-1.90016	4.60075	1.48146e-07	1.96294e-06	36.498	39.7711	12.0441	3.28295	DDB_G0273981
EAL70425	-1.04833	8.90238	1.53023e-06	1.7426e-05	787.61	674.089	286.183	250.342	DDB_G0273983
EAL70426	1.52517	3.96379	0.000239391	0.00183189	8.51192	8.42352	19.3029	18.0424	DDB_G0273985
EAL70427	1.78601	3.0508	0.00595951	0.0305879	2.73672	4.10092	8.61013	9.78802	DDB_G0273987
EAL70428	0.687142	8.08522	0.000789529	0.00522953	222.978	254.96	297.99	284.558	DDB_G0273989
EAL70444	3.12039	5.60481	1.048e-23	4.92363e-22	11.3841	12.0561	74.2172	81.9604	DDB_G0274021
EAL70445	1.40793	6.97082	2.09419e-08	3.05684e-07	78.0247	80.6758	183.83	135.154	DDB_G0274023
EAL70456	4.1702	6.28164	2.96055e-38	2.47145e-36	10.5275	8.69167	126.162	139.952	DDB_G0274045
EAL70460	2.0425	5.69993	1.63603e-13	4.23732e-12	23.6802	23.3017	72.486	74.9002	DDB_G0274053
EAL70469	1.77707	4.39566	5.96265e-07	7.22168e-06	10.4562	10.3969	30.7466	23.9394	DDB_G0274071
EAL70474	2.46559	3.98637	2.83995e-08	4.07476e-07	5.37524	5.03091	18.0636	26.4724	DDB_G0274081
EAL70482	2.17506	8.40878	1.13592e-17	3.94294e-16	110.161	176.671	434.047	545.204	DDB_G0274097
EAL70488	1.77375	4.06138	1.25248e-05	0.000122828	9.75802	6.37867	19.2131	23.1258	DDB_G0273595
EAL70490	1.99586	4.21192	2.87793e-07	3.62469e-06	6.73528	9.4157	22.9715	26.4923	DDB_G0273599
EAL70492	-0.871051	6.01084	0.00101477	0.00654066	82.0686	99.8462	37.6971	37.4915	DDB_G0273603
EAL70494	-2.16681	6.97733	9.68917e-15	2.79629e-13	213.169	238.439	49.669	26.1684	DDB_G0273607
EAL70496	1.32343	3.55902	0.0064824	0.0326089	7.47139	5.95375	13.687	12.0992	DDB_G0273611
EAL70519	0.886283	6.12353	0.000640637	0.0043547	56.9306	54.4688	85.1452	71.0651	DDB_G0273657
EAL70533	1.48513	3.79677	0.00142263	0.00881593	8.36488	6.7406	17.3333	15.1016	DDB_G0273685
EAL70536	3.99475	2.06327	0.00391381	0.0212545	0.145858	0.280579	3.56611	4.80686	DDB_G0273691
EAL70555	1.55029	4.07958	9.06658e-05	0.000771538	8.28105	10.0488	20.4419	20.658	DDB_G0273729
EAL70558	2.35251	3.16652	0.000104909	0.000875053	2.64833	2.90328	10.2339	12.1387	DDB_G0273735
EAL70562	-1.61982	10.867	2.2632e-08	3.2893e-07	4010.78	2385.36	880.139	706.944	DDB_G0273743
EAL70577	1.03503	10.4826	4.6663e-07	5.72713e-06	938.11	1224.69	1667.99	1680.9	DDB_G0273773
EAL70585	1.26932	5.2888	9.15701e-06	9.15505e-05	23.5395	28.2658	52.6385	42.2187	DDB_G0273789
EAL70594	6.4137	5.86509	1.46496e-39	1.27565e-37	1.71561	1.24417	82.0258	127.829	DDB_G0273807
EAL70597	-1.58039	6.24064	2.27418e-09	3.74739e-08	113.807	131.609	29.2738	32.7368	DDB_G0273813
EAL70605	-1.37124	4.94315	1.6348e-05	0.000157567	50.0408	41.3802	10.7614	15.9099	DDB_G0273829
EAL70608	6.59193	6.81294	2.47093e-44	2.6552e-42	2.7413	2.46964	143.834	259.137	DDB_G0273835
EAL70633	2.33296	3.18524	0.000104909	0.000875053	3.13022	2.58188	8.33334	14.3482	DDB_G0273885
EAL70634	2.90522	4.34149	6.19501e-13	1.53749e-11	4.57608	5.99752	26.3196	35.11	DDB_G0273887
EAL70643	1.49448	3.91586	0.000545176	0.00377956	7.43201	9.1225	16.567	19.1744	DDB_G0273905
EAL70652	0.84891	4.83621	0.00564525	0.0291378	17.8528	26.9548	34.3395	26.9552	DDB_G0273923
EAL70666	8.12374	6.33826	3.35028e-48	4.00227e-46	0.456074	0.645417	115.965	177.408	DDB_G0273423
EAL70679	-1.79554	5.81238	5.08495e-10	8.98104e-09	96.7767	88.4493	21.494	18.8267	DDB_G0273449
EAL70718	8.12374	6.33826	3.36792e-48	4.00227e-46	0.456074	0.645417	115.965	177.408	DDB_G0273527
EAL70743	-1.79554	5.81238	5.13607e-10	9.05401e-09	96.7767	88.4493	21.494	18.8267	DDB_G0273577
EAL70750	2.33296	3.18524	0.000104909	0.000875053	3.13022	2.58188	8.33334	14.3482	DDB_G0273065
EAL70751	2.90522	4.34149	6.19501e-13	1.53749e-11	4.57608	5.99752	26.3196	35.11	DDB_G0273067
EAL70753	0.886283	6.12353	0.000640219	0.0043547	56.9306	54.4688	85.1452	71.0651	DDB_G0273071
EAL70757	1.03503	10.4826	4.63847e-07	5.70685e-06	938.11	1224.69	1667.99	1680.9	DDB_G0273079
EAL70759	1.26932	5.2888	9.15563e-06	9.15505e-05	23.5395	28.2658	52.6385	42.2187	DDB_G0273083
EAL70764	-1.58039	6.24064	2.27278e-09	3.74739e-08	113.807	131.609	29.2738	32.7368	DDB_G0273093
EAL70769	6.59193	6.81294	2.46037e-44	2.6552e-42	2.7413	2.46964	143.834	259.137	DDB_G0273103
EAL70787	1.32343	3.55902	0.0064824	0.0326089	7.47139	5.95375	13.687	12.0992	DDB_G0273139
EAL70789	-2.16681	6.97733	9.63728e-15	2.78929e-13	213.169	238.439	49.669	26.1684	DDB_G0273143
EAL70790	1.99586	4.21192	2.87793e-07	3.62469e-06	6.73528	9.4157	22.9715	26.4923	DDB_G0273145
EAL70792	1.77375	4.06138	1.25248e-05	0.000122828	9.75802	6.37867	19.2131	23.1258	DDB_G0273149
EAL70794	0.848911	4.83621	0.00564841	0.0291392	17.8528	26.9548	34.3395	26.9552	DDB_G0273153
EAL70801	1.49448	3.91586	0.000545176	0.00377956	7.43201	9.1225	16.567	19.1744	DDB_G0273167
EAL70808	6.4137	5.86509	1.45545e-39	1.27565e-37	1.71561	1.24417	82.0258	127.829	DDB_G0273181
EAL70813	-1.61982	10.867	2.25479e-08	3.2818e-07	4010.78	2385.36	880.139	706.944	DDB_G0273191
EAL70815	2.35251	3.16652	0.000104909	0.000875053	2.64833	2.90328	10.2339	12.1387	DDB_G0273195
EAL70817	1.55029	4.07958	9.06658e-05	0.000771538	8.28105	10.0488	20.4419	20.658	DDB_G0273199
EAL70856	-1.37124	4.94315	1.63748e-05	0.000157676	50.0408	41.3802	10.7614	15.9099	DDB_G0273277
EAL70870	3.99475	2.06327	0.00391381	0.0212545	0.145858	0.280579	3.56611	4.80686	DDB_G0273305
EAL70877	-0.871051	6.01084	0.00101532	0.00654066	82.0686	99.8462	37.6971	37.4915	DDB_G0273319
EAL70901	1.48513	3.79677	0.00142263	0.00881593	8.36488	6.7406	17.3333	15.1016	DDB_G0273367
EAL70916	1.40793	6.97082	2.09013e-08	3.05534e-07	78.0247	80.6758	183.83	135.154	DDB_G0272560
EAL70917	1.4552	6.26938	3.54247e-08	5.03759e-07	50.9083	44.0526	109.824	87.9156	DDB_G0272560
EAL70918	0.735996	13.4306	0.000426252	0.00304712	8655.6	10400.2	13043.9	10930.6	DDB_G0272562
EAL70919	-0.91294	4.55921	0.00899023	0.0428755	27.4343	35.4247	14.2923	10.9065	DDB_G0272564
EAL70925	0.837109	6.51344	0.000594166	0.00407635	64.3015	85.7907	105.573	97.3295	DDB_G0272576
EAL70930	0.687142	8.08522	0.000788035	0.00522649	222.978	254.96	297.99	284.558	DDB_G0272586
EAL70931	-1.90016	4.60075	1.48204e-07	1.96294e-06	36.498	39.7711	12.0441	3.28295	DDB_G0272588
EAL70945	3.12039	5.60481	1.01919e-23	4.81066e-22	11.3841	12.0561	74.2172	81.9604	DDB_G0272616
EAL70953	2.46559	3.98637	2.83995e-08	4.07476e-07	5.37524	5.03091	18.0636	26.4724	DDB_G0272632
EAL70962	2.0425	5.69993	1.63354e-13	4.23732e-12	23.6802	23.3017	72.486	74.9002	DDB_G0272650
EAL70964	9.66243	13.1428	9.27151e-196	3.44866e-192	26.5712	24.3401	14105.5	17399.1	DDB_G0272654
EAL70965	9.54738	12.7986	1.02425e-195	3.44866e-192	21.2545	22.1713	11323.4	13490.5	DDB_G0272656
EAL70966	7.35647	10.0783	1.2749e-121	7.57517e-119	15.4504	14.5709	1680.3	2089.76	DDB_G0272658
EAL70988	1.35168	3.71135	0.00248799	0.0142386	4.38678	10.6457	18.9077	10.5003	DDB_G0272702
EAL70990	6.07791	4.51674	7.93045e-27	4.30675e-25	0.638169	0.646659	35.3089	44.813	DDB_G0272706
EAL70994	3.7829	4.78519	5.63198e-24	2.69614e-22	4.09846	4.3727	44.175	46.9447	DDB_G0272714
EAL70995	5.27581	4.22251	1.92785e-21	8.42998e-20	0.85297	1.03153	28.0664	35.3994	DDB_G0272716
EAL70996	-0.644579	9.39834	0.00210916	0.0123505	930.46	947.323	501.908	407.43	DDB_G0272718
EAL70999	1.19535	11.6564	1.78518e-05	0.000171388	2183.69	2324.77	4969.81	2821.9	DDB_G0272724
EAL71002	-0.783086	5.49693	0.00453444	0.0240306	60.9195	61.744	26.3193	27.6266	DDB_G0272730
EAL71003	-1.38475	3.92656	0.00322696	0.0179788	26.248	15.5882	6.34685	5.6624	DDB_G0272732
EAL71012	5.11273	2.34177	0.000245165	0.00186899	0	0.187131	5.09108	7.05897	DDB_G0272750
EAL71015	0.707816	9.85776	0.000805188	0.00531929	820.838	795.554	872.88	1133.66	DDB_G0272756
EAL71035	4.1702	6.28164	2.93828e-38	2.47145e-36	10.5275	8.69167	126.162	139.952	DDB_G0272795
EAL71038	1.52517	3.96379	0.000239391	0.00183189	8.51192	8.42352	19.3029	18.0424	DDB_G0272801
EAL71044	1.19721	6.87771	2.29427e-07	2.96348e-06	79.0431	85.5319	149.81	136.228	DDB_G0272813
EAL71050	-0.879481	8.51592	0.000216084	0.00166871	557.246	516.835	259.873	182.255	DDB_G0272825
EAL71054	0.950765	13.7763	6.16886e-06	6.37133e-05	9648.95	12380.5	17099.5	15046.2	DDB_G0272833
EAL71058	0.725049	5.4662	0.00768622	0.0376886	38.636	35.9193	44.3455	49.2527	DDB_G0272841
EAL71066	1.32451	7.11796	3.60727e-09	5.77449e-08	86.1001	97.0395	173.622	174.075	DDB_G0272857
EAL71071	0.88835	4.99066	0.00235019	0.0135421	26.1594	23.1712	33.7871	35.6161	DDB_G0272867
EAL71083	1.78601	3.0508	0.00595951	0.0305879	2.73672	4.10092	8.61013	9.78802	DDB_G0272891
EAL71084	-1.04833	8.90238	1.52442e-06	1.73794e-05	787.61	674.089	286.183	250.342	DDB_G0272893
EAL71102	2.16177	7.20482	6.07612e-19	2.31603e-17	54.9838	70.7839	229.048	197.124	DDB_G0272929
EAL71111	0.6159	11.8536	0.00406339	0.0219488	2935.01	3794.18	3469.81	4334.45	DDB_G0272947
EAL71125	1.53866	5.4163	4.02333e-08	5.66012e-07	23.0549	26.836	54.2709	55.9589	DDB_G0272975
EAL71146	3.39055	8.42622	1.2185e-47	1.41472e-45	61.4537	78.0236	544.376	564.688	DDB_G0273017
EAL71148	9.86252	12.41	3.25234e-151	4.69313e-148	11.9404	14.6457	7681.04	11313.8	DDB_G0273021
EAL71149	7.94396	10.5468	6.56818e-132	4.73894e-129	12.5496	15.1025	2291.77	2927.25	DDB_G0273023
EAL71150	2.17506	8.40878	1.12745e-17	3.92701e-16	110.161	176.671	434.047	545.204	DDB_G0273025
EAL71152	1.77707	4.39566	5.96265e-07	7.22168e-06	10.4562	10.3969	30.7466	23.9394	DDB_G0273029
EAL71160	2.52369	6.0018	5.54757e-19	2.13065e-17	19.883	24.4873	87.3857	107.045	DDB_G0273045
EAL71162	2.41339	3.7733	3.74326e-07	4.65075e-06	4.21364	4.81511	20.1674	17.2167	DDB_G0273049
EAL71171	-2.45922	3.29761	0.000328314	0.00241713	18.7077	9.55573	1.8504	1.86837	DDB_G0272494
EAL71180	3.0729	4.73825	5.3607e-18	1.92699e-16	5.53113	7.34769	36.5071	47.2274	DDB_G0272512
EAL71186	2.54296	3.8228	1.25596e-07	1.68256e-06	4.69877	4.01833	18.855	20.6862	DDB_G0272524
EAL71189	6.50909	5.26438	5.85687e-35	4.35002e-33	1.00152	0.713927	55.8775	82.1318	DDB_G0272530
EAL71198	-0.616229	6.70217	0.00908092	0.0431857	132.565	148.132	63.1547	75.5525	DDB_G0272548
EAL71210	1.12428	5.91551	1.13855e-05	0.00011275	41.982	44.6507	70.7643	72.6079	DDB_G0272116
EAL71214	-0.981842	5.07793	0.00135758	0.00844912	49.7295	44.2946	18.047	17.9456	DDB_G0272124
EAL71221	1.24315	7.4341	1.09017e-08	1.6584e-07	109.482	127.72	213.284	212.073	DDB_G0272138
EAL71225	5.05549	8.63687	3.76603e-61	7.04456e-59	18.5855	35.5091	580.33	787.994	DDB_G0272146
EAL71234	1.72658	4.44254	5.49221e-07	6.7001e-06	10.5544	11.6308	27.6192	28.52	DDB_G0272164
EAL71244	0.996931	4.9927	0.000522442	0.00364951	22.5937	24.5915	37.1593	34.4129	DDB_G0272184
EAL71246	5.74469	6.49819	1.32862e-53	1.8384e-51	4.21501	3.41293	162.961	158.323	DDB_G0272188
EAL71249	1.98153	5.79173	1.5577e-12	3.7823e-11	23.0343	28.8235	68.3906	87.475	DDB_G0272194
EAL71250	1.04082	6.52109	3.02505e-05	0.000280829	70.7603	66.9171	118.063	96.7934	DDB_G0272196
EAL71257	-1.33817	3.76444	0.0066732	0.0333528	18.7274	17.7323	5.4402	5.35826	DDB_G0272210
EAL71263	-0.678637	6.55116	0.00515397	0.0269045	114.077	142.22	61.1501	59.9068	DDB_G0272222
EAL71271	-1.16776	7.02593	2.26376e-05	0.000213903	239.762	158.607	67.1417	67.8638	DDB_G0272238
EAL71272	3.34244	3.77702	4.67338e-10	8.39961e-09	3.13483	1.97815	18.4307	22.8442	DDB_G0272240
EAL71273	3.39175	3.36328	3.76601e-08	5.3055e-07	1.89001	1.56707	14.4098	15.1358	DDB_G0272242
EAL71276	-1.48929	6.99874	4.22217e-10	7.64373e-09	205.652	210.709	60.2747	51.9514	DDB_G0272248
EAL71277	-0.859808	10.7907	0.000304215	0.0022628	2853.26	2359.07	1251.1	928.159	DDB_G0272250
EAL71278	0.646348	7.42464	0.00396424	0.0214628	139.578	167.577	197.1	166.492	DDB_G0272252
EAL71280	-1.34373	3.94851	0.00222149	0.0129036	24.1068	18.2062	6.10249	6.40155	DDB_G0272256
EAL71281	-1.07658	7.42054	1.65042e-06	1.85851e-05	233.927	286.821	94.1273	92.5265	DDB_G0272258
EAL71283	2.79838	5.23156	3.82481e-16	1.2304e-14	7.4365	14.4219	46.3194	70.2165	DDB_G0272262
EAL71296	0.91422	5.11835	0.00155216	0.00947331	28.7413	24.8228	35.5606	41.1783	DDB_G0272288
EAL71306	-1.76298	10.9899	1.37133e-08	2.06128e-07	4618.68	2504.11	887.611	714.79	DDB_G0272308
EAL71310	9.55804	7.16914	7.26048e-76	2.5289e-73	0	0.622087	264.599	252.753	DDB_G0272316
EAL71327	-1.41199	5.48006	1.29875e-06	1.49245e-05	64.8827	72.2977	21.2917	17.6208	DDB_G0272350
EAL71341	3.03347	2.39669	0.00183763	0.0109769	0.762132	0.846994	5.41301	6.12125	DDB_G0272378
EAL71372	0.866565	6.89529	0.000247408	0.00188466	88.2269	105.27	145.169	121.823	DDB_G0272440
EAL71381	-2.60444	2.66738	0.00419607	0.022521	8.89635	7.06008	0.997281	0.811027	DDB_G0272458
EAL71383	1.07504	4.38046	0.00179974	0.0107952	16.9074	11.9433	23.4928	22.8102	DDB_G0272462
EAL71398	-1.4565	4.09705	0.000595874	0.0040834	30.0711	18.3858	6.53755	6.70699	DDB_G0272074
EAL71418	-1.13108	5.41702	8.28789e-05	0.000710059	58.1758	66.384	19.7093	23.263	DDB_G0271968
EAL71420	4.79209	3.3843	2.5289e-09	4.16034e-08	1.26122	0	9.34717	22.9267	DDB_G0271972
EAL71422	-1.34679	10.61	1.37685e-10	2.64906e-09	2654.02	2467.88	824.536	702.319	DDB_G0271976
EAL71424	-1.49912	6.60369	2.5815e-09	4.23308e-08	141.346	173.479	41.7506	42.3851	DDB_G0271980
EAL71428	1.85674	3.98672	1.35115e-05	0.00013212	8.06791	6.50515	18.8435	21.723	DDB_G0271988
EAL71431	1.68881	3.61007	0.00061465	0.00420066	4.13244	7.58834	13.8098	15.3061	DDB_G0271994
EAL71440	-1.63712	3.34731	0.00704782	0.0349656	17.8014	9.10094	3.40787	3.00073	DDB_G0272012
EAL71441	1.4601	4.76412	1.54156e-06	1.75016e-05	13.9698	18.2688	33.2548	34.3412	DDB_G0272014
EAL71451	3.79819	4.43461	8.79976e-19	3.29209e-17	2.4914	3.92962	34.4546	36.0236	DDB_G0272034
EAL71455	5.8779	3.65449	5.99413e-14	1.6276e-12	0.250925	0.394917	14.7651	26.4794	DDB_G0272042
EAL71460	-4.51005	3.95625	1.01567e-10	1.98055e-09	35.2875	18.7643	0.681804	0.913563	DDB_G0272052
EAL71465	2.16956	4.05929	1.68614e-07	2.22057e-06	6.45183	6.58144	25.1376	20.0529	DDB_G0272062
EAL71470	0.842251	4.70148	0.00812198	0.0392725	22.0142	18.5866	28.5176	26.8186	DDB_G0271892
EAL71472	2.49338	3.15924	0.000104909	0.000875053	1.94029	3.13572	10.1833	12.4765	DDB_G0271896
EAL71476	1.74751	4.664	4.57947e-08	6.3803e-07	12.4919	13.4293	33.6272	32.8427	DDB_G0271904
EAL71478	-1.52525	11.1995	1.76655e-09	2.9543e-08	3264.27	4763.58	1212.4	886.618	DDB_G0271908
EAL71481	-2.11632	4.44397	0.000150592	0.00119492	52.4658	16.5547	5.61946	6.40985	DDB_G0271914
EAL71482	1.89151	8.30216	3.03515e-15	9.15166e-14	150.227	159.988	358.193	516.506	DDB_G0271916
EAL71491	6.44172	4.45702	1.24593e-25	6.48716e-24	0	0.887146	35.804	41.1612	DDB_G0271934
EAL71503	-0.85739	6.90665	0.000239925	0.0018332	166.261	177.791	77.1178	66.5896	DDB_G0271848
EAL71504	0.900499	4.76909	0.00204945	0.0120358	19.3763	22.3205	28.9753	30.1993	DDB_G0271850
EAL71515	-2.64222	3.86242	6.433e-07	7.68991e-06	22.7399	23.3294	2.3741	3.0374	DDB_G0271872
EAL71518	-1.70148	7.93014	2.76972e-13	7.04708e-12	395.988	440.136	111.879	82.3781	DDB_G0271878
EAL71523	-1.14692	6.36768	8.29567e-06	8.37109e-05	128.918	119.775	39.3603	45.7702	DDB_G0271666
EAL71524	-1.03994	11.4152	6.1147e-07	7.35293e-06	4360.97	4043.8	1671.72	1427.84	DDB_G0271668
EAL71525	1.1394	7.38991	6.06428e-07	7.3097e-06	132.368	108.331	205.405	197.558	DDB_G0271670
EAL71528	0.699024	6.36551	0.00451761	0.0239792	61.4756	81.7728	84.7673	91.3325	DDB_G0271676
EAL71529	0.907154	5.72975	0.000525369	0.00366742	38.8824	44.6936	63.7473	55.1111	DDB_G0271678
EAL71540	5.69991	6.90384	1.01391e-46	1.15073e-44	3.96381	6.51127	164.087	260.342	DDB_G0271700
EAL71545	6.01432	4.92167	7.82326e-35	5.76808e-33	0.732069	1.18157	53.4532	54.0043	DDB_G0295685
EAL71546	9.53614	10.0473	1.83528e-142	2.05979e-139	1.84792	4.45472	1681.96	2025.73	DDB_G0271712
EAL71547	7.78279	10.3537	2.44791e-141	2.47263e-138	10.1944	16.8783	2257.64	2301.74	DDB_G0271714
EAL71548	10.0965	9.47159	9.07071e-136	7.63527e-133	1.71292	1.00767	1163.53	1332.01	DDB_G0271716
EAL71549	9.47396	11.3239	2.87211e-162	7.2528e-159	7.39166	8.90945	3986.49	4961.33	DDB_G0271718
EAL71554	-2.18842	7.44277	1.29119e-20	5.30176e-19	296.128	335.712	51.8098	52.9875	DDB_G0271728
EAL71557	0.873287	4.96519	0.00228317	0.0132011	20.6063	28.1789	30.4965	37.396	DDB_G0271734
EAL71559	1.52957	3.68404	0.00127633	0.00798282	6.99874	6.48675	15.7527	14.1591	DDB_G0271738
EAL71561	1.29235	5.5864	1.81251e-06	2.02524e-05	32.3679	31.0391	59.0397	59.0003	DDB_G0271742
EAL71563	3.01964	4.82359	1.00766e-18	3.74206e-17	7.02265	7.15127	43.1187	45.5272	DDB_G0271746
EAL71574	-1.93638	3.91132	5.83217e-05	0.000517215	23.019	21.681	5.57978	3.1118	DDB_G0271768
EAL71575	-3.34775	10.1669	1.97235e-41	1.97255e-39	2343.41	2421.05	208.255	145.563	DDB_G0271770
EAL71579	2.15227	5.12111	1.53556e-11	3.37189e-10	15.6991	13.5258	41.2607	58.0459	DDB_G0271778
EAL71581	-1.48848	5.53163	3.13365e-07	3.92231e-06	76.5593	67.5127	19.8696	18.9462	DDB_G0271782
EAL71590	4.20121	2.49288	6.13802e-05	0.000538663	0.724276	0	3.86957	9.9769	DDB_G0271800
EAL71593	0.691599	5.43354	0.0102398	0.0479518	33.916	39.9737	41.8639	48.6962	DDB_G0271806
EAL71597	-1.24701	4.29332	0.00158116	0.00959813	26.7849	27.8422	8.40111	8.91647	DDB_G0271814
EAL71599	7.84916	11.014	4.29227e-153	8.67124e-150	16.9748	23.9481	3550.41	3642.01	DDB_G0271818
EAL71601	8.99127	9.01243	3.95122e-126	2.49445e-123	0.753882	3.67936	878.614	939.885	DDB_G0271822
EAL71602	9.76685	9.85591	2.66396e-140	2.44624e-137	1.0981	3.53896	1486.6	1763.68	DDB_G0271824
EAL71604	1.28191	4.42915	0.000188893	0.0014677	10.2825	17.014	24.5607	26.0489	DDB_G0271828
EAL71610	3.10196	4.97988	5.58323e-20	2.23794e-18	5.94371	9.1786	46.3026	53.7292	DDB_G0271840
EAL71619	1.94882	6.03903	2.46955e-12	5.81467e-11	32.5293	30.1864	79.0345	105.399	DDB_G0271510
EAL71628	1.09856	4.30087	0.00299733	0.0168107	9.14851	17.7521	22.3935	21.5076	DDB_G0271528
EAL71632	1.59788	5.82399	3.31771e-09	5.33634e-08	27.3787	37.4369	67.8597	81.178	DDB_G0271536
EAL71633	1.09091	4.56916	0.000870327	0.00571598	17.9707	15.0876	25.6406	27.9695	DDB_G0271538
EAL71641	5.08041	1.90682	0.00782426	0.0380199	0	0	4.6533	2.42445	DDB_G0271554
EAL71653	8.2785	4.25184	4.85608e-22	2.18006e-20	0	0	27.9234	38.7964	DDB_G0271578
EAL71659	4.22416	2.49066	6.13802e-05	0.000538663	0.246706	0.460294	6.19786	7.62919	DDB_G0271590
EAL71692	7.55043	5.83226	1.59391e-37	1.25782e-35	0	1.16901	75.1954	131.55	DDB_G0271656
EAL71702	-1.51225	6.91456	2.599e-10	4.83471e-09	197.515	195.944	52.4057	52.0495	DDB_G0271144
EAL71704	-1.04974	12.5204	9.12397e-07	1.0704e-05	8537.73	9652.99	3698.88	2942	DDB_G0271148
EAL71705	0.872284	6.46576	0.000391883	0.00283351	61.7843	81.1784	103.132	94.9495	DDB_G0271150
EAL71711	1.70273	11.6471	4.41063e-10	7.9699e-09	1227.77	2263.05	4345.28	4197.62	DDB_G0271162
EAL71715	-1.29387	4.97033	2.5e-05	0.000234632	43.017	49.162	14.497	13.8622	DDB_G0271170
EAL71719	4.73124	3.26391	4.78217e-10	8.53439e-09	0.238045	0.933225	11.3365	17.7506	DDB_G0271178
EAL71728	3.95035	4.1507	1.42975e-15	4.40303e-14	0.714135	3.91955	26.3174	31.0846	DDB_G0271196
EAL71749	-3.71139	3.87587	1.57876e-09	2.64902e-08	28.6593	20.81	1.2491	1.41395	DDB_G0271238
EAL71762	-0.938502	5.28529	0.00117156	0.00744319	46.5719	62.2544	24.0034	18.8641	DDB_G0271264
EAL71765	-1.23469	4.65871	0.000230416	0.00177261	33.5022	38.6477	11.576	11.5348	DDB_G0271270
EAL71779	-0.692888	9.98677	0.00392505	0.0213041	1540.24	1318.18	783.168	557.492	DDB_G0271298
EAL71789	1.8544	6.14842	3.77901e-12	8.81029e-11	29.2116	42.1846	95.4089	100.517	DDB_G0271318
EAL71800	-0.858542	4.64538	0.00894702	0.04273	34.5875	31.6917	14.2115	13.3944	DDB_G0271340
EAL71801	-1.30621	4.47104	0.000271472	0.00205096	32.239	31.0488	9.15374	10.1133	DDB_G0271342
EAL71809	-0.717864	6.56295	0.00921639	0.043727	101.87	159.664	66.9496	52.8404	DDB_G0271358
EAL71816	2.7115	3.69905	4.55834e-08	6.35964e-07	2.91155	4.21129	17.1465	19.4073	DDB_G0271372
EAL71817	-1.5799	4.1093	0.000208341	0.0016126	25.3168	24.5925	5.82878	6.68016	DDB_G0271374
EAL71821	-2.66406	7.41926	2.30306e-24	1.12928e-22	278.915	374.401	34.8688	42.8813	DDB_G0271382
EAL71866	-1.98558	3.09424	0.00704067	0.0349656	17.8393	4.63985	2.05059	2.1058	DDB_G0271472
EAL71881	3.88974	5.85163	3.49815e-31	2.22232e-29	6.58674	10.5369	106.065	88.9725	DDB_G0271098
EAL71887	7.39503	6.68306	1.08048e-55	1.59853e-53	0.999945	1.61507	150.175	220.151	DDB_G0271110
EAL71892	-1.16776	6.25022	6.13216e-06	6.33991e-05	110.197	119.579	35.8032	41.5953	DDB_G0271120
EAL71902	2.46859	5.69146	1.03298e-17	3.61041e-16	17.7816	19.0223	79.6359	75.6775	DDB_G0269106
EAL71905	-1.31557	4.63588	0.000974778	0.00631979	47.8861	23.7806	9.83492	11.9586	DDB_G0269112
EAL71908	3.13561	12.2308	3.31185e-36	2.55366e-34	994.302	1268.98	6214.77	8857.13	DDB_G0269116
EAL71909	0.67251	8.45811	0.000804807	0.00531929	304.487	317.814	387.328	364.188	DDB_G0269118
EAL71910	-0.545799	8.16814	0.0106654	0.0496607	411.176	361.568	189.502	212.726	DDB_G0269120
EAL71911	0.953453	4.94396	0.000857479	0.00563893	23.718	22.6624	31.5724	36.7078	DDB_G0269122
EAL71912	4.89969	6.55815	8.0744e-40	7.21766e-38	6.94727	7.32788	129.693	200.224	DDB_G0269124
EAL71916	4.61195	5.24223	1.4414e-31	9.51604e-30	2.58085	4.22269	60.2935	70.8658	DDB_G0269132
EAL71922	1.72836	8.5209	5.43391e-16	1.71525e-14	196.367	197.032	526.895	461.049	DDB_G0269144
EAL71927	-0.877723	6.56829	0.000291763	0.00217819	137.737	133.615	52.0326	59.9247	DDB_G0269154
EAL71930	-0.836675	8.68026	8.50774e-05	0.00072766	621.269	571.355	273.426	232.941	DDB_G0269160
EAL71935	0.870658	7.65819	9.461e-05	0.000801052	171.449	156.149	202.609	252.778	DDB_G0269170
EAL71937	0.81565	7.68571	0.00011492	0.000948368	174.838	167.368	228.094	228.957	DDB_G0269174
EAL71938	3.051	3.47129	6.85884e-08	9.43885e-07	2.19578	2.55793	14.3854	17.0436	DDB_G0269176
EAL71939	5.87254	6.28039	3.96796e-50	5.07347e-48	1.78406	4.18546	134.493	142.883	DDB_G0269178
EAL71940	1.94125	3.74458	2.54624e-05	0.000238144	6.35377	5.11771	15.2501	18.7496	DDB_G0269180
EAL71943	1.06959	5.18957	0.000156628	0.00123409	26.0326	26.7304	42.4005	41.7615	DDB_G0269186
EAL71948	-0.643801	6.50431	0.00830656	0.0400308	124.699	120.473	62.5039	56.3869	DDB_G0269196
EAL71950	0.814232	6.67247	0.000482806	0.00340798	80.8081	88.3524	112.786	112.709	DDB_G0269200
EAL71951	-1.80896	7.71071	3.17589e-06	3.41636e-05	515.936	203.317	76.3439	81.0855	DDB_G0269202
EAL71957	0.993035	5.26304	0.000464296	0.00328651	28.3958	29.1605	38.0485	49.0281	DDB_G0269214
EAL71967	-1.37252	10.4804	2.32813e-11	4.96128e-10	2323.7	2386.15	745.728	631.497	DDB_G0269234
EAL71968	0.759734	7.99003	0.000987961	0.00637254	231.737	200.77	310.667	244.874	DDB_G0269236
EAL71969	0.61488	9.12529	0.00337676	0.0187102	463.689	550.624	638.74	535.239	DDB_G0269238
EAL71977	4.82734	7.59155	3.17391e-59	5.6245e-57	9.83384	20.8887	310.761	355.172	DDB_G0269254
EAL71981	1.46893	3.68659	0.00127633	0.00798282	5.26308	8.66634	13.0387	16.5643	DDB_G0269262
EAL71988	-1.01713	6.11358	0.000142527	0.00113988	98.1788	103.792	30.8586	44.7329	DDB_G0269276
EAL71990	1.57062	6.54708	7.33396e-10	1.27286e-08	42.5559	66.7658	122.141	123.678	DDB_G0269280
EAL71995	-0.962431	6.52847	0.000284562	0.00213074	153.269	114.819	54.1054	50.3945	DDB_G0269290
EAL72017	0.889926	7.58393	0.000177164	0.00138402	141.244	168.253	248.023	185.433	DDB_G0269334
EAL72041	1.38554	4.38048	8.48987e-05	0.000726748	14.9586	10.0694	24.1385	25.7665	DDB_G0269382
EAL72050	1.26936	6.59405	1.05291e-07	1.43142e-06	61.4236	69.1401	120.791	117.869	DDB_G0269400
EAL72055	3.79792	8.33186	1.68695e-48	2.053e-46	43.0967	57.7148	579.842	482.292	DDB_G0269410
EAL72059	1.66554	3.68998	0.000251204	0.00190783	5.6155	7.0516	14.0056	16.9162	DDB_G0269418
EAL72060	-3.49042	4.04358	6.05491e-09	9.42383e-08	37.4069	18.5795	1.73578	1.85566	DDB_G0269420
EAL72082	-1.24909	3.72359	0.00964362	0.0454763	21.01	13.6955	6.6172	4.32359	DDB_G0269464
EAL72094	-0.993639	4.61236	0.00626056	0.0318258	41.6011	24.781	10.378	14.8331	DDB_G0269488
EAL72109	-2.1118	10.7478	1.24669e-20	5.13991e-19	3520.6	2838.03	585.733	532.377	DDB_G0269518
EAL72110	-2.50403	7.68371	5.88931e-20	2.3513e-18	450.521	321.478	52.1663	51.3004	DDB_G0269520
EAL72128	-1.13699	7.40894	2.59301e-07	3.29045e-06	255.196	266.921	83.8076	96.1056	DDB_G0269556
EAL72131	2.26525	4.2563	4.74671e-09	7.48969e-08	8.14497	6.26417	23.9882	29.3296	DDB_G0269562
EAL72132	-1.89399	5.10791	5.41972e-06	5.6507e-05	76.3007	34.9017	10.442	12.2576	DDB_G0269564
EAL72133	1.34808	7.4849	1.3618e-09	2.29259e-08	102.758	131.036	216.269	234.459	DDB_G0269566
EAL72144	0.893871	4.95569	0.00181335	0.0108704	24.6508	23.3222	34.9023	32.8417	DDB_G0269588
EAL72159	4.2771	5.397	6.29533e-29	3.74054e-27	4.22854	5.33434	60.1469	84.4644	DDB_G0269618
EAL72174	1.46291	7.62313	2.6762e-10	4.96917e-09	105.671	137.544	275.191	231.64	DDB_G0269648
EAL72182	-1.52602	7.19229	4.27595e-11	8.76092e-10	232.816	248.375	57.5638	68.9814	DDB_G0269664
EAL72185	-1.2475	4.30138	0.00111662	0.00712054	24.7676	30.2216	10.3438	7.08316	DDB_G0269670
EAL72186	8.11023	7.74283	4.38614e-63	9.04171e-61	1.31028	2.04672	282.46	482.197	DDB_G0269672
EAL72187	8.54364	7.38751	3.55628e-61	6.90293e-59	1.83282	0	227.009	373.788	DDB_G0269674
EAL72199	1.20825	3.91582	0.00388866	0.0212206	9.60454	9.33639	16.5535	16.8959	DDB_G0269698
EAL72201	6.10651	10.8621	2.02912e-92	8.19846e-90	43.8121	79.2368	3386.59	3017.89	DDB_G0269702
EAL72227	-2.47406	4.71602	3.85221e-11	7.92489e-10	41.9047	46.6154	6.42203	5.47533	DDB_G0269754
EAL72236	-0.669223	6.62509	0.00816076	0.0394411	129.683	139.503	75.4547	52.536	DDB_G0269772
EAL72242	1.00343	4.61612	0.00155673	0.00948976	16.2624	19.3328	28.0359	26.2604	DDB_G0269784
EAL72244	-2.22478	3.31337	0.000886226	0.00579402	18.1449	9.88852	1.95811	2.41757	DDB_G0269788
EAL72247	1.75552	4.57897	1.21446e-07	1.63564e-06	8.39666	15.8495	27.4226	35.1319	DDB_G0269794
EAL72272	-0.964783	4.7036	0.00494109	0.0259677	31.7582	39.1193	19.9711	7.41847	DDB_G0269844
EAL72274	-1.40766	4.95787	7.27702e-06	7.44733e-05	50.4611	42.5306	12.8547	13.5886	DDB_G0269848
EAL72286	3.09061	7.36344	2.78982e-31	1.7949e-29	39.36	41.5973	222.882	302.26	DDB_G0269872
EAL72289	-1.25998	4.34472	0.00090137	0.00588162	35.9711	20.902	9.45324	8.43646	DDB_G0269878
EAL72291	2.7518	8.38396	3.49712e-28	1.98451e-26	76.5356	124.933	486.035	539.803	DDB_G0269882
EAL72293	5.69133	4.51375	1.57875e-26	8.4824e-25	0.544896	1.2062	37.1496	42.3472	DDB_G0269886
EAL72300	1.37825	3.77796	0.00211528	0.0123649	7.48809	8.18201	13.6013	17.6146	DDB_G0269900
EAL72307	5.14985	6.67576	3.17622e-43	3.30752e-41	5.98255	7.08027	142.907	216.719	DDB_G0269914
EAL72316	0.899262	6.06118	0.000369211	0.00268689	51.457	54.6132	73.0398	77.0867	DDB_G0269932
EAL72320	0.961111	4.31077	0.00641011	0.0323581	11.7784	16.9903	21.0626	21.586	DDB_G0269940
EAL72334	1.02979	5.73566	8.20653e-05	0.000704284	37.5785	41.9769	61.4789	61.8054	DDB_G0269968
EAL72339	2.35326	3.21754	6.02284e-05	0.000532208	2.73811	3.07417	10.0719	13.3218	DDB_G0269978
EAL72347	-1.05613	6.00386	5.92391e-05	0.00052489	91.9584	96.114	31.4555	37.0074	DDB_G0269994
EAL72354	1.26548	10.7173	2.06902e-07	2.68627e-06	1322.65	938.607	2208.89	1929.31	DDB_G0270008
EAL72356	1.11894	9.86329	4.80863e-06	5.04907e-05	765.077	579.385	1248.14	970.815	DDB_G0270012
EAL72357	1.04761	4.86546	0.000387651	0.00281095	19.8113	22.2147	35.9946	30.0604	DDB_G0270014
EAL72358	2.79997	2.65493	0.00131879	0.00823306	0.958793	1.58549	7.66178	7.05221	DDB_G0270016
EAL72387	1.44131	3.83796	0.000950708	0.00617563	9.99081	5.96352	11.9982	21.2078	DDB_G0270074
EAL72395	1.57285	5.48976	1.01417e-08	1.5498e-07	22.4341	29.2911	59.6909	57.258	DDB_G0270090
EAL72401	0.698967	5.49608	0.00879836	0.0420996	37.106	39.9294	46.412	48.4927	DDB_G0270102
EAL72410	0.95256	6.82997	3.04715e-05	0.000282379	83.804	94.1424	131.805	129.197	DDB_G0270120
EAL72411	0.784004	4.73881	0.00881019	0.0421362	19.2452	23.5483	26.5078	29.4907	DDB_G0270122
EAL72412	3.28635	7.10172	8.86244e-35	6.48692e-33	24.4886	35.5118	205.4	239.758	DDB_G0270124
EAL72413	2.18174	6.42687	6.30393e-14	1.69803e-12	34.9097	37.6123	149.751	99.7673	DDB_G0270126
EAL72417	-1.02129	7.04434	2.39731e-05	0.000226073	205.008	187.88	83.0135	63.633	DDB_G0270134
EAL72419	4.05678	2.83127	1.10802e-05	0.000109942	0.439147	0.817087	7.086	12.1301	DDB_G0270138
EAL72420	4.90162	5.42827	9.07679e-33	6.19491e-31	2.17555	4.20624	62.7361	88.1753	DDB_G0270140
EAL72423	-1.44603	3.74759	0.00248799	0.0142386	18.9082	17.6864	5.15553	4.88703	DDB_G0270146
EAL72427	0.69592	6.34016	0.00517696	0.0269966	62.4396	78.3796	78.2901	94.613	DDB_G0270154
EAL72431	3.76508	2.31738	0.000490015	0.00343964	0.48232	0.339983	4.60905	6.57875	DDB_G0270162
EAL72440	2.09992	4.86286	1.76452e-11	3.84125e-10	14.329	10.5812	39.0753	42.5745	DDB_G0270180
EAL72445	4.46776	6.58087	3.80299e-40	3.46072e-38	8.835	10.591	137.931	192.845	DDB_G0270190
EAL72459	0.776371	5.12024	0.00747509	0.0367962	25.1835	31.7004	33.583	40.3963	DDB_G0270218
EAL72460	0.932977	4.88169	0.00150456	0.00924424	20.3951	24.3114	32.2965	32.5805	DDB_G0270220
EAL72470	3.60357	2.17522	0.00195785	0.0115718	0	0.75843	3.58156	5.81004	DDB_G0270240
EAL72474	-1.21462	4.29961	0.00198728	0.0117183	34.2841	20.2097	8.69823	8.98452	DDB_G0270248
EAL72480	1.53197	9.13536	2.9686e-13	7.51524e-12	300.958	366.38	668.471	793.334	DDB_G0270260
EAL72488	0.683999	9.12157	0.00158346	0.00960631	416.126	568.461	551.909	644.053	DDB_G0270276
EAL72492	1.34506	6.07703	1.86267e-07	2.43716e-06	38.4817	49.2245	77.9674	91.1261	DDB_G0270284
EAL72500	-2.15385	3.28275	0.00144306	0.00892613	16.2912	10.8159	2.31889	2.13038	DDB_G0270300
EAL72505	-0.727158	6.65201	0.00271066	0.0153477	142.126	135.908	55.7874	71.6498	DDB_G0270310
EAL72507	0.727109	9.25859	0.000762769	0.00507224	500.983	559.412	744	583.05	DDB_G0270314
EAL72508	-1.21295	8.74895	1.72318e-08	2.54471e-07	700.169	660.889	243.525	201.44	DDB_G0270316
EAL72521	4.63169	5.23739	3.45522e-31	2.20894e-29	2.55775	4.12988	59.4755	71.3238	DDB_G0270342
EAL72531	1.24179	7.75349	3.73385e-08	5.27018e-07	129.494	167.02	286.127	243.894	DDB_G0270362
EAL72533	-2.88498	4.92679	8.12404e-11	1.60589e-09	68.8471	38.0676	3.96039	6.88239	DDB_G0270366
EAL72534	-2.55464	6.61011	1.10314e-13	2.92463e-12	228.789	129.847	21.3767	25.0744	DDB_G0270368
EAL72539	0.706752	5.36486	0.0104241	0.0486795	36.4904	33.3129	45.4608	41.0361	DDB_G0270378
EAL72540	-1.55303	11.487	1.92634e-10	3.65751e-09	5365.14	4406.87	1456.21	1070.73	DDB_G0270380
EAL72557	-1.0196	6.7214	2.60278e-05	0.000243207	152.747	159.708	64.6055	51.9999	DDB_G0270414
EAL72562	-1.13953	11.8616	2.13567e-06	2.34738e-05	6192.66	5514.14	2361.05	1665.25	DDB_G0270424
EAL72563	4.26739	4.98718	1.51705e-26	8.1945e-25	3.43017	3.69569	46.3331	61.6573	DDB_G0270426
EAL72571	2.35111	2.46485	0.00740765	0.0364821	1.48215	1.249	5.59582	5.84898	DDB_G0270442
EAL72587	1.22879	5.88508	4.94731e-06	5.1839e-05	34.347	46.5911	78.432	65.3128	DDB_G0270474
EAL72604	-1.05739	6.15417	0.000134374	0.00108143	88.7809	121.346	44.2298	31.9087	DDB_G0270508
EAL72612	2.14493	3.89989	1.26093e-06	1.45649e-05	4.81039	6.83643	19.0124	20.7625	DDB_G0270524
EAL72613	-2.74337	4.1514	1.89295e-08	2.78322e-07	31.3859	27.0522	2.50665	3.92379	DDB_G0270526
EAL72631	1.23333	5.64463	6.02064e-06	6.23099e-05	31.197	36.8181	66.892	54.4411	DDB_G0270562
EAL72633	1.0426	5.42709	0.00016766	0.00131486	28.23	35.2229	45.3691	53.8953	DDB_G0270566
EAL72634	2.15813	4.55545	2.79813e-10	5.17654e-09	8.60465	10.6081	29.2775	36.4576	DDB_G0270568
EAL72641	4.85083	1.99383	0.00391381	0.0212545	0.0426324	0.0451101	3.11081	4.81288	DDB_G0270582
EAL72645	-1.5254	4.31264	0.000115587	0.000950767	27.7546	30.2919	8.18641	6.95441	DDB_G0270590
EAL72646	-2.31782	4.64865	4.79489e-10	8.542e-09	41.9076	40.9251	7.55731	4.86119	DDB_G0270592
EAL72651	1.90156	2.86291	0.00436547	0.0232817	2.0089	3.37151	3.6615	12.1629	DDB_G0270602
EAL72655	1.55951	6.84469	8.86253e-10	1.52505e-08	50.771	84.5681	146.783	154.886	DDB_G0270610
EAL72658	-0.784831	11.0237	0.00067983	0.00458715	2410.26	3655.92	1250.98	1405.5	DDB_G0270616
EAL72661	-0.974238	6.81237	4.08183e-05	0.000370445	162.709	167.43	56.7349	70.6381	DDB_G0270622
EAL72662	-1.06586	4.83581	0.000559173	0.00385018	36.1998	43.7063	15.7008	13.1083	DDB_G0270624
EAL72679	1.64018	10.0796	9.67414e-17	3.21442e-15	591.203	618.6	1462.83	1394.44	DDB_G0270658
EAL72685	-1.61874	3.92249	0.000631467	0.00430394	20.914	22.3596	5.73383	4.79944	DDB_G0270670
EAL72693	-1.5976	3.83566	0.00224261	0.0130187	28.82	11.2999	4.50617	5.43533	DDB_G0270686
EAL72699	-2.10449	3.66018	0.000114082	0.000944541	16.2871	20.879	3.87895	2.50514	DDB_G0270698
EAL72718	3.61099	2.30559	0.00342821	0.0189744	0.675603	0.243804	3.70988	7.22197	DDB_G0270736
EAL72723	-1.13124	5.22424	0.000118277	0.000967379	50.2301	57.8361	18.562	18.6963	DDB_G0270746
EAL72725	0.815216	6.38065	0.000937305	0.00609641	61.4545	76.4466	95.3263	88.4244	DDB_G0270750
EAL72742	-0.797416	6.44955	0.00173957	0.0104779	110.547	134.65	59.4016	47.1862	DDB_G0270784
EAL72744	4.73225	9.64907	7.26685e-48	8.53517e-46	53.4605	81.5254	1019.58	1704.37	DDB_G0270788
EAL72756	-3.51319	4.17237	3.17507e-11	6.58551e-10	29.4269	32.7807	2.8192	1.11316	DDB_G0270812
EAL72757	1.06457	4.27821	0.00413493	0.0222401	13.7972	13.0156	21.4273	21.3085	DDB_G0270814
EAL72768	1.52086	4.99569	2.31109e-07	2.9814e-06	18.9804	18.1149	40.5555	40.5263	DDB_G0270836
EAL72769	1.09996	8.31499	5.59299e-08	7.74963e-07	228.902	237.586	381.819	376.18	DDB_G0270838
EAL72779	0.928085	5.2923	0.000745608	0.00497779	25.8194	34.7023	39.2338	48.2022	DDB_G0270858
EAL72782	-1.64207	7.1729	3.08107e-12	7.23764e-11	248.809	234.125	57.3232	59.9593	DDB_G0270864
EAL72792	0.52933	12.9593	0.00831272	0.0400414	6982.52	8002.5	8719.83	7633.15	DDB_G0270884
EAL72795	1.11609	6.47714	7.72148e-06	7.85445e-05	53.6046	75.8264	108.895	103.437	DDB_G0270890
EAL72798	-2.91587	4.54094	1.94973e-11	4.20816e-10	46.312	33.6954	6.09452	1.75753	DDB_G0270896
EAL72806	8.6972	9.64261	9.04709e-64	1.94436e-61	5.79421	2.80426	881.293	1932.37	DDB_G0270912
EAL72807	-2.48059	4.98207	1.57767e-12	3.8216e-11	56.1463	52.0651	8.08036	6.44069	DDB_G0270914
EAL72811	-0.704105	7.32799	0.00281036	0.0158855	247.313	198.34	105.59	102.25	DDB_G0270922
EAL72812	-1.67878	3.40352	0.0045862	0.0242413	16.9079	11.4995	3.58803	2.98824	DDB_G0270924
EAL72826	-0.682734	8.54372	0.000667231	0.00450816	523.317	520.686	235.412	257.987	DDB_G0270952
EAL72827	-0.725327	6.28746	0.00730934	0.0360682	121.344	92.4263	43.0104	55.2877	DDB_G0270954
EAL72836	1.08869	6.56208	6.88618e-06	7.06883e-05	63.11	75.8078	118.737	105.043	DDB_G0270972
EAL72840	1.70835	3.78941	0.000144738	0.00115465	5.79166	7.6489	16.3547	17.4205	DDB_G0270980
EAL72841	-1.35792	5.99063	2.4298e-06	2.65048e-05	77.6016	120.201	26.5185	31.6519	DDB_G0270982
EAL72842	-0.981007	11.1852	1.83283e-05	0.000175317	3644.27	3425.28	1564.37	1148.11	DDB_G0270984
EAL72848	0.795676	4.85101	0.00670898	0.033515	24.135	22.1309	26.7963	34.2418	DDB_G0270996
EAL72883	-1.96523	4.61539	1.09825e-07	1.49105e-06	43.2486	34.4334	7.67859	7.24045	DDB_G0271066
EAL72887	2.89075	11.004	4.03436e-39	3.48299e-37	530.018	594.012	2783.65	3540.26	DDB_G0271074
EAL72890	2.48932	7.83971	2.65606e-25	1.36187e-23	66.9627	94.646	315.127	372.468	DDB_G0271080
EAL72892	-0.865253	5.47075	0.00197034	0.0116268	59.9619	62.6336	24.8847	26.0255	DDB_G0271084
EAL72893	0.679602	7.87793	0.00103417	0.00665358	204.036	210.61	258.22	245.137	DDB_G0271086
EAL72898	0.728572	5.93336	0.00594611	0.0305879	45.94	58.2481	72.0767	58.6441	DDB_G0268618
EAL72899	-1.38863	3.55687	0.00954883	0.0450924	18.8192	12.1405	4.47621	4.35188	DDB_G0268620
EAL72900	3.57695	6.75363	2.08303e-33	1.44114e-31	17.0581	22.1907	151.6	205.976	DDB_G0268622
EAL72905	-0.744796	7.58646	0.001195	0.00757733	279.656	261.479	137.4	107.27	DDB_G0268632
EAL72909	1.75755	8.89816	3.53064e-18	1.28284e-16	242.465	260.449	620.711	668.683	DDB_G0268640
EAL72911	2.88962	8.46312	2.99082e-32	2.00068e-30	92.1308	102.831	465.196	632.595	DDB_G0268644
EAL72937	-1.6308	3.43707	0.00603415	0.0308063	19.9375	9.08044	3.64839	3.30709	DDB_G0268696
EAL72947	-1.00081	5.35493	0.000566024	0.00389469	54.3208	61.6186	25.0078	18.7615	DDB_G0268716
EAL72965	5.62201	2.19629	0.000979451	0.00632573	0	0	4.15323	6.24734	DDB_G0268752
EAL72968	-1.48719	5.51783	6.09279e-07	7.33531e-06	78.7394	63.7763	19.3491	19.1065	DDB_G0268758
EAL72975	1.06687	4.86741	0.000249319	0.00189636	20.1333	21.5965	34.6737	31.809	DDB_G0268772
EAL72981	3.79119	1.98972	0.00782426	0.0380199	0.192526	0.260148	3.62088	3.8971	DDB_G0268784
EAL73003	-1.72611	7.50981	4.53969e-07	5.59895e-06	415.257	202.148	65.0276	77.7951	DDB_G0268828
EAL73004	2.54322	3.41362	1.31435e-05	0.000128646	2.19339	3.99215	9.14863	19.2167	DDB_G0268830
[truncated: 175 more rows]

## Sheet: Fruiting vs Mound
transcript_id	logFC	logCPM	PValue	FDR	Mound A	Mound B	Fruiting A	Fruiting B	gene_id
EAL60288	2.29597	4.80188	3.34493e-10	3.8488e-09	13.2541	9.53319	45.6203	31.5487	DDB_G0294390
EAL60289	2.28459	2.80186	0.00150394	0.00611803	2.1168	2.32417	7.62144	7.9257	DDB_G0294392
EAL60290	1.50873	4.05441	0.000139965	0.000710195	4.5192	15.1074	20.6004	17.8748	DDB_G0294394
EAL60309	1.35421	4.4946	9.98726e-05	0.00052445	13.0058	16.5092	21.1227	30.6672	DDB_G0294346
EAL60323	9.33159	5.22531	1.77351e-22	4.56243e-21	0	0	91.5491	38.7972	DDB_G0294316
EAL60333	1.36676	6.05188	1.29714e-05	7.90709e-05	37.46	52.6425	85.195	73.3501	DDB_G0294304
EAL60364	-2.79597	6.39843	3.33988e-15	5.91177e-14	146.132	186.84	20.3023	12.1668	DDB_G0294240
EAL60370	1.7371	5.00952	2.83136e-07	2.22785e-06	11.937	23.8721	38.2682	43.5326	DDB_G0294234
EAL60379	1.35865	4.69003	8.73488e-05	0.000463836	16.2584	17.7931	24.7836	35.1101	DDB_G0294216
EAL60396	1.25247	4.07387	0.00192095	0.00763307	9.75567	12.6838	15.0284	21.7251	DDB_G0294180
EAL60411	1.43475	4.19131	0.000106177	0.000554037	9.76513	12.8152	22.8779	19.1123	DDB_G0294166
EAL60413	-1.6456	5.20621	1.01924e-06	7.42014e-06	61.3681	60.4049	12.3699	14.0535	DDB_G0294094
EAL60441	13.5763	10.1897	6.17224e-99	1.75115e-96	0.167874	0	1817.6	2058.74	DDB_G0293998
EAL60448	-1.49061	11.7738	3.96536e-08	3.50945e-07	6679	5771.44	1463.84	1565.1	DDB_G0293898
EAL60459	1.17164	5.34953	0.000127592	0.000653426	29.1309	30.7769	43.5821	48.7428	DDB_G0293920
EAL60461	1.06875	5.43682	0.000517226	0.00233139	32.271	34.5021	43.943	51.8357	DDB_G0293924
EAL60465	2.17807	2.7092	0.00445677	0.0160871	1.89903	2.40047	6.06218	7.92715	DDB_G0293932
EAL60466	2.66921	4.89214	7.18196e-13	1.07405e-11	8.19744	11.474	35.1188	51.3128	DDB_G0293934
EAL60468	-1.42319	3.64263	0.00439352	0.0159167	17.2936	17.5621	5.40083	3.3392	DDB_G0293938
EAL60477	0.846511	4.4602	0.0161041	0.0498485	15.1011	20.8034	23.7935	20.4093	DDB_G0293956
EAL60496	1.77015	4.03902	1.27795e-05	7.80923e-05	8.98159	8.03529	25.321	14.7666	DDB_G0293850
EAL60498	11.4751	13.7393	1.09903e-145	1.09134e-141	12.276	10.6623	21827	23327.2	DDB_G0293854
EAL60502	3.1076	7.05844	3.64258e-22	9.27456e-21	39.9168	28.3306	196.067	207.682	DDB_G0293862
EAL60503	3.88491	3.75667	4.75674e-12	6.63405e-11	1.26666	2.53702	19.932	21.1973	DDB_G0293864
EAL60506	6.33091	2.59368	7.73407e-06	4.88235e-05	0	0	7.91747	8.20317	DDB_G0293870
EAL60507	1.20063	3.66617	0.0096991	0.0320506	9.33609	7.26004	13.251	13.036	DDB_G0293872
EAL60508	2.9362	7.73281	2.76419e-22	7.07434e-21	59.6862	60.9566	345.806	285.475	DDB_G0293874
EAL60511	1.08478	4.71095	0.000902774	0.00382283	18.8511	20.2876	29.8199	27.04	DDB_G0293880
EAL60515	3.91226	2.65901	7.72291e-05	0.000412082	0.506777	0.772607	6.31712	9.67452	DDB_G0293888
EAL60516	12.6244	13.1178	8.26154e-136	1.23264e-132	4.00129	2.51324	13062.2	16307.2	DDB_G0293890
EAL60525	-1.31691	4.13874	0.00192095	0.00763307	27.4814	23.6774	7.19315	6.69533	DDB_G0293844
EAL60528	-3.36758	5.04106	1.05112e-15	1.90467e-14	58.8196	66.7915	4.63259	3.48351	DDB_G0293832
EAL60531	-1.50179	3.67127	0.00293865	0.0111462	17.5616	18.5544	3.86285	4.70656	DDB_G0293796
EAL60534	-2.61467	7.19528	8.23994e-15	1.40107e-13	236.334	348.593	27.3144	37.4647	DDB_G0293802
EAL60536	3.22142	3.35417	4.33156e-07	3.34206e-06	2.17745	2.00839	17.3943	10.9297	DDB_G0293806
EAL60541	-3.15384	4.65781	1.87724e-11	2.46901e-10	53.7431	38.6678	3.26215	3.65168	DDB_G0293816
EAL60542	2.68676	2.65862	0.000735553	0.00318465	1.25146	1.76074	6.18491	8.14954	DDB_G0293818
EAL60543	-2.33099	3.01812	0.0026246	0.0100414	11.193	11.3329	1.3169	1.57497	DDB_G0293820
EAL60548	1.13443	7.60176	0.000130083	0.000665492	173.506	120.386	214.929	227.117	DDB_G0293742
EAL60556	0.963653	4.62343	0.00421829	0.0153547	21.2643	17.3458	26.7244	24.8533	DDB_G0293758
EAL60569	-2.03385	5.00077	1.00447e-07	8.43641e-07	63.8675	45.6307	9.9468	8.17879	DDB_G0293784
EAL60574	2.45358	5.12373	4.65151e-13	7.03036e-12	12.7357	13.5866	43.8453	55.4398	DDB_G0293524
EAL60577	-1.73929	6.98667	2.51393e-08	2.30077e-07	253.476	198.475	51.8527	40.5921	DDB_G0293530
EAL60581	-1.75984	7.01963	3.35734e-09	3.44049e-08	210.625	255.288	43.1495	50.4453	DDB_G0293538
EAL60582	-2.20978	6.87283	3.78076e-13	5.77584e-12	218.824	224.904	33.1409	32.1479	DDB_G0293540
EAL60590	2.03304	2.60285	0.0127907	0.0408792	2.19409	1.98123	5.84664	6.43864	DDB_G0293556
EAL60591	0.836301	7.54121	0.00242158	0.00937113	170.18	152.788	183.048	211.107	DDB_G0293558
EAL60594	-3.2686	2.55224	0.00742246	0.0254418	8.86454	6.36085	0.450954	0.445169	DDB_G0293564
EAL60599	4.84812	5.49154	1.84883e-29	6.51023e-28	3.80946	3.57178	79.8384	70.8396	DDB_G0293574
EAL60602	-2.04995	6.25809	5.80929e-10	6.47432e-09	150.128	128.423	25.4495	20.3632	DDB_G0293580
EAL60608	4.94062	4.74855	1.23918e-25	3.76301e-24	2.34313	1.65421	41.0355	48.7496	DDB_G0293592
EAL60609	4.28566	5.54749	4.10933e-26	1.2832e-24	5.09691	6.17282	68.9071	84.7953	DDB_G0293594
EAL60617	-1.30062	5.70909	4.76597e-05	0.000264096	76.1249	91.2798	23.3105	22.8871	DDB_G0293610
EAL60620	1.04198	6.64528	0.000549535	0.00245584	62.3842	96.4171	115.85	106.758	DDB_G0293616
EAL60631	-2.05465	5.41896	2.16959e-06	1.49366e-05	59.6908	91.139	20.5046	4.01753	DDB_G0293638
EAL60637	2.27515	4.35491	1.12841e-09	1.21268e-08	8.02832	8.53761	25.0211	30.464	DDB_G0293650
EAL60647	7.667	4.70025	2.17595e-26	6.85944e-25	0.132023	0.219699	50.6351	39.1311	DDB_G0293670
EAL60652	-1.98698	2.90415	0.00724941	0.0249434	10.1421	9.44229	1.32985	1.88911	DDB_G0293680
EAL60656	5.42492	2.0346	0.00196097	0.00775178	0	0	4.51769	3.9908	DDB_G0293688
EAL60659	-0.948831	6.11234	0.00208206	0.0082043	103.106	106.298	40.3386	33.573	DDB_G0293694
EAL60661	3.18381	1.90437	0.0156543	0.0485468	0.376378	0.386229	4.2991	2.06854	DDB_G0293698
EAL60663	-3.46175	2.48492	0.00343498	0.0128134	6.8104	7.50838	0.46383	0.238443	DDB_G0293702
EAL60664	-2.30336	4.13561	8.05494e-07	5.97799e-06	29.6844	28.0922	4.16178	3.66216	DDB_G0293704
EAL60671	-2.65577	4.12687	3.33236e-08	2.9865e-07	32.955	26.1077	3.65795	2.56577	DDB_G0293718
EAL60675	0.826859	9.65452	0.00245205	0.00947796	609.087	800.553	891.869	809.947	DDB_G0293726
EAL60684	-1.59923	6.20977	3.11958e-07	2.44302e-06	125.908	127.243	28.0121	28.8711	DDB_G0293498
EAL60686	1.44806	9.11942	6.9535e-08	5.9782e-07	380.254	342.54	670.993	676.744	DDB_G0293502
EAL60698	0.892678	7.24466	0.00131448	0.00543414	122.929	133.951	175.93	149.448	DDB_G0293492
EAL60699	9.86094	7.6263	2.18578e-61	2.12792e-59	0.669897	0.0867003	359.667	308.712	DDB_G0293488
EAL60701	1.08765	4.33141	0.00218869	0.008587	13.4626	15.9554	20.1065	22.7758	DDB_G0293478
EAL60702	-1.35192	6.06265	1.83042e-05	0.000109035	107.079	111.376	29.6434	28.6222	DDB_G0293480
EAL60706	2.79042	2.52029	0.00236655	0.0091653	1.15623	1.26658	6.38035	6.25521	DDB_G0293470
EAL60709	1.89575	4.29875	6.8769e-07	5.13827e-06	9.43094	10.0507	20.248	29.763	DDB_G0293450
EAL60719	-0.895618	8.63	0.000610692	0.00270964	610.896	622.465	221.543	230.782	DDB_G0293434
EAL60723	8.50883	6.82251	2.71327e-49	1.91083e-47	0.318348	0.94253	212.668	174.177	DDB_G0293442
EAL60732	10.5186	6.4299	2.43155e-45	1.50908e-43	0	0	141.178	156.118	DDB_G0293422
EAL60733	-0.761398	9.25441	0.00416474	0.0152146	953.311	891.329	392.784	350.293	DDB_G0293424
EAL60736	-1.4294	3.58605	0.00959752	0.0318315	17.9502	15.3208	4.91446	3.38583	DDB_G0293404
EAL60739	1.11518	7.35336	0.000120213	0.00061947	142.512	107.316	175.611	194.916	DDB_G0293410
EAL60749	6.32434	5.86189	1.24339e-38	6.14274e-37	1.41923	1.93456	102.076	97.2901	DDB_G0293364
EAL60750	1.38579	5.90388	1.5013e-05	9.07361e-05	47.263	32.8647	66.0856	77.4389	DDB_G0293366
EAL60752	2.93608	2.8843	6.70647e-05	0.000361538	1.18003	2.06282	6.4476	11.8335	DDB_G0293370
EAL60754	-3.92451	5.82515	2.02267e-21	5.04652e-20	116.589	115.136	5.68074	4.54557	DDB_G0293374
EAL60758	1.11518	7.35336	0.000119997	0.000618676	142.512	107.316	175.611	194.916	DDB_G0293382
EAL60759	1.86691	2.83337	0.00724941	0.0249434	2.38873	3.38001	6.15806	8.734	DDB_G0293384
EAL60761	2.22262	4.60516	2.85501e-10	3.30038e-09	10.7938	9.76083	33.2308	32.9691	DDB_G0293388
EAL60766	0.868687	5.23234	0.0052138	0.0185899	32.5617	30.2116	40.7219	37.6745	DDB_G0293354
EAL60768	0.688818	9.01976	0.00855952	0.0287314	471.41	489.808	557.076	500.05	DDB_G0293358
EAL60772	3.76498	2.1914	0.000981361	0.0041327	0.436978	0.325876	5.85784	3.77141	DDB_G0293344
EAL60773	1.56656	4.76914	1.52672e-05	9.21039e-05	17.0392	15.6171	41.1511	25.2429	DDB_G0293298
EAL60786	12.9387	8.89593	6.41171e-81	1.04374e-78	0	0	826.187	765.528	DDB_G0293324
EAL60787	9.65325	5.54892	1.99446e-34	8.53663e-33	0	0	71.1258	91.9852	DDB_G0293326
EAL60802	-2.24764	2.71568	0.0127907	0.0408792	8.72869	8.03144	1.26091	0.986735	DDB_G0293206
EAL60815	-1.75577	3.20001	0.0126486	0.0405032	10.7137	14.2785	2.89705	2.00907	DDB_G0293232
EAL60829	4.96126	1.80455	0.0156543	0.0485468	0	0	2.76242	3.35172	DDB_G0293260
EAL60830	5.76373	8.74518	3.28905e-57	2.72169e-55	16.5417	21.2096	656.607	752.569	DDB_G0293262
EAL60833	11.4172	11.0518	1.12584e-113	4.86069e-111	1.42855	2.04102	3700.75	3324.67	DDB_G0293268
EAL60837	-1.82973	5.05803	3.27052e-07	2.55316e-06	49.5537	62.3099	9.03558	12.2704	DDB_G0293276
EAL60841	2.11486	4.45215	2.71786e-09	2.8201e-08	9.81711	9.64335	27.5136	30.6701	DDB_G0293284
EAL60843	-3.04903	4.59879	1.44328e-11	1.9315e-10	38.7854	49.1787	3.9033	3.16582	DDB_G0293288
EAL60849	1.88395	7.11032	3.52284e-10	4.03947e-09	75.4172	68.5767	156.711	206.893	DDB_G0292994
EAL60851	-1.34148	7.67862	1.75671e-06	1.24246e-05	373.038	319.681	92.718	94.0167	DDB_G0292998
EAL60865	-2.35088	7.9132	3.20892e-11	4.07915e-10	514.685	432.029	84.756	41.8964	DDB_G0293026
EAL60875	2.54639	4.0328	5.66518e-09	5.67089e-08	5.89994	5.18811	22.0395	23.133	DDB_G0293046
EAL60876	1.01647	8.52045	0.00133534	0.00550205	264.362	325.229	506.425	305.705	DDB_G0293048
EAL60882	7.73734	5.70755	2.68177e-33	1.09139e-31	0.441422	0.506676	108.973	72.0491	DDB_G0293060
EAL60883	-1.60854	7.00974	3.83415e-08	3.39635e-07	215.968	235.67	54.6369	46.2156	DDB_G0293062
EAL60884	2.45456	2.22665	0.0117571	0.0380659	1.05094	1.05438	4.13276	4.6491	DDB_G0293064
EAL60886	9.21506	6.40551	2.27348e-43	1.30495e-41	0.143788	0.279912	162.289	129.732	DDB_G0293068
EAL60889	0.75847	5.0935	0.0140178	0.0441474	29.5162	29.886	35.1584	33.5448	DDB_G0293074
EAL60893	3.83067	3.81185	1.29758e-12	1.90324e-11	1.98793	2.14468	20.1134	22.6837	DDB_G0293082
EAL60895	-1.43744	4.24737	0.00054149	0.00242754	31.6488	25.1322	6.77593	7.3995	DDB_G0293086
EAL60896	-1.14988	7.64491	2.45415e-05	0.000142596	312.808	340.101	96.5036	104.06	DDB_G0293088
EAL60904	0.818299	6.05099	0.00676529	0.0234943	57.6702	57.2897	73.535	64.9474	DDB_G0293104
EAL60908	-1.48621	5.70639	1.91719e-05	0.000113862	65.2927	107.439	20.6567	21.1318	DDB_G0293112
EAL60913	-1.69821	3.53478	0.0026041	0.00998019	18.2986	14.7906	4.83202	1.98457	DDB_G0293122
EAL60914	-2.0676	5.4327	1.76572e-09	1.8554e-08	73.2987	78.9826	12.1141	12.5107	DDB_G0293124
EAL60926	3.72532	3.67601	3.32023e-11	4.20535e-10	1.58769	2.37339	19.3312	18.8901	DDB_G0293148
EAL60927	-0.801331	5.76173	0.0146735	0.046081	63.0834	94.5171	28.0018	33.4538	DDB_G0293150
EAL60933	-4.26896	3.52758	1.28548e-07	1.05716e-06	23.7405	15.1779	0.502258	0.682757	DDB_G0293162
EAL60934	2.97068	5.00196	1.0495e-16	2.04344e-15	7.33469	10.4465	50.5204	45.9265	DDB_G0293164
EAL60935	-1.68176	4.83329	8.42604e-06	5.30232e-05	54.3938	37.8968	8.22875	11.2943	DDB_G0293166
EAL60936	0.971215	4.13443	0.0113668	0.0370196	12.6495	13.9307	17.7671	17.979	DDB_G0293168
EAL60942	-1.77266	3.76508	0.000843483	0.00359167	21.5242	18.9281	3.97218	3.96157	DDB_G0293180
EAL60945	6.3021	3.2206	4.86667e-10	5.46056e-09	0.102839	0.134203	14.9607	13.5981	DDB_G0293186
EAL60946	-2.80297	2.70599	0.00236655	0.0091653	11.0922	6.23429	1.38367	0.136462	DDB_G0293188
EAL60951	-1.67178	7.77777	3.13858e-09	3.23299e-08	418.127	368.642	82.6111	86.0092	DDB_G0292804
EAL60954	6.94653	7.63265	4.78653e-56	3.83309e-54	3.35247	4.27373	359.298	306.969	DDB_G0292810
EAL60957	2.16526	5.07033	4.01948e-11	5.04595e-10	16.5226	13.2312	43.9108	47.8931	DDB_G0292816
EAL60960	8.80509	4.75795	2.83643e-26	8.8851e-25	0	0.0110043	39.2089	54.662	DDB_G0292822
EAL60961	8.80303	9.37596	1.44588e-77	2.05108e-75	3.15153	3.80018	954.65	1254.39	DDB_G0292824
EAL60962	10.2573	8.60872	9.53373e-71	1.15451e-68	0.656659	0.611144	558.96	748.096	DDB_G0292826
EAL60963	1.42754	3.62231	0.00293865	0.0111462	5.74172	8.69717	14.1568	12.6827	DDB_G0292828
EAL60965	1.35928	5.17376	8.13411e-06	5.12511e-05	24.6588	23.7482	42.3926	42.6705	DDB_G0292832
EAL60966	7.71188	4.49862	8.65634e-26	2.66122e-24	0.107152	0.14018	36.9145	40.7736	DDB_G0292834
EAL60968	-1.75801	6.51381	6.31015e-08	5.45342e-07	165.051	157.926	40.6362	24.3983	DDB_G0292838
EAL60971	-2.6275	2.75815	0.00758373	0.025923	8.60705	9.42996	1.05801	0.763344	DDB_G0292844
EAL60973	5.78035	4.19023	8.29303e-21	2.02832e-19	0.546034	0.78653	29.7887	31.1203	DDB_G0292848
EAL60978	1.56009	3.6224	0.000960871	0.00404985	6.57109	6.97705	12.7184	14.9319	DDB_G0292858
EAL60983	1.59849	4.10683	0.00187349	0.00747738	10.1922	9.35131	32.1841	8.59338	DDB_G0292868
EAL60991	2.03824	4.40152	9.57682e-09	9.22275e-08	8.39989	11.1305	26.3533	29.0054	DDB_G0292884
EAL60995	4.29871	9.22694	5.63456e-44	3.31072e-42	70.3678	70.7397	956.366	942.546	DDB_G0292892
EAL60998	-1.47523	4.66535	5.15436e-05	0.000284033	41.8168	37.0908	9.75218	9.4878	DDB_G0292898
EAL61003	9.88454	9.83334	1.52154e-93	3.5137e-91	2.76774	1.63006	1565.01	1463.54	DDB_G0292908
EAL61005	4.67563	4.99563	7.50877e-27	2.3975e-25	2.04938	3.75351	56.7354	49.3918	DDB_G0292912
EAL61008	1.09806	4.06244	0.00635462	0.0222973	11.3015	12.5089	17.0088	17.9961	DDB_G0292918
EAL61010	-1.75647	4.72851	3.53391e-06	2.36627e-05	47.3243	38.826	9.29247	7.9733	DDB_G0292922
EAL61019	2.53101	4.4857	1.48385e-10	1.76886e-09	8.84239	6.95579	39.3206	23.9495	DDB_G0292940
EAL61030	-3.23912	2.59298	0.0042061	0.015316	8.58424	7.2762	0.605819	0.358867	DDB_G0292962
EAL61033	0.929471	6.83459	0.00176195	0.00705276	81.4172	108.877	109.259	137.75	DDB_G0292968
EAL61041	7.13347	5.8647	1.11936e-36	5.16986e-35	0.433224	1.37086	113.705	87.2734	DDB_G0292984
EAL61042	2.73304	4.94201	1.04984e-14	1.77295e-13	10.1207	9.5053	44.2518	45.9259	DDB_G0292736
EAL61044	0.898878	5.18327	0.00335449	0.0125509	26.6386	33.2609	34.6762	41.6591	DDB_G0292740
EAL61047	-2.15602	3.41906	0.000835808	0.00357124	15.4498	16.1646	2.21815	2.46399	DDB_G0292746
EAL61050	1.67424	5.48504	2.06235e-07	1.65823e-06	25.2587	26.5943	64.7402	48.5811	DDB_G0292752
EAL61051	-0.659909	11.8241	0.0119191	0.0384775	5537.67	5183.43	2203.21	2432.01	DDB_G0292754
EAL61053	-1.44395	6.80428	1.01281e-06	7.37875e-06	200.525	178.145	46.2558	48.7142	DDB_G0292758
EAL61077	5.23569	2.64482	3.87323e-06	2.56579e-05	0.187104	0.170388	9.046	7.58134	DDB_G0292732
EAL61082	-1.68266	5.10143	2.63127e-06	1.79353e-05	46.9526	66.4376	11.1654	12.7557	DDB_G0292558
EAL61083	-1.13481	7.69996	2.68201e-05	0.000154033	321.472	355.345	107.056	102.986	DDB_G0292560
EAL61099	-1.83956	5.87876	3.04267e-08	2.76177e-07	107.313	98.3295	19.2699	19.8237	DDB_G0292592
EAL61101	-0.82471	6.01148	0.00762367	0.0260417	95.7453	93.6105	36.3859	36.4997	DDB_G0292596
EAL61102	7.71419	6.5995	1.31772e-47	8.90133e-46	1.48207	0.538167	156.482	175.462	DDB_G0292598
EAL61106	1.82001	4.22821	1.19051e-06	8.61014e-06	8.7827	10.4193	22.4206	24.3475	DDB_G0292606
EAL61120	5.40553	2.20545	0.000491161	0.00221995	0.0719344	0	4.57123	5.90115	DDB_G0292634
EAL61121	2.86791	9.52987	3.09697e-24	8.73663e-23	219.65	213.177	1054.09	1104.4	DDB_G0292636
EAL61128	-1.9845	5.7352	3.72681e-09	3.79173e-08	96.209	92.3332	15.7093	16.6646	DDB_G0292650
EAL61129	1.32999	3.46068	0.00773006	0.0263326	6.41236	6.79458	12.398	10.5608	DDB_G0292652
EAL61135	-1.28694	7.34019	2.42804e-05	0.000141244	312.451	226.088	73.1682	77.8248	DDB_G0292664
EAL61141	-3.39017	2.27608	0.0117571	0.0380659	5.10418	6.222	0.241984	0.311592	DDB_G0292676
EAL61148	-1.98624	5.80011	3.5683e-09	3.63418e-08	102.724	95.0478	17.18	16.754	DDB_G0292690
EAL61151	-3.57462	5.02839	2.27477e-16	4.36071e-15	61.855	63.704	4.6009	2.40333	DDB_G0292696
EAL61168	-1.02459	5.62174	0.00123886	0.00514939	76.7754	72.0267	24.0603	25.774	DDB_G0292378
EAL61170	-1.48072	4.4623	9.71616e-05	0.000511838	38.1357	29.4066	8.32169	8.06491	DDB_G0292382
EAL61171	1.17924	5.18379	0.000130317	0.000666348	27.9855	24.9779	43.5825	38.5336	DDB_G0292384
EAL61175	2.29616	4.11105	3.66718e-08	3.26593e-07	6.23132	7.36014	22.3535	23.9816	DDB_G0292392
EAL61192	7.55086	3.73519	3.94387e-15	6.88271e-14	0.0467884	0	24.0013	19.8051	DDB_G0292426
EAL61200	2.98941	4.32312	1.37346e-13	2.14105e-12	4.79441	5.85231	27.0045	32.0866	DDB_G0292442
EAL61202	1.20654	3.62197	0.0138967	0.0438775	7.45108	8.51967	13.093	12.3178	DDB_G0292446
EAL61209	1.0548	7.62377	0.000274626	0.00130981	179.024	130.703	224.61	215.975	DDB_G0292460
EAL61210	3.97032	2.813	1.11552e-05	6.88874e-05	0.846245	0.613215	12.2508	6.33143	DDB_G0292462
EAL61217	1.89972	3.57738	0.000115322	0.000599242	4.5078	6.49245	15.2212	13.3358	DDB_G0292476
EAL61228	5.62035	6.71792	8.26128e-37	3.83339e-35	3.87658	6.37541	209.491	143.935	DDB_G0292498
EAL61229	5.25723	3.5275	9.78257e-13	1.4434e-11	0.368535	0.727177	21.3138	14.8286	DDB_G0292500
EAL61230	3.94099	2.761	2.13043e-05	0.000125046	0.858597	0.549552	8.78359	8.88306	DDB_G0292502
EAL61235	1.51348	6.13329	4.53093e-07	3.48776e-06	43.1187	45.5272	85.5694	87.4595	DDB_G0292512
EAL61239	0.725387	8.86219	0.00633918	0.0222589	397.976	451.177	442.823	514.497	DDB_G0292520
EAL61260	-6.12036	2.7792	7.73407e-06	4.88235e-05	8.74159	11.6387	0	0	DDB_G0292272
EAL61274	-1.52954	6.90966	1.42255e-07	1.16646e-06	206.624	208.137	46.7826	51.1381	DDB_G0292300
EAL61275	1.45856	4.44827	2.0071e-05	0.000118563	13.5371	13.5892	25.0867	26.1303	DDB_G0292302
EAL61277	-1.39541	5.64972	1.37117e-05	8.31748e-05	81.1185	81.5958	22.3863	19.6952	DDB_G0292306
EAL61281	4.07034	1.83223	0.0156543	0.0485468	0.144927	0.110803	2.13892	3.99579	DDB_G0292314
EAL61282	10.1748	6.07883	4.03289e-30	1.46156e-28	0	0	76.7498	157.601	DDB_G0292316
EAL61287	2.73861	4.06896	2.68738e-10	3.11022e-09	4.97973	5.20816	19.962	27.5784	DDB_G0292326
EAL61301	-0.779275	4.98086	0.015543	0.0485352	44.5591	43.4553	17.0235	17.8874	DDB_G0292354
EAL61304	2.41341	5.57978	1.9177e-13	2.96617e-12	17.4636	19.7554	72.6968	63.4056	DDB_G0292360
EAL61305	-1.73009	3.77212	0.000843483	0.00359167	19.9378	20.5449	4.31841	3.86513	DDB_G0292362
EAL61316	1.7276	3.38974	0.00121426	0.00505136	4.93875	5.3248	11.461	12.1973	DDB_G0292212
EAL61317	1.73916	4.42584	1.0085e-06	7.35815e-06	11.4012	11.8363	25.6738	27.7256	DDB_G0292214
EAL61319	4.90972	11.6369	3.81621e-51	2.72626e-49	213.163	284.811	4687.88	5507.79	DDB_G0292218
EAL61320	6.137	9.34037	1.04448e-61	1.0269e-59	19.3908	24.699	958.675	1170.78	DDB_G0292220
EAL61321	7.29079	3.32915	6.13705e-11	7.58916e-10	0	0	21.1163	10.4323	DDB_G0292222
EAL61322	2.20354	7.43177	2.76779e-14	4.54261e-13	69.7508	81.2862	219.922	255.117	DDB_G0292224
EAL61333	3.01527	6.18885	2.00506e-19	4.53536e-18	20.9652	18.8276	115.156	105.884	DDB_G0292246
EAL61334	-1.15168	9.03326	6.38983e-05	0.000345594	706.593	1031.44	273.3	258.417	DDB_G0292248
EAL61337	7.29127	4.15012	1.64881e-20	3.96433e-19	0.266366	0	30.2005	29.8232	DDB_G0292254
EAL61338	1.37499	9.08049	7.99307e-06	5.03944e-05	403.81	325.146	770.8	522.184	DDB_G0292256
EAL61341	0.655662	9.8132	0.0156143	0.0485468	924.195	761.636	908.738	907.663	DDB_G0291970
EAL61342	0.920831	4.80025	0.00555628	0.0197261	21.5942	23.2495	34.032	24.0599	DDB_G0291972
EAL61347	-0.937378	7.83887	0.00467128	0.01677	277.256	440.304	98.5089	156.075	DDB_G0291982
EAL61350	-1.03875	7.67584	0.000184442	0.000911652	349.29	301.171	110.458	105.835	DDB_G0291988
EAL61357	-1.03772	4.43496	0.0047836	0.0171423	28.3822	33.0202	10.9674	9.33261	DDB_G0292002
EAL61364	-1.46377	5.78039	3.96607e-06	2.62379e-05	84.2759	97.0121	22.2534	22.4256	DDB_G0292016
EAL61371	3.29822	4.7953	1.12832e-17	2.31492e-16	5.5344	6.96015	46.6306	38.9993	DDB_G0292030
EAL61382	-0.835422	5.46942	0.00769838	0.0262697	66.238	61.6313	27.1044	21.7251	DDB_G0292052
EAL61383	12.2357	9.21716	7.40186e-81	1.18549e-78	0.217297	0.0885742	1103.87	879.847	DDB_G0292054
EAL61396	3.04651	2.18021	0.0117571	0.0380659	0.514211	0.811987	4.26161	4.68634	DDB_G0292080
EAL61409	-1.88638	4.37221	3.64515e-06	2.43255e-05	34.5981	31.982	5.21867	6.91992	DDB_G0292106
EAL61411	-1.25244	5.28222	0.000164859	0.000822021	65.6433	55.2651	15.2043	19.3446	DDB_G0292110
EAL61412	1.67097	5.07156	4.37838e-07	3.37557e-06	17.9985	20.6621	35.8665	48.5562	DDB_G0292112
EAL61413	2.32808	2.6566	0.00445677	0.0160871	2.47281	1.26085	7.97202	5.63403	DDB_G0292114
EAL61417	-1.93592	5.40478	1.01236e-07	8.4905e-07	83.32	63.2094	15.5952	10.4355	DDB_G0292122
EAL61422	5.6124	2.97329	3.06769e-08	2.76678e-07	0.177955	0.21361	10.9207	11.8656	DDB_G0292132
EAL61423	-2.6684	3.81625	1.9151e-06	1.34111e-05	23.4644	22.5776	2.44518	2.32504	DDB_G0292134
EAL61430	-1.28278	4.31938	0.000796084	0.00342361	32.3423	26.2548	8.49742	7.81426	DDB_G0292148
EAL61432	1.7114	4.11807	1.17386e-05	7.21758e-05	9.52821	9.11393	18.5778	23.5334	DDB_G0292152
EAL61440	3.57393	2.51115	0.000523057	0.00235127	0.558885	0.82862	6.28899	7.19568	DDB_G0292168
EAL61448	1.87421	4.85048	8.18705e-07	6.06697e-06	14.2905	15.3885	48.6757	26.0616	DDB_G0292184
EAL61451	3.44612	3.89097	3.227e-12	4.5712e-11	2.35911	3.33422	21.1331	23.2077	DDB_G0292190
EAL61457	1.72417	7.65319	2.29005e-08	2.10362e-07	86.4288	142.613	240.723	274.064	DDB_G0292202
EAL61459	1.2596	6.82474	1.00091e-05	6.22354e-05	78.9612	83.2917	143.455	121.8	DDB_G0291858
EAL61461	1.06999	8.53201	8.97341e-05	0.000475232	314.677	262.975	424.68	404.647	DDB_G0291862
EAL61462	0.937788	9.34859	0.000434937	0.00198937	572.733	508.229	721.793	693.344	DDB_G0291864
EAL61463	-0.726923	8.03487	0.00803948	0.0272464	421.429	356.955	159.133	162.308	DDB_G0291866
EAL61464	-3.38865	2.85252	0.000406831	0.00187029	10.3051	10.3478	0.709524	0.452392	DDB_G0291868
EAL61465	1.41446	8.58403	1.46037e-07	1.19551e-06	267.05	240.63	459.976	464.911	DDB_G0291870
EAL61479	5.38373	2.0126	0.0039188	0.0144248	0	0	4.38812	3.87514	DDB_G0291898
EAL61481	1.61577	5.48561	2.52404e-07	2.00349e-06	28.7534	24.6181	51.8204	60.2859	DDB_G0291902
EAL61483	1.72245	3.8554	5.91811e-05	0.000323963	7.15099	7.94084	16.5343	17.9091	DDB_G0291906
EAL61488	-1.57754	4.36207	5.34413e-05	0.000293513	33.2511	30.174	8.67683	5.68653	DDB_G0291916
EAL61491	1.54281	2.97775	0.0147408	0.0461755	4.80251	2.99505	7.24434	8.6436	DDB_G0291922
EAL61501	-1.14428	4.68713	0.00153856	0.00623587	40.7749	35.1144	13.5133	9.80938	DDB_G0291942
EAL61504	-1.46563	8.16464	3.1542e-07	2.46818e-06	529.225	469.848	139.268	107.738	DDB_G0291948
EAL61529	-2.05765	4.68627	1.06422e-07	8.89535e-07	47.5723	38.9303	7.38408	6.64738	DDB_G0291816
EAL61530	-2.17008	7.41127	1.27114e-11	1.70805e-10	259.723	392.54	51.9612	46.3919	DDB_G0291818
EAL61538	0.837151	9.81046	0.00165407	0.00665516	817.816	739.588	994.818	906.149	DDB_G0291834
EAL61542	-1.76903	5.32672	2.57472e-07	2.04046e-06	63.7273	71.9057	15.6987	11.2934	DDB_G0291842
EAL61545	-1.32622	4.37613	0.000669152	0.00294795	30.7314	30.9896	8.39931	8.2721	DDB_G0291848
EAL61552	3.21996	2.60073	0.000277258	0.00131502	0.700884	1.2893	7.59992	6.73789	DDB_G0291786
EAL61555	1.94963	4.19525	4.80761e-07	3.66946e-06	8.25282	9.24946	21.7366	24.9677	DDB_G0291718
EAL61556	-1.32716	4.86111	0.000146418	0.000739869	43.041	46.4405	12.2111	11.9949	DDB_G0291720
EAL61558	-3.03863	4.61974	6.48703e-12	8.94669e-11	44.4548	44.8075	2.69485	4.53884	DDB_G0291724
EAL61562	-1.04902	4.86307	0.00169542	0.00679949	41.1511	44.0839	14.8959	13.1003	DDB_G0291732
EAL61563	-2.06404	4.72174	9.00969e-08	7.58832e-07	46.6437	42.3435	6.37466	7.99533	DDB_G0291734
EAL61565	-2.53372	5.15529	3.59681e-11	4.54406e-10	71.4085	57.9487	8.05365	7.03994	DDB_G0291738
EAL61570	1.29392	4.51601	0.000151137	0.000761052	19.8826	10.9076	25.2979	26.5253	DDB_G0291748
EAL61572	-3.19166	2.70188	0.00236655	0.0091653	8.43582	9.23237	0.625776	0.512928	DDB_G0291752
EAL61576	4.39238	5.3265	1.28167e-23	3.47733e-22	2.29505	6.67541	52.8786	79.6037	DDB_G0291760
EAL61579	-1.94149	5.15762	2.2205e-08	2.04541e-07	59.6794	62.4525	12.63	8.91139	DDB_G0291766
EAL61580	1.31861	3.98194	0.00129915	0.00537746	11.0828	9.17049	15.7738	18.994	DDB_G0291768
EAL61591	1.57211	3.1818	0.00821013	0.027701	4.49614	4.75823	8.6609	10.5123	DDB_G0291710
EAL61592	5.37047	2.26171	0.000245843	0.00118048	0.045722	0.0597126	6.99196	4.16959	DDB_G0291712
EAL61595	1.00792	3.9135	0.0128684	0.0410748	10.5271	11.49	14.4913	15.9208	DDB_G0291698
EAL61600	-2.63897	5.84766	1.91642e-13	2.96617e-12	111.55	107.377	12.9569	10.8656	DDB_G0291233
EAL61602	-0.709799	10.4295	0.00902773	0.0301938	2247.15	1872.65	844.072	878.485	DDB_G0291237
EAL61609	-1.60338	5.66037	1.52252e-06	1.08533e-05	92.0273	77.2751	16.4352	21.5049	DDB_G0291251
EAL61610	-2.11782	10.5132	1.35859e-13	2.12119e-12	2564.41	3165.68	401.05	498.085	DDB_G0291253
EAL61611	1.2603	8.43236	1.13715e-05	7.00054e-05	282.448	209.713	418.947	388.212	DDB_G0291255
EAL61614	-1.69412	3.88748	0.000315099	0.0014801	24.6131	19.619	4.34073	4.8453	DDB_G0291261
EAL61616	-1.13026	6.75177	0.000190732	0.000939005	182.686	161.256	61.5218	45.7022	DDB_G0291265
[truncated: 2,938 more rows]

## Sheet: Vegetative vs Fruiting
transcript_id	logFC	logCPM	PValue	FDR	Vegetative A	Vegetative B	Fruiting A	Fruiting B	gene_id
[truncated: 4,514 more rows]

[truncated: 3 more sheets: Unicellular vs Multicellular, Unicellular GO, Multicellular GO]
